# Supplementary material for: Distinct roles of Atf3, Zfp711 and Bcl6b in early embryonic hematopoietic and endothelial lineage specification
Source: Development. 2025 Dec 8;152(23):dev204792. doi: 10.1242/dev.204792 (PMC12746078; doi:10.1242/dev.204792)
Supplement: Table S2. Differential Abundance Analysis results using Speckle (DAA-Speckle) [file develop-152-204792-TableS2.xlsx]

## Sheet: 0_table_of_contents
Supplementary Table 2. Differential Abundance Analysis results using Speckle (DAA-Speckle)
Results from the Speckle differential abundance test (using t-test) at the group, cluster, and subcluster levels, with transformations applied using the arcsine square root transformation ('asin') and logit transformation ('logit').
Supplementary Table 2A.DAA-Speckle-asin Results.Atf3-KO vs NT-Control. Groups.	Atf3-KO	asin transformation
Supplementary Table 2B.DAA-Speckle-asin Results.Atf3-KO vs NT-Control. Clusters.		asin transformation
Supplementary Table 2C.DAA-Speckle-asin Results.Atf3-KO vs NT-Control. Sublusters.		asin transformation
Supplementary Table 2D.DAA-Speckle-asin Results.Atf3-KO vs NT-Control. Cell Cycle.		asin transformation
Supplementary Table 2E.DAA-Speckle-logit Results.Atf3-KO vs NT-Control. Groups.		logit transformation
Supplementary Table 2F.DAA-Speckle-logit Results.Atf3-KO vs NT-Control. Clusters.		logit transformation
Supplementary Table 2G.DAA-Speckle-logit Results.Atf3-KO vs NT-Control. Sublusters.		logit transformation
Supplementary Table 2H.DAA-Speckle-logit Results.Atf3-KO vs NT-Control. Cell Cycle.		logit transformation
Supplementary Table 2I.DAA-Speckle-asin Results.Zfp711-KO vs NT-Control. Groups.	Zfp711-KO	asin transformation
Supplementary Table 2J.DAA-Speckle-asin Results.Zfp711-KO vs NT-Control. Clusters.		asin transformation
Supplementary Table 2K.DAA-Speckle-asin Results.Zfp711-KO vs NT-Control. Sublusters.		asin transformation
Supplementary Table 2L.DAA-Speckle-asin Results.Zfp711-KO vs NT-Control. Cell Cycle.		asin transformation
Supplementary Table 2M.DAA-Speckle-logit Results.Zfp711-KO vs NT-Control. Groups.		logit transformation
Supplementary Table 2N.DAA-Speckle-logit Results.Zfp711-KO vs NT-Control. Clusters.		logit transformation
Supplementary Table 2O.DAA-Speckle-logit Results.Atf3-KO vs NT-Control. Sublusters.		logit transformation
Supplementary Table 2P.DAA-Speckle-logit Results.Zfp711-KO vs NT-Control. Cell Cycle.		logit transformation
Supplementary Table 2Q.DAA-Speckle-asin Results.Bcl6b-KO vs NT-Control. Groups.	Bcl6b-KO	asin transformation
Supplementary Table 2R.DAA-Speckle-asin Results.Bcl6b-KO vs NT-Control. Clusters.		asin transformation
Supplementary Table 2S.DAA-Speckle-asin Results.Bcl6b-KO vs NT-Control. Subclusters.		asin transformation
Supplementary Table 2T.DAA-Speckle-asin Results.Bcl6b-KO vs NT-Control. Cell Cyle.		asin transformation
Supplementary Table 2U.DAA-Speckle-logit Results.Bcl6b-KO vs NT-Control. Groups.		logit transformation
Supplementary Table 2V.DAA-Speckle-logit Results.Bcl6b-KO vs NT-Control. Clusters.		logit transformation
Supplementary Table 2W.DAA-Speckle-logit Results.Bcl6b-KO vs NT-Control. Subclusters.		logit transformation
Supplementary Table 2X.DAA-Speckle-logit Results.Bcl6b-KO vs NT-Control. Cell Cycle.		logit transformation
Legend for Differentiation Abundance Analysis Results (Speckle R - propeller function)
BaselineProp.clusters: Represents the cluster ID or label for different cell types or subpopulations identified in the dataset.
BaselineProp.Freq: The baseline frequency of the identified clusters, showing the proportion of cells belonging to each cluster in the control dataset.
PropMean.Control: The mean proportion of cells belonging to each cluster in the control group (wild-type or untreated samples).
PropMean.Atf3KO: The mean proportion of cells in each cluster in the Atf3 knockout (KO) group (or experimental condition).
PropRatio: The ratio of the proportion of cells in each cluster between the knockout (KO) and control groups, representing the fold change in abundance.
Tstatistic: The T-statistic value calculated from the comparison of proportions between control and knockout groups for each cluster.
P.Value: The p-value associated with the statistical test comparing the proportions of cells between control and knockout groups for each cluster.
FDR: The false discovery rate (FDR)-adjusted p-value, correcting for multiple hypothesis testing to control for type I errors.

## Sheet: sTable_2A_Atf3_groups_asin
Supplementary Table 2A.DAA-Speckle-asin Results.Atf3-KO vs NT-Control. Groups
BaselineProp.clusters	BaselineProp.Freq	PropMean.Control	PropMean.Atf3KO	PropRatio	Tstatistic	P.Value	FDR	Change (%)
Late_Mesoderm	0.778861	0.774416	0.787333	0.983594	-0.549519	0.592729	0.785572	1.668
Hematopoietic	0.121858	0.124443	0.115887	1.07383	0.459975	0.653757	0.785572	-6.87549
EarlyDiff	0.099281	0.101141	0.0967794	1.04506	0.27823	0.785572	0.785572	-4.31198

## Sheet: sTable_2B_Atf3_clusters_asin
Supplementary Table 2B.DAA-Speckle-asin Results.Atf3-KO vs NT-Control. Clusters.
BaselineProp.clusters	Coding_name	Cluster_name	BaselineProp.Freq	PropMean.Control	PropMean.Atf3KO	PropRatio	Tstatistic	P.Value	FDR	Change (%)
Blood_Progenitors	Blood_Progenitors	HEP/BP	0.0132586	0.0111784	0.0148687	0.751807	-0.868568	0.409777	0.945251	33.0129
EMP	EMP	EMP	0.0286454	0.0331446	0.0233392	1.42012	1.89132	0.0904127	0.678095	-29.5836
Endothelium	Endothelium	Endothelium	0.0252229	0.0281297	0.0218545	1.28713	1.40746	0.19215	0.720562	-22.308
Epiblast	Epiblast	Epiblast	0.0159333	0.0155002	0.016261	0.953217	-0.146985	0.886312	0.945251	4.90789
Erythroid	Erythroid	Erythroid	0.0445499	0.0417601	0.0460135	0.907563	-0.500472	0.630145	0.945251	10.1851
ExE_Ectoderm	ExE_Ectoderm	Amniotic Ectoderm	0.0142939	0.017136	0.010866	1.57702	1.43379	0.184713	0.720562	-36.5894
ExE_Endoderm	ExE_Endoderm	Visceral Endoderm	0.00491803	0.00529517	0.00462722	1.14435	0.385576	0.708569	0.945251	-12.6143
Megakaryocyte	Megakaryocyte	MkP	0.0101812	0.0102306	0.00981135	1.04273	0.0705673	0.945251	0.945251	-4.09767
Mesoderm_Hoxa	Mesoderm_Hoxa	Limb Mesoderm and Allantois	0.440408	0.443161	0.439837	1.00756	0.0988914	0.923644	0.945251	-0.749946
Mesoderm_Hoxb	Mesoderm_Hoxb	Mesenchyme and Epicardium	0.33365	0.330516	0.337929	0.978064	-0.329424	0.750248	0.945251	2.24283
Mesoderm_Ifit1	Mesoderm_Ifit1	Atf3-KO Enriched	0.00480299	0.000739133	0.00956695	0.077259	-4.63316	0.00115971	0.0173956	1194.35
Mesoderm_Mixl1	Mesoderm_Mixl1	Nascent Mesoderm	0.0243026	0.024896	0.0236568	1.05238	0.318643	0.757108	0.945251	-4.97773
Naive	Naive	Naive Pluripotency	0.0178027	0.0162428	0.019871	0.81741	-0.301436	0.770726	0.945251	22.3377
PGC	PGC	PGC	0.00672994	0.0067828	0.00674017	1.00632	0.122615	0.905048	0.945251	-0.628475
Primitive_Streak	Primitive_Streak	Primitive Streak	0.0153005	0.0152876	0.0147572	1.03594	0.106664	0.917344	0.945251	-3.46924

## Sheet: sTable_2C_Atf3_subclusters_asin
Supplementary Table 2C.DAA-Speckle-asin Results.Atf3-KO vs NT-Control. Sublusters.
BaselineProp.clusters	Coding_name	Subluster_name	BaselineProp.Freq	PropMean.Control	PropMean.Atf3KO	PropRatio	Tstatistic	P.Value	FDR	Change (%)
aActc1	aActc1	Allantois 1	0.0754098	0.0745275	0.076563	0.973414	-0.261137	0.800597	0.941246	2.73124
aDach1	aDach1	Limb Mesoderm 2	0.0501007	0.0544474	0.0461766	1.17911	0.815129	0.438637	0.903858	-15.1905
aFgf12SG2M	aFgf12SG2M	Allantois 3	0.0927811	0.0867846	0.0990224	0.876414	-1.69087	0.126559	0.562484	14.1013
aGreb1	aGreb1	Limb Mesoderm 1	0.0237274	0.0263958	0.0205626	1.28368	1.72776	0.119536	0.562484	-22.099
aIgfbp7	aIgfbp7	Allantois 4	0.0842105	0.0908724	0.0767343	1.18425	1.72561	0.122776	0.562484	-15.5583
aWnt2G1	aWnt2G1	Allantois 2	0.114179	0.110133	0.120778	0.911859	-0.822701	0.434561	0.903858	9.66604
baIfit1	baIfit1	Atf3-KO Enriched	0.00480299	0.000739133	0.00956695	0.077259	-5.72194	0.000334574	0.0133829	1194.35
bCacna1d	bCacna1d	Epicardium 1	0.03457	0.0409816	0.0271964	1.50688	3.4521	0.00772123	0.154425	-33.6377
bFgf15	bFgf15	Lateral Plate Mesoderm	0.028329	0.0295066	0.0264088	1.1173	0.736976	0.481754	0.903858	-10.4988
bNrxn3	bNrxn3	Epicardium 2	0.0190969	0.0209778	0.0168907	1.24197	1.353	0.210426	0.698687	-19.4827
bPlxna4	bPlxna4	Epicardium 3	0.136439	0.132555	0.144075	0.920038	-0.798901	0.447461	0.903858	8.69121
BPr	BPr	HEP/BP	0.0132586	0.0111784	0.0148687	0.751807	-0.939387	0.37508	0.903858	33.0129
bStard8	bStard8	Mesenchyme 1	0.0332471	0.0303274	0.0349415	0.867948	-0.604576	0.562245	0.903858	15.2143
bUpk3b	bUpk3b	Mesenchyme 2	0.0819672	0.0761683	0.0884167	0.86147	-1.41117	0.195954	0.698687	16.0806
EcXAnxa1	EcXAnxa1	Amniotic Ectoderm 3	0.00135174	0.00154508	0.00112675	1.37127	0.618484	0.552225	0.903858	-27.075
EcXCldn3	EcXCldn3	Amniotic Ectoderm 2	0.00606845	0.00787998	0.0040092	1.96548	1.5225	0.166459	0.665834	-49.1217
EcXSfn	EcXSfn	Amniotic Ectoderm 1	0.00687374	0.00771093	0.00573008	1.34569	0.925993	0.379612	0.903858	-25.6888
EMPCcl4	EMPCcl4	EMP 3	0.00877193	0.00981558	0.0072434	1.35511	1.30051	0.227073	0.698687	-26.2051
EMPIl17ra	EMPIl17ra	EMP 2	0.00419902	0.00408518	0.00430712	0.948471	-0.13601	0.894933	0.941246	5.4328
EMPNrg1	EMPNrg1	EMP 1	0.00615473	0.00571992	0.00654717	0.873648	-0.563384	0.587508	0.903858	14.4626
EMPSepp1	EMPSepp1	EMP 4	0.0095197	0.0135239	0.00524155	2.58014	2.39749	0.0434076	0.562484	-61.2424
EndCdh5	EndCdh5	Endothelium 2	0.0101237	0.0121442	0.0077313	1.57078	1.96862	0.0818868	0.562484	-36.3375
EndCyp26b1	EndCyp26b1	Endocardium	0.00313489	0.00277722	0.00362172	0.766825	-0.755204	0.470231	0.903858	30.4078
EndGadd45g	EndGadd45g	Endothelium 1	0.0109577	0.0126817	0.00889815	1.42521	1.69669	0.125425	0.562484	-29.8349
EndRsad2	EndRsad2	Endothelium 3	0.00100661	0.000526506	0.00160334	0.32838	-1.72925	0.11926	0.562484	204.525
EnXFgf5	EnXFgf5	Anterior Primitive Streak	0.00238712	0.0025409	0.0022451	1.13175	0.185228	0.857329	0.941246	-11.6412
EnXTtr	EnXTtr	Visceral Endoderm	0.00253092	0.00275428	0.00238212	1.15623	0.390628	0.705537	0.910371	-13.5119
Epib	Epib	Epiblast	0.0159333	0.0155002	0.016261	0.953217	-0.166469	0.871927	0.941246	4.90789
Ery1a	Ery1a	Erythroid 1	0.0126833	0.0109663	0.013929	0.787302	-0.984114	0.353291	0.903858	27.016
Ery1b	Ery1b	Erythroid 2	0.00629853	0.00664858	0.00574625	1.15703	0.490004	0.636344	0.909062	-13.5718
Ery2	Ery2	Erythroid 3	0.00664366	0.00678344	0.00618155	1.09737	0.106627	0.917715	0.941246	-8.87302
Ery3	Ery3	Erythroid 4	0.0189244	0.0173618	0.0201567	0.861342	-0.670017	0.521751	0.903858	16.0979
MegP1	MegP1	MkP 1	0.00422778	0.00415164	0.00409381	1.01413	-0.0270214	0.979057	0.979057	-1.39285
MegP2	MegP2	MEP	0.00129422	0.00115325	0.00145287	0.793778	-0.595821	0.566587	0.903858	25.9798
MegP3	MegP3	MkP 2	0.00465919	0.00492567	0.00426467	1.155	0.39756	0.700606	0.910371	-13.4195
MesoMixl1	MesoMixl1	Nascent Mesoderm	0.0243026	0.024896	0.0236568	1.05238	0.392407	0.704271	0.910371	-4.97773
Naive	Naive	Naive Pluripotency	0.0178027	0.0162428	0.019871	0.81741	-0.316768	0.759544	0.940746	22.3377
PGC	PGC	PGC	0.00672994	0.0067828	0.00674017	1.00632	0.145854	0.8874	0.941246	-0.628475
PSMesp1	PSMesp1	Primitive Streak 2	0.00713259	0.00747586	0.00648015	1.15366	0.49989	0.629647	0.909062	-13.319
PST	PST	Primitive Streak 1	0.00816796	0.00781171	0.00827705	0.943779	-0.293444	0.776115	0.940746	5.95705

## Sheet: sTable_2D_Atf3_cell_cycle_asin
Supplementary Table 2D.DAA-Speckle-asin Results.Atf3-KO vs NT-Control. Cell Cycle.
BaselineProp.clusters	BaselineProp.Freq	PropMean.Control	PropMean.Atf3KO	PropRatio	Tstatistic	P.Value	FDR	Change (%)
S	0.311677	0.315127	0.306483	1.02821	0.686072	0.505707	0.883348	-2.74319
G1	0.339172	0.336838	0.343954	0.979312	-0.555289	0.588899	0.883348	2.1125
G2M	0.349152	0.348034	0.349563	0.995626	-0.1158	0.909726	0.909726	0.439272

## Sheet: sTable_2E_Atf3_groups_logit
Supplementary Table 2E.DAA-Speckle-logit Results.Atf3-KO vs NT-Control. Groups.
BaselineProp.clusters	BaselineProp.Freq	PropMean.Control	PropMean.Atf3KO	PropRatio	Tstatistic	P.Value	FDR	Change (%)
Hematopoietic	0.121858	0.124443	0.115887	1.07383	0.452046	0.659298	0.751999	-6.87549
Late_Mesoderm	0.778861	0.774416	0.787333	0.983594	-0.425188	0.678224	0.751999	1.668
EarlyDiff	0.099281	0.101141	0.0967794	1.04506	0.323345	0.751999	0.751999	-4.31198

## Sheet: sTable_2F_Atf3_clusters_logit
Supplementary Table 2F.DAA-Speckle-logit Results.Atf3-KO vs NT-Control. Clusters.
BaselineProp.clusters	Coding_name	Cluster_name	BaselineProp.Freq	PropMean.Control	PropMean.Atf3KO	PropRatio	Tstatistic	P.Value	FDR	Change (%)
Blood_Progenitors	Blood_Progenitors	HEP/BP	0.0132586	0.0111784	0.0148687	0.751807	-1.15001	0.268075	0.804782	33.0129
EMP	EMP	EMP	0.0286454	0.0331446	0.0233392	1.42012	1.45005	0.163279	0.804782	-29.5836
Endothelium	Endothelium	Endothelium	0.0252229	0.0281297	0.0218545	1.28713	1.14032	0.268261	0.804782	-22.308
Epiblast	Epiblast	Epiblast	0.0159333	0.0155002	0.016261	0.953217	-0.126544	0.900625	0.994868	4.90789
Erythroid	Erythroid	Erythroid	0.0445499	0.0417601	0.0460135	0.907563	-0.554486	0.586383	0.994868	10.1851
ExE_Ectoderm	ExE_Ectoderm	Amniotic Ectoderm	0.0142939	0.017136	0.010866	1.57702	1.55977	0.135241	0.804782	-36.5894
ExE_Endoderm	ExE_Endoderm	Visceral Endoderm	0.00491803	0.00529517	0.00462722	1.14435	0.679399	0.505041	0.994868	-12.6143
Megakaryocyte	Megakaryocyte	MkP	0.0101812	0.0102306	0.00981135	1.04273	-0.00651684	0.994868	0.994868	-4.09767
Mesoderm_Hoxa	Mesoderm_Hoxa	Limb Mesoderm and Allantois	0.440408	0.443161	0.439837	1.00756	0.0502407	0.960453	0.994868	-0.749946
Mesoderm_Hoxb	Mesoderm_Hoxb	Mesenchyme and Epicardium	0.33365	0.330516	0.337929	0.978064	-0.161454	0.873432	0.994868	2.24283
Mesoderm_Ifit1	Mesoderm_Ifit1	Atf3-KO Enriched	0.00480299	0.000739133	0.00956695	0.077259	-9.31443	1.56557e-08	2.34835e-07	1194.35
Mesoderm_Mixl1	Mesoderm_Mixl1	Nascent Mesoderm	0.0243026	0.024896	0.0236568	1.05238	0.304502	0.76404	0.994868	-4.97773
Naive	Naive	Naive Pluripotency	0.0178027	0.0162428	0.019871	0.81741	-0.133033	0.895928	0.994868	22.3377
PGC	PGC	PGC	0.00672994	0.0067828	0.00674017	1.00632	0.322903	0.750729	0.994868	-0.628475
Primitive_Streak	Primitive_Streak	Primitive Streak	0.0153005	0.0152876	0.0147572	1.03594	0.0673881	0.946974	0.994868	-3.46924

## Sheet: sTable_2G_Atf3_subclusters_logi
Supplementary Table 2G.DAA-Speckle-logit Results.Atf3-KO vs NT-Control. Sublusters.
BaselineProp.clusters	Coding_name	Subluster_name	BaselineProp.Freq	PropMean.Control	PropMean.Atf3KO	PropRatio	Tstatistic	P.Value	FDR	Change (%)
aActc1	aActc1	Allantois 1	0.0754098	0.0745275	0.076563	0.973414	-0.171491	0.867212	0.930831	2.73124
aDach1	aDach1	Limb Mesoderm 2	0.0501007	0.0544474	0.0461766	1.17911	0.555265	0.590753	0.875163	-15.1905
aFgf12SG2M	aFgf12SG2M	Allantois 3	0.0927811	0.0867846	0.0990224	0.876414	-0.697917	0.50092	0.875163	14.1013
aGreb1	aGreb1	Limb Mesoderm 1	0.0237274	0.0263958	0.0205626	1.28368	1.2615	0.235378	0.875163	-22.099
aIgfbp7	aIgfbp7	Allantois 4	0.0842105	0.0908724	0.0767343	1.18425	0.91161	0.383136	0.875163	-15.5583
aWnt2G1	aWnt2G1	Allantois 2	0.114179	0.110133	0.120778	0.911859	-0.539529	0.601168	0.875163	9.66604
baIfit1	baIfit1	Atf3-KO Enriched	0.00480299	0.000739133	0.00956695	0.077259	-9.21158	3.03665e-06	0.000121466	1194.35
bCacna1d	bCacna1d	Epicardium 1	0.03457	0.0409816	0.0271964	1.50688	2.05384	0.0666918	0.570859	-33.6377
bFgf15	bFgf15	Lateral Plate Mesoderm	0.028329	0.0295066	0.0264088	1.1173	0.622487	0.547365	0.875163	-10.4988
bNrxn3	bNrxn3	Epicardium 2	0.0190969	0.0209778	0.0168907	1.24197	1.01734	0.332654	0.875163	-19.4827
bPlxna4	bPlxna4	Epicardium 3	0.136439	0.132555	0.144075	0.920038	-0.490102	0.634493	0.875163	8.69121
BPr	BPr	HEP/BP	0.0132586	0.0111784	0.0148687	0.751807	-1.03737	0.326147	0.875163	33.0129
bStard8	bStard8	Mesenchyme 1	0.0332471	0.0303274	0.0349415	0.867948	-0.706615	0.497368	0.875163	15.2143
bUpk3b	bUpk3b	Mesenchyme 2	0.0819672	0.0761683	0.0884167	0.86147	-0.746709	a	0.875163	16.0806
EcXAnxa1	EcXAnxa1	Amniotic Ectoderm 3	0.00135174	0.00154508	0.00112675	1.37127	1.35023	0.20631	0.875163	-27.075
EcXCldn3	EcXCldn3	Amniotic Ectoderm 2	0.00606845	0.00787998	0.0040092	1.96548	1.78206	0.107807	0.718713	-49.1217
EcXSfn	EcXSfn	Amniotic Ectoderm 1	0.00687374	0.00771093	0.00573008	1.34569	0.950475	0.363976	0.875163	-25.6888
EMPCcl4	EMPCcl4	EMP 3	0.00877193	0.00981558	0.0072434	1.35511	1.34316	0.20851	0.875163	-26.2051
EMPIl17ra	EMPIl17ra	EMP 2	0.00419902	0.00408518	0.00430712	0.948471	-0.146973	0.886034	0.930831	5.4328
EMPNrg1	EMPNrg1	EMP 1	0.00615473	0.00571992	0.00654717	0.873648	-0.759005	0.465128	0.875163	14.4626
EMPSepp1	EMPSepp1	EMP 4	0.0095197	0.0135239	0.00524155	2.58014	2.81979	0.0187124	0.249499	-61.2424
EndCdh5	EndCdh5	Endothelium 2	0.0101237	0.0121442	0.0077313	1.57078	2.01356	0.0713574	0.570859	-36.3375
EndCyp26b1	EndCyp26b1	Endocardium	0.00313489	0.00277722	0.00362172	0.766825	-1.17436	0.267094	0.875163	30.4078
EndGadd45g	EndGadd45g	Endothelium 1	0.0109577	0.0126817	0.00889815	1.42521	1.65134	0.129259	0.738622	-29.8349
EndRsad2	EndRsad2	Endothelium 3	0.00100661	0.000526506	0.00160334	0.32838	-3.23862	0.00993722	0.198744	204.525
EnXFgf5	EnXFgf5	Anterior Primitive Streak	0.00238712	0.0025409	0.0022451	1.13175	0.167567	0.870371	0.930831	-11.6412
EnXTtr	EnXTtr	Visceral Endoderm	0.00253092	0.00275428	0.00238212	1.15623	0.661846	0.522826	0.875163	-13.5119
Epib	Epib	Epiblast	0.0159333	0.0155002	0.016261	0.953217	-0.123382	0.904216	0.930831	4.90789
Ery1a	Ery1a	Erythroid 1	0.0126833	0.0109663	0.013929	0.787302	-1.01843	0.332159	0.875163	27.016
Ery1b	Ery1b	Erythroid 2	0.00629853	0.00664858	0.00574625	1.15703	0.515423	0.617307	0.875163	-13.5718
Ery2	Ery2	Erythroid 3	0.00664366	0.00678344	0.00618155	1.09737	-0.0444959	0.965463	0.965463	-8.87302
Ery3	Ery3	Erythroid 4	0.0189244	0.0173618	0.0201567	0.861342	-0.726694	0.484784	0.875163	16.0979
MegP1	MegP1	MkP 1	0.00422778	0.00415164	0.00409381	1.01413	-0.128415	0.900332	0.930831	-1.39285
MegP2	MegP2	MEP	0.00129422	0.00115325	0.00145287	0.793778	-1.1382	0.283902	0.875163	25.9798
MegP3	MegP3	MkP 2	0.00465919	0.00492567	0.00426467	1.155	0.43397	0.673399	0.897866	-13.4195
MesoMixl1	MesoMixl1	Nascent Mesoderm	0.0243026	0.024896	0.0236568	1.05238	0.33424	0.745009	0.929972	-4.97773
Naive	Naive	Naive Pluripotency	0.0178027	0.0162428	0.019871	0.81741	-0.119366	0.90756	0.930831	22.3377
PGC	PGC	PGC	0.00672994	0.0067828	0.00674017	1.00632	0.304449	0.767227	0.929972	-0.628475
PSMesp1	PSMesp1	Primitive Streak 2	0.00713259	0.00747586	0.00648015	1.15366	0.494321	0.631613	0.875163	-13.319
PST	PST	Primitive Streak 1	0.00816796	0.00781171	0.00827705	0.943779	-0.39933	0.697932	0.900557	5.95705

## Sheet: sTable_2H_Atf3_cell_cycle_logit
Supplementary Table 2H.DAA-Speckle-logit Results.Atf3-KO vs NT-Control. Cell Cycle.
BaselineProp.clusters	BaselineProp.Freq	PropMean.Control	PropMean.Atf3KO	PropRatio	Tstatistic	P.Value	FDR	Change (%)
S	0.311677	0.315127	0.306483	1.02821	0.695275	0.500126	0.885271	-2.74319
G1	0.339172	0.336838	0.343954	0.979312	-0.553356	0.590181	0.885271	2.1125
G2M	0.349152	0.348034	0.349563	0.995626	-0.11192	0.912737	0.912737	0.439272

## Sheet: sTable_2I_Zfp711_groups_asin
Supplementary Table 2I.DAA-Speckle-asin Results.Zfp711-KO vs NT-Control. Groups.
BaselineProp.clusters	BaselineProp.Freq	PropMean.Control	PropMean.Zfp711KO	PropRatio	Tstatistic	P.Value	FDR	Change (%)
Hematopoietic	0.141407	0.124443	0.158338	0.785937	-1.57388	0.141497	0.325254	27.2367
Late_Mesoderm	0.756482	0.774416	0.739688	1.04695	1.30357	0.216836	0.325254	-4.48446
EarlyDiff	0.102112	0.101141	0.101975	0.991821	-0.0683034	0.946669	0.946669	0.824676

[truncated: 15 more sheets: sTable_2J_Zfp711_clusters_asin, sTable_2K_Zfp711_subclusters_as, sTable_2L_Zfp711_cell_cycle_asi, sTable_2M_Zfp711_groups_logit, sTable_2N_Zfp711_clusters_logit, sTable_2O_Zfp711_subclusters_lo, sTable_2P_Zfp711_cell_cycle_log, sTable_2Q_Bcl6b_groups_asin, sTable_2R_Bcl6b_clusters_asin, sTable_2S_Bcl6b_subclusters_asi, sTable_2T_Bcl6b_cell_cycle_asin, sTable_2U_Bcl6b_groups_logit, sTable_2V_Bcl6b_clusters_logit, sTable_2W_Bcl6b_subclusters_log, sTable_2X_Bcl6b_cell_cycle_logi]
