# Supplementary material for: Distinct roles of Atf3, Zfp711 and Bcl6b in early embryonic hematopoietic and endothelial lineage specification
Source: Development. 2025 Dec 8;152(23):dev204792. doi: 10.1242/dev.204792 (PMC12746078; doi:10.1242/dev.204792)
Supplement: Table S3. Differential Abundance Analysis Results using miloR (DAA-miloR). [file develop-152-204792-TableS3.xlsx]

## Sheet: 0_table_of_contents
Supplementary Table 3. Differential Abundance Analysis Results using miloR (DAA-miloR).
sTable_3A_Atf3_Early_Differentiation Atf3 KO vs NT Control
sTable_3B_Atf3_Late_Mesoderm Atf3 KO vs NT Control
sTable_3C_Atf3_Hematopoietic Atf3 KO vs NT Control
sTable_3D_Zfp711_Early_Differen Zfp711 KO vs NT Control
sTable_3E_Zfp711_Late_Mesoderm Zfp711 KO vs NT Control
sTable_3F_Zfp711_Hematopoietic Zfp711 KO vs NT Control
sTable_3G_Bcl6b_Early_Differentiation Bcl6b KO vs NT Control
sTable_3H_Bcl6b_Late_Mesoderm Bcl6b KO vs NT Control
sTable_3I_Bcl6b_Hematopoietic Bcl6b KO vs NT Control
The results of the miloR differential abundance analysis that seperated by groups and conditions.
Column Headers – Legend logFC: Numeric, the log fold change between conditions, or for an ordered/continous variable the per-unit change in (normalized) cell counts per unit-change in experimental variable. logCPM: Numeric, the log counts per million (CPM), which equates to the average log normalized cell counts across all samples F: Numeric, the F-test statistic from the quali-likelihood F-test …
CLUSTERS
Coding_name	Cluster_name	New Name in Manuscript
Blood_Progenitors	HEP/BP	HEP/BP
EMP	EMP	EMP
Endothelium	Endothelium	Endothelium
Epiblast	Epiblast	Epiblast
Erythroid	Erythroid	Erythroid
ExE_Ectoderm	Amniotic Ectoderm	Amniotic-Ectoderm
ExE_Endoderm	Visceral Endoderm	Visceral-Endoderm
Megakaryocyte	MkP	MkP
Mesoderm_Hoxa	Limb Mesoderm and Allantois	Limb Mesoderm-Allantois
Mesoderm_Hoxb	Mesenchyme and Epicardium	Mesenchyme-Epicardium
Mesoderm_Ifit1	Atf3-KO Enriched	Atf3-KO-Enriched
Mesoderm_Mixl1	Nascent Mesoderm	Nascent-Mesoderm
Naive	Naive Pluripotency	Naive-Pluripotency
PGC	PGC	PGC
Primitive_Streak	Primitive Streak	Primitive-Streak
SUBCLUSTERS
Coding_name	Subluster_name	New Name in Manuscript
aActc1	Allantois 1	Allantois#1
aDach1	Limb Mesoderm 2	Limb-Mesoderm#2
aFgf12SG2M	Allantois 3	Allantois#3
aGreb1	Limb Mesoderm 1	Limb-Mesoderm#1
aIgfbp7	Allantois 4	Allantois#4
aWnt2G1	Allantois 2	Allantois#2
baIfit1	Atf3-KO Enriched	Atf3-KO-Enriched
bCacna1d	Epicardium 1	Epicardium#1
bFgf15	Lateral Plate Mesoderm	Lateral-Plate-Mesoderm
bNrxn3	Epicardium 2	Epicardium#2
bPlxna4	Epicardium 3	Epicardium#3
BPr	HEP/BP	HEP/BP
bStard8	Mesenchyme 1	Mesenchyme#1
bUpk3b	Mesenchyme 2	Mesenchyme#2
EcXAnxa1	Amniotic Ectoderm 3	Amniotic-Ectoderm#3
EcXCldn3	Amniotic Ectoderm 2	Amniotic-Ectoderm#2
EcXSfn	Amniotic Ectoderm 1	Amniotic-Ectoderm#1
EMPCcl4	EMP 3	EMP#3
EMPIl17ra	EMP 2	EMP#2
EMPNrg1	EMP 1	EMP#1
EMPSepp1	EMP 4	EMP#4
EndCdh5	Endothelium 2	Endothelium#2
EndCyp26b1	Endocardium	Endocardium
EndGadd45g	Endothelium 1	Endothelium#1
EndRsad2	Endothelium 3	Endothelium#3
EnXFgf5	Anterior Primitive Streak	Anterior-Primitive-Streak
EnXTtr	Visceral Endoderm	Visceral-Endoderm
Epib	Epiblast	Epiblast
Ery1a	Erythroid 1	Erythroid#1
Ery1b	Erythroid 2	Erythroid#2
Ery2	Erythroid 3	Erythroid#3
Ery3	Erythroid 4	Erythroid#4
MegP1	MkP 1	MkP#1
MegP2	MEP	MEP
MegP3	MkP 2	MkP#2
MesoMixl1	Nascent Mesoderm	Nascent-Mesoderm
Naive	Naive Pluripotency
PGC	PGC
PSMesp1	Primitive Streak 2	Primitive-Streak#2
PST	Primitive Streak 1	Primitive-Streak#1

## Sheet: sTable_3A_Atf3_Early_Differenti
sTable_3A_Atf3_Early_Differentiation_DAA_miloR													CLUSTERS
logFC	logCPM	F	PValue	FDR	Nhood	subclusters	subclusters_fraction	subclusters_mixed	clusters	clusters_fraction	clusters_mixed		Coding_name	Cluster_name	New Name in Manuscript
-0.0311447	12.4452	0.00507145	0.943239	0.996171	1	PSMesp1	0.755906	PSMesp1	Primitive_Streak	0.76378	Primitive_Streak		Blood_Progenitors	HEP/BP	HEP/BP
1.14394	12.1992	5.89875	0.0154994	0.996171	2	Naive	1	Naive	Naive	1	Naive		EMP	EMP	EMP
-0.0876392	11.9556	0.0300095	0.862498	0.996171	3	PGC	1	PGC	PGC	1	PGC		Endothelium	Endothelium	Endothelium
-0.0751377	12.5053	0.030232	0.862021	0.996171	4	Epib	0.927007	Epib	Epiblast	0.927007	Epiblast		Epiblast	Epiblast	Epiblast
-0.0412277	11.8738	0.0060789	0.937867	0.996171	5	Epib	0.571429	Epib	Epiblast	0.571429	Epiblast		Erythroid	Erythroid	Erythroid
-0.150545	12.0382	0.0980949	0.754182	0.996171	6	EcXSfn	0.968085	EcXSfn	ExE_Ectoderm	0.989362	ExE_Ectoderm		ExE_Ectoderm	Amniotic Ectoderm	Amniotic-Ectoderm
-0.177017	12.2994	0.148089	0.700437	0.996171	7	PSMesp1	0.801802	PSMesp1	Primitive_Streak	0.963964	Primitive_Streak		ExE_Endoderm	Visceral Endoderm	Visceral-Endoderm
0.709852	12.3773	2.47442	0.115977	0.996171	8	Naive	1	Naive	Naive	1	Naive		Megakaryocyte	MkP	MkP
-0.167895	11.7957	0.102296	0.749147	0.996171	9	Epib	0.88	Epib	Epiblast	0.88	Epiblast		Mesoderm_Hoxa	Limb Mesoderm and Allantois	Limb Mesoderm-Allantois
0.273676	12.3625	0.364873	0.545927	0.996171	10	Epib	0.939655	Epib	Epiblast	0.939655	Epiblast		Mesoderm_Hoxb	Mesenchyme and Epicardium	Mesenchyme-Epicardium
0.296018	12.3008	0.418933	0.517594	0.996171	11	Epib	0.991071	Epib	Epiblast	0.991071	Epiblast		Mesoderm_Ifit1	Atf3-KO Enriched	Atf3-KO-Enriched
0.373339	12.4927	0.731593	0.392539	0.996171	12	Epib	1	Epib	Epiblast	1	Epiblast		Mesoderm_Mixl1	Nascent Mesoderm	Nascent-Mesoderm
0.445908	11.7234	0.735162	0.391387	0.996171	13	PSMesp1	0.486111	Mixed	Primitive_Streak	0.5	Primitive_Streak		Naive	Naive Pluripotency	Naive-Pluripotency
0.52901	11.8888	1.04226	0.307504	0.996171	14	PST	0.825	PST	Primitive_Streak	0.9875	Primitive_Streak		PGC	PGC	PGC
-0.454868	11.571	0.614535	0.433241	0.996171	15	PGC	0.870968	PGC	PGC	0.870968	PGC		Primitive_Streak	Primitive Streak	Primitive-Streak
-0.491253	11.7948	0.869945	0.351159	0.996171	16	PGC	0.974026	PGC	PGC	0.974026	PGC
1.31309	11.8071	5.99122	0.0145202	0.996171	17	Naive	1	Naive	Naive	1	Naive
0.0221801	11.4659	0.00132988	0.970916	0.996171	18	Naive	0.807018	Naive	Naive	0.807018	Naive		SUBCLUSTERS
0.0231667	11.8777	0.00198364	0.964483	0.996171	19	EcXSfn	0.938272	EcXSfn	ExE_Ectoderm	0.975309	ExE_Ectoderm		Coding_name	Subluster_name	New Name in Manuscript
0.103183	11.6676	0.0363313	0.848865	0.996171	20	EcXSfn	0.735294	EcXSfn	ExE_Ectoderm	0.75	ExE_Ectoderm		aActc1	Allantois 1	Allantois#1
-0.112814	12.1354	0.0603866	0.805928	0.996171	21	PSMesp1	0.82	PSMesp1	Primitive_Streak	0.98	Primitive_Streak		aDach1	Limb Mesoderm 2	Limb-Mesoderm#2
1.13584	11.5668	3.77822	0.0523916	0.996171	22	Naive	1	Naive	Naive	1	Naive		aFgf12SG2M	Allantois 3	Allantois#3
-0.516773	12.2846	1.24957	0.26386	0.996171	23	PSMesp1	1	PSMesp1	Primitive_Streak	1	Primitive_Streak		aGreb1	Limb Mesoderm 1	Limb-Mesoderm#1
0.284278	11.3848	0.207965	0.64845	0.996171	24	PSMesp1	1	PSMesp1	Primitive_Streak	1	Primitive_Streak		aIgfbp7	Allantois 4	Allantois#4
0.688707	11.7241	1.72965	0.188707	0.996171	25	Naive	1	Naive	Naive	1	Naive		aWnt2G1	Allantois 2	Allantois#2
0.556646	12.0442	1.31904	0.251454	0.996171	26	Naive	1	Naive	Naive	1	Naive		baIfit1	Atf3-KO Enriched	Atf3-KO-Enriched
0.811971	12.3403	3.16275	0.0755903	0.996171	27	Naive	1	Naive	Naive	1	Naive		bCacna1d	Epicardium 1	Epicardium#1
0.0215539	12.4975	0.00249922	0.960138	0.996171	28	Epib	0.913043	Epib	Epiblast	0.913043	Epiblast		bFgf15	Lateral Plate Mesoderm	Lateral-Plate-Mesoderm
-0.526243	12.3259	1.31496	0.251729	0.996171	29	EcXSfn	0.680672	EcXSfn	ExE_Ectoderm	1	ExE_Ectoderm		bNrxn3	Epicardium 2	Epicardium#2
0.259826	12.2436	0.32123	0.570976	0.996171	30	PST	0.669903	PST	Primitive_Streak	0.679612	Primitive_Streak		bPlxna4	Epicardium 3	Epicardium#3
-0.164288	11.9684	0.105254	0.745722	0.996171	31	PGC	0.602273	PGC	PGC	0.602273	PGC		BPr	HEP/BP	HEP/BP
0.255865	13.0504	0.525113	0.468811	0.996171	32	Naive	1	Naive	Naive	1	Naive		bStard8	Mesenchyme 1	Mesenchyme#1
-0.128005	11.2777	0.0430463	0.835673	0.996171	33	PGC	0.54	PGC	PGC	0.54	PGC		bUpk3b	Mesenchyme 2	Mesenchyme#2
-0.590023	12.0162	1.43553	0.231102	0.996171	34	EcXCldn3	0.55914	EcXCldn3	ExE_Ectoderm	1	ExE_Ectoderm		EcXAnxa1	Amniotic Ectoderm 3	Amniotic-Ectoderm#3
-0.105583	12.3068	0.0520521	0.819569	0.996171	35	Naive	0.963303	Naive	Naive	0.963303	Naive		EcXCldn3	Amniotic Ectoderm 2	Amniotic-Ectoderm#2
-0.211564	12.0763	0.199631	0.6551	0.996171	36	PGC	0.989474	PGC	PGC	0.989474	PGC		EcXSfn	Amniotic Ectoderm 1	Amniotic-Ectoderm#1
0.101163	11.8486	0.0382861	0.844903	0.996171	37	PGC	1	PGC	PGC	1	PGC		EMPCcl4	EMP 3	EMP#3
0.251317	11.7408	0.236909	0.626537	0.996171	38	PGC	0.986486	PGC	PGC	0.986486	PGC		EMPIl17ra	EMP 2	EMP#2
0.226324	12.4183	0.262354	0.608602	0.996171	39	Epib	0.968	Epib	Epiblast	0.968	Epiblast		EMPNrg1	EMP 1	EMP#1
0.139846	12.3158	0.09297	0.760488	0.996171	40	Naive	1	Naive	Naive	1	Naive		EMPSepp1	EMP 4	EMP#4
0.632587	11.6802	1.39823	0.237256	0.996171	41	Naive	1	Naive	Naive	1	Naive		EndCdh5	Endothelium 2	Endothelium#2
0.255392	12.6771	0.389677	0.532588	0.996171	42	Naive	1	Naive	Naive	1	Naive		EndCyp26b1	Endocardium	Endocardium
-0.00504032	11.8299	8.06156e-05	0.992839	0.996171	43	Naive	1	Naive	Naive	1	Naive		EndGadd45g	Endothelium 1	Endothelium#1
-0.154459	12.6534	0.139963	0.708384	0.996171	44	PSMesp1	0.82	PSMesp1	Primitive_Streak	0.853333	Primitive_Streak		EndRsad2	Endothelium 3	Endothelium#3
0.0302491	11.6532	0.0031091	0.955543	0.996171	45	PGC	0.911765	PGC	PGC	0.911765	PGC		EnXFgf5	Anterior Primitive Streak	Anterior-Primitive-Streak
-0.0691493	11.9837	0.0194959	0.888978	0.996171	46	EcXCldn3	0.901099	EcXCldn3	ExE_Ectoderm	1	ExE_Ectoderm		EnXTtr	Visceral Endoderm	Visceral-Endoderm
0.306754	11.3833	0.240913	0.623638	0.996171	47	EnXFgf5	0.903846	EnXFgf5	ExE_Endoderm	0.903846	ExE_Endoderm		Epib	Epiblast	Epiblast
0.377574	11.4628	0.376338	0.539686	0.996171	48	PST	0.625	PST	Primitive_Streak	0.660714	Primitive_Streak		Ery1a	Erythroid 1	Erythroid#1
-0.595509	11.6403	1.14234	0.285373	0.996171	49	PSMesp1	1	PSMesp1	Primitive_Streak	1	Primitive_Streak		Ery1b	Erythroid 2	Erythroid#2
0.75979	11.1411	1.59183	0.20731	0.996171	50	PGC	0.840909	PGC	PGC	0.840909	PGC		Ery2	Erythroid 3	Erythroid#3
0.0208455	11.868	0.00161525	0.967948	0.996171	51	EcXCldn3	0.939759	EcXCldn3	ExE_Ectoderm	1	ExE_Ectoderm		Ery3	Erythroid 4	Erythroid#4
-0.290039	11.5598	0.249772	0.617328	0.996171	52	EnXFgf5	0.935484	EnXFgf5	ExE_Endoderm	1	ExE_Endoderm		MegP1	MkP 1	MkP#1
0.958113	11.729	3.33145	0.0682161	0.996171	53	Naive	1	Naive	Naive	1	Naive		MegP2	MEP	MEP
-0.703785	11.928	1.86484	0.172324	0.996171	54	EcXCldn3	0.943182	EcXCldn3	ExE_Ectoderm	1	ExE_Ectoderm		MegP3	MkP 2	MkP#2
0.144236	12.2366	0.0996789	0.75227	0.996171	55	PSMesp1	0.885714	PSMesp1	Primitive_Streak	1	Primitive_Streak		MesoMixl1	Nascent Mesoderm	Nascent-Mesoderm
-0.103391	11.741	0.0394094	0.842674	0.996171	56	EcXSfn	0.986111	EcXSfn	ExE_Ectoderm	1	ExE_Ectoderm		Naive	Naive Pluripotency
-0.155521	12.0518	0.104801	0.746199	0.996171	57	Epib	1	Epib	Epiblast	1	Epiblast		PGC	PGC
0.306937	12.1853	0.457312	0.499014	0.996171	58	Epib	1	Epib	Epiblast	1	Epiblast		PSMesp1	Primitive Streak 2	Primitive-Streak#2
-0.299349	11.739	0.328966	0.566377	0.996171	59	PGC	1	PGC	PGC	1	PGC		PST	Primitive Streak 1	Primitive-Streak#1
0.350708	11.9633	0.474345	0.491129	0.996171	60	Naive	0.939024	Naive	Naive	0.939024	Naive
0.469335	12.1899	1.0717	0.300772	0.996171	61	Epib	1	Epib	Epiblast	1	Epiblast
-0.131348	12.0364	0.0743819	0.785107	0.996171	62	PSMesp1	0.88172	PSMesp1	Primitive_Streak	0.892473	Primitive_Streak
0.380554	12.5241	0.771312	0.379988	0.996171	63	Epib	0.960938	Epib	Epiblast	0.960938	Epiblast
0.592604	11.9873	1.40223	0.236586	0.996171	64	PST	0.639535	PST	Primitive_Streak	0.976744	Primitive_Streak
0.330217	12.2768	0.52571	0.468558	0.996171	65	PST	0.473214	Mixed	Primitive_Streak	0.919643	Primitive_Streak
0.388195	12.11	0.700077	0.402953	0.996171	66	Naive	1	Naive	Naive	1	Naive
0.289617	12.0418	0.364515	0.546128	0.996171	67	Naive	1	Naive	Naive	1	Naive
-0.013874	12.0656	0.00085585	0.976666	0.996171	68	PST	0.5	PST	Primitive_Streak	0.956522	Primitive_Streak
0.0622167	11.9084	0.0145646	0.903962	0.996171	69	PSMesp1	0.5	PSMesp1	Primitive_Streak	0.95122	Primitive_Streak
-0.798642	12.4048	3.11336	0.0779078	0.996171	70	EcXCldn3	0.722222	EcXCldn3	ExE_Ectoderm	1	ExE_Ectoderm
-0.165621	11.4153	0.0696146	0.791944	0.996171	71	EnXTtr	1	EnXTtr	ExE_Endoderm	1	ExE_Endoderm
-0.371737	11.4857	0.366858	0.544837	0.996171	72	Naive	0.896552	Naive	Naive	0.896552	Naive
-0.346881	12.071	0.5327	0.465617	0.996171	73	Naive	0.968421	Naive	Naive	0.968421	Naive
-0.0416993	11.6355	0.00573597	0.939642	0.996171	74	Epib	0.731343	Epib	Epiblast	0.731343	Epiblast
-0.142875	11.3685	0.0518413	0.819929	0.996171	75	EnXTtr	1	EnXTtr	ExE_Endoderm	1	ExE_Endoderm
-0.0663335	11.7064	0.0158887	0.899713	0.996171	76	EcXSfn	0.760563	EcXSfn	ExE_Ectoderm	0.84507	ExE_Ectoderm
-0.145289	12.4276	0.108489	0.741928	0.996171	77	Epib	1	Epib	Epiblast	1	Epiblast
0.520473	12.2243	1.31119	0.252409	0.996171	78	PST	0.552381	PST	Primitive_Streak	0.552381	Primitive_Streak
-0.278651	11.9165	0.297746	0.5854	0.996171	79	EcXCldn3	0.517241	EcXCldn3	ExE_Ectoderm	0.977011	ExE_Ectoderm
-0.39335	11.9316	0.585814	0.444193	0.996171	80	PST	0.717647	PST	Primitive_Streak	0.717647	Primitive_Streak
0.390471	11.75	0.55538	0.456407	0.996171	81	Naive	1	Naive	Naive	1	Naive
0.139606	11.9767	0.0784211	0.779497	0.996171	82	Epib	1	Epib	Epiblast	1	Epiblast
0.13246	12.1416	0.0835461	0.772598	0.996171	83	Epib	0.383838	Mixed	Primitive_Streak	0.474747	Mixed
0.396544	12.6427	0.908601	0.340678	0.996171	84	Epib	0.937063	Epib	Epiblast	0.937063	Epiblast
-0.105959	11.7197	0.0411091	0.839362	0.996171	85	EcXAnxa1	0.492958	Mixed	ExE_Ectoderm	0.704225	ExE_Ectoderm
0.133427	12.4964	0.0951806	0.757745	0.996171	86	Epib	1	Epib	Epiblast	1	Epiblast
-0.393317	11.4788	0.408915	0.522643	0.996171	87	EnXFgf5	0.965517	EnXFgf5	ExE_Endoderm	1	ExE_Endoderm
0.021126	11.0779	0.00119783	0.972397	0.996171	88	EcXSfn	0.95122	EcXSfn	ExE_Ectoderm	0.95122	ExE_Ectoderm
-0.00144126	11.7603	9.56238e-06	0.997533	0.997533	89	EcXCldn3	1	EcXCldn3	ExE_Ectoderm	1	ExE_Ectoderm
-0.458267	12.1573	0.9975	0.318118	0.996171	90	PSMesp1	0.970874	PSMesp1	Primitive_Streak	0.990291	Primitive_Streak
-0.263588	12.656	0.404763	0.524761	0.996171	91	Epib	0.986486	Epib	Epiblast	0.986486	Epiblast
0.173316	12.6222	0.171685	0.678693	0.996171	92	PST	0.727273	PST	Primitive_Streak	0.923077	Primitive_Streak
0.0834056	11.9071	0.026008	0.871908	0.996171	93	PST	0.658228	PST	Primitive_Streak	0.683544	Primitive_Streak
0.0145442	11.8762	0.000776531	0.977773	0.996171	94	Epib	0.928571	Epib	Epiblast	0.928571	Epiblast
0.112238	11.5213	0.0357262	0.850114	0.996171	95	Epib	0.933333	Epib	Epiblast	0.933333	Epiblast
0.441099	12.31	0.937093	0.333222	0.996171	96	Epib	0.991304	Epib	Epiblast	0.991304	Epiblast
-0.84295	12.1287	3.26738	0.0709217	0.996171	97	EcXCldn3	1	EcXCldn3	ExE_Ectoderm	1	ExE_Ectoderm
0.184239	11.717	0.123941	0.724861	0.996171	98	PSMesp1	0.521127	PSMesp1	Primitive_Streak	0.971831	Primitive_Streak
-0.0456779	11.7166	0.00779935	0.929655	0.996171	99	Epib	0.876712	Epib	Epiblast	0.876712	Epiblast
-0.949699	11.3231	2.20626	0.137954	0.996171	100	Epib	0.945455	Epib	Epiblast	0.945455	Epiblast
0.124472	12.3649	0.0753978	0.783681	0.996171	101	PSMesp1	0.905983	PSMesp1	Primitive_Streak	0.965812	Primitive_Streak
0.325258	12.5161	0.565379	0.452249	0.996171	102	Naive	0.930769	Naive	Naive	0.930769	Naive
0.262431	12.2107	0.333174	0.563905	0.996171	103	PST	0.673077	PST	Primitive_Streak	1	Primitive_Streak
-1.15288	12.2884	6.01342	0.0143396	0.996171	104	EcXCldn3	0.91453	EcXCldn3	ExE_Ectoderm	0.991453	ExE_Ectoderm
0.282983	12.0327	0.335416	0.562596	0.996171	105	Epib	0.674419	Epib	Epiblast	0.674419	Epiblast
-0.796428	12.266	2.93378	0.0870032	0.996171	106	EcXCldn3	0.612613	EcXCldn3	ExE_Ectoderm	0.954955	ExE_Ectoderm
-0.349061	11.697	0.428773	0.512717	0.996171	107	PSMesp1	0.971429	PSMesp1	Primitive_Streak	0.985714	Primitive_Streak
-0.42156	12.3808	0.861425	0.353528	0.996171	108	Naive	0.974359	Naive	Naive	0.974359	Naive
0.165177	12.2918	0.129929	0.718569	0.996171	109	Epib	0.927273	Epib	Epiblast	0.927273	Epiblast
-0.185933	11.7804	0.126043	0.722633	0.996171	110	Naive	1	Naive	Naive	1	Naive
0.780648	11.1144	1.67418	0.19595	0.996171	111	Naive	0.857143	Naive	Naive	0.857143	Naive
-0.563034	12.0322	1.35279	0.245022	0.996171	112	EcXCldn3	0.907216	EcXCldn3	ExE_Ectoderm	0.979381	ExE_Ectoderm
-0.0861729	12.1928	0.0356731	0.850224	0.996171	113	Epib	0.990291	Epib	Epiblast	0.990291	Epiblast
-0.122574	11.9372	0.0570363	0.811284	0.996171	114	PST	0.445783	Mixed	Primitive_Streak	0.662651	Primitive_Streak
0.731351	11.8011	1.87829	0.170786	0.996171	115	PST	0.914286	PST	Primitive_Streak	0.942857	Primitive_Streak
0.0328423	11.7741	0.00399169	0.949634	0.996171	116	PGC	0.56	PGC	PGC	0.56	PGC
0.240301	12.1773	0.282013	0.595483	0.996171	117	Epib	1	Epib	Epiblast	1	Epiblast
0.472558	11.2551	0.578285	0.447135	0.996171	118	EnXTtr	1	EnXTtr	ExE_Endoderm	1	ExE_Endoderm
0.261056	12.1214	0.322239	0.570379	0.996171	119	Naive	1	Naive	Naive	1	Naive
0.0368809	12.1899	0.00667023	0.934922	0.996171	120	Naive	0.980392	Naive	Naive	0.980392	Naive
-0.913967	11.9997	3.30338	0.0693874	0.996171	121	EcXCldn3	0.989247	EcXCldn3	ExE_Ectoderm	1	ExE_Ectoderm
-0.743263	11.347	1.38089	0.240183	0.996171	122	EcXSfn	0.87037	EcXSfn	ExE_Ectoderm	0.944444	ExE_Ectoderm
0.13247	12.0312	0.0748722	0.784418	0.996171	123	Naive	1	Naive	Naive	1	Naive
-0.525721	11.7381	0.988897	0.320213	0.996171	124	PSMesp1	0.985915	PSMesp1	Primitive_Streak	1	Primitive_Streak
-0.0862211	11.3187	0.0194058	0.889233	0.996171	125	PGC	0.470588	Mixed	Primitive_Streak	0.529412	Primitive_Streak
0.0668077	12.0488	0.0194542	0.889096	0.996171	126	Epib	0.808511	Epib	Epiblast	0.808511	Epiblast
-0.455124	12.336	0.989439	0.320081	0.996171	127	EcXCldn3	0.554622	EcXCldn3	ExE_Ectoderm	0.97479	ExE_Ectoderm
-0.344897	12.0878	0.530844	0.466395	0.996171	128	Epib	0.93617	Epib	Epiblast	0.93617	Epiblast
0.397238	11.5054	0.441754	0.506405	0.996171	129	PGC	0.983607	PGC	PGC	0.983607	PGC
-0.728107	11.8023	1.88989	0.169472	0.996171	130	EcXSfn	0.759494	EcXSfn	ExE_Ectoderm	1	ExE_Ectoderm
0.823785	12.0476	2.93664	0.0868498	0.996171	131	Naive	0.967742	Naive	Naive	0.967742	Naive
0.39519	12.2864	0.742188	0.389133	0.996171	132	PST	0.678899	PST	Primitive_Streak	0.972477	Primitive_Streak
-0.463947	12.3344	1.03007	0.310348	0.996171	133	EcXCldn3	0.816667	EcXCldn3	ExE_Ectoderm	0.975	ExE_Ectoderm
-0.0215913	11.9253	0.00180715	0.966099	0.996171	134	PGC	1	PGC	PGC	1	PGC
0.423566	12.0305	0.76298	0.382573	0.996171	135	PSMesp1	0.577778	PSMesp1	Primitive_Streak	0.8	Primitive_Streak
0.193701	11.637	0.12244	0.726465	0.996171	136	EnXFgf5	0.769231	EnXFgf5	ExE_Endoderm	0.769231	ExE_Endoderm
-0.241422	11.9311	0.223687	0.636331	0.996171	137	PSMesp1	0.918605	PSMesp1	Primitive_Streak	0.918605	Primitive_Streak
0.212044	11.9145	0.170934	0.679358	0.996171	138	Epib	0.963415	Epib	Epiblast	0.963415	Epiblast
0.1474	11.8039	0.0787729	0.779016	0.996171	139	Epib	0.702703	Epib	Epiblast	0.702703	Epiblast
-0.333398	11.7215	0.402794	0.525771	0.996171	140	Epib	0.943662	Epib	Epiblast	0.943662	Epiblast
-0.0835615	11.6566	0.0231366	0.879128	0.996171	141	EcXAnxa1	0.651515	EcXAnxa1	ExE_Ectoderm	0.893939	ExE_Ectoderm
0.360169	11.7066	0.468722	0.493708	0.996171	142	Naive	0.571429	Naive	Naive	0.571429	Naive
-0.311144	12.5392	0.526686	0.468146	0.996171	143	PGC	0.985612	PGC	PGC	0.985612	PGC
-0.653072	11.426	1.07747	0.299473	0.996171	144	EcXAnxa1	0.727273	EcXAnxa1	ExE_Ectoderm	1	ExE_Ectoderm
0.964772	12.1333	4.14627	0.0419826	0.996171	145	PST	0.966667	PST	Primitive_Streak	1	Primitive_Streak
0.488122	11.8322	0.879866	0.348428	0.996171	146	Naive	1	Naive	Naive	1	Naive
0.0959322	11.9824	0.0359961	0.84956	0.996171	147	Epib	0.939024	Epib	Epiblast	0.939024	Epiblast
-0.143125	11.6597	0.0688701	0.793034	0.996171	148	EnXFgf5	0.970149	EnXFgf5	ExE_Endoderm	1	ExE_Endoderm
-0.389741	12.2186	0.736464	0.390968	0.996171	149	EcXSfn	0.572727	EcXSfn	ExE_Ectoderm	1	ExE_Ectoderm
0.452482	11.8712	0.764893	0.381977	0.996171	150	PGC	0.950617	PGC	PGC	0.950617	PGC
0.71338	12.5771	2.81365	0.093737	0.996171	151	Naive	1	Naive	Naive	1	Naive
-0.101561	11.9293	0.0399668	0.84158	0.996171	152	PGC	0.931034	PGC	PGC	0.931034	PGC
0.657658	12.3372	2.06572	0.150905	0.996171	153	Naive	1	Naive	Naive	1	Naive
0.297589	12.4012	0.434146	0.510091	0.996171	154	PST	0.631579	PST	Primitive_Streak	0.631579	Primitive_Streak
-0.152656	11.8097	0.0837538	0.772324	0.996171	155	Naive	0.893333	Naive	Naive	0.893333	Naive
0.178739	11.8772	0.120166	0.728915	0.996171	156	Epib	1	Epib	Epiblast	1	Epiblast
0.322429	11.6988	0.37037	0.542918	0.996171	157	PST	0.985507	PST	Primitive_Streak	0.985507	Primitive_Streak
-0.360653	11.719	0.474031	0.491272	0.996171	158	EcXSfn	0.958904	EcXSfn	ExE_Ectoderm	0.986301	ExE_Ectoderm
0.0142834	11.9686	0.000807148	0.97734	0.996171	159	Epib	0.896552	Epib	Epiblast	0.896552	Epiblast
-0.30652	11.5965	0.291537	0.589338	0.996171	160	EcXAnxa1	0.6875	EcXAnxa1	ExE_Ectoderm	0.96875	ExE_Ectoderm
0.343015	11.4204	0.311194	0.577095	0.996171	161	Naive	1	Naive	Naive	1	Naive
0.528249	11.1607	0.746327	0.387815	0.996171	162	EnXTtr	0.833333	EnXTtr	ExE_Endoderm	0.904762	ExE_Endoderm
-0.402515	11.2491	0.424585	0.514783	0.996171	163	EcXSfn	0.693878	EcXSfn	ExE_Ectoderm	1	ExE_Ectoderm
0.491923	12.1884	1.17321	0.27896	0.996171	164	Epib	0.834951	Epib	Epiblast	0.834951	Epiblast
-1.09989	11.7126	4.13341	0.0424653	0.996171	165	Epib	1	Epib	Epiblast	1	Epiblast
-0.0783746	11.0905	0.0173652	0.895183	0.996171	166	EcXSfn	0.595238	EcXSfn	ExE_Ectoderm	0.595238	ExE_Ectoderm
0.289832	12.2793	0.403351	0.525485	0.996171	167	PSMesp1	0.747748	PSMesp1	Primitive_Streak	0.828829	Primitive_Streak
0.113464	12.1724	0.0631092	0.801691	0.996171	168	PGC	0.990476	PGC	PGC	0.990476	PGC
-0.239847	11.835	0.208684	0.647884	0.996171	169	PGC	1	PGC	PGC	1	PGC
-0.382217	11.4181	0.369312	0.543495	0.996171	170	EnXTtr	1	EnXTtr	ExE_Endoderm	1	ExE_Endoderm
-0.34915	11.3929	0.305876	0.580325	0.996171	171	EnXTtr	1	EnXTtr	ExE_Endoderm	1	ExE_Endoderm
-0.0703196	11.2054	0.0132011	0.908547	0.996171	172	PST	0.608696	PST	Primitive_Streak	0.608696	Primitive_Streak
0.132274	11.6435	0.0575764	0.81041	0.996171	173	EcXSfn	0.384615	Mixed	ExE_Ectoderm	0.569231	ExE_Ectoderm
0.233914	11.8143	0.200811	0.654181	0.996171	174	Epib	0.961538	Epib	Epiblast	0.961538	Epiblast
-0.35539	11.9911	0.508944	0.475735	0.996171	175	PST	0.43956	Mixed	Primitive_Streak	0.505495	Primitive_Streak
-0.116006	11.7283	0.0495793	0.823835	0.996171	176	Epib	0.972603	Epib	Epiblast	0.972603	Epiblast
0.0465583	11.4677	0.00572743	0.939687	0.996171	177	Epib	0.949153	Epib	Epiblast	0.949153	Epiblast
0.568053	12.5381	1.74907	0.186247	0.996171	178	Naive	1	Naive	Naive	1	Naive
-0.405967	11.3042	0.423136	0.515504	0.996171	179	Naive	1	Naive	Naive	1	Naive
0.993201	12.0644	4.17295	0.0413016	0.996171	180	Naive	1	Naive	Naive	1	Naive
0.511162	11.7492	0.969147	0.325092	0.996171	181	Epib	0.561644	Epib	Epiblast	0.561644	Epiblast
-0.329876	11.3838	0.271069	0.602712	0.996171	182	EnXTtr	1	EnXTtr	ExE_Endoderm	1	ExE_Endoderm
-0.0149241	11.5584	0.000661014	0.979493	0.996171	183	EcXAnxa1	0.704918	EcXAnxa1	ExE_Ectoderm	0.852459	ExE_Ectoderm
-0.294797	11.9005	0.326991	0.567544	0.996171	184	EcXCldn3	0.369048	Mixed	ExE_Ectoderm	0.833333	ExE_Ectoderm
-0.318058	11.9001	0.380392	0.537618	0.996171	185	Epib	0.943182	Epib	Epiblast	0.943182	Epiblast
-1.41354	11.3999	4.72548	0.0299144	0.996171	186	EcXCldn3	0.982456	EcXCldn3	ExE_Ectoderm	1	ExE_Ectoderm
-0.138494	11.4515	0.050442	0.822334	0.996171	187	PSMesp1	1	PSMesp1	Primitive_Streak	1	Primitive_Streak
0.244998	11.5371	0.173497	0.677097	0.996171	188	EnXFgf5	0.683333	EnXFgf5	ExE_Endoderm	0.783333	ExE_Endoderm
-0.0942687	11.6305	0.0288218	0.86522	0.996171	189	PGC	0.537313	PGC	PGC	0.537313	PGC
-0.168059	11.9897	0.113471	0.736286	0.996171	190	EcXSfn	0.943182	EcXSfn	ExE_Ectoderm	1	ExE_Ectoderm
0.0860159	11.2663	0.0196947	0.888417	0.996171	191	PGC	0.612245	PGC	PGC	0.612245	PGC
-0.387095	11.5899	0.460995	0.497294	0.996171	192	EcXSfn	0.769231	EcXSfn	ExE_Ectoderm	0.8	ExE_Ectoderm
0.28168	12.1582	0.383493	0.535857	0.996171	193	Epib	0.712871	Epib	Epiblast	0.712871	Epiblast
0.173331	11.8323	0.110195	0.73998	0.996171	194	PSMesp1	0.75641	PSMesp1	Primitive_Streak	0.935897	Primitive_Streak
0.436462	11.7427	0.709387	0.399816	0.996171	195	Epib	0.890411	Epib	Epiblast	0.890411	Epiblast
0.439078	12.4746	1.00386	0.31658	0.996171	196	PST	0.784	PST	Primitive_Streak	0.992	Primitive_Streak
0.211804	12.0806	0.199468	0.655231	0.996171	197	PST	0.879121	PST	Primitive_Streak	0.967033	Primitive_Streak
0.391588	11.4524	0.397453	0.528528	0.996171	198	Epib	0.592593	Epib	Epiblast	0.592593	Epiblast
0.800281	11.8578	2.33811	0.126507	0.996171	199	Naive	1	Naive	Naive	1	Naive
0.572511	11.9374	1.25281	0.263242	0.996171	200	Epib	0.915663	Epib	Epiblast	0.915663	Epiblast
-0.886577	11.8125	2.77348	0.0960993	0.996171	201	EcXCldn3	0.7125	EcXCldn3	ExE_Ectoderm	1	ExE_Ectoderm
0.718331	12.0059	2.09057	0.148473	0.996171	202	Naive	1	Naive	Naive	1	Naive
0.115172	11.6574	0.0447105	0.832573	0.996171	203	PST	0.617647	PST	Primitive_Streak	0.617647	Primitive_Streak
0.118837	11.2039	0.0384305	0.84462	0.996171	204	Epib	0.591837	Epib	Epiblast	0.591837	Epiblast
0.269782	11.9517	0.284968	0.593563	0.996171	205	PST	0.551724	PST	Primitive_Streak	0.954023	Primitive_Streak
-0.55302	11.4554	0.806198	0.369427	0.996171	206	EcXSfn	0.733333	EcXSfn	ExE_Ectoderm	1	ExE_Ectoderm
0.424298	11.9	0.679612	0.409885	0.996171	207	Epib	0.829268	Epib	Epiblast	0.829268	Epiblast
-0.317389	12.6355	0.580063	0.446438	0.996171	208	PSMesp1	0.771812	PSMesp1	Primitive_Streak	0.865772	Primitive_Streak
0.755288	12.4238	2.84736	0.0920219	0.996171	209	Naive	1	Naive	Naive	1	Naive
-0.615772	11.402	0.9657	0.325954	0.996171	210	EcXCldn3	0.517857	EcXCldn3	ExE_Ectoderm	0.839286	ExE_Ectoderm
0.766598	11.8443	2.12282	0.145381	0.996171	211	Epib	0.74026	Epib	Epiblast	0.74026	Epiblast
-0.429684	11.5558	0.547131	0.459638	0.996171	212	PSMesp1	0.890625	PSMesp1	Primitive_Streak	0.90625	Primitive_Streak
0.565147	11.7081	1.15085	0.283587	0.996171	213	Naive	1	Naive	Naive	1	Naive
0.125982	11.4633	0.0422815	0.837119	0.996171	214	PSMesp1	0.859649	PSMesp1	Primitive_Streak	0.964912	Primitive_Streak
0.409504	11.5845	0.52332	0.46957	0.996171	215	Naive	1	Naive	Naive	1	Naive
0.234376	12.2776	0.26415	0.607378	0.996171	216	Epib	0.981982	Epib	Epiblast	0.981982	Epiblast
0.342415	12.1196	0.535076	0.464624	0.996171	217	PST	0.846154	PST	Primitive_Streak	0.846154	Primitive_Streak
0.223312	11.0674	0.142731	0.705648	0.996171	218	Epib	0.780488	Epib	Epiblast	0.780488	Epiblast
0.440948	11.4454	0.500242	0.479565	0.996171	219	PSMesp1	0.685185	PSMesp1	Primitive_Streak	0.944444	Primitive_Streak
-0.264662	11.6777	0.245922	0.620053	0.996171	220	PSMesp1	0.944444	PSMesp1	Primitive_Streak	0.986111	Primitive_Streak
-0.445649	12.0187	0.825461	0.363771	0.996171	221	PSMesp1	0.978495	PSMesp1	Primitive_Streak	0.978495	Primitive_Streak
-0.183371	11.6679	0.115979	0.733497	0.996171	222	Epib	1	Epib	Epiblast	1	Epiblast
-0.427667	11.7322	0.674491	0.411654	0.996171	223	PGC	0.586667	PGC	PGC	0.586667	PGC
0.407267	11.7259	0.609587	0.435098	0.996171	224	Naive	0.732394	Naive	Naive	0.732394	Naive
-0.152957	12.08	0.106736	0.743948	0.996171	225	Epib	0.969697	Epib	Epiblast	0.969697	Epiblast
0.186081	11.6731	0.119771	0.729344	0.996171	226	EcXSfn	0.956522	EcXSfn	ExE_Ectoderm	0.956522	ExE_Ectoderm
-0.81552	12.2571	3.12909	0.0771613	0.996171	227	EcXCldn3	0.869565	EcXCldn3	ExE_Ectoderm	0.991304	ExE_Ectoderm
-0.159421	11.559	0.0736685	0.786115	0.996171	228	EnXTtr	1	EnXTtr	ExE_Endoderm	1	ExE_Endoderm
0.0152213	11.7684	0.000874295	0.976416	0.996171	229	Naive	0.944444	Naive	Naive	0.944444	Naive
0.0136589	11.1496	0.000531356	0.981613	0.996171	230	Epib	0.772727	Epib	Epiblast	0.772727	Epiblast
-0.606232	11.7169	1.32508	0.249913	0.996171	231	Naive	1	Naive	Naive	1	Naive
0.112109	12.1355	0.0588855	0.808308	0.996171	232	Epib	0.884211	Epib	Epiblast	0.884211	Epiblast
0.247977	12.2361	0.294157	0.587771	0.996171	233	Epib	0.963303	Epib	Epiblast	0.963303	Epiblast
0.45139	12.4943	1.07184	0.300739	0.996171	234	Epib	0.913386	Epib	Epiblast	0.913386	Epiblast
-0.430136	12.0839	0.825162	0.363858	0.996171	235	PGC	1	PGC	PGC	1	PGC
-0.466809	11.3546	0.550448	0.45828	0.996171	236	EcXSfn	0.867925	EcXSfn	ExE_Ectoderm	0.943396	ExE_Ectoderm
0.445269	11.8354	0.723133	0.395288	0.996171	237	Naive	1	Naive	Naive	1	Naive
-0.812071	11.2615	1.66767	0.19682	0.996171	238	EcXSfn	0.52	EcXSfn	ExE_Ectoderm	0.52	ExE_Ectoderm
-0.608579	11.3687	0.928898	0.335344	0.996171	239	EcXSfn	0.796296	EcXSfn	ExE_Ectoderm	0.796296	ExE_Ectoderm
-0.508075	11.7864	0.918803	0.337983	0.996171	240	EcXAnxa1	0.527027	EcXAnxa1	ExE_Ectoderm	0.986486	ExE_Ectoderm
-0.62176	11.9137	1.43058	0.231908	0.996171	241	PSMesp1	0.588235	PSMesp1	Primitive_Streak	0.6	Primitive_Streak
-0.343077	12.0474	0.510251	0.47517	0.996171	242	EcXSfn	0.831579	EcXSfn	ExE_Ectoderm	1	ExE_Ectoderm
0.56601	11.1688	0.860881	0.353679	0.996171	243	Epib	0.697674	Epib	Epiblast	0.697674	Epiblast
-0.197891	11.4163	0.101553	0.75003	0.996171	244	EcXSfn	0.945455	EcXSfn	ExE_Ectoderm	1	ExE_Ectoderm
0.547174	11.5698	0.913198	0.33946	0.996171	245	Epib	0.952381	Epib	Epiblast	0.952381	Epiblast
-0.206173	11.7366	0.156626	0.692353	0.996171	246	Naive	1	Naive	Naive	1	Naive
-0.00665316	11.501	0.000113808	0.99149	0.996171	247	PGC	0.793103	PGC	PGC	0.793103	PGC
-0.448531	11.6846	0.706081	0.400916	0.996171	248	EcXCldn3	0.958333	EcXCldn3	ExE_Ectoderm	1	ExE_Ectoderm
-0.662714	12.1017	1.99366	0.158219	0.996171	249	EcXCldn3	0.930693	EcXCldn3	ExE_Ectoderm	0.990099	ExE_Ectoderm
-0.814544	11.3081	1.64792	0.199491	0.996171	250	PSMesp1	1	PSMesp1	Primitive_Streak	1	Primitive_Streak
0.143054	12.0422	0.0883328	0.766359	0.996171	251	Naive	0.688889	Naive	Naive	0.688889	Naive
0.490048	12.0813	1.04079	0.30803	0.996171	252	PST	0.988764	PST	Primitive_Streak	0.988764	Primitive_Streak
0.812937	12.2331	3.15434	0.0759855	0.996171	253	Naive	1	Naive	Naive	1	Naive
0.0125195	11.5537	0.000453358	0.983016	0.996171	254	EcXAnxa1	0.590164	EcXAnxa1	ExE_Ectoderm	0.639344	ExE_Ectoderm
0.263678	11.7048	0.0637763	0.806617	0.996171	255	Naive	1	Naive	Naive	1	Naive
-0.0399088	11.5358	0.00442655	0.946965	0.996171	256	PST	0.931034	PST	Primitive_Streak	0.948276	Primitive_Streak
-0.434709	11.6807	0.651674	0.419675	0.996171	257	Epib	0.728571	Epib	Epiblast	0.728571	Epiblast
-0.0709657	11.785	0.018304	0.892404	0.996171	258	Epib	1	Epib	Epiblast	1	Epiblast
-0.0530699	11.7838	0.010375	0.918887	0.996171	259	PGC	0.701299	PGC	PGC	0.701299	PGC
0.117972	12.1363	0.0661778	0.79703	0.996171	260	Epib	0.94898	Epib	Epiblast	0.94898	Epiblast
-0.598662	11.3812	0.898947	0.34326	0.996171	261	PST	0.690909	PST	Primitive_Streak	0.709091	Primitive_Streak
-0.458259	11.9057	0.785615	0.375608	0.996171	262	PSMesp1	0.941176	PSMesp1	Primitive_Streak	0.941176	Primitive_Streak
0.559181	11.5224	0.86982	0.351198	0.996171	263	PSMesp1	0.482759	Mixed	Primitive_Streak	0.844828	Primitive_Streak
-0.353321	11.7194	0.452786	0.501145	0.996171	264	PGC	0.847222	PGC	PGC	0.847222	PGC
1.06268	11.774	4.05317	0.0443122	0.996171	265	Naive	1	Naive	Naive	1	Naive
-0.321265	11.4369	0.263033	0.608139	0.996171	266	EnXTtr	1	EnXTtr	ExE_Endoderm	1	ExE_Endoderm
0.879006	11.9611	2.94698	0.0862972	0.996171	267	PSMesp1	0.695122	PSMesp1	Primitive_Streak	0.987805	Primitive_Streak
-0.010762	11.6098	0.000358241	0.984902	0.996171	268	PSMesp1	0.365079	Mixed	Primitive_Streak	0.650794	Primitive_Streak
-0.449123	11.6036	0.624185	0.429653	0.996171	269	PGC	0.90625	PGC	PGC	0.90625	PGC
-0.602604	12.1259	1.68009	0.195163	0.996171	270	EcXCldn3	0.693069	EcXCldn3	ExE_Ectoderm	0.950495	ExE_Ectoderm
-0.470042	12.0773	0.990776	0.319754	0.996171	271	EcXCldn3	0.969697	EcXCldn3	ExE_Ectoderm	1	ExE_Ectoderm
0.0247482	11.3505	0.00157098	0.96839	0.996171	272	EnXTtr	0.882353	EnXTtr	ExE_Endoderm	1	ExE_Endoderm
-0.059401	12.2949	0.0169248	0.896513	0.996171	273	PSMesp1	0.919643	PSMesp1	Primitive_Streak	0.928571	Primitive_Streak
0.184367	11.6703	0.116613	0.732865	0.996171	274	Epib	0.985714	Epib	Epiblast	0.985714	Epiblast
-0.228065	11.0986	0.144585	0.703833	0.996171	275	EcXSfn	0.833333	EcXSfn	ExE_Ectoderm	0.857143	ExE_Ectoderm
-0.913319	12.0606	3.54643	0.0599161	0.996171	276	EcXCldn3	0.587629	EcXCldn3	ExE_Ectoderm	0.948454	ExE_Ectoderm
0.443876	12.0165	0.822224	0.364713	0.996171	277	Epib	0.94382	Epib	Epiblast	0.94382	Epiblast
0.169066	11.7213	0.104237	0.746859	0.996171	278	Epib	0.828571	Epib	Epiblast	0.828571	Epiblast
0.0590092	12.0142	0.0145024	0.904166	0.996171	279	Naive	0.94186	Naive	Naive	0.94186	Naive
-0.15273	11.9459	0.0903819	0.763745	0.996171	280	Epib	0.976744	Epib	Epiblast	0.976744	Epiblast
0.317578	11.4003	0.260596	0.609805	0.996171	281	Naive	1	Naive	Naive	1	Naive
0.270915	11.9387	0.280681	0.596354	0.996171	282	Naive	1	Naive	Naive	1	Naive
-1.03662	11.3112	2.68395	0.101627	0.996171	283	Naive	1	Naive	Naive	1	Naive
-0.0974267	11.2624	0.0249715	0.874465	0.996171	284	EnXTtr	0.625	EnXTtr	ExE_Endoderm	0.958333	ExE_Endoderm
0.00983949	11.5988	0.000280893	0.986631	0.996171	285	Epib	0.846154	Epib	Epiblast	0.846154	Epiblast
0.260724	11.4319	0.180349	0.67115	0.996171	286	EcXSfn	0.614035	EcXSfn	ExE_Ectoderm	1	ExE_Ectoderm
-0.104101	12.149	0.0525034	0.818802	0.996171	287	Epib	0.864078	Epib	Epiblast	0.864078	Epiblast
1.28746	11.4756	4.19315	0.0410039	0.996171	288	Naive	1	Naive	Naive	1	Naive
0.118206	11.6786	0.0489434	0.82495	0.996171	289	Naive	0.955882	Naive	Naive	0.955882	Naive
-0.116467	11.2459	0.0359462	0.849659	0.996171	290	Epib	0.895833	Epib	Epiblast	0.895833	Epiblast
0.469559	11.6367	0.718213	0.3969	0.996171	291	PSMesp1	0.923077	PSMesp1	Primitive_Streak	1	Primitive_Streak
-0.109973	11.4591	0.0322907	0.857422	0.996171	292	PST	0.87931	PST	Primitive_Streak	0.896552	Primitive_Streak
0.414618	10.9884	0.507892	0.476192	0.996171	293	Naive	1	Naive	Naive	1	Naive
-0.603403	11.4237	0.930277	0.334986	0.996171	294	EcXSfn	0.54386	EcXSfn	ExE_Ectoderm	0.54386	ExE_Ectoderm
0.305224	11.6943	0.33212	0.564522	0.996171	295	Epib	1	Epib	Epiblast	1	Epiblast
0.0192014	11.8866	0.00139782	0.970182	0.996171	296	Naive	1	Naive	Naive	1	Naive
0.86752	11.6728	2.47154	0.116208	0.996171	297	PST	0.888889	PST	Primitive_Streak	0.904762	Primitive_Streak
0.148217	12.0419	0.0943634	0.758756	0.996171	298	Epib	0.912088	Epib	Epiblast	0.912088	Epiblast
-0.367268	11.6784	0.468474	0.493827	0.996171	299	Epib	0.915493	Epib	Epiblast	0.915493	Epiblast

## Sheet: sTable_3B_Atf3_Late_Mesoderm
sTable_3B_Atf3_Late_Mesoderm_DAA_miloR
logFC	logCPM	F	PValue	FDR	Nhood	subclusters	subclusters_fraction	subclusters_mixed	clusters	clusters_fraction	clusters_mixed			CLUSTERS
-0.0769068	7.91154	0.0178632	0.894338	0.985283	1	aGreb1	0.616279	aGreb1	Mesoderm_Hoxa	0.651163	Mesoderm_Hoxa			Coding_name	Cluster_name	New Name in Manuscript
1.33232	7.26449	3.824	0.0572573	0.550198	2	aWnt2G1	0.8	aWnt2G1	Mesoderm_Hoxa	0.96	Mesoderm_Hoxa			Blood_Progenitors	HEP/BP	HEP/BP
0.0499184	8.32848	0.00914765	0.924264	0.989443	3	aIgfbp7	0.556522	aIgfbp7	Mesoderm_Hoxa	1	Mesoderm_Hoxa			EMP	EMP	EMP
0.222975	7.79937	0.143688	0.70662	0.939038	4	bPlxna4	1	bPlxna4	Mesoderm_Hoxb	1	Mesoderm_Hoxb			Endothelium	Endothelium	Endothelium
-1.30943	8.11353	4.70609	0.0359754	0.489931	5	aWnt2G1	0.670213	aWnt2G1	Mesoderm_Hoxa	1	Mesoderm_Hoxa			Epiblast	Epiblast	Epiblast
-0.89272	7.68178	2.4953	0.121755	0.649374	6	aFgf12SG2M	0.588235	aFgf12SG2M	Mesoderm_Hoxa	0.911765	Mesoderm_Hoxa			Erythroid	Erythroid	Erythroid
-0.162416	7.75412	0.0839924	0.773397	0.962146	7	bPlxna4	1	bPlxna4	Mesoderm_Hoxb	1	Mesoderm_Hoxb			ExE_Ectoderm	Amniotic Ectoderm	Amniotic-Ectoderm
-0.142257	8.42958	0.0760688	0.784065	0.964364	8	aFgf12SG2M	0.868852	aFgf12SG2M	Mesoderm_Hoxa	1	Mesoderm_Hoxa			ExE_Endoderm	Visceral Endoderm	Visceral-Endoderm
-0.631581	8.42328	1.56153	0.218421	0.729766	9	aWnt2G1	0.952756	aWnt2G1	Mesoderm_Hoxa	1	Mesoderm_Hoxa			Megakaryocyte	MkP	MkP
-0.370743	7.87607	0.459962	0.501394	0.869167	10	aGreb1	0.544304	aGreb1	Mesoderm_Hoxa	0.962025	Mesoderm_Hoxa			Mesoderm_Hoxa	Limb Mesoderm and Allantois	Limb Mesoderm-Allantois
-0.83513	9.08805	3.27701	0.0774783	0.595259	11	aWnt2G1	0.742574	aWnt2G1	Mesoderm_Hoxa	0.891089	Mesoderm_Hoxa			Mesoderm_Hoxb	Mesenchyme and Epicardium	Mesenchyme-Epicardium
-0.17532	7.75314	0.10835	0.743681	0.951646	12	bStard8	0.351351	Mixed	Mesoderm_Hoxb	0.918919	Mesoderm_Hoxb			Mesoderm_Ifit1	Atf3-KO Enriched	Atf3-KO-Enriched
-0.200799	7.31342	0.101076	0.752131	0.954502	13	bUpk3b	0.9	bUpk3b	Mesoderm_Hoxb	0.92	Mesoderm_Hoxb			Mesoderm_Mixl1	Nascent Mesoderm	Nascent-Mesoderm
-0.15507	7.79046	0.0772838	0.782389	0.964166	14	aFgf12SG2M	0.662162	aFgf12SG2M	Mesoderm_Hoxa	0.986486	Mesoderm_Hoxa			Naive	Naive Pluripotency	Naive-Pluripotency
-1.82381	7.92058	9.27989	0.00401015	0.245814	15	aIgfbp7	0.670588	aIgfbp7	Mesoderm_Hoxa	1	Mesoderm_Hoxa			PGC	PGC	PGC
-0.548753	8.12195	1.05957	0.309256	0.782545	16	bFgf15	0.445545	Mixed	Mesoderm_Hoxb	0.910891	Mesoderm_Hoxb			Primitive_Streak	Primitive Streak	Primitive-Streak
0.137778	7.91057	0.0599885	0.807717	0.970956	17	bUpk3b	1	bUpk3b	Mesoderm_Hoxb	1	Mesoderm_Hoxb
-1.32124	8.19645	5.73499	0.02121	0.445959	18	aGreb1	0.60396	aGreb1	Mesoderm_Hoxa	0.910891	Mesoderm_Hoxa
0.366182	7.34287	0.350124	0.557242	0.892003	19	aActc1	1	aActc1	Mesoderm_Hoxa	1	Mesoderm_Hoxa			SUBCLUSTERS
0.243671	8.08066	0.228675	0.63501	0.919435	20	bPlxna4	0.642105	bPlxna4	Mesoderm_Hoxb	0.968421	Mesoderm_Hoxb			Coding_name	Subluster_name	New Name in Manuscript
-0.115061	8.36627	0.0481772	0.827348	0.97344	21	bStard8	0.575	bStard8	Mesoderm_Hoxb	0.958333	Mesoderm_Hoxb			aActc1	Allantois 1	Allantois#1
1.02432	8.3343	4.32838	0.0436743	0.513023	22	aFgf12SG2M	0.965217	aFgf12SG2M	Mesoderm_Hoxa	0.982609	Mesoderm_Hoxa			aDach1	Limb Mesoderm 2	Limb-Mesoderm#2
0.719489	8.39898	1.99542	0.165207	0.692066	23	aActc1	0.808	aActc1	Mesoderm_Hoxa	1	Mesoderm_Hoxa			aFgf12SG2M	Allantois 3	Allantois#3
-0.34449	7.63643	0.330624	0.56847	0.895708	24	aGreb1	0.710145	aGreb1	Mesoderm_Hoxa	0.84058	Mesoderm_Hoxa			aGreb1	Limb Mesoderm 1	Limb-Mesoderm#1
-0.426396	8.59217	0.543003	0.465435	0.858377	25	aWnt2G1	0.925373	aWnt2G1	Mesoderm_Hoxa	1	Mesoderm_Hoxa			aIgfbp7	Allantois 4	Allantois#4
0.103453	7.6033	0.0338145	0.854995	0.976744	26	aIgfbp7	0.742424	aIgfbp7	Mesoderm_Hoxa	1	Mesoderm_Hoxa			aWnt2G1	Allantois 2	Allantois#2
-1.2214	7.90271	4.65056	0.0368675	0.491348	27	bCacna1d	0.927711	bCacna1d	Mesoderm_Hoxb	0.975904	Mesoderm_Hoxb			baIfit1	Atf3-KO Enriched	Atf3-KO-Enriched
0.469983	8.35992	0.72707	0.398845	0.830945	28	aFgf12SG2M	0.585366	aFgf12SG2M	Mesoderm_Hoxa	0.626016	Mesoderm_Hoxa			bCacna1d	Epicardium 1	Epicardium#1
-0.63586	7.7904	1.33403	0.254675	0.753373	29	aWnt2G1	0.346667	Mixed	Mesoderm_Hoxa	0.92	Mesoderm_Hoxa			bFgf15	Lateral Plate Mesoderm	Lateral-Plate-Mesoderm
0.560907	7.73681	1.06952	0.307025	0.781803	30	aFgf12SG2M	1	aFgf12SG2M	Mesoderm_Hoxa	1	Mesoderm_Hoxa			bNrxn3	Epicardium 2	Epicardium#2
0.62742	8.20416	1.48259	0.230226	0.738619	31	aFgf12SG2M	0.481132	Mixed	Mesoderm_Hoxa	0.990566	Mesoderm_Hoxa			bPlxna4	Epicardium 3	Epicardium#3
-0.887101	7.57672	2.02057	0.162694	0.690595	32	aDach1	0.737705	aDach1	Mesoderm_Hoxa	1	Mesoderm_Hoxa			BPr	HEP/BP	HEP/BP
-0.391467	7.61049	0.439173	0.511174	0.875794	33	aWnt2G1	0.921875	aWnt2G1	Mesoderm_Hoxa	1	Mesoderm_Hoxa			bStard8	Mesenchyme 1	Mesenchyme#1
-0.27201	8.30799	0.304222	0.584196	0.899955	34	aGreb1	0.643478	aGreb1	Mesoderm_Hoxa	0.652174	Mesoderm_Hoxa			bUpk3b	Mesenchyme 2	Mesenchyme#2
-0.916025	7.84214	2.15884	0.149471	0.683817	35	bUpk3b	0.783133	bUpk3b	Mesoderm_Hoxb	1	Mesoderm_Hoxb			EcXAnxa1	Amniotic Ectoderm 3	Amniotic-Ectoderm#3
0.36426	7.28789	0.323197	0.572746	0.896892	36	aFgf12SG2M	0.54	aFgf12SG2M	Mesoderm_Hoxa	1	Mesoderm_Hoxa			EcXCldn3	Amniotic Ectoderm 2	Amniotic-Ectoderm#2
0.0987185	8.38424	0.0385035	0.84539	0.974772	37	aIgfbp7	0.42623	Mixed	Mesoderm_Hoxa	1	Mesoderm_Hoxa			EcXSfn	Amniotic Ectoderm 1	Amniotic-Ectoderm#1
0.178935	8.1295	0.122236	0.728384	0.944891	38	bStard8	0.653465	bStard8	Mesoderm_Hoxb	1	Mesoderm_Hoxb			EMPCcl4	EMP 3	EMP#3
0.654334	7.24407	1.05975	0.309215	0.782545	39	aIgfbp7	0.875	aIgfbp7	Mesoderm_Hoxa	1	Mesoderm_Hoxa			EMPIl17ra	EMP 2	EMP#2
-0.489476	8.12034	0.923249	0.342171	0.801932	40	bCacna1d	0.649485	bCacna1d	Mesoderm_Hoxb	0.989691	Mesoderm_Hoxb			EMPNrg1	EMP 1	EMP#1
1.73544	7.412	7.63186	0.00849931	0.33521	41	baIfit1	0.407407	Mixed	Mesoderm_Hoxa	0.407407	Mixed			EMPSepp1	EMP 4	EMP#4
-1.19197	7.83813	4.49884	0.0399168	0.5009	42	aIgfbp7	0.82716	aIgfbp7	Mesoderm_Hoxa	1	Mesoderm_Hoxa			EndCdh5	Endothelium 2	Endothelium#2
0.2309	7.38202	0.140523	0.709665	0.94018	43	MesoMixl1	0.963636	MesoMixl1	Mesoderm_Mixl1	0.963636	Mesoderm_Mixl1			EndCyp26b1	Endocardium	Endocardium
0.294916	7.71602	0.290245	0.592932	0.904134	44	aActc1	0.957746	aActc1	Mesoderm_Hoxa	1	Mesoderm_Hoxa			EndGadd45g	Endothelium 1	Endothelium#1
0.384582	7.2858	0.372596	0.54491	0.887355	45	aIgfbp7	0.86	aIgfbp7	Mesoderm_Hoxa	1	Mesoderm_Hoxa			EndRsad2	Endothelium 3	Endothelium#3
0.556571	9.01732	1.37214	0.248284	0.750565	46	aFgf12SG2M	0.663265	aFgf12SG2M	Mesoderm_Hoxa	0.984694	Mesoderm_Hoxa			EnXFgf5	Anterior Primitive Streak	Anterior-Primitive-Streak
-0.689898	7.57995	1.32031	0.257095	0.755487	47	aActc1	0.584615	aActc1	Mesoderm_Hoxa	0.584615	Mesoderm_Hoxa			EnXTtr	Visceral Endoderm	Visceral-Endoderm
0.213483	8.11014	0.172214	0.680283	0.927134	48	bPlxna4	0.6875	bPlxna4	Mesoderm_Hoxb	0.708333	Mesoderm_Hoxb			Epib	Epiblast	Epiblast
0.589687	8.66467	1.2835	0.263906	0.758417	49	bUpk3b	0.917808	bUpk3b	Mesoderm_Hoxb	0.945205	Mesoderm_Hoxb			Ery1a	Erythroid 1	Erythroid#1
0.258001	7.45933	0.190263	0.664951	0.927134	50	aWnt2G1	0.982456	aWnt2G1	Mesoderm_Hoxa	0.982456	Mesoderm_Hoxa			Ery1b	Erythroid 2	Erythroid#2
-0.71362	7.8684	1.6316	0.208559	0.716194	51	aFgf12SG2M	0.897436	aFgf12SG2M	Mesoderm_Hoxa	0.987179	Mesoderm_Hoxa			Ery2	Erythroid 3	Erythroid#3
-0.267924	8.12616	0.265902	0.608822	0.907373	52	MesoMixl1	1	MesoMixl1	Mesoderm_Mixl1	1	Mesoderm_Mixl1			Ery3	Erythroid 4	Erythroid#4
0.466773	8.49678	0.82651	0.368563	0.819768	53	bUpk3b	0.787879	bUpk3b	Mesoderm_Hoxb	0.94697	Mesoderm_Hoxb			MegP1	MkP 1	MkP#1
-0.701782	8.68696	2.01163	0.16354	0.690595	54	bCacna1d	0.967949	bCacna1d	Mesoderm_Hoxb	0.99359	Mesoderm_Hoxb			MegP2	MEP	MEP
0.199925	8.05315	0.142525	0.707701	0.939166	55	aActc1	0.934066	aActc1	Mesoderm_Hoxa	0.934066	Mesoderm_Hoxa			MegP3	MkP 2	MkP#2
-0.583067	8.02534	1.11182	0.297783	0.775451	56	bStard8	0.505263	bStard8	Mesoderm_Hoxb	0.673684	Mesoderm_Hoxb			MesoMixl1	Nascent Mesoderm	Nascent-Mesoderm
-1.64014	7.65604	6.94901	0.0117647	0.362734	57	aDach1	0.865672	aDach1	Mesoderm_Hoxa	1	Mesoderm_Hoxa			Naive	Naive Pluripotency
0.900395	8.11738	2.71061	0.107227	0.640838	58	aWnt2G1	0.886598	aWnt2G1	Mesoderm_Hoxa	0.989691	Mesoderm_Hoxa			PGC	PGC
-1.02851	7.83381	2.71283	0.107276	0.640838	59	bFgf15	0.733333	bFgf15	Mesoderm_Hoxb	0.813333	Mesoderm_Hoxb			PSMesp1	Primitive Streak 2	Primitive-Streak#2
0.821912	7.47207	1.85243	0.180823	0.707522	60	bFgf15	1	bFgf15	Mesoderm_Hoxb	1	Mesoderm_Hoxb			PST	Primitive Streak 1	Primitive-Streak#1
1.33566	8.69148	7.83044	0.00774867	0.33521	61	aFgf12SG2M	0.630872	aFgf12SG2M	Mesoderm_Hoxa	0.651007	Mesoderm_Hoxa
0.0175885	8.22848	0.00124096	0.972067	0.994981	62	aIgfbp7	0.859813	aIgfbp7	Mesoderm_Hoxa	0.990654	Mesoderm_Hoxa
0.394885	7.97488	0.550021	0.462472	0.857532	63	bPlxna4	0.898876	bPlxna4	Mesoderm_Hoxb	0.94382	Mesoderm_Hoxb
0.904996	8.79801	3.98269	0.0525401	0.545487	64	aFgf12SG2M	0.567073	aFgf12SG2M	Mesoderm_Hoxa	0.756098	Mesoderm_Hoxa
-0.315468	8.79132	0.473533	0.495183	0.866081	65	aIgfbp7	0.570552	aIgfbp7	Mesoderm_Hoxa	1	Mesoderm_Hoxa
0.383587	9.19413	0.732409	0.397002	0.830945	66	bUpk3b	0.941176	bUpk3b	Mesoderm_Hoxb	0.963801	Mesoderm_Hoxb
-0.538315	8.49609	1.19339	0.280927	0.768629	67	aFgf12SG2M	0.877863	aFgf12SG2M	Mesoderm_Hoxa	1	Mesoderm_Hoxa
-0.505827	8.08335	0.761282	0.388067	0.83068	68	aWnt2G1	0.793478	aWnt2G1	Mesoderm_Hoxa	1	Mesoderm_Hoxa
-0.185064	7.88247	0.106218	0.746125	0.952275	69	bPlxna4	0.506329	bPlxna4	Mesoderm_Hoxb	0.683544	Mesoderm_Hoxb
0.378733	7.54405	0.43955	0.510994	0.875794	70	bUpk3b	0.919355	bUpk3b	Mesoderm_Hoxb	0.935484	Mesoderm_Hoxb
0.668264	7.76337	1.53619	0.222128	0.732615	71	aDach1	1	aDach1	Mesoderm_Hoxa	1	Mesoderm_Hoxa
1.30409	7.21323	3.92651	0.0541594	0.546452	72	aFgf12SG2M	0.434783	Mixed	Mesoderm_Hoxa	0.586957	Mesoderm_Hoxa
0.17088	7.6425	0.087768	0.768507	0.960136	73	aActc1	0.924242	aActc1	Mesoderm_Hoxa	1	Mesoderm_Hoxa
0.414645	8.05958	0.641058	0.427874	0.841634	74	aFgf12SG2M	0.565217	aFgf12SG2M	Mesoderm_Hoxa	1	Mesoderm_Hoxa
-0.140122	8.43604	0.0719926	0.789794	0.967022	75	aDach1	0.598361	aDach1	Mesoderm_Hoxa	1	Mesoderm_Hoxa
-0.161569	7.9072	0.0940199	0.760656	0.957413	76	bFgf15	0.939759	bFgf15	Mesoderm_Hoxb	0.951807	Mesoderm_Hoxb
0.253237	7.4141	0.167739	0.684229	0.928862	77	aFgf12SG2M	0.740741	aFgf12SG2M	Mesoderm_Hoxa	0.777778	Mesoderm_Hoxa
-0.216554	7.98245	0.172056	0.680421	0.927134	78	bPlxna4	0.707865	bPlxna4	Mesoderm_Hoxb	1	Mesoderm_Hoxb
1.10251	8.98786	5.87063	0.0198264	0.433558	79	bPlxna4	0.796791	bPlxna4	Mesoderm_Hoxb	0.818182	Mesoderm_Hoxb
-0.523666	7.63408	0.81023	0.37323	0.823737	80	aActc1	0.492754	Mixed	Mesoderm_Hoxa	0.985507	Mesoderm_Hoxa
-0.309577	7.97366	0.274496	0.603185	0.906968	81	aActc1	0.797619	aActc1	Mesoderm_Hoxa	1	Mesoderm_Hoxa
1.89433	7.31246	8.24528	0.00639906	0.315299	82	aIgfbp7	0.54902	aIgfbp7	Mesoderm_Hoxa	0.901961	Mesoderm_Hoxa
0.822551	8.44022	2.86206	0.0981644	0.634995	83	aIgfbp7	0.448	Mixed	Mesoderm_Hoxa	0.904	Mesoderm_Hoxa
0.0203612	7.76827	0.00133478	0.971031	0.994981	84	aDach1	0.972973	aDach1	Mesoderm_Hoxa	1	Mesoderm_Hoxa
-0.341533	8.04444	0.425947	0.517572	0.879376	85	aWnt2G1	0.585106	aWnt2G1	Mesoderm_Hoxa	0.978723	Mesoderm_Hoxa
-1.45434	7.89653	6.69177	0.0132734	0.378194	86	bPlxna4	0.670732	bPlxna4	Mesoderm_Hoxb	1	Mesoderm_Hoxb
-0.0420284	7.41297	0.00481011	0.945039	0.991517	87	aGreb1	0.678571	aGreb1	Mesoderm_Hoxa	0.928571	Mesoderm_Hoxa
0.921536	8.22394	2.88482	0.0969033	0.634995	88	aActc1	0.757282	aActc1	Mesoderm_Hoxa	0.980583	Mesoderm_Hoxa
0.0875434	7.39519	0.0207867	0.886057	0.983657	89	bStard8	0.509091	bStard8	Mesoderm_Hoxb	1	Mesoderm_Hoxb
0.0423246	8.76301	0.00838768	0.927468	0.989443	90	aActc1	0.981366	aActc1	Mesoderm_Hoxa	0.987578	Mesoderm_Hoxa
-0.886878	8.21201	2.89663	0.0962222	0.634995	91	MesoMixl1	0.971429	MesoMixl1	Mesoderm_Mixl1	0.971429	Mesoderm_Mixl1
0.082779	8.63889	0.0304963	0.862215	0.978612	92	bPlxna4	0.918919	bPlxna4	Mesoderm_Hoxb	0.993243	Mesoderm_Hoxb
0.223194	8.41617	0.166545	0.685349	0.928862	93	bStard8	0.898438	bStard8	Mesoderm_Hoxb	0.976562	Mesoderm_Hoxb
0.533146	8.15058	1.10147	0.299997	0.777156	94	bPlxna4	0.979798	bPlxna4	Mesoderm_Hoxb	0.979798	Mesoderm_Hoxb
0.785727	7.93547	2.06439	0.158248	0.685554	95	bUpk3b	1	bUpk3b	Mesoderm_Hoxb	1	Mesoderm_Hoxb
0.274205	8.98493	0.381445	0.540195	0.886709	96	bPlxna4	0.513228	bPlxna4	Mesoderm_Hoxb	0.603175	Mesoderm_Hoxb
-1.27023	8.53156	6.4132	0.0151889	0.395903	97	aIgfbp7	0.985401	aIgfbp7	Mesoderm_Hoxa	1	Mesoderm_Hoxa
-0.475191	8.32493	0.770674	0.385183	0.830164	98	bPlxna4	0.8125	bPlxna4	Mesoderm_Hoxb	0.830357	Mesoderm_Hoxb
-0.945394	7.67744	2.727	0.106189	0.639853	99	bCacna1d	0.671429	bCacna1d	Mesoderm_Hoxb	0.857143	Mesoderm_Hoxb
-0.115306	7.76993	0.0421752	0.838287	0.973971	100	bUpk3b	0.918919	bUpk3b	Mesoderm_Hoxb	0.918919	Mesoderm_Hoxb
-0.597281	8.0916	1.31276	0.258438	0.755938	101	aGreb1	0.77551	aGreb1	Mesoderm_Hoxa	0.897959	Mesoderm_Hoxa
-0.676325	7.64323	1.46251	0.233354	0.739818	102	aDach1	0.835821	aDach1	Mesoderm_Hoxa	1	Mesoderm_Hoxa
-1.20171	7.95035	4.35484	0.0430666	0.512388	103	aDach1	0.547619	aDach1	Mesoderm_Hoxa	1	Mesoderm_Hoxa
-0.167312	8.03087	0.098523	0.755177	0.955697	104	bPlxna4	0.967033	bPlxna4	Mesoderm_Hoxb	0.967033	Mesoderm_Hoxb
0.242938	7.5895	0.172886	0.679695	0.927134	105	aActc1	0.90625	aActc1	Mesoderm_Hoxa	0.96875	Mesoderm_Hoxa
-0.0164703	8.55173	0.000972752	0.975272	0.994981	106	bPlxna4	0.978873	bPlxna4	Mesoderm_Hoxb	0.992958	Mesoderm_Hoxb
-0.271296	7.44448	0.194565	0.661426	0.927134	107	bNrxn3	0.517857	bNrxn3	Mesoderm_Hoxb	0.946429	Mesoderm_Hoxb
0.173992	9.15147	0.157271	0.693707	0.931178	108	bStard8	0.760369	bStard8	Mesoderm_Hoxb	0.926267	Mesoderm_Hoxb
0.345165	7.95079	0.427946	0.516596	0.879259	109	bPlxna4	0.862069	bPlxna4	Mesoderm_Hoxb	0.931034	Mesoderm_Hoxb
-0.392919	7.69618	0.53151	0.470054	0.858377	110	bStard8	0.828571	bStard8	Mesoderm_Hoxb	0.9	Mesoderm_Hoxb
0.201947	7.26078	0.0984447	0.755271	0.955697	111	aIgfbp7	0.612245	aIgfbp7	Mesoderm_Hoxa	1	Mesoderm_Hoxa
0.129931	7.82202	0.0550521	0.815645	0.973314	112	bNrxn3	0.578947	bNrxn3	Mesoderm_Hoxb	1	Mesoderm_Hoxb
-0.727571	7.16317	1.16761	0.286112	0.768822	113	aWnt2G1	0.613636	aWnt2G1	Mesoderm_Hoxa	1	Mesoderm_Hoxa
0.472336	8.09978	0.713749	0.403161	0.831082	114	aWnt2G1	0.85567	aWnt2G1	Mesoderm_Hoxa	0.958763	Mesoderm_Hoxa
1.99645	7.10174	7.27585	0.0100462	0.347557	115	aFgf12SG2M	0.627907	aFgf12SG2M	Mesoderm_Hoxa	0.627907	Mesoderm_Hoxa
-0.778249	8.00988	1.82816	0.183841	0.707522	116	bUpk3b	0.965909	bUpk3b	Mesoderm_Hoxb	1	Mesoderm_Hoxb
0.148249	8.41159	0.0922509	0.762848	0.958077	117	bUpk3b	0.869919	bUpk3b	Mesoderm_Hoxb	0.97561	Mesoderm_Hoxb
-0.415883	8.559	0.662693	0.420283	0.836363	118	bUpk3b	0.977941	bUpk3b	Mesoderm_Hoxb	0.977941	Mesoderm_Hoxb
0.96815	7.64782	2.41105	0.128256	0.658865	119	bUpk3b	0.641791	bUpk3b	Mesoderm_Hoxb	1	Mesoderm_Hoxb
-0.774376	8.46302	2.57253	0.116294	0.647211	120	aWnt2G1	0.542636	aWnt2G1	Mesoderm_Hoxa	1	Mesoderm_Hoxa
-0.208471	7.69375	0.147891	0.702516	0.936816	121	aDach1	1	aDach1	Mesoderm_Hoxa	1	Mesoderm_Hoxa
0.201868	7.88911	0.135622	0.714539	0.941406	122	bUpk3b	0.585366	bUpk3b	Mesoderm_Hoxb	0.585366	Mesoderm_Hoxb
0.863191	8.43387	2.68801	0.108708	0.642508	123	aActc1	0.909836	aActc1	Mesoderm_Hoxa	0.918033	Mesoderm_Hoxa
0.467125	7.85414	0.717934	0.401667	0.830945	124	bUpk3b	0.9375	bUpk3b	Mesoderm_Hoxb	0.95	Mesoderm_Hoxb
0.371449	8.85574	0.664113	0.419749	0.836271	125	bPlxna4	0.988439	bPlxna4	Mesoderm_Hoxb	0.99422	Mesoderm_Hoxb
0.100449	7.29486	0.025496	0.87391	0.980791	126	aGreb1	0.588235	aGreb1	Mesoderm_Hoxa	0.686275	Mesoderm_Hoxa
-1.0852	7.72245	3.94591	0.053594	0.546452	127	bNrxn3	0.479452	Mixed	Mesoderm_Hoxb	0.958904	Mesoderm_Hoxb
0.201584	7.14916	0.0941148	0.760539	0.957413	128	aWnt2G1	0.431818	Mixed	Mesoderm_Hoxa	0.977273	Mesoderm_Hoxa
0.122245	7.02773	0.0310556	0.860971	0.978294	129	aWnt2G1	0.923077	aWnt2G1	Mesoderm_Hoxa	1	Mesoderm_Hoxa
0.374849	8.31138	0.558136	0.459211	0.856816	130	aActc1	0.965217	aActc1	Mesoderm_Hoxa	0.965217	Mesoderm_Hoxa
0.379622	8.66606	0.570265	0.454442	0.854231	131	bPlxna4	0.973154	bPlxna4	Mesoderm_Hoxb	0.973154	Mesoderm_Hoxb
-0.477229	7.55546	0.623647	0.43417	0.843777	132	aActc1	0.784615	aActc1	Mesoderm_Hoxa	0.784615	Mesoderm_Hoxa
0.7027	8.38507	1.99468	0.165284	0.692066	133	bUpk3b	0.833333	bUpk3b	Mesoderm_Hoxb	0.866667	Mesoderm_Hoxb
1.27475	8.47457	6.71805	0.0131065	0.376376	134	aFgf12SG2M	0.968992	aFgf12SG2M	Mesoderm_Hoxa	0.968992	Mesoderm_Hoxa
-0.442917	7.99408	0.627564	0.432752	0.843128	135	aDach1	0.977273	aDach1	Mesoderm_Hoxa	1	Mesoderm_Hoxa
0.29292	7.62328	0.25421	0.616784	0.910891	136	bNrxn3	0.384615	Mixed	Mesoderm_Hoxb	1	Mesoderm_Hoxb
-0.503373	7.72465	0.700605	0.407489	0.832143	137	bPlxna4	0.638889	bPlxna4	Mesoderm_Hoxb	0.944444	Mesoderm_Hoxb
0.282352	7.60852	0.241533	0.625682	0.914891	138	aFgf12SG2M	0.865672	aFgf12SG2M	Mesoderm_Hoxa	0.985075	Mesoderm_Hoxa
1.04961	8.79536	4.96243	0.0313657	0.481746	139	bUpk3b	0.861446	bUpk3b	Mesoderm_Hoxb	0.945783	Mesoderm_Hoxb
0.414496	8.40708	0.718364	0.401527	0.830945	140	bPlxna4	0.975806	bPlxna4	Mesoderm_Hoxb	0.991935	Mesoderm_Hoxb
0.785061	7.78973	2.1105	0.153787	0.683817	141	bPlxna4	0.973333	bPlxna4	Mesoderm_Hoxb	0.973333	Mesoderm_Hoxb
-0.649283	8.1296	1.49966	0.227607	0.735235	142	aWnt2G1	0.785714	aWnt2G1	Mesoderm_Hoxa	1	Mesoderm_Hoxa
0.481846	8.06598	0.774301	0.383951	0.82973	143	aActc1	0.88172	aActc1	Mesoderm_Hoxa	0.913978	Mesoderm_Hoxa
-0.568244	8.85477	1.38173	0.246544	0.749004	144	aWnt2G1	0.801136	aWnt2G1	Mesoderm_Hoxa	1	Mesoderm_Hoxa
0.351821	9.512	0.770954	0.384961	0.830164	145	aFgf12SG2M	0.727599	aFgf12SG2M	Mesoderm_Hoxa	0.992832	Mesoderm_Hoxa
0.186499	8.01738	0.119255	0.731582	0.94663	146	bFgf15	0.925532	bFgf15	Mesoderm_Hoxb	0.925532	Mesoderm_Hoxb
0.814218	8.19565	2.62059	0.113037	0.646921	147	aFgf12SG2M	0.970874	aFgf12SG2M	Mesoderm_Hoxa	1	Mesoderm_Hoxa
-0.717651	7.99648	1.82283	0.184271	0.707522	148	aIgfbp7	0.666667	aIgfbp7	Mesoderm_Hoxa	1	Mesoderm_Hoxa
-0.174779	8.01636	0.106651	0.745625	0.952016	149	bPlxna4	0.944444	bPlxna4	Mesoderm_Hoxb	0.955556	Mesoderm_Hoxb
-0.184184	8.55207	0.130212	0.720053	0.942931	150	aFgf12SG2M	0.821429	aFgf12SG2M	Mesoderm_Hoxa	0.928571	Mesoderm_Hoxa
-0.119629	7.3373	0.0372769	0.847841	0.974963	151	bCacna1d	0.921569	bCacna1d	Mesoderm_Hoxb	1	Mesoderm_Hoxb
0.166484	7.96784	0.0838804	0.773582	0.962146	152	aActc1	0.75	aActc1	Mesoderm_Hoxa	0.821429	Mesoderm_Hoxa
0.345284	7.77101	0.398399	0.531368	0.885718	153	bFgf15	0.947368	bFgf15	Mesoderm_Hoxb	1	Mesoderm_Hoxb
0.973346	8.91499	4.15905	0.047793	0.516928	154	aWnt2G1	0.76	aWnt2G1	Mesoderm_Hoxa	0.897143	Mesoderm_Hoxa
-0.260169	8.11655	0.271375	0.605171	0.906968	155	aDach1	0.836735	aDach1	Mesoderm_Hoxa	1	Mesoderm_Hoxa
0.11571	7.89513	0.0453346	0.832429	0.97344	156	aActc1	0.7625	aActc1	Mesoderm_Hoxa	0.9625	Mesoderm_Hoxa
-0.360654	9.05904	0.554202	0.4609	0.857138	157	aActc1	0.963158	aActc1	Mesoderm_Hoxa	0.984211	Mesoderm_Hoxa
1.08137	7.43395	3.22028	0.0799945	0.599589	158	aWnt2G1	0.660714	aWnt2G1	Mesoderm_Hoxa	0.75	Mesoderm_Hoxa
-0.338344	7.44103	0.312668	0.579043	0.898687	159	aIgfbp7	0.706897	aIgfbp7	Mesoderm_Hoxa	0.982759	Mesoderm_Hoxa
-0.0543853	8.27382	0.0124101	0.911834	0.987615	160	bPlxna4	0.972727	bPlxna4	Mesoderm_Hoxb	0.990909	Mesoderm_Hoxb
-0.792803	8.90235	3.1046	0.0854128	0.613495	161	bPlxna4	0.676136	bPlxna4	Mesoderm_Hoxb	1	Mesoderm_Hoxb
-0.265706	7.70894	0.222842	0.639348	0.919455	162	aGreb1	0.5	aGreb1	Mesoderm_Hoxa	0.722222	Mesoderm_Hoxa
-1.03617	8.45384	4.41958	0.041618	0.508759	163	aFgf12SG2M	0.384615	Mixed	Mesoderm_Hoxa	1	Mesoderm_Hoxa
-1.4026	7.30513	4.249	0.0455546	0.514387	164	aFgf12SG2M	0.530612	aFgf12SG2M	Mesoderm_Hoxa	1	Mesoderm_Hoxa
0.283483	8.81868	0.259138	0.613473	0.909905	165	aActc1	0.58125	aActc1	Mesoderm_Hoxa	0.7625	Mesoderm_Hoxa
-0.183927	8.01055	0.122838	0.727744	0.944891	166	bUpk3b	0.868132	bUpk3b	Mesoderm_Hoxb	0.901099	Mesoderm_Hoxb
0.778699	7.68984	1.90415	0.17498	0.701935	167	MesoMixl1	0.535211	MesoMixl1	Mesoderm_Mixl1	0.535211	Mesoderm_Mixl1
-0.476906	8.22377	0.706278	0.405613	0.831082	168	aActc1	0.940594	aActc1	Mesoderm_Hoxa	0.990099	Mesoderm_Hoxa
0.775237	7.95445	1.86487	0.179461	0.707522	169	bPlxna4	0.954545	bPlxna4	Mesoderm_Hoxb	0.954545	Mesoderm_Hoxb
0.102087	7.40109	0.0280035	0.867911	0.980198	170	bPlxna4	0.745455	bPlxna4	Mesoderm_Hoxb	0.872727	Mesoderm_Hoxb
-0.722611	7.64977	1.57776	0.216087	0.727109	171	bFgf15	0.686567	bFgf15	Mesoderm_Hoxb	0.835821	Mesoderm_Hoxb
-0.825933	7.80167	2.26369	0.139987	0.678678	172	bPlxna4	0.8	bPlxna4	Mesoderm_Hoxb	1	Mesoderm_Hoxb
1.37628	7.48912	5.13723	0.0286769	0.478406	173	aIgfbp7	0.677966	aIgfbp7	Mesoderm_Hoxa	1	Mesoderm_Hoxa
-1.76309	7.92314	9.30551	0.00396469	0.245814	174	bPlxna4	0.97561	bPlxna4	Mesoderm_Hoxb	0.97561	Mesoderm_Hoxb
0.199024	7.82533	0.127526	0.722815	0.943449	175	aDach1	0.858974	aDach1	Mesoderm_Hoxa	0.987179	Mesoderm_Hoxa
-0.43741	8.2548	0.664935	0.419505	0.836271	176	bStard8	0.736842	bStard8	Mesoderm_Hoxb	1	Mesoderm_Hoxb
0.255015	8.09614	0.203371	0.654417	0.925404	177	bNrxn3	0.35	Mixed	Mesoderm_Hoxb	0.96	Mesoderm_Hoxb
-0.462874	8.12557	0.840703	0.364477	0.817809	178	bCacna1d	0.616162	bCacna1d	Mesoderm_Hoxb	1	Mesoderm_Hoxb
0.164684	8.39077	0.0939508	0.760782	0.957413	179	aActc1	0.904	aActc1	Mesoderm_Hoxa	1	Mesoderm_Hoxa
-0.60402	7.58121	1.0636	0.308351	0.782545	180	MesoMixl1	1	MesoMixl1	Mesoderm_Mixl1	1	Mesoderm_Mixl1
-0.825617	8.83251	2.4691	0.123879	0.649374	181	aActc1	0.8	aActc1	Mesoderm_Hoxa	1	Mesoderm_Hoxa
-1.25302	7.02709	2.32691	0.13492	0.668686	182	bStard8	0.619048	bStard8	Mesoderm_Hoxb	0.619048	Mesoderm_Hoxb
0.475903	9.14982	1.2363	0.272564	0.76092	183	aWnt2G1	0.657143	aWnt2G1	Mesoderm_Hoxa	0.809524	Mesoderm_Hoxa
-0.135037	7.45564	0.0513487	0.821842	0.97344	184	bCacna1d	0.637931	bCacna1d	Mesoderm_Hoxb	0.775862	Mesoderm_Hoxb
0.420759	7.32962	0.391786	0.534871	0.886709	185	bPlxna4	0.607843	bPlxna4	Mesoderm_Hoxb	1	Mesoderm_Hoxb
-0.064765	8.36707	0.0173978	0.895698	0.985692	186	MesoMixl1	0.975	MesoMixl1	Mesoderm_Mixl1	0.975	Mesoderm_Mixl1
0.779077	8.91356	2.8874	0.0967362	0.634995	187	aWnt2G1	0.549133	aWnt2G1	Mesoderm_Hoxa	0.589595	Mesoderm_Hoxa
-0.708459	8.79438	2.39718	0.129123	0.658865	188	aWnt2G1	0.77381	aWnt2G1	Mesoderm_Hoxa	0.904762	Mesoderm_Hoxa
-1.08424	8.62571	4.6365	0.0371392	0.491348	189	aFgf12SG2M	0.567376	aFgf12SG2M	Mesoderm_Hoxa	0.971631	Mesoderm_Hoxa
-0.833125	7.40959	1.73619	0.194828	0.713026	190	bFgf15	0.472727	Mixed	Mesoderm_Hoxb	0.927273	Mesoderm_Hoxb
0.0271607	8.04052	0.00270735	0.958752	0.993863	191	MesoMixl1	1	MesoMixl1	Mesoderm_Mixl1	1	Mesoderm_Mixl1
0.00346471	7.4173	1.92025e-05	0.996525	0.998217	192	bStard8	0.62069	bStard8	Mesoderm_Hoxb	0.810345	Mesoderm_Hoxb
-0.683413	8.03999	1.75665	0.19227	0.710107	193	aDach1	0.869565	aDach1	Mesoderm_Hoxa	1	Mesoderm_Hoxa
-0.427932	7.93203	0.563994	0.456884	0.855743	194	bPlxna4	0.987654	bPlxna4	Mesoderm_Hoxb	0.987654	Mesoderm_Hoxb
0.865137	8.07015	2.83806	0.0995387	0.634995	195	aWnt2G1	0.595745	aWnt2G1	Mesoderm_Hoxa	1	Mesoderm_Hoxa
-0.640498	8.62504	1.85317	0.180737	0.707522	196	aDach1	0.992958	aDach1	Mesoderm_Hoxa	0.992958	Mesoderm_Hoxa
0.0468996	8.3195	0.00864111	0.926383	0.989443	197	aActc1	0.530435	aActc1	Mesoderm_Hoxa	0.886957	Mesoderm_Hoxa
-0.574231	8.93777	1.60536	0.212187	0.72138	198	aGreb1	0.821229	aGreb1	Mesoderm_Hoxa	0.994413	Mesoderm_Hoxa
-0.518753	7.25711	0.663357	0.420012	0.836271	199	aIgfbp7	0.8125	aIgfbp7	Mesoderm_Hoxa	1	Mesoderm_Hoxa
-1.16994	8.07571	4.56841	0.0384857	0.491348	200	aDach1	0.946237	aDach1	Mesoderm_Hoxa	0.989247	Mesoderm_Hoxa
0.180698	8.10015	0.115144	0.736068	0.948567	201	aDach1	1	aDach1	Mesoderm_Hoxa	1	Mesoderm_Hoxa
1.05462	8.48721	4.21373	0.0464185	0.516775	202	aIgfbp7	0.515152	aIgfbp7	Mesoderm_Hoxa	0.984848	Mesoderm_Hoxa
-1.18095	7.81522	4.23978	0.0457787	0.515724	203	aWnt2G1	0.776316	aWnt2G1	Mesoderm_Hoxa	1	Mesoderm_Hoxa
-0.310177	8.31343	0.338465	0.563912	0.893683	204	bPlxna4	0.87931	bPlxna4	Mesoderm_Hoxb	0.939655	Mesoderm_Hoxb
0.166119	8.64736	0.128658	0.72164	0.9432	205	aIgfbp7	0.824324	aIgfbp7	Mesoderm_Hoxa	1	Mesoderm_Hoxa
-1.33583	7.17138	3.61041	0.0643595	0.572243	206	bPlxna4	0.93617	bPlxna4	Mesoderm_Hoxb	1	Mesoderm_Hoxb
0.514976	8.72267	1.25839	0.268384	0.759861	207	aActc1	0.818182	aActc1	Mesoderm_Hoxa	0.980519	Mesoderm_Hoxa
0.135361	7.79362	0.0609304	0.806244	0.970837	208	bStard8	0.884615	bStard8	Mesoderm_Hoxb	0.987179	Mesoderm_Hoxb
-1.22544	7.76219	4.89648	0.0324501	0.483541	209	aWnt2G1	0.394737	Mixed	Mesoderm_Hoxa	1	Mesoderm_Hoxa
0.738344	8.83208	2.52679	0.119493	0.649237	210	aWnt2G1	0.791411	aWnt2G1	Mesoderm_Hoxa	0.97546	Mesoderm_Hoxa
-0.374018	7.87728	0.460935	0.500944	0.869167	211	bPlxna4	0.975	bPlxna4	Mesoderm_Hoxb	0.9875	Mesoderm_Hoxb
0.177067	8.51806	0.135261	0.714901	0.941406	212	aWnt2G1	0.916031	aWnt2G1	Mesoderm_Hoxa	0.954198	Mesoderm_Hoxa
0.942597	7.26584	2.1101	0.153826	0.683817	213	aActc1	0.520833	aActc1	Mesoderm_Hoxa	0.541667	Mesoderm_Hoxa
-0.659703	8.42677	1.75616	0.192331	0.710107	214	bPlxna4	0.918033	bPlxna4	Mesoderm_Hoxb	0.92623	Mesoderm_Hoxb
0.747396	7.63378	1.68283	0.201692	0.713667	215	bUpk3b	0.661765	bUpk3b	Mesoderm_Hoxb	0.691176	Mesoderm_Hoxb
-0.412843	7.93547	0.553027	0.46126	0.857479	216	bPlxna4	1	bPlxna4	Mesoderm_Hoxb	1	Mesoderm_Hoxb
-0.52793	9.32447	1.64612	0.206585	0.713846	217	aIgfbp7	0.481328	Mixed	Mesoderm_Hoxa	1	Mesoderm_Hoxa
-0.0215669	8.32435	0.00197162	0.964795	0.994981	218	aFgf12SG2M	0.508772	aFgf12SG2M	Mesoderm_Hoxa	1	Mesoderm_Hoxa
-0.185246	7.36573	0.086044	0.770725	0.961534	219	aDach1	1	aDach1	Mesoderm_Hoxa	1	Mesoderm_Hoxa
-0.678297	8.29149	1.78507	0.188785	0.709033	220	aWnt2G1	0.81982	aWnt2G1	Mesoderm_Hoxa	1	Mesoderm_Hoxa
-0.139331	7.4089	0.0509246	0.822566	0.97344	221	bUpk3b	0.925926	bUpk3b	Mesoderm_Hoxb	0.981481	Mesoderm_Hoxb
-0.0952368	7.49421	0.0263594	0.871811	0.980791	222	aWnt2G1	0.566667	aWnt2G1	Mesoderm_Hoxa	1	Mesoderm_Hoxa
0.000337899	7.65369	8.97751e-07	0.999249	0.99976	223	aWnt2G1	0.522388	aWnt2G1	Mesoderm_Hoxa	0.985075	Mesoderm_Hoxa
-0.0538428	8.58793	0.0128963	0.910131	0.987129	224	bFgf15	0.943262	bFgf15	Mesoderm_Hoxb	0.978723	Mesoderm_Hoxb
-0.307761	7.54498	0.269855	0.60618	0.906968	225	aIgfbp7	0.904762	aIgfbp7	Mesoderm_Hoxa	1	Mesoderm_Hoxa
-0.464776	7.38105	0.597525	0.443891	0.848802	226	bPlxna4	0.907407	bPlxna4	Mesoderm_Hoxb	0.907407	Mesoderm_Hoxb
-0.546975	7.13026	0.66333	0.420021	0.836271	227	bCacna1d	0.395349	Mixed	Mesoderm_Hoxb	0.744186	Mesoderm_Hoxb
-0.702416	7.59205	1.44245	0.236532	0.740232	228	bPlxna4	0.984127	bPlxna4	Mesoderm_Hoxb	1	Mesoderm_Hoxb
-0.533335	8.3866	1.09494	0.301416	0.777793	229	bPlxna4	0.883333	bPlxna4	Mesoderm_Hoxb	0.966667	Mesoderm_Hoxb
-0.434017	7.76021	0.518547	0.475594	0.859878	230	bUpk3b	0.986667	bUpk3b	Mesoderm_Hoxb	1	Mesoderm_Hoxb
-0.0559561	8.36955	0.0132544	0.908897	0.986769	231	aWnt2G1	0.5	aWnt2G1	Mesoderm_Hoxa	0.957627	Mesoderm_Hoxa
-0.198434	8.60995	0.173255	0.679373	0.927134	232	bPlxna4	0.719424	bPlxna4	Mesoderm_Hoxb	0.719424	Mesoderm_Hoxb
-0.746508	8.12486	1.87758	0.177954	0.707522	233	bPlxna4	0.96875	bPlxna4	Mesoderm_Hoxb	1	Mesoderm_Hoxb
0.379594	8.79705	0.687798	0.411644	0.83407	234	aFgf12SG2M	0.97006	aFgf12SG2M	Mesoderm_Hoxa	1	Mesoderm_Hoxa
0.233141	7.95094	0.189227	0.665808	0.927134	235	bNrxn3	0.546512	bNrxn3	Mesoderm_Hoxb	0.94186	Mesoderm_Hoxb
-0.352933	8.18635	0.481814	0.491457	0.865446	236	bPlxna4	0.990291	bPlxna4	Mesoderm_Hoxb	1	Mesoderm_Hoxb
0.399316	8.2833	0.66221	0.420411	0.836363	237	aFgf12SG2M	0.90991	aFgf12SG2M	Mesoderm_Hoxa	1	Mesoderm_Hoxa
-0.499204	7.52712	0.658039	0.421867	0.838169	238	bUpk3b	0.65	bUpk3b	Mesoderm_Hoxb	0.85	Mesoderm_Hoxb
0.0691069	8.37489	0.017535	0.895296	0.985613	239	aWnt2G1	0.843478	aWnt2G1	Mesoderm_Hoxa	1	Mesoderm_Hoxa
-0.335042	7.16408	0.257047	0.614831	0.909905	240	bPlxna4	0.888889	bPlxna4	Mesoderm_Hoxb	0.977778	Mesoderm_Hoxb
0.130587	7.48669	0.0509603	0.822505	0.97344	241	MesoMixl1	1	MesoMixl1	Mesoderm_Mixl1	1	Mesoderm_Mixl1
0.18517	7.31495	0.0876262	0.768688	0.960136	242	aFgf12SG2M	0.509804	aFgf12SG2M	Mesoderm_Hoxa	1	Mesoderm_Hoxa
-0.0318402	8.82811	0.00491557	0.944441	0.991517	243	bPlxna4	0.969697	bPlxna4	Mesoderm_Hoxb	0.993939	Mesoderm_Hoxb
0.314129	7.58525	0.29114	0.592365	0.904134	244	aActc1	0.460317	Mixed	Mesoderm_Hoxa	0.984127	Mesoderm_Hoxa
-1.59966	8.69741	9.46805	0.003705	0.240973	245	aDach1	0.849315	aDach1	Mesoderm_Hoxa	1	Mesoderm_Hoxa
0.265315	7.17125	0.149647	0.700843	0.93636	246	aWnt2G1	0.909091	aWnt2G1	Mesoderm_Hoxa	1	Mesoderm_Hoxa
0.364087	8.90374	0.53751	0.467686	0.858377	247	aActc1	0.936416	aActc1	Mesoderm_Hoxa	1	Mesoderm_Hoxa
0.0296235	8.44693	0.00325157	0.954802	0.993863	248	bUpk3b	0.615385	bUpk3b	Mesoderm_Hoxb	0.938462	Mesoderm_Hoxb
-0.378398	7.91826	0.50913	0.479497	0.862358	249	bFgf15	1	bFgf15	Mesoderm_Hoxb	1	Mesoderm_Hoxb
0.557264	8.1135	1.17733	0.284143	0.768748	250	aWnt2G1	0.79798	aWnt2G1	Mesoderm_Hoxa	1	Mesoderm_Hoxa
0.053927	7.94382	0.0106036	0.918478	0.989443	251	MesoMixl1	1	MesoMixl1	Mesoderm_Mixl1	1	Mesoderm_Mixl1
0.489191	7.52823	0.646523	0.425926	0.841441	252	aDach1	1	aDach1	Mesoderm_Hoxa	1	Mesoderm_Hoxa
0.12903	7.77623	0.049612	0.824839	0.97344	253	bUpk3b	0.946667	bUpk3b	Mesoderm_Hoxb	0.946667	Mesoderm_Hoxb
-0.326465	7.65542	0.257577	0.614541	0.909905	254	aWnt2G1	0.969697	aWnt2G1	Mesoderm_Hoxa	1	Mesoderm_Hoxa
0.116867	8.00819	0.0508469	0.822699	0.97344	255	aFgf12SG2M	0.977778	aFgf12SG2M	Mesoderm_Hoxa	0.977778	Mesoderm_Hoxa
0.498238	7.92449	0.871454	0.355936	0.810257	256	aActc1	0.494118	Mixed	Mesoderm_Hoxa	0.717647	Mesoderm_Hoxa
-0.75118	7.61191	1.6892	0.200857	0.713667	257	aIgfbp7	0.895522	aIgfbp7	Mesoderm_Hoxa	0.985075	Mesoderm_Hoxa
-0.59322	8.16622	1.1634	0.287138	0.76901	258	bPlxna4	0.580952	bPlxna4	Mesoderm_Hoxb	0.971429	Mesoderm_Hoxb
-0.75506	7.59982	1.75256	0.192779	0.710107	259	bCacna1d	0.415385	Mixed	Mesoderm_Hoxb	0.907692	Mesoderm_Hoxb
1.11961	8.07607	4.62472	0.0373684	0.491348	260	aWnt2G1	0.978723	aWnt2G1	Mesoderm_Hoxa	1	Mesoderm_Hoxa
-1.18586	7.2314	3.21277	0.0803341	0.599589	261	MesoMixl1	1	MesoMixl1	Mesoderm_Mixl1	1	Mesoderm_Mixl1
0.287565	8.34132	0.346707	0.559164	0.892541	262	aDach1	0.982609	aDach1	Mesoderm_Hoxa	1	Mesoderm_Hoxa
0.306534	7.58341	0.278821	0.600279	0.906968	263	MesoMixl1	1	MesoMixl1	Mesoderm_Mixl1	1	Mesoderm_Mixl1
0.504874	8.91709	1.07497	0.305971	0.780534	264	aFgf12SG2M	0.581921	aFgf12SG2M	Mesoderm_Hoxa	0.971751	Mesoderm_Hoxa
0.116251	8.86783	0.0645608	0.800678	0.970338	265	bPlxna4	0.971264	bPlxna4	Mesoderm_Hoxb	0.982759	Mesoderm_Hoxb
1.14388	7.45542	2.77305	0.103575	0.639853	266	bFgf15	1	bFgf15	Mesoderm_Hoxb	1	Mesoderm_Hoxb
-0.958921	7.98397	3.24901	0.078709	0.595259	267	bCacna1d	0.393258	Mixed	Mesoderm_Hoxb	0.966292	Mesoderm_Hoxb
0.392817	8.01133	0.524482	0.472986	0.858377	268	aFgf12SG2M	0.625	aFgf12SG2M	Mesoderm_Hoxa	0.636364	Mesoderm_Hoxa
-2.9631	7.62492	15.7417	0.000288825	0.0498215	269	aWnt2G1	0.746032	aWnt2G1	Mesoderm_Hoxa	0.984127	Mesoderm_Hoxa
1.02628	8.22314	4.0672	0.0502038	0.528929	270	bPlxna4	0.866667	bPlxna4	Mesoderm_Hoxb	0.914286	Mesoderm_Hoxb
0.325522	7.77746	0.349906	0.557365	0.892003	271	aActc1	0.794521	aActc1	Mesoderm_Hoxa	0.972603	Mesoderm_Hoxa
-1.15107	8.38491	5.47151	0.0242042	0.462936	272	bCacna1d	0.845528	bCacna1d	Mesoderm_Hoxb	0.934959	Mesoderm_Hoxb
0.892901	7.87069	2.49741	0.121602	0.649374	273	bPlxna4	0.3875	Mixed	Mesoderm_Hoxa	0.5875	Mesoderm_Hoxa
0.117781	7.9024	0.0479279	0.827779	0.97344	274	aWnt2G1	0.743902	aWnt2G1	Mesoderm_Hoxa	1	Mesoderm_Hoxa
1.02392	8.43711	4.45035	0.0409483	0.505597	275	bUpk3b	0.693548	bUpk3b	Mesoderm_Hoxb	0.991935	Mesoderm_Hoxb
0.240039	7.96378	0.183775	0.670359	0.927134	276	bPlxna4	1	bPlxna4	Mesoderm_Hoxb	1	Mesoderm_Hoxb
-0.0876442	8.60089	0.0337417	0.855149	0.976744	277	aIgfbp7	0.721429	aIgfbp7	Mesoderm_Hoxa	0.992857	Mesoderm_Hoxa
0.353326	7.33857	0.325479	0.5714	0.896318	278	aActc1	0.901961	aActc1	Mesoderm_Hoxa	0.941176	Mesoderm_Hoxa
-0.296464	7.87823	0.292873	0.591269	0.903653	279	MesoMixl1	1	MesoMixl1	Mesoderm_Mixl1	1	Mesoderm_Mixl1
-0.406451	8.38021	0.554863	0.460635	0.856971	280	bUpk3b	0.921875	bUpk3b	Mesoderm_Hoxb	1	Mesoderm_Hoxb
-0.716687	7.92877	1.80039	0.186938	0.707522	281	aActc1	0.976471	aActc1	Mesoderm_Hoxa	1	Mesoderm_Hoxa
-0.189159	7.76095	0.122508	0.728095	0.944891	282	aWnt2G1	1	aWnt2G1	Mesoderm_Hoxa	1	Mesoderm_Hoxa
-0.329592	8.31716	0.413314	0.523817	0.882216	283	bFgf15	0.728814	bFgf15	Mesoderm_Hoxb	0.779661	Mesoderm_Hoxb
0.294237	7.12257	0.183288	0.670769	0.927134	284	bUpk3b	0.738095	bUpk3b	Mesoderm_Hoxb	0.833333	Mesoderm_Hoxb
-0.777286	7.70424	1.89908	0.175543	0.703203	285	bCacna1d	0.6	bCacna1d	Mesoderm_Hoxb	0.885714	Mesoderm_Hoxb
0.0795075	7.33325	0.0167927	0.897518	0.985692	286	aIgfbp7	0.673077	aIgfbp7	Mesoderm_Hoxa	0.980769	Mesoderm_Hoxa
0.752361	7.33146	1.32522	0.256226	0.753717	287	aIgfbp7	0.981132	aIgfbp7	Mesoderm_Hoxa	1	Mesoderm_Hoxa
0.384665	7.46648	0.420503	0.520247	0.880862	288	aActc1	0.649123	aActc1	Mesoderm_Hoxa	0.701754	Mesoderm_Hoxa
-0.00531687	7.96145	9.88297e-05	0.992116	0.99661	289	aDach1	1	aDach1	Mesoderm_Hoxa	1	Mesoderm_Hoxa
-0.322895	6.93506	0.188929	0.666054	0.927134	290	aFgf12SG2M	0.368421	Mixed	Mesoderm_Hoxa	0.631579	Mesoderm_Hoxa
0.484764	9.0408	1.20608	0.27842	0.76644	291	aActc1	0.525773	aActc1	Mesoderm_Hoxa	0.963918	Mesoderm_Hoxa
1.18859	8.32993	5.62753	0.02238	0.449698	292	aWnt2G1	0.732759	aWnt2G1	Mesoderm_Hoxa	1	Mesoderm_Hoxa
-1.22604	8.58842	5.7893	0.020644	0.437832	293	bFgf15	0.547445	bFgf15	Mesoderm_Hoxb	0.883212	Mesoderm_Hoxb
-0.48596	8.82979	0.948775	0.335809	0.798392	294	aDach1	0.396341	Mixed	Mesoderm_Hoxa	0.981707	Mesoderm_Hoxa
-0.62077	8.15088	1.49777	0.227896	0.735235	295	aFgf12SG2M	0.534653	aFgf12SG2M	Mesoderm_Hoxa	1	Mesoderm_Hoxa
0.802134	7.7982	2.12956	0.151987	0.683817	296	aFgf12SG2M	0.413333	Mixed	Mesoderm_Hoxa	0.64	Mesoderm_Hoxa
0.0756821	7.48984	0.0164466	0.898573	0.985692	297	bUpk3b	0.793103	bUpk3b	Mesoderm_Hoxb	1	Mesoderm_Hoxb
-0.650775	8.40324	1.72723	0.195961	0.71322	298	bUpk3b	1	bUpk3b	Mesoderm_Hoxb	1	Mesoderm_Hoxb
-0.108942	8.93329	0.0565168	0.813255	0.972795	299	aWnt2G1	0.827778	aWnt2G1	Mesoderm_Hoxa	0.994444	Mesoderm_Hoxa
-0.574488	8.1048	1.26146	0.267809	0.759861	300	aIgfbp7	0.979381	aIgfbp7	Mesoderm_Hoxa	1	Mesoderm_Hoxa
-0.864597	7.25853	1.62464	0.209514	0.716194	301	bPlxna4	0.829787	bPlxna4	Mesoderm_Hoxb	0.851064	Mesoderm_Hoxb
-0.213745	8.25242	0.16395	0.687619	0.928862	302	bPlxna4	1	bPlxna4	Mesoderm_Hoxb	1	Mesoderm_Hoxb
0.0258847	7.94665	0.00229766	0.961998	0.994852	303	aActc1	0.651163	aActc1	Mesoderm_Hoxa	0.686047	Mesoderm_Hoxa
-0.0636861	8.24097	0.0158477	0.900427	0.985692	304	aFgf12SG2M	0.481818	Mixed	Mesoderm_Hoxa	1	Mesoderm_Hoxa
1.55064	8.27992	9.34543	0.00389493	0.245814	305	aFgf12SG2M	0.809091	aFgf12SG2M	Mesoderm_Hoxa	0.990909	Mesoderm_Hoxa
0.13002	8.70141	0.0760713	0.784058	0.964364	306	bPlxna4	0.953333	bPlxna4	Mesoderm_Hoxb	0.973333	Mesoderm_Hoxb
-2.90404	7.8923	19.3657	7.37224e-05	0.0189273	307	bFgf15	0.85	bFgf15	Mesoderm_Hoxb	1	Mesoderm_Hoxb
-0.59594	7.7295	1.22698	0.274354	0.762565	308	aWnt2G1	0.821918	aWnt2G1	Mesoderm_Hoxa	0.917808	Mesoderm_Hoxa
-0.156876	7.62863	0.0767063	0.783182	0.964166	309	MesoMixl1	1	MesoMixl1	Mesoderm_Mixl1	1	Mesoderm_Mixl1
-0.681783	7.71628	1.55176	0.21984	0.730571	310	bPlxna4	0.785714	bPlxna4	Mesoderm_Hoxb	0.957143	Mesoderm_Hoxb
-0.350953	8.20724	0.462596	0.500178	0.868764	311	bPlxna4	0.971698	bPlxna4	Mesoderm_Hoxb	1	Mesoderm_Hoxb
-0.791297	7.93917	2.21401	0.144298	0.681131	312	bCacna1d	0.930233	bCacna1d	Mesoderm_Hoxb	0.976744	Mesoderm_Hoxb
-0.0428546	7.68369	0.00568928	0.940236	0.991517	313	aWnt2G1	0.676471	aWnt2G1	Mesoderm_Hoxa	1	Mesoderm_Hoxa
-0.315344	8.27771	0.385416	0.538103	0.886709	314	aIgfbp7	0.754545	aIgfbp7	Mesoderm_Hoxa	1	Mesoderm_Hoxa
0.0897379	8.19074	0.0315415	0.859899	0.978294	315	aFgf12SG2M	0.730769	aFgf12SG2M	Mesoderm_Hoxa	0.980769	Mesoderm_Hoxa
-0.219456	7.68199	0.165234	0.686465	0.928862	316	aDach1	0.405797	Mixed	Mesoderm_Hoxa	0.971014	Mesoderm_Hoxa
0.177189	8.18121	0.125416	0.725021	0.943862	317	bPlxna4	0.911765	bPlxna4	Mesoderm_Hoxb	0.921569	Mesoderm_Hoxb
-0.118764	7.203	0.0301811	0.862922	0.978612	318	aGreb1	0.413043	Mixed	Mesoderm_Hoxa	0.804348	Mesoderm_Hoxa
-0.857223	8.63471	3.27932	0.0773779	0.595259	319	bCacna1d	0.62585	bCacna1d	Mesoderm_Hoxb	0.972789	Mesoderm_Hoxb
0.459074	8.90686	1.00666	0.321501	0.792842	320	aWnt2G1	0.788889	aWnt2G1	Mesoderm_Hoxa	1	Mesoderm_Hoxa
0.022391	7.65473	0.00153948	0.96889	0.994981	321	bFgf15	0.6	bFgf15	Mesoderm_Hoxb	0.971429	Mesoderm_Hoxb
0.397945	8.65232	0.698021	0.408219	0.832143	322	aFgf12SG2M	0.655629	aFgf12SG2M	Mesoderm_Hoxa	1	Mesoderm_Hoxa
0.401488	8.6315	0.73459	0.396306	0.830945	323	bPlxna4	0.986014	bPlxna4	Mesoderm_Hoxb	0.986014	Mesoderm_Hoxb
0.334263	7.8271	0.340459	0.562719	0.893267	324	bPlxna4	0.883117	bPlxna4	Mesoderm_Hoxb	0.987013	Mesoderm_Hoxb
5.47545	7.51106	32.1811	1.30753e-06	0.00318906	325	baIfit1	0.789474	baIfit1	Mesoderm_Ifit1	0.789474	Mesoderm_Ifit1
-0.957852	8.39643	3.53788	0.0669885	0.572243	326	aIgfbp7	0.905512	aIgfbp7	Mesoderm_Hoxa	1	Mesoderm_Hoxa
0.823743	7.78226	2.3533	0.132583	0.663453	327	bPlxna4	0.972973	bPlxna4	Mesoderm_Hoxb	0.972973	Mesoderm_Hoxb
-0.366012	8.51323	0.52583	0.472422	0.858377	328	bUpk3b	0.536765	bUpk3b	Mesoderm_Hoxb	0.992647	Mesoderm_Hoxb
0.475558	7.26487	0.535238	0.468511	0.858377	329	bCacna1d	0.387755	Mixed	Mesoderm_Hoxb	0.959184	Mesoderm_Hoxb
-0.138038	7.26635	0.0471305	0.829194	0.97344	330	aDach1	0.959184	aDach1	Mesoderm_Hoxa	1	Mesoderm_Hoxa
1.7619	7.44841	6.95842	0.0116879	0.362734	331	aWnt2G1	0.807018	aWnt2G1	Mesoderm_Hoxa	0.964912	Mesoderm_Hoxa
-0.348032	7.87006	0.426206	0.517446	0.879376	332	bPlxna4	0.9375	bPlxna4	Mesoderm_Hoxb	0.95	Mesoderm_Hoxb
0.323414	8.04708	0.394924	0.533155	0.886411	333	bPlxna4	0.797872	bPlxna4	Mesoderm_Hoxb	0.989362	Mesoderm_Hoxb
-0.519347	8.68675	1.16708	0.28622	0.768822	334	bCacna1d	0.682432	bCacna1d	Mesoderm_Hoxb	0.844595	Mesoderm_Hoxb
0.649354	8.02876	1.55796	0.218938	0.730571	335	MesoMixl1	0.793478	MesoMixl1	Mesoderm_Mixl1	0.793478	Mesoderm_Mixl1
0.916956	7.46557	2.21126	0.144542	0.681131	336	aWnt2G1	0.54386	aWnt2G1	Mesoderm_Hoxa	0.578947	Mesoderm_Hoxa
0.713217	8.42004	1.65116	0.206096	0.713846	337	aFgf12SG2M	0.65873	aFgf12SG2M	Mesoderm_Hoxa	0.928571	Mesoderm_Hoxa
-0.0317083	8.66989	0.00463567	0.946043	0.991577	338	aWnt2G1	0.609589	aWnt2G1	Mesoderm_Hoxa	0.938356	Mesoderm_Hoxa
-1.52775	7.94122	6.90261	0.0119961	0.36346	339	aIgfbp7	0.5	aIgfbp7	Mesoderm_Hoxa	1	Mesoderm_Hoxa
0.0409243	7.50875	0.00372106	0.951659	0.993806	340	bUpk3b	1	bUpk3b	Mesoderm_Hoxb	1	Mesoderm_Hoxb
-0.676543	8.66212	1.83769	0.182531	0.707522	341	bPlxna4	0.97931	bPlxna4	Mesoderm_Hoxb	0.993103	Mesoderm_Hoxb
-1.20017	8.17412	4.26899	0.0452451	0.513269	342	aWnt2G1	0.806122	aWnt2G1	Mesoderm_Hoxa	1	Mesoderm_Hoxa
-0.457999	8.20996	0.739831	0.394641	0.830945	343	bPlxna4	0.952381	bPlxna4	Mesoderm_Hoxb	1	Mesoderm_Hoxb
-0.852475	7.24761	1.69786	0.199729	0.713667	344	bFgf15	0.673469	bFgf15	Mesoderm_Hoxb	0.755102	Mesoderm_Hoxb
-0.224429	7.12285	0.109545	0.742323	0.951063	345	bCacna1d	0.790698	bCacna1d	Mesoderm_Hoxb	0.953488	Mesoderm_Hoxb
-0.180861	7.55652	0.0987904	0.754856	0.955697	346	bNrxn3	0.507937	bNrxn3	Mesoderm_Hoxb	1	Mesoderm_Hoxb
0.41558	9.47798	1.00467	0.321974	0.792842	347	aActc1	0.752809	aActc1	Mesoderm_Hoxa	0.902622	Mesoderm_Hoxa
0.0162963	8.91948	0.00134759	0.970892	0.994981	348	bPlxna4	0.646409	bPlxna4	Mesoderm_Hoxb	0.966851	Mesoderm_Hoxb
-0.468764	7.09622	0.425239	0.517927	0.879376	349	aActc1	0.522727	aActc1	Mesoderm_Hoxa	0.522727	Mesoderm_Hoxa
0.468061	7.70624	0.700084	0.407532	0.832143	350	bPlxna4	0.942857	bPlxna4	Mesoderm_Hoxb	0.957143	Mesoderm_Hoxb
-0.124889	8.48246	0.0683126	0.795098	0.967913	351	bUpk3b	0.765152	bUpk3b	Mesoderm_Hoxb	0.787879	Mesoderm_Hoxb
-1.03237	7.3378	2.04655	0.160216	0.685555	352	bPlxna4	0.592593	bPlxna4	Mesoderm_Hoxb	1	Mesoderm_Hoxb
0.14099	8.29575	0.079407	0.779499	0.963697	353	bPlxna4	0.936364	bPlxna4	Mesoderm_Hoxb	0.990909	Mesoderm_Hoxb
-0.901008	8.11709	2.95662	0.0929538	0.632393	354	bUpk3b	0.979592	bUpk3b	Mesoderm_Hoxb	0.989796	Mesoderm_Hoxb
-0.318155	8.85531	0.496388	0.485014	0.862825	355	aWnt2G1	0.621302	aWnt2G1	Mesoderm_Hoxa	0.751479	Mesoderm_Hoxa
1.02768	7.61802	2.72879	0.106281	0.639853	356	bStard8	1	bStard8	Mesoderm_Hoxb	1	Mesoderm_Hoxb
-0.198245	8.66047	0.182435	0.67149	0.927134	357	aWnt2G1	0.449664	Mixed	Mesoderm_Hoxa	1	Mesoderm_Hoxa
0.343234	7.82054	0.376256	0.542951	0.887355	358	aDach1	0.818182	aDach1	Mesoderm_Hoxa	0.987013	Mesoderm_Hoxa
-0.89166	8.73878	3.41491	0.0717221	0.582131	359	aIgfbp7	0.571429	aIgfbp7	Mesoderm_Hoxa	1	Mesoderm_Hoxa
1.09228	8.65845	5.19552	0.0278368	0.473947	360	aWnt2G1	0.832215	aWnt2G1	Mesoderm_Hoxa	0.973154	Mesoderm_Hoxa
0.424274	8.22858	0.722791	0.400093	0.830945	361	aFgf12SG2M	0.714286	aFgf12SG2M	Mesoderm_Hoxa	0.990476	Mesoderm_Hoxa
0.711878	8.33608	1.58486	0.215264	0.726182	362	aActc1	0.964286	aActc1	Mesoderm_Hoxa	0.991071	Mesoderm_Hoxa
-0.12239	7.51775	0.0405881	0.841316	0.974415	363	bStard8	0.650794	bStard8	Mesoderm_Hoxb	0.968254	Mesoderm_Hoxb
0.578555	8.73491	1.45203	0.235007	0.739941	364	bUpk3b	0.848684	bUpk3b	Mesoderm_Hoxb	0.881579	Mesoderm_Hoxb
-1.05195	7.61951	3.23802	0.0791977	0.596183	365	bCacna1d	0.772727	bCacna1d	Mesoderm_Hoxb	1	Mesoderm_Hoxb
-0.264473	8.46667	0.303895	0.584398	0.899955	366	aWnt2G1	0.410853	Mixed	Mesoderm_Hoxa	0.728682	Mesoderm_Hoxa
-0.94578	7.20478	1.95672	0.169271	0.700061	367	aIgfbp7	0.354167	Mixed	Mesoderm_Hoxa	1	Mesoderm_Hoxa
-1.2095	8.06148	5.07079	0.0296683	0.478406	368	bPlxna4	0.806122	bPlxna4	Mesoderm_Hoxb	1	Mesoderm_Hoxb
-0.455146	8.14154	0.799955	0.376248	0.825941	369	aGreb1	0.878788	aGreb1	Mesoderm_Hoxa	0.929293	Mesoderm_Hoxa
-0.554199	7.97008	0.991286	0.32518	0.794645	370	bPlxna4	0.593023	bPlxna4	Mesoderm_Hoxb	1	Mesoderm_Hoxb
-0.0158699	8.77477	0.00120514	0.972473	0.994981	371	aActc1	0.496894	Mixed	Mesoderm_Hoxa	0.509317	Mesoderm_Hoxa
-0.0867382	8.245	0.0308338	0.861463	0.978397	372	aActc1	0.7	aActc1	Mesoderm_Hoxa	0.990909	Mesoderm_Hoxa
0.0652199	7.74246	0.0129845	0.909826	0.987129	373	MesoMixl1	1	MesoMixl1	Mesoderm_Mixl1	1	Mesoderm_Mixl1
-0.350118	7.88242	0.42888	0.516141	0.879098	374	aGreb1	0.86747	aGreb1	Mesoderm_Hoxa	0.975904	Mesoderm_Hoxa
0.235591	8.41567	0.205819	0.652435	0.925168	375	bUpk3b	0.605042	bUpk3b	Mesoderm_Hoxb	0.680672	Mesoderm_Hoxb
0.666033	7.10368	0.888824	0.351235	0.80601	376	aWnt2G1	0.682927	aWnt2G1	Mesoderm_Hoxa	1	Mesoderm_Hoxa
-1.29185	7.32145	4.12426	0.0486909	0.518284	377	bPlxna4	0.607843	bPlxna4	Mesoderm_Hoxb	1	Mesoderm_Hoxb
-1.00568	7.45486	2.80984	0.101182	0.636041	378	aIgfbp7	1	aIgfbp7	Mesoderm_Hoxa	1	Mesoderm_Hoxa
-0.466614	7.73931	0.680274	0.414193	0.834134	379	aGreb1	0.666667	aGreb1	Mesoderm_Hoxa	0.916667	Mesoderm_Hoxa
0.0479144	8.37918	0.0073641	0.932037	0.990169	380	bStard8	0.391667	Mixed	Mesoderm_Hoxb	0.8	Mesoderm_Hoxb
-0.668625	7.47551	1.14735	0.290275	0.769545	381	aWnt2G1	0.77193	aWnt2G1	Mesoderm_Hoxa	1	Mesoderm_Hoxa
-0.0808371	7.92879	0.0220943	0.882554	0.982675	382	aWnt2G1	0.694118	aWnt2G1	Mesoderm_Hoxa	1	Mesoderm_Hoxa
0.566588	8.29599	1.22843	0.274075	0.762222	383	aActc1	0.947826	aActc1	Mesoderm_Hoxa	1	Mesoderm_Hoxa
0.123585	7.88438	0.0452748	0.832566	0.97344	384	bFgf15	0.5	bFgf15	Mesoderm_Hoxb	0.988095	Mesoderm_Hoxb
0.0533244	7.42524	0.00816131	0.92845	0.989443	385	aActc1	0.517857	aActc1	Mesoderm_Hoxa	1	Mesoderm_Hoxa
0.662106	7.36431	0.965559	0.331619	0.795193	386	aFgf12SG2M	0.862745	aFgf12SG2M	Mesoderm_Hoxa	0.862745	Mesoderm_Hoxa
1.25865	7.65913	4.77215	0.0346069	0.485532	387	aFgf12SG2M	0.955224	aFgf12SG2M	Mesoderm_Hoxa	0.970149	Mesoderm_Hoxa
0.0871585	8.39003	0.0292627	0.865003	0.980096	388	bUpk3b	0.991453	bUpk3b	Mesoderm_Hoxb	0.991453	Mesoderm_Hoxb
-0.398129	8.27872	0.663659	0.419907	0.836271	389	aFgf12SG2M	0.990991	aFgf12SG2M	Mesoderm_Hoxa	1	Mesoderm_Hoxa
-0.911588	7.91529	2.78603	0.102593	0.639853	390	bFgf15	0.879518	bFgf15	Mesoderm_Hoxb	1	Mesoderm_Hoxb
-0.268786	8.05166	0.242601	0.624927	0.914891	391	bPlxna4	0.715789	bPlxna4	Mesoderm_Hoxb	1	Mesoderm_Hoxb
0.623136	7.68534	1.28117	0.264159	0.758417	392	aFgf12SG2M	0.971014	aFgf12SG2M	Mesoderm_Hoxa	0.971014	Mesoderm_Hoxa
0.3867	8.40042	0.536786	0.467984	0.858377	393	bStard8	0.887097	bStard8	Mesoderm_Hoxb	1	Mesoderm_Hoxb
0.153169	8.37972	0.0965321	0.757582	0.95683	394	aWnt2G1	0.983051	aWnt2G1	Mesoderm_Hoxa	0.991525	Mesoderm_Hoxa
-0.0248694	8.21259	0.00205628	0.964054	0.994981	395	bUpk3b	0.972222	bUpk3b	Mesoderm_Hoxb	1	Mesoderm_Hoxb
-1.2708	8.08107	5.65663	0.0220565	0.449698	396	aGreb1	0.357895	Mixed	Mesoderm_Hoxb	0.6	Mesoderm_Hoxb
0.325855	7.96109	0.361586	0.550887	0.888105	397	aFgf12SG2M	0.910112	aFgf12SG2M	Mesoderm_Hoxa	1	Mesoderm_Hoxa
0.821099	7.43135	1.84524	0.181653	0.707522	398	bPlxna4	0.892857	bPlxna4	Mesoderm_Hoxb	0.910714	Mesoderm_Hoxb
0.285268	7.92199	0.281212	0.598725	0.906968	399	bPlxna4	0.951807	bPlxna4	Mesoderm_Hoxb	0.987952	Mesoderm_Hoxb
-0.918539	8.51797	3.07797	0.086783	0.615516	400	bCacna1d	0.484375	Mixed	Mesoderm_Hoxb	0.570312	Mesoderm_Hoxb
0.197486	8.08155	0.142482	0.707744	0.939166	401	bPlxna4	0.87234	bPlxna4	Mesoderm_Hoxb	0.978723	Mesoderm_Hoxb
1.55741	8.49303	9.99967	0.00291975	0.224664	402	aFgf12SG2M	1	aFgf12SG2M	Mesoderm_Hoxa	1	Mesoderm_Hoxa
-0.796751	8.07516	2.43776	0.126015	0.653849	403	aActc1	0.610526	aActc1	Mesoderm_Hoxa	0.789474	Mesoderm_Hoxa
-0.283883	7.84466	0.265509	0.609085	0.907489	404	bPlxna4	0.708861	bPlxna4	Mesoderm_Hoxb	0.746835	Mesoderm_Hoxb
0.395911	8.29504	0.483582	0.490772	0.864932	405	aActc1	0.777778	aActc1	Mesoderm_Hoxa	0.948718	Mesoderm_Hoxa
-0.595023	7.48947	0.948898	0.335626	0.798392	406	aActc1	0.966667	aActc1	Mesoderm_Hoxa	1	Mesoderm_Hoxa
1.0234	8.93208	4.76545	0.0347274	0.485532	407	aWnt2G1	0.89011	aWnt2G1	Mesoderm_Hoxa	0.989011	Mesoderm_Hoxa
-0.190984	7.81027	0.100162	0.753259	0.955133	408	bUpk3b	0.519481	bUpk3b	Mesoderm_Hoxb	0.948052	Mesoderm_Hoxb
-0.122845	7.87948	0.0499057	0.82432	0.97344	409	aIgfbp7	0.716049	aIgfbp7	Mesoderm_Hoxa	0.987654	Mesoderm_Hoxa
-0.488619	7.62903	0.755988	0.389572	0.83068	410	bPlxna4	0.552239	bPlxna4	Mesoderm_Hoxb	0.910448	Mesoderm_Hoxb
0.558615	9.03223	1.58485	0.215077	0.726052	411	aFgf12SG2M	0.841837	aFgf12SG2M	Mesoderm_Hoxa	1	Mesoderm_Hoxa
0.940909	7.99791	2.72078	0.106642	0.639853	412	bUpk3b	0.895349	bUpk3b	Mesoderm_Hoxb	0.965116	Mesoderm_Hoxb
0.41724	8.52422	0.699667	0.407671	0.832143	413	bPlxna4	0.891473	bPlxna4	Mesoderm_Hoxb	0.953488	Mesoderm_Hoxb
0.537257	7.80085	0.792935	0.378469	0.825941	414	aActc1	0.666667	aActc1	Mesoderm_Hoxa	0.961538	Mesoderm_Hoxa
-0.319448	8.28367	0.409821	0.525568	0.882216	415	aDach1	0.866071	aDach1	Mesoderm_Hoxa	1	Mesoderm_Hoxa
0.383645	8.25473	0.532013	0.469846	0.858377	416	aActc1	0.924528	aActc1	Mesoderm_Hoxa	0.943396	Mesoderm_Hoxa
0.641381	7.90711	1.4548	0.234569	0.739924	417	bUpk3b	1	bUpk3b	Mesoderm_Hoxb	1	Mesoderm_Hoxb
-0.599589	7.61525	0.88053	0.353615	0.808489	418	bFgf15	0.835821	bFgf15	Mesoderm_Hoxb	1	Mesoderm_Hoxb
-0.965461	7.35658	2.31131	0.135994	0.671072	419	aGreb1	0.4	Mixed	Mesoderm_Hoxa	1	Mesoderm_Hoxa
0.399567	9.30074	0.742186	0.39403	0.830945	420	bPlxna4	0.526749	bPlxna4	Mesoderm_Hoxb	0.962963	Mesoderm_Hoxb
-0.286914	7.97726	0.26502	0.60942	0.90771	421	bUpk3b	1	bUpk3b	Mesoderm_Hoxb	1	Mesoderm_Hoxb
4.19126	7.52755	28.4866	3.62046e-06	0.00457405	422	baIfit1	0.694915	baIfit1	Mesoderm_Ifit1	0.694915	Mesoderm_Ifit1
0.602914	8.0619	1.3659	0.249166	0.75073	423	aWnt2G1	0.684211	aWnt2G1	Mesoderm_Hoxa	1	Mesoderm_Hoxa
0.251044	8.64773	0.293245	0.591035	0.903653	424	aFgf12SG2M	0.966216	aFgf12SG2M	Mesoderm_Hoxa	1	Mesoderm_Hoxa
0.656109	8.79241	1.91902	0.173343	0.700648	425	bStard8	0.957576	bStard8	Mesoderm_Hoxb	0.993939	Mesoderm_Hoxb
0.642945	8.72653	1.69018	0.200745	0.713667	426	aWnt2G1	0.411765	Mixed	Mesoderm_Hoxa	0.771242	Mesoderm_Hoxa
0.201665	7.29689	0.101076	0.752131	0.954502	427	aGreb1	0.921569	aGreb1	Mesoderm_Hoxa	0.980392	Mesoderm_Hoxa
0.0583363	7.88781	0.00894592	0.925112	0.989443	428	aActc1	0.974359	aActc1	Mesoderm_Hoxa	1	Mesoderm_Hoxa
1.62205	7.69415	7.20308	0.0104093	0.353472	429	aWnt2G1	0.647887	aWnt2G1	Mesoderm_Hoxa	0.901408	Mesoderm_Hoxa
-1.33075	8.2982	5.92519	0.019338	0.433558	430	aWnt2G1	0.765766	aWnt2G1	Mesoderm_Hoxa	0.990991	Mesoderm_Hoxa
0.551703	8.66013	1.39514	0.244242	0.745902	431	aWnt2G1	0.945205	aWnt2G1	Mesoderm_Hoxa	0.958904	Mesoderm_Hoxa
-0.162283	7.58643	0.0809684	0.7774	0.963513	432	aFgf12SG2M	0.969231	aFgf12SG2M	Mesoderm_Hoxa	1	Mesoderm_Hoxa
-0.666583	7.83171	1.46545	0.232892	0.739818	433	aIgfbp7	0.822785	aIgfbp7	Mesoderm_Hoxa	1	Mesoderm_Hoxa
0.257048	7.63271	0.209251	0.649733	0.924564	434	bStard8	0.58209	bStard8	Mesoderm_Hoxb	1	Mesoderm_Hoxb
0.548171	8.37475	1.0344	0.31516	0.78699	435	bStard8	0.846774	bStard8	Mesoderm_Hoxb	0.983871	Mesoderm_Hoxb
-0.586161	7.44871	0.979788	0.327969	0.794645	436	aDach1	0.724138	aDach1	Mesoderm_Hoxa	1	Mesoderm_Hoxa
-0.345262	8.2469	0.479893	0.492317	0.865446	437	MesoMixl1	1	MesoMixl1	Mesoderm_Mixl1	1	Mesoderm_Mixl1
0.599312	8.18951	1.36712	0.248957	0.750565	438	aWnt2G1	0.849057	aWnt2G1	Mesoderm_Hoxa	0.990566	Mesoderm_Hoxa
0.435416	7.98715	0.633053	0.430751	0.843128	439	bStard8	0.966667	bStard8	Mesoderm_Hoxb	1	Mesoderm_Hoxb
0.131098	7.19405	0.0373089	0.847777	0.974963	440	bPlxna4	0.617021	bPlxna4	Mesoderm_Hoxb	0.957447	Mesoderm_Hoxb
-1.2414	7.56461	4.14075	0.0482632	0.517073	441	bPlxna4	0.983871	bPlxna4	Mesoderm_Hoxb	0.983871	Mesoderm_Hoxb
-0.378789	8.7579	0.573026	0.453437	0.854059	442	aWnt2G1	0.62987	aWnt2G1	Mesoderm_Hoxa	1	Mesoderm_Hoxa
-0.146544	7.76925	0.0690774	0.793981	0.967913	443	aGreb1	0.947368	aGreb1	Mesoderm_Hoxa	0.973684	Mesoderm_Hoxa
-0.624997	8.62992	1.77551	0.189949	0.710018	444	aGreb1	0.804196	aGreb1	Mesoderm_Hoxa	0.804196	Mesoderm_Hoxa
-0.0496206	7.17345	0.00477393	0.945255	0.991517	445	bUpk3b	0.891304	bUpk3b	Mesoderm_Hoxb	0.934783	Mesoderm_Hoxb
0.0326685	7.4	0.00296035	0.95687	0.993863	446	MesoMixl1	1	MesoMixl1	Mesoderm_Mixl1	1	Mesoderm_Mixl1
-0.115182	8.1823	0.0406433	0.841236	0.974415	447	aWnt2G1	0.92233	aWnt2G1	Mesoderm_Hoxa	1	Mesoderm_Hoxa
-0.196911	8.73882	0.162745	0.688711	0.929332	448	bUpk3b	0.98773	bUpk3b	Mesoderm_Hoxb	0.993865	Mesoderm_Hoxb
-0.945737	7.42634	2.19174	0.146281	0.682454	449	aWnt2G1	0.611111	aWnt2G1	Mesoderm_Hoxa	1	Mesoderm_Hoxa
0.127967	7.412	0.0447087	0.833572	0.97344	450	bPlxna4	0.839286	bPlxna4	Mesoderm_Hoxb	1	Mesoderm_Hoxb
-0.84601	7.6898	2.02651	0.162093	0.690557	451	bFgf15	0.869565	bFgf15	Mesoderm_Hoxb	0.869565	Mesoderm_Hoxb
0.431078	8.42678	0.664408	0.419772	0.836271	452	aWnt2G1	0.952756	aWnt2G1	Mesoderm_Hoxa	1	Mesoderm_Hoxa
-0.249394	7.63252	0.17982	0.673716	0.927134	453	bUpk3b	1	bUpk3b	Mesoderm_Hoxb	1	Mesoderm_Hoxb
0.10179	9.35585	0.0569186	0.812605	0.972494	454	aWnt2G1	0.709163	aWnt2G1	Mesoderm_Hoxa	0.996016	Mesoderm_Hoxa
0.935804	7.66919	2.90242	0.0959013	0.634995	455	aActc1	0.294118	Mixed	Mesoderm_Hoxa	0.602941	Mesoderm_Hoxa
-0.178998	9.27547	0.164094	0.687489	0.928862	456	bUpk3b	0.626609	bUpk3b	Mesoderm_Hoxb	0.987124	Mesoderm_Hoxb
-0.164368	7.7423	0.0900886	0.765558	0.958274	457	bPlxna4	0.621622	bPlxna4	Mesoderm_Hoxb	0.905405	Mesoderm_Hoxb
-0.0566837	7.89299	0.0114042	0.915468	0.988195	458	bUpk3b	0.86747	bUpk3b	Mesoderm_Hoxb	0.951807	Mesoderm_Hoxb
0.86615	7.8442	1.93729	0.171555	0.700648	459	aActc1	0.894737	aActc1	Mesoderm_Hoxa	0.921053	Mesoderm_Hoxa
-0.106248	8.05118	0.0414558	0.839653	0.974157	460	bFgf15	0.93617	bFgf15	Mesoderm_Hoxb	1	Mesoderm_Hoxb
0.63965	7.60036	0.871891	0.355962	0.810257	461	aActc1	1	aActc1	Mesoderm_Hoxa	1	Mesoderm_Hoxa
-1.21827	8.13918	5.23946	0.0272209	0.473947	462	bNrxn3	0.676768	bNrxn3	Mesoderm_Hoxb	1	Mesoderm_Hoxb
-0.0497525	7.25501	0.00584278	0.939437	0.991517	463	bStard8	0.48	Mixed	Mesoderm_Hoxb	0.92	Mesoderm_Hoxb
-0.421264	8.29028	0.58797	0.447648	0.851217	464	bPlxna4	0.826087	bPlxna4	Mesoderm_Hoxb	0.982609	Mesoderm_Hoxb
-0.971663	7.36354	2.21386	0.144312	0.681131	465	bFgf15	0.807692	bFgf15	Mesoderm_Hoxb	0.826923	Mesoderm_Hoxb
0.886443	8.0289	2.24669	0.141649	0.678678	466	aActc1	0.659091	aActc1	Mesoderm_Hoxa	0.659091	Mesoderm_Hoxa
-0.341601	7.87762	0.382496	0.539639	0.886709	467	bUpk3b	0.9875	bUpk3b	Mesoderm_Hoxb	0.9875	Mesoderm_Hoxb
-0.18587	8.08897	0.129793	0.720468	0.943164	468	bNrxn3	0.510204	bNrxn3	Mesoderm_Hoxb	1	Mesoderm_Hoxb
0.583073	8.19461	1.23575	0.272671	0.76092	469	aWnt2G1	0.715686	aWnt2G1	Mesoderm_Hoxa	0.764706	Mesoderm_Hoxa
-0.464373	7.94602	0.732119	0.397095	0.830945	470	aGreb1	0.976471	aGreb1	Mesoderm_Hoxa	0.976471	Mesoderm_Hoxa
-1.12831	7.21735	2.8174	0.100739	0.634995	471	aDach1	0.369565	Mixed	Mesoderm_Hoxa	0.978261	Mesoderm_Hoxa
-0.132035	8.23324	0.0668587	0.797241	0.968603	472	bPlxna4	0.906542	bPlxna4	Mesoderm_Hoxb	0.971963	Mesoderm_Hoxb
-0.340196	7.22071	0.279633	0.59975	0.906968	473	aGreb1	0.5	aGreb1	Mesoderm_Hoxb	0.5	Mesoderm_Hoxb
1.02331	7.84148	2.93734	0.094192	0.632877	474	bStard8	0.962963	bStard8	Mesoderm_Hoxb	0.987654	Mesoderm_Hoxb
0.164112	7.46284	0.0749348	0.785636	0.965566	475	bUpk3b	1	bUpk3b	Mesoderm_Hoxb	1	Mesoderm_Hoxb
0.396495	7.99322	0.508755	0.479662	0.862358	476	bPlxna4	0.977273	bPlxna4	Mesoderm_Hoxb	0.977273	Mesoderm_Hoxb
0.159017	9.00677	0.130945	0.719285	0.942431	477	aActc1	0.446809	Mixed	Mesoderm_Hoxa	1	Mesoderm_Hoxa
-0.779913	8.3637	2.35375	0.132547	0.663453	478	bPlxna4	0.655172	bPlxna4	Mesoderm_Hoxb	0.982759	Mesoderm_Hoxb
-0.715597	8.17783	1.92128	0.173095	0.700648	479	aIgfbp7	0.349057	Mixed	Mesoderm_Hoxa	0.971698	Mesoderm_Hoxa
-0.0127328	8.75104	0.000758681	0.978157	0.994981	480	bUpk3b	0.503185	bUpk3b	Mesoderm_Hoxb	0.745223	Mesoderm_Hoxb
-0.205233	8.28193	0.151262	0.699314	0.935158	481	aIgfbp7	0.807339	aIgfbp7	Mesoderm_Hoxa	1	Mesoderm_Hoxa
0.365499	8.70169	0.57765	0.451517	0.851702	482	bPlxna4	0.633333	bPlxna4	Mesoderm_Hoxb	0.9	Mesoderm_Hoxb
-0.174425	7.92842	0.106767	0.745493	0.952016	483	aActc1	0.783133	aActc1	Mesoderm_Hoxa	1	Mesoderm_Hoxa
-0.00269316	7.5338	2.60473e-05	0.995952	0.998217	484	bPlxna4	0.887097	bPlxna4	Mesoderm_Hoxb	0.983871	Mesoderm_Hoxb
-0.638584	8.13508	1.56811	0.21747	0.729086	485	aActc1	1	aActc1	Mesoderm_Hoxa	1	Mesoderm_Hoxa
-0.0892715	8.48324	0.0322296	0.858396	0.977219	486	bPlxna4	0.820312	bPlxna4	Mesoderm_Hoxb	0.90625	Mesoderm_Hoxb
-0.196458	7.69031	0.129337	0.720938	0.943164	487	aWnt2G1	0.342857	Mixed	Mesoderm_Hoxb	0.571429	Mesoderm_Hoxb
0.577942	7.12586	0.70471	0.406	0.831082	488	bUpk3b	0.795455	bUpk3b	Mesoderm_Hoxb	0.840909	Mesoderm_Hoxb
-0.565109	8.97306	1.67571	0.20263	0.713667	489	bPlxna4	0.510753	bPlxna4	Mesoderm_Hoxb	1	Mesoderm_Hoxb
-1.02004	8.27589	3.95711	0.0532707	0.546452	490	aIgfbp7	0.99115	aIgfbp7	Mesoderm_Hoxa	0.99115	Mesoderm_Hoxa
-1.05395	7.39469	2.97369	0.0920468	0.630322	491	aIgfbp7	1	aIgfbp7	Mesoderm_Hoxa	1	Mesoderm_Hoxa
0.648224	8.78275	1.61185	0.211473	0.720495	492	aWnt2G1	0.710059	aWnt2G1	Mesoderm_Hoxa	0.988166	Mesoderm_Hoxa
1.58183	7.88129	7.51806	0.00896415	0.336844	493	aFgf12SG2M	0.512195	aFgf12SG2M	Mesoderm_Hoxa	0.512195	Mesoderm_Hoxa
0.412678	7.81915	0.532877	0.469487	0.858377	494	bPlxna4	0.805195	bPlxna4	Mesoderm_Hoxb	0.805195	Mesoderm_Hoxb
-0.950541	7.45036	2.0504	0.159833	0.685555	495	aDach1	0.465517	Mixed	Mesoderm_Hoxa	1	Mesoderm_Hoxa
-0.205017	8.25251	0.166273	0.685535	0.928862	496	bStard8	0.663636	bStard8	Mesoderm_Hoxb	0.909091	Mesoderm_Hoxb
-0.0624125	7.24067	0.00845872	0.927166	0.989443	497	bCacna1d	0.416667	Mixed	Mesoderm_Hoxb	0.708333	Mesoderm_Hoxb
-0.23493	7.15831	0.123123	0.727442	0.944891	498	aDach1	1	aDach1	Mesoderm_Hoxa	1	Mesoderm_Hoxa
-1.60279	7.52056	6.36335	0.0155619	0.39842	499	aWnt2G1	0.85	aWnt2G1	Mesoderm_Hoxa	0.983333	Mesoderm_Hoxa
-0.11138	7.54575	0.0369512	0.848499	0.975171	500	aDach1	0.650794	aDach1	Mesoderm_Hoxa	1	Mesoderm_Hoxa
-0.0475163	7.81862	0.00734471	0.932115	0.990169	501	bPlxna4	1	bPlxna4	Mesoderm_Hoxb	1	Mesoderm_Hoxb
-0.259061	9.01132	0.354502	0.554798	0.889647	502	aIgfbp7	0.722513	aIgfbp7	Mesoderm_Hoxa	1	Mesoderm_Hoxa
-0.12431	8.22108	0.0630035	0.803045	0.970338	503	aFgf12SG2M	1	aFgf12SG2M	Mesoderm_Hoxa	1	Mesoderm_Hoxa
0.428231	7.73083	0.59705	0.444071	0.848802	504	bPlxna4	0.957746	bPlxna4	Mesoderm_Hoxb	1	Mesoderm_Hoxb
-0.025239	7.25703	0.00126861	0.971762	0.994981	505	aActc1	1	aActc1	Mesoderm_Hoxa	1	Mesoderm_Hoxa
-0.552867	7.64235	0.951668	0.334929	0.79831	506	bPlxna4	0.818182	bPlxna4	Mesoderm_Hoxb	1	Mesoderm_Hoxb
0.939207	8.36998	3.39911	0.0723569	0.584366	507	aFgf12SG2M	1	aFgf12SG2M	Mesoderm_Hoxa	1	Mesoderm_Hoxa
-1.03422	7.72007	3.41888	0.0715639	0.582131	508	aIgfbp7	0.971429	aIgfbp7	Mesoderm_Hoxa	0.985714	Mesoderm_Hoxa
1.11593	7.20764	2.63205	0.112275	0.646921	509	bUpk3b	0.510638	bUpk3b	Mesoderm_Hoxb	0.87234	Mesoderm_Hoxb
-0.0474984	8.38388	0.00947578	0.922921	0.989443	510	aActc1	0.966667	aActc1	Mesoderm_Hoxa	1	Mesoderm_Hoxa
0.127193	7.529	0.0469719	0.829477	0.97344	511	aActc1	0.951613	aActc1	Mesoderm_Hoxa	1	Mesoderm_Hoxa
-0.0686703	7.3333	0.00962482	0.922332	0.989443	512	aIgfbp7	0.907407	aIgfbp7	Mesoderm_Hoxa	1	Mesoderm_Hoxa
0.0870001	7.94083	0.0250821	0.874928	0.980791	513	aWnt2G1	0.977273	aWnt2G1	Mesoderm_Hoxa	1	Mesoderm_Hoxa
0.0843026	7.29582	0.0186651	0.89199	0.985283	514	aGreb1	0.76	aGreb1	Mesoderm_Hoxa	0.78	Mesoderm_Hoxa
-0.503493	7.46897	0.719786	0.401066	0.830945	515	aIgfbp7	0.701754	aIgfbp7	Mesoderm_Hoxa	1	Mesoderm_Hoxa
-0.681703	8.12148	1.5787	0.215952	0.727109	516	bPlxna4	0.778947	bPlxna4	Mesoderm_Hoxb	0.821053	Mesoderm_Hoxb
-0.0464116	8.4804	0.00926416	0.923783	0.989443	517	bNrxn3	0.901515	bNrxn3	Mesoderm_Hoxb	0.992424	Mesoderm_Hoxb
0.326741	7.51975	0.295941	0.58934	0.902039	518	aDach1	0.983051	aDach1	Mesoderm_Hoxa	1	Mesoderm_Hoxa
0.0782627	8.68985	0.0281585	0.867549	0.980198	519	bUpk3b	0.830065	bUpk3b	Mesoderm_Hoxb	0.908497	Mesoderm_Hoxb
0.907415	7.7998	2.75228	0.104632	0.639853	520	aFgf12SG2M	0.868421	aFgf12SG2M	Mesoderm_Hoxa	0.960526	Mesoderm_Hoxa
-0.199885	7.78173	0.137087	0.713072	0.941406	521	MesoMixl1	1	MesoMixl1	Mesoderm_Mixl1	1	Mesoderm_Mixl1
-0.585774	7.65335	1.04013	0.313681	0.785403	522	aIgfbp7	1	aIgfbp7	Mesoderm_Hoxa	1	Mesoderm_Hoxa
0.725478	8.35315	2.0738	0.157325	0.683817	523	bPlxna4	0.991525	bPlxna4	Mesoderm_Hoxb	1	Mesoderm_Hoxb
0.539149	7.89489	0.973266	0.329566	0.794645	524	aFgf12SG2M	0.768293	aFgf12SG2M	Mesoderm_Hoxa	0.926829	Mesoderm_Hoxa
-0.375242	7.68099	0.44626	0.507803	0.873078	525	aIgfbp7	0.914286	aIgfbp7	Mesoderm_Hoxa	0.985714	Mesoderm_Hoxa
0.326218	7.59221	0.337287	0.56453	0.893683	526	aFgf12SG2M	0.6875	aFgf12SG2M	Mesoderm_Hoxa	1	Mesoderm_Hoxa
0.111362	8.54141	0.0486839	0.826448	0.97344	527	bPlxna4	0.656934	bPlxna4	Mesoderm_Hoxb	0.678832	Mesoderm_Hoxb
-0.193059	7.99096	0.128017	0.722304	0.9432	528	aWnt2G1	0.355556	Mixed	Mesoderm_Hoxa	1	Mesoderm_Hoxa
-0.372254	7.65901	0.456295	0.503095	0.870248	529	bPlxna4	0.656716	bPlxna4	Mesoderm_Hoxb	0.850746	Mesoderm_Hoxb
1.1332	7.64389	3.74133	0.0598981	0.559421	530	bPlxna4	0.530303	bPlxna4	Mesoderm_Hoxb	0.984848	Mesoderm_Hoxb
-0.488931	8.1397	0.851769	0.36137	0.813834	531	aDach1	0.989691	aDach1	Mesoderm_Hoxa	1	Mesoderm_Hoxa
-0.216425	7.92822	0.132005	0.71825	0.941677	532	aDach1	0.646341	aDach1	Mesoderm_Hoxa	1	Mesoderm_Hoxa
0.704689	7.29297	1.2252	0.274697	0.762924	533	aDach1	1	aDach1	Mesoderm_Hoxa	1	Mesoderm_Hoxa
1.05625	8.39505	4.62034	0.0374541	0.491348	534	bUpk3b	0.766667	bUpk3b	Mesoderm_Hoxb	0.8	Mesoderm_Hoxb
-0.203901	7.65156	0.1256	0.724827	0.943862	535	aIgfbp7	1	aIgfbp7	Mesoderm_Hoxa	1	Mesoderm_Hoxa
-0.162526	8.18654	0.104786	0.74778	0.952904	536	aGreb1	0.921569	aGreb1	Mesoderm_Hoxa	0.990196	Mesoderm_Hoxa
0.809078	7.71526	2.15797	0.149348	0.683817	537	bPlxna4	0.985915	bPlxna4	Mesoderm_Hoxb	1	Mesoderm_Hoxb
-0.261432	8.40124	0.275042	0.602751	0.906968	538	aFgf12SG2M	0.655462	aFgf12SG2M	Mesoderm_Hoxa	0.991597	Mesoderm_Hoxa
-0.760924	7.43245	1.23743	0.272521	0.76092	539	aDach1	0.5	aDach1	Mesoderm_Hoxa	1	Mesoderm_Hoxa
-0.48713	7.76758	0.757839	0.388998	0.83068	540	aWnt2G1	0.986111	aWnt2G1	Mesoderm_Hoxa	1	Mesoderm_Hoxa
-0.196888	7.24377	0.0947389	0.759772	0.957413	541	aWnt2G1	0.979592	aWnt2G1	Mesoderm_Hoxa	0.979592	Mesoderm_Hoxa
1.06917	7.67061	3.34811	0.0744488	0.594372	542	aWnt2G1	0.757143	aWnt2G1	Mesoderm_Hoxa	0.985714	Mesoderm_Hoxa
-0.140022	8.30296	0.0753857	0.785009	0.965282	543	aFgf12SG2M	0.990909	aFgf12SG2M	Mesoderm_Hoxa	1	Mesoderm_Hoxa
-0.0225963	7.88894	0.00158753	0.968408	0.994981	544	aGreb1	0.4125	Mixed	Mesoderm_Hoxa	1	Mesoderm_Hoxa
-0.474307	7.7692	0.681677	0.413757	0.834134	545	bPlxna4	0.805195	bPlxna4	Mesoderm_Hoxb	0.974026	Mesoderm_Hoxb
0.453609	7.5495	0.560245	0.458369	0.856816	546	aFgf12SG2M	0.416667	Mixed	Mesoderm_Hoxa	0.683333	Mesoderm_Hoxa
-0.0246701	8.6453	0.00261894	0.95943	0.993863	547	bPlxna4	0.979167	bPlxna4	Mesoderm_Hoxb	0.986111	Mesoderm_Hoxb
-0.434021	8.50187	0.828735	0.367879	0.818972	548	bPlxna4	0.778626	bPlxna4	Mesoderm_Hoxb	0.977099	Mesoderm_Hoxb
0.190415	8.16354	0.135731	0.714429	0.941406	549	aFgf12SG2M	0.553398	aFgf12SG2M	Mesoderm_Hoxa	1	Mesoderm_Hoxa
0.0134424	8.03726	0.00064547	0.979852	0.994981	550	aDach1	0.989011	aDach1	Mesoderm_Hoxa	1	Mesoderm_Hoxa
0.0603044	8.12095	0.0133328	0.908629	0.986708	551	bFgf15	0.930693	bFgf15	Mesoderm_Hoxb	0.940594	Mesoderm_Hoxb
-0.511976	7.3679	0.665751	0.419181	0.836271	552	bFgf15	0.924528	bFgf15	Mesoderm_Hoxb	0.924528	Mesoderm_Hoxb
0.753997	8.15797	1.86731	0.179317	0.707522	553	aWnt2G1	0.613861	aWnt2G1	Mesoderm_Hoxa	1	Mesoderm_Hoxa
0.522998	8.87608	1.35666	0.250747	0.752929	554	bUpk3b	0.656977	bUpk3b	Mesoderm_Hoxb	0.976744	Mesoderm_Hoxb
0.143931	7.52654	0.0542911	0.8169	0.973314	555	bPlxna4	0.766667	bPlxna4	Mesoderm_Hoxb	0.95	Mesoderm_Hoxb
-0.745796	7.52257	1.27674	0.265149	0.758417	556	aGreb1	0.396552	Mixed	Mesoderm_Hoxa	0.517241	Mesoderm_Hoxa
0.53801	8.65548	1.29533	0.261576	0.758417	557	aFgf12SG2M	0.66	aFgf12SG2M	Mesoderm_Hoxa	0.666667	Mesoderm_Hoxa
1.42437	7.35839	5.09364	0.0293233	0.478406	558	aFgf12SG2M	0.886792	aFgf12SG2M	Mesoderm_Hoxa	0.924528	Mesoderm_Hoxa
0.0150285	8.33838	0.000948741	0.975575	0.994981	559	aActc1	0.930435	aActc1	Mesoderm_Hoxa	0.93913	Mesoderm_Hoxa
-0.480474	7.73993	0.7769	0.383151	0.829198	560	bFgf15	0.648649	bFgf15	Mesoderm_Hoxb	0.918919	Mesoderm_Hoxb
-0.203217	7.61826	0.125034	0.725422	0.943875	561	aFgf12SG2M	0.828125	aFgf12SG2M	Mesoderm_Hoxa	1	Mesoderm_Hoxa
-0.297995	8.22369	0.340667	0.562593	0.893267	562	aWnt2G1	0.4	Mixed	Mesoderm_Hoxa	0.980952	Mesoderm_Hoxa
-0.625809	7.08897	0.71731	0.40196	0.830945	563	aDach1	0.52381	aDach1	Mesoderm_Hoxa	1	Mesoderm_Hoxa
0.257979	7.69059	0.212976	0.646847	0.923473	564	aDach1	1	aDach1	Mesoderm_Hoxa	1	Mesoderm_Hoxa
-0.539853	8.82321	1.43988	0.236942	0.740232	565	aWnt2G1	0.39759	Mixed	Mesoderm_Hoxa	1	Mesoderm_Hoxa
-0.0246389	8.76614	0.00266699	0.95906	0.993863	566	bUpk3b	0.987261	bUpk3b	Mesoderm_Hoxb	1	Mesoderm_Hoxb
0.0779132	7.59156	0.018787	0.89164	0.985283	567	aIgfbp7	0.984375	aIgfbp7	Mesoderm_Hoxa	1	Mesoderm_Hoxa
0.199338	8.38989	0.161721	0.689635	0.929797	568	aDach1	0.975	aDach1	Mesoderm_Hoxa	1	Mesoderm_Hoxa
0.220952	8.85902	0.236503	0.629293	0.915654	569	aFgf12SG2M	0.605714	aFgf12SG2M	Mesoderm_Hoxa	1	Mesoderm_Hoxa
0.255237	7.27619	0.158993	0.692123	0.930076	570	aIgfbp7	0.56	aIgfbp7	Mesoderm_Hoxa	0.98	Mesoderm_Hoxa
1.48671	8.04228	6.5082	0.0146125	0.38739	571	bStard8	1	bStard8	Mesoderm_Hoxb	1	Mesoderm_Hoxb
0.778005	8.24018	2.21435	0.144268	0.681131	572	bUpk3b	1	bUpk3b	Mesoderm_Hoxb	1	Mesoderm_Hoxb
-0.105046	7.57268	0.0331498	0.856411	0.9772	573	aActc1	0.984375	aActc1	Mesoderm_Hoxa	1	Mesoderm_Hoxa
0.464365	8.417	0.89463	0.349683	0.805181	574	aWnt2G1	0.950413	aWnt2G1	Mesoderm_Hoxa	0.991736	Mesoderm_Hoxa
-0.159029	8.14357	0.0924575	0.76259	0.958077	575	aIgfbp7	0.469388	Mixed	Mesoderm_Hoxa	0.979592	Mesoderm_Hoxa
0.0298935	8.30688	0.00334098	0.954184	0.993863	576	bUpk3b	1	bUpk3b	Mesoderm_Hoxb	1	Mesoderm_Hoxb
-0.10097	8.36782	0.0384545	0.845487	0.974772	577	bPlxna4	0.991525	bPlxna4	Mesoderm_Hoxb	1	Mesoderm_Hoxb
-0.724236	7.5601	1.28479	0.263671	0.758417	578	aDach1	0.983607	aDach1	Mesoderm_Hoxa	1	Mesoderm_Hoxa
0.0485374	8.00141	0.00828473	0.927913	0.989443	579	aActc1	0.54023	aActc1	Mesoderm_Hoxa	1	Mesoderm_Hoxa
0.591028	7.64616	1.0503	0.311357	0.783389	580	bUpk3b	0.784615	bUpk3b	Mesoderm_Hoxb	0.984615	Mesoderm_Hoxb
-0.397894	8.44981	0.641373	0.427761	0.841634	581	bStard8	0.623077	bStard8	Mesoderm_Hoxb	0.823077	Mesoderm_Hoxb
-1.06517	7.66679	3.50699	0.068144	0.573114	582	bNrxn3	0.690141	bNrxn3	Mesoderm_Hoxb	1	Mesoderm_Hoxb
0.0403189	7.54164	0.00473484	0.94547	0.991517	583	bPlxna4	1	bPlxna4	Mesoderm_Hoxb	1	Mesoderm_Hoxb
0.673856	7.36523	1.06658	0.307696	0.781803	584	aFgf12SG2M	0.377358	Mixed	Mesoderm_Hoxa	0.566038	Mesoderm_Hoxa
0.621961	7.82117	1.33263	0.254921	0.753373	585	aIgfbp7	0.974026	aIgfbp7	Mesoderm_Hoxa	1	Mesoderm_Hoxa
0.161299	7.97396	0.0938317	0.760888	0.957413	586	aActc1	0.383721	Mixed	Mesoderm_Hoxb	0.569767	Mesoderm_Hoxb
-0.10031	7.64914	0.0322175	0.858422	0.977219	587	aGreb1	0.558824	aGreb1	Mesoderm_Hoxa	0.558824	Mesoderm_Hoxa
0.566334	7.7878	0.937116	0.33868	0.798732	588	aFgf12SG2M	0.767123	aFgf12SG2M	Mesoderm_Hoxa	0.767123	Mesoderm_Hoxa
0.457804	8.07936	0.789528	0.379348	0.825941	589	aFgf12SG2M	0.617021	aFgf12SG2M	Mesoderm_Hoxa	0.617021	Mesoderm_Hoxa
-1.01764	8.3972	3.27386	0.0778122	0.595259	590	bPlxna4	0.77686	bPlxna4	Mesoderm_Hoxb	0.92562	Mesoderm_Hoxb
-0.830208	7.42367	1.69817	0.199688	0.713667	591	aActc1	0.709091	aActc1	Mesoderm_Hoxa	0.981818	Mesoderm_Hoxa
1.37388	7.6124	5.22139	0.0274724	0.473947	592	aWnt2G1	0.892308	aWnt2G1	Mesoderm_Hoxa	1	Mesoderm_Hoxa
-0.601155	8.08832	1.29026	0.262497	0.758417	593	bUpk3b	1	bUpk3b	Mesoderm_Hoxb	1	Mesoderm_Hoxb
0.480358	7.43411	0.628482	0.432407	0.843128	594	aWnt2G1	0.596491	aWnt2G1	Mesoderm_Hoxa	0.964912	Mesoderm_Hoxa
1.65728	8.3019	9.80614	0.0031779	0.224664	595	aWnt2G1	0.955357	aWnt2G1	Mesoderm_Hoxa	1	Mesoderm_Hoxa
-0.81235	7.20549	1.46717	0.232624	0.739818	596	bPlxna4	0.688889	bPlxna4	Mesoderm_Hoxb	1	Mesoderm_Hoxb
-1.31369	8.22271	6.55117	0.0142056	0.383753	597	bCacna1d	0.853211	bCacna1d	Mesoderm_Hoxb	1	Mesoderm_Hoxb
-0.702215	8.4928	2.00098	0.164633	0.690595	598	bFgf15	0.89313	bFgf15	Mesoderm_Hoxb	0.923664	Mesoderm_Hoxb
0.0316066	7.64346	0.00300833	0.956522	0.993863	599	aActc1	0.608696	aActc1	Mesoderm_Hoxa	1	Mesoderm_Hoxa
-0.37995	7.6507	0.44311	0.509297	0.874238	600	aDach1	1	aDach1	Mesoderm_Hoxa	1	Mesoderm_Hoxa
0.823383	8.34069	2.72244	0.106472	0.639853	601	aIgfbp7	0.666667	aIgfbp7	Mesoderm_Hoxa	1	Mesoderm_Hoxa
-0.944527	8.0948	2.86521	0.0980513	0.634995	602	aDach1	0.968085	aDach1	Mesoderm_Hoxa	1	Mesoderm_Hoxa
0.887904	7.51219	2.00589	0.164128	0.690595	603	bUpk3b	1	bUpk3b	Mesoderm_Hoxb	1	Mesoderm_Hoxb
0.0118557	7.66514	0.000434216	0.983475	0.995202	604	bPlxna4	0.970149	bPlxna4	Mesoderm_Hoxb	0.970149	Mesoderm_Hoxb
0.38454	7.27981	0.358722	0.552462	0.888105	605	bPlxna4	0.68	bPlxna4	Mesoderm_Hoxb	0.98	Mesoderm_Hoxb
-0.516795	7.67842	0.894954	0.349597	0.805181	606	aWnt2G1	0.507246	aWnt2G1	Mesoderm_Hoxa	0.884058	Mesoderm_Hoxa
0.289232	7.76884	0.279043	0.600134	0.906968	607	bUpk3b	0.586667	bUpk3b	Mesoderm_Hoxb	0.973333	Mesoderm_Hoxb
1.41901	8.11235	6.99051	0.011503	0.362734	608	aIgfbp7	0.561224	aIgfbp7	Mesoderm_Hoxa	0.979592	Mesoderm_Hoxa
-0.327908	8.50186	0.436955	0.512237	0.876164	609	bPlxna4	1	bPlxna4	Mesoderm_Hoxb	1	Mesoderm_Hoxb
-0.00792525	8.35121	0.000257502	0.987274	0.995535	610	bPlxna4	0.791304	bPlxna4	Mesoderm_Hoxb	0.991304	Mesoderm_Hoxb
4.12926	8.06118	35.4951	4.70935e-07	0.00229722	611	baIfit1	0.876404	baIfit1	Mesoderm_Ifit1	0.876404	Mesoderm_Ifit1
0.929669	8.3476	2.48115	0.122992	0.649374	612	aWnt2G1	0.877193	aWnt2G1	Mesoderm_Hoxa	1	Mesoderm_Hoxa
-0.831331	8.06573	2.43267	0.1264	0.653849	613	aFgf12SG2M	0.505263	aFgf12SG2M	Mesoderm_Hoxa	1	Mesoderm_Hoxa
0.083969	7.455	0.0182464	0.8932	0.985283	614	aWnt2G1	0.732143	aWnt2G1	Mesoderm_Hoxa	1	Mesoderm_Hoxa
-0.937291	8.54866	3.18239	0.0819235	0.605534	615	bCacna1d	0.71223	bCacna1d	Mesoderm_Hoxb	0.920863	Mesoderm_Hoxb
-0.843948	7.27863	1.63869	0.207592	0.714945	616	aWnt2G1	0.897959	aWnt2G1	Mesoderm_Hoxa	1	Mesoderm_Hoxa
0.102908	8.73477	0.0508113	0.82276	0.97344	617	bPlxna4	0.929936	bPlxna4	Mesoderm_Hoxb	0.974522	Mesoderm_Hoxb
0.446062	6.98751	0.398205	0.531467	0.885718	618	aWnt2G1	0.947368	aWnt2G1	Mesoderm_Hoxa	0.973684	Mesoderm_Hoxa
0.142374	9.05403	0.0907998	0.764703	0.958274	619	bUpk3b	0.869792	bUpk3b	Mesoderm_Hoxb	1	Mesoderm_Hoxb
0.175767	8.03718	0.114347	0.736948	0.948567	620	MesoMixl1	1	MesoMixl1	Mesoderm_Mixl1	1	Mesoderm_Mixl1
-0.0921017	8.47935	0.0344796	0.853592	0.976744	621	aFgf12SG2M	0.537879	aFgf12SG2M	Mesoderm_Hoxa	1	Mesoderm_Hoxa
-0.230436	7.52105	0.138986	0.711199	0.941207	622	bStard8	0.730159	bStard8	Mesoderm_Hoxb	0.904762	Mesoderm_Hoxb
1.84717	8.11536	10.9383	0.00194745	0.211103	623	aFgf12SG2M	0.828283	aFgf12SG2M	Mesoderm_Hoxa	1	Mesoderm_Hoxa
0.227247	7.21424	0.0925872	0.76247	0.958077	624	bPlxna4	0.875	bPlxna4	Mesoderm_Hoxb	0.979167	Mesoderm_Hoxb
-0.00954884	8.36108	0.000355383	0.98505	0.995202	625	aDach1	0.803419	aDach1	Mesoderm_Hoxa	0.991453	Mesoderm_Hoxa
-1.08581	8.83784	5.10381	0.029171	0.478406	626	bFgf15	0.70122	bFgf15	Mesoderm_Hoxb	0.939024	Mesoderm_Hoxb
-1.19414	7.97025	4.16629	0.0477837	0.516928	627	aIgfbp7	0.644444	aIgfbp7	Mesoderm_Hoxa	1	Mesoderm_Hoxa
-0.114806	8.04138	0.0442653	0.834389	0.97344	628	bPlxna4	0.515789	bPlxna4	Mesoderm_Hoxb	0.926316	Mesoderm_Hoxb
0.282245	7.1178	0.14563	0.70474	0.938945	629	bStard8	0.659091	bStard8	Mesoderm_Hoxb	0.840909	Mesoderm_Hoxb
-1.36906	9.22569	9.99529	0.00292534	0.224664	630	aWnt2G1	0.557522	aWnt2G1	Mesoderm_Hoxa	1	Mesoderm_Hoxa
-0.176162	7.88319	0.0975516	0.756347	0.955819	631	aActc1	0.559524	aActc1	Mesoderm_Hoxa	0.988095	Mesoderm_Hoxa
0.779604	7.56302	1.84247	0.181975	0.707522	632	bUpk3b	0.936508	bUpk3b	Mesoderm_Hoxb	0.968254	Mesoderm_Hoxb
-0.140386	8.3359	0.0664301	0.797911	0.968813	633	bStard8	0.75	bStard8	Mesoderm_Hoxb	0.966667	Mesoderm_Hoxb
0.119745	8.2423	0.0544159	0.816693	0.973314	634	aDach1	1	aDach1	Mesoderm_Hoxa	1	Mesoderm_Hoxa
-0.392445	7.76524	0.500626	0.483167	0.862825	635	bPlxna4	0.918919	bPlxna4	Mesoderm_Hoxb	1	Mesoderm_Hoxb
0.428362	8.27043	0.641121	0.427891	0.841634	636	bUpk3b	0.630631	bUpk3b	Mesoderm_Hoxb	0.990991	Mesoderm_Hoxb
0.196528	8.31352	0.137417	0.712759	0.941406	637	bUpk3b	0.954545	bUpk3b	Mesoderm_Hoxb	0.990909	Mesoderm_Hoxb
0.733835	7.66243	1.74856	0.193276	0.710107	638	bPlxna4	0.985075	bPlxna4	Mesoderm_Hoxb	1	Mesoderm_Hoxb
-0.114512	7.88977	0.0403275	0.841823	0.974469	639	bUpk3b	0.904762	bUpk3b	Mesoderm_Hoxb	0.952381	Mesoderm_Hoxb
-0.0154336	7.49661	0.000608157	0.980443	0.994981	640	MesoMixl1	1	MesoMixl1	Mesoderm_Mixl1	1	Mesoderm_Mixl1
0.116341	7.1335	0.0280696	0.867757	0.980198	641	bStard8	0.644444	bStard8	Mesoderm_Hoxb	1	Mesoderm_Hoxb
-0.153317	8.17512	0.0910977	0.764289	0.958274	642	aWnt2G1	0.65	aWnt2G1	Mesoderm_Hoxa	0.99	Mesoderm_Hoxa
-0.377454	8.25568	0.477828	0.493348	0.865739	643	bUpk3b	0.944444	bUpk3b	Mesoderm_Hoxb	1	Mesoderm_Hoxb
-1.28158	8.23332	5.91908	0.0193561	0.433558	644	bCacna1d	0.780952	bCacna1d	Mesoderm_Hoxb	1	Mesoderm_Hoxb
-0.0901404	7.85373	0.0264272	0.871648	0.980791	645	bUpk3b	0.936709	bUpk3b	Mesoderm_Hoxb	1	Mesoderm_Hoxb
-0.125613	7.75791	0.0530941	0.818893	0.97344	646	bUpk3b	1	bUpk3b	Mesoderm_Hoxb	1	Mesoderm_Hoxb
-0.769128	7.69349	1.95014	0.169973	0.700061	647	MesoMixl1	0.985714	MesoMixl1	Mesoderm_Mixl1	0.985714	Mesoderm_Mixl1
-0.0891104	8.71348	0.0366153	0.849181	0.975171	648	bFgf15	0.961039	bFgf15	Mesoderm_Hoxb	0.961039	Mesoderm_Hoxb
-0.208397	7.31015	0.102721	0.750192	0.95315	649	bPlxna4	0.686275	bPlxna4	Mesoderm_Hoxb	0.705882	Mesoderm_Hoxb
0.0750157	8.40812	0.0228594	0.880554	0.982565	650	aFgf12SG2M	0.896825	aFgf12SG2M	Mesoderm_Hoxa	0.968254	Mesoderm_Hoxa
-0.624815	8.32986	1.45328	0.23481	0.739924	651	aFgf12SG2M	0.890756	aFgf12SG2M	Mesoderm_Hoxa	1	Mesoderm_Hoxa
4.07414	7.45557	27.1814	5.4216e-06	0.00457405	652	baIfit1	0.945455	baIfit1	Mesoderm_Ifit1	0.945455	Mesoderm_Ifit1
0.898523	8.78502	3.49278	0.068683	0.574675	653	bUpk3b	0.851852	bUpk3b	Mesoderm_Hoxb	0.851852	Mesoderm_Hoxb
-0.573371	8.47299	1.41365	0.24119	0.744163	654	bCacna1d	0.496124	Mixed	Mesoderm_Hoxb	1	Mesoderm_Hoxb
-0.390446	7.45468	0.413727	0.523611	0.882216	655	aGreb1	0.474576	Mixed	Mesoderm_Hoxa	0.966102	Mesoderm_Hoxa
0.350183	7.69295	0.395475	0.532871	0.886411	656	bPlxna4	0.956522	bPlxna4	Mesoderm_Hoxb	1	Mesoderm_Hoxb
0.249541	8.14896	0.237861	0.628314	0.915654	657	bPlxna4	0.897959	bPlxna4	Mesoderm_Hoxb	0.918367	Mesoderm_Hoxb
0.333585	8.3586	0.418185	0.521393	0.881326	658	bPlxna4	0.801653	bPlxna4	Mesoderm_Hoxb	0.900826	Mesoderm_Hoxb
-0.87082	7.08246	1.6109	0.211414	0.720495	659	aIgfbp7	0.809524	aIgfbp7	Mesoderm_Hoxa	1	Mesoderm_Hoxa
-0.0681761	7.91733	0.0160538	0.899785	0.985692	660	aActc1	0.953488	aActc1	Mesoderm_Hoxa	1	Mesoderm_Hoxa
-0.486524	7.72825	0.770212	0.385188	0.830164	661	bPlxna4	0.605634	bPlxna4	Mesoderm_Hoxb	0.985915	Mesoderm_Hoxb
-0.32926	8.90912	0.554673	0.460598	0.856971	662	aWnt2G1	0.516667	aWnt2G1	Mesoderm_Hoxa	0.994444	Mesoderm_Hoxa
0.00451449	8.05593	7.35092e-05	0.9932	0.997084	663	aFgf12SG2M	0.625	aFgf12SG2M	Mesoderm_Hoxa	1	Mesoderm_Hoxa
1.39159	7.35405	4.78891	0.0343073	0.485532	664	aActc1	1	aActc1	Mesoderm_Hoxa	1	Mesoderm_Hoxa
0.616808	7.60041	1.05784	0.309646	0.782545	665	bPlxna4	1	bPlxna4	Mesoderm_Hoxb	1	Mesoderm_Hoxb
-1.37762	8.28831	5.88829	0.0197785	0.433558	666	aDach1	0.564815	aDach1	Mesoderm_Hoxa	0.962963	Mesoderm_Hoxa
0.257686	7.64764	0.205547	0.652635	0.925182	667	bUpk3b	0.898551	bUpk3b	Mesoderm_Hoxb	0.898551	Mesoderm_Hoxb
-0.72182	7.18811	1.12905	0.294103	0.772818	668	bFgf15	0.782609	bFgf15	Mesoderm_Hoxb	0.847826	Mesoderm_Hoxb
-0.31664	8.6739	0.466221	0.498513	0.867777	669	bPlxna4	0.543624	bPlxna4	Mesoderm_Hoxb	0.791946	Mesoderm_Hoxb
-0.756088	8.47998	2.50052	0.121377	0.649237	670	bNrxn3	0.484615	Mixed	Mesoderm_Hoxb	0.953846	Mesoderm_Hoxb
0.079255	7.56794	0.0193198	0.890124	0.984811	671	aFgf12SG2M	0.78125	aFgf12SG2M	Mesoderm_Hoxa	0.796875	Mesoderm_Hoxa
-0.00812935	8.42281	0.00027571	0.986831	0.995535	672	aFgf12SG2M	0.96875	aFgf12SG2M	Mesoderm_Hoxa	0.992188	Mesoderm_Hoxa
0.910196	7.82421	2.34101	0.133776	0.665196	673	bUpk3b	1	bUpk3b	Mesoderm_Hoxb	1	Mesoderm_Hoxb
-0.353178	7.71696	0.417107	0.521928	0.881326	674	aDach1	0.708333	aDach1	Mesoderm_Hoxa	1	Mesoderm_Hoxa
0.427153	9.22477	1.02983	0.316059	0.787067	675	aFgf12SG2M	0.391111	Mixed	Mesoderm_Hoxa	0.995556	Mesoderm_Hoxa
2.57697	7.6331	15.0597	0.000368027	0.0588602	676	aFgf12SG2M	0.439394	Mixed	Mesoderm_Hoxa	0.606061	Mesoderm_Hoxa
-0.181396	8.41416	0.132515	0.717681	0.941677	677	aActc1	0.983471	aActc1	Mesoderm_Hoxa	0.991736	Mesoderm_Hoxa
0.451409	7.47169	0.580722	0.450325	0.851677	678	aActc1	0.982759	aActc1	Mesoderm_Hoxa	1	Mesoderm_Hoxa
-0.84559	7.57815	2.07446	0.157261	0.683817	679	bCacna1d	0.71875	bCacna1d	Mesoderm_Hoxb	0.984375	Mesoderm_Hoxb
1.16818	8.64524	5.32402	0.0260927	0.473161	680	aFgf12SG2M	0.98	aFgf12SG2M	Mesoderm_Hoxa	0.986667	Mesoderm_Hoxa
0.796934	7.86141	1.72132	0.196905	0.71322	681	bFgf15	0.939024	bFgf15	Mesoderm_Hoxb	1	Mesoderm_Hoxb
0.351342	7.83168	0.414527	0.523212	0.882208	682	aDach1	1	aDach1	Mesoderm_Hoxa	1	Mesoderm_Hoxa
0.352609	7.68542	0.392666	0.534322	0.886709	683	bUpk3b	0.871429	bUpk3b	Mesoderm_Hoxb	0.942857	Mesoderm_Hoxb
1.11653	7.77374	4.18221	0.0472053	0.516928	684	bPlxna4	0.756757	bPlxna4	Mesoderm_Hoxb	1	Mesoderm_Hoxb
0.896825	7.20567	1.81781	0.184864	0.707522	685	aWnt2G1	0.6	aWnt2G1	Mesoderm_Hoxa	0.6	Mesoderm_Hoxa
-0.172143	8.73699	0.129086	0.721198	0.943164	686	bUpk3b	0.961538	bUpk3b	Mesoderm_Hoxb	0.967949	Mesoderm_Hoxb
0.348144	8.44599	0.410125	0.52551	0.882216	687	bUpk3b	0.371901	Mixed	Mesoderm_Hoxb	0.595041	Mesoderm_Hoxb
-0.471076	8.09598	0.70032	0.407583	0.832143	688	aWnt2G1	0.630435	aWnt2G1	Mesoderm_Hoxa	0.98913	Mesoderm_Hoxa
0.258435	8.13522	0.258047	0.614146	0.909905	689	aFgf12SG2M	0.95	aFgf12SG2M	Mesoderm_Hoxa	0.96	Mesoderm_Hoxa
-0.468587	7.79725	0.687025	0.411905	0.83407	690	aGreb1	0.693333	aGreb1	Mesoderm_Hoxa	0.773333	Mesoderm_Hoxa
-1.38063	7.3687	4.45765	0.0407913	0.505597	691	aGreb1	0.654545	aGreb1	Mesoderm_Hoxa	0.836364	Mesoderm_Hoxa
0.89002	8.80671	3.03739	0.0889497	0.619955	692	aWnt2G1	0.905063	aWnt2G1	Mesoderm_Hoxa	0.993671	Mesoderm_Hoxa
-0.00840653	7.48916	0.0001968	0.988874	0.995535	693	aActc1	0.508197	aActc1	Mesoderm_Hoxa	0.508197	Mesoderm_Hoxa
0.886623	8.0761	2.85941	0.0983149	0.634995	694	aWnt2G1	0.892473	aWnt2G1	Mesoderm_Hoxa	0.989247	Mesoderm_Hoxa
2.42146	7.79791	16.678	0.00019659	0.0368834	695	aFgf12SG2M	0.743243	aFgf12SG2M	Mesoderm_Hoxa	0.918919	Mesoderm_Hoxa
1.16133	7.83301	4.21069	0.0464937	0.516775	696	aActc1	0.884615	aActc1	Mesoderm_Hoxa	0.987179	Mesoderm_Hoxa
-0.653734	9.04391	2.26209	0.140124	0.678678	697	aIgfbp7	0.928934	aIgfbp7	Mesoderm_Hoxa	1	Mesoderm_Hoxa
0.468708	8.50251	0.825538	0.368842	0.819768	698	aActc1	1	aActc1	Mesoderm_Hoxa	1	Mesoderm_Hoxa
0.140084	7.87476	0.0634773	0.802322	0.970338	699	aFgf12SG2M	0.8625	aFgf12SG2M	Mesoderm_Hoxa	0.9625	Mesoderm_Hoxa
0.519487	8.01848	0.741274	0.394318	0.830945	700	aFgf12SG2M	0.666667	aFgf12SG2M	Mesoderm_Hoxa	0.977778	Mesoderm_Hoxa
-2.29643	7.70715	13.7016	0.000622724	0.0893426	701	aWnt2G1	0.493151	Mixed	Mesoderm_Hoxa	1	Mesoderm_Hoxa
0.0184633	8.01098	0.00125017	0.971963	0.994981	702	aActc1	0.706522	aActc1	Mesoderm_Hoxa	1	Mesoderm_Hoxa
0.403844	7.35549	0.426004	0.517544	0.879376	703	aWnt2G1	0.377358	Mixed	Mesoderm_Hoxa	0.811321	Mesoderm_Hoxa
-0.220157	8.64215	0.213706	0.646285	0.923427	704	bPlxna4	0.993243	bPlxna4	Mesoderm_Hoxb	1	Mesoderm_Hoxb
-0.0961382	8.70617	0.0366051	0.849227	0.975171	705	bUpk3b	0.993671	bUpk3b	Mesoderm_Hoxb	1	Mesoderm_Hoxb
0.145726	7.90323	0.0720626	0.789683	0.967022	706	aWnt2G1	0.678571	aWnt2G1	Mesoderm_Hoxa	0.928571	Mesoderm_Hoxa
-0.860216	7.54124	2.05151	0.159521	0.685555	707	aDach1	0.47541	Mixed	Mesoderm_Hoxa	1	Mesoderm_Hoxa
0.795395	7.54482	1.78244	0.189104	0.709033	708	bPlxna4	0.557377	bPlxna4	Mesoderm_Hoxb	0.836066	Mesoderm_Hoxb
-0.0544531	8.66461	0.0135401	0.907925	0.986647	709	aDach1	0.972789	aDach1	Mesoderm_Hoxa	1	Mesoderm_Hoxa
0.0241969	7.32679	0.00146806	0.969619	0.994981	710	aIgfbp7	0.862745	aIgfbp7	Mesoderm_Hoxa	1	Mesoderm_Hoxa
0.580656	7.06081	0.719206	0.401254	0.830945	711	aWnt2G1	0.731707	aWnt2G1	Mesoderm_Hoxa	1	Mesoderm_Hoxa
-0.74181	8.19308	2.08253	0.156476	0.683817	712	bNrxn3	0.528302	bNrxn3	Mesoderm_Hoxb	0.990566	Mesoderm_Hoxb
-0.0918546	8.45708	0.0314214	0.860171	0.978294	713	aWnt2G1	0.572581	aWnt2G1	Mesoderm_Hoxa	1	Mesoderm_Hoxa
0.0179443	7.5502	0.000926379	0.975864	0.994981	714	MesoMixl1	0.539683	MesoMixl1	Mesoderm_Mixl1	0.539683	Mesoderm_Mixl1
0.0593777	7.9559	0.0122851	0.912277	0.987615	715	aDach1	1	aDach1	Mesoderm_Hoxa	1	Mesoderm_Hoxa
-0.507921	8.75438	1.21716	0.276255	0.764633	716	aIgfbp7	0.449367	Mixed	Mesoderm_Hoxa	1	Mesoderm_Hoxa
-0.384956	8.47619	0.619812	0.435576	0.843861	717	aWnt2G1	0.738095	aWnt2G1	Mesoderm_Hoxa	0.809524	Mesoderm_Hoxa
-0.771819	8.52192	2.57618	0.116043	0.646921	718	bCacna1d	0.882353	bCacna1d	Mesoderm_Hoxb	0.985294	Mesoderm_Hoxb
0.0960031	8.30355	0.0337587	0.855113	0.976744	719	bPlxna4	0.508621	bPlxna4	Mesoderm_Hoxb	0.931034	Mesoderm_Hoxb
-0.135159	8.06594	0.0676489	0.796073	0.967913	720	aDach1	0.978495	aDach1	Mesoderm_Hoxa	1	Mesoderm_Hoxa
1.23318	7.87376	4.53816	0.0391008	0.494129	721	aWnt2G1	0.95	aWnt2G1	Mesoderm_Hoxa	0.975	Mesoderm_Hoxa
0.74701	8.80728	2.73634	0.10561	0.639853	722	aFgf12SG2M	0.768293	aFgf12SG2M	Mesoderm_Hoxa	1	Mesoderm_Hoxa
0.643537	7.77974	1.3278	0.25577	0.75341	723	bUpk3b	1	bUpk3b	Mesoderm_Hoxb	1	Mesoderm_Hoxb
1.56276	7.2374	5.16436	0.0282826	0.476206	724	bPlxna4	0.565217	bPlxna4	Mesoderm_Hoxb	0.565217	Mesoderm_Hoxb
0.117318	7.5086	0.0380484	0.846295	0.974963	725	aActc1	0.883333	aActc1	Mesoderm_Hoxa	0.916667	Mesoderm_Hoxa
0.431083	8.46735	0.69461	0.409373	0.833439	726	bPlxna4	0.991803	bPlxna4	Mesoderm_Hoxb	0.991803	Mesoderm_Hoxb
0.731149	7.71426	1.84082	0.182166	0.707522	727	bPlxna4	0.985915	bPlxna4	Mesoderm_Hoxb	1	Mesoderm_Hoxb
0.631601	7.41381	0.999443	0.323221	0.793822	728	bUpk3b	0.929825	bUpk3b	Mesoderm_Hoxb	1	Mesoderm_Hoxb
0.681544	8.04302	1.4015	0.243369	0.745902	729	aActc1	0.911111	aActc1	Mesoderm_Hoxa	0.922222	Mesoderm_Hoxa
-0.0299156	8.37951	0.00372266	0.95164	0.993806	730	bPlxna4	0.958333	bPlxna4	Mesoderm_Hoxb	0.991667	Mesoderm_Hoxb
-0.661288	8.50706	1.72986	0.195626	0.71322	731	bFgf15	0.877863	bFgf15	Mesoderm_Hoxb	0.877863	Mesoderm_Hoxb
0.3841	7.65601	0.475349	0.494362	0.865739	732	bFgf15	0.884058	bFgf15	Mesoderm_Hoxb	0.884058	Mesoderm_Hoxb
-0.288421	7.50037	0.236363	0.629395	0.915654	733	aWnt2G1	0.40678	Mixed	Mesoderm_Hoxa	1	Mesoderm_Hoxa
-0.761818	7.2454	1.39094	0.244942	0.746658	734	bPlxna4	0.854167	bPlxna4	Mesoderm_Hoxb	1	Mesoderm_Hoxb
0.172224	7.68431	0.0960239	0.7582	0.956921	735	MesoMixl1	1	MesoMixl1	Mesoderm_Mixl1	1	Mesoderm_Mixl1
0.167934	7.83571	0.0918584	0.763337	0.958132	736	bNrxn3	0.649351	bNrxn3	Mesoderm_Hoxb	0.766234	Mesoderm_Hoxb
-0.51099	8.10686	1.00234	0.322529	0.793069	737	aFgf12SG2M	0.572917	aFgf12SG2M	Mesoderm_Hoxa	1	Mesoderm_Hoxa
0.0318008	7.83878	0.00352818	0.952919	0.993806	738	bCacna1d	0.3875	Mixed	Mesoderm_Hoxb	0.9625	Mesoderm_Hoxb
-0.250012	8.23254	0.22192	0.640047	0.919455	739	aFgf12SG2M	0.864865	aFgf12SG2M	Mesoderm_Hoxa	0.972973	Mesoderm_Hoxa
-0.0172718	8.08572	0.00105492	0.974245	0.994981	740	aFgf12SG2M	0.967742	aFgf12SG2M	Mesoderm_Hoxa	0.989247	Mesoderm_Hoxa
-0.0192009	8.15468	0.00142747	0.970042	0.994981	741	bFgf15	0.686275	bFgf15	Mesoderm_Hoxb	0.921569	Mesoderm_Hoxb
-0.654773	8.16913	1.45945	0.233842	0.739818	742	aIgfbp7	0.408163	Mixed	Mesoderm_Hoxa	0.979592	Mesoderm_Hoxa
-0.0194731	7.25591	0.000982307	0.975147	0.994981	743	aIgfbp7	0.77551	aIgfbp7	Mesoderm_Hoxa	1	Mesoderm_Hoxa
-0.0497236	7.35776	0.00582119	0.939549	0.991517	744	bFgf15	0.538462	bFgf15	Mesoderm_Hoxb	0.730769	Mesoderm_Hoxb
-1.04811	8.7879	4.96278	0.0313601	0.481746	745	bPlxna4	0.73913	bPlxna4	Mesoderm_Hoxb	0.993789	Mesoderm_Hoxb
0.259195	7.63963	0.221721	0.640189	0.919455	746	aFgf12SG2M	0.970149	aFgf12SG2M	Mesoderm_Hoxa	1	Mesoderm_Hoxa
0.551345	7.79131	1.05935	0.309307	0.782545	747	aFgf12SG2M	0.946667	aFgf12SG2M	Mesoderm_Hoxa	1	Mesoderm_Hoxa
-0.7566	7.60883	1.63746	0.20776	0.714945	748	bPlxna4	0.397059	Mixed	Mesoderm_Hoxb	0.941176	Mesoderm_Hoxb
0.37368	8.45648	0.601175	0.442512	0.847798	749	aActc1	0.619048	aActc1	Mesoderm_Hoxa	0.936508	Mesoderm_Hoxa
1.22055	8.05687	5.32854	0.0260174	0.473161	750	aActc1	0.62766	aActc1	Mesoderm_Hoxa	0.638298	Mesoderm_Hoxa
-0.43371	7.30154	0.491055	0.487355	0.863143	751	aIgfbp7	1	aIgfbp7	Mesoderm_Hoxa	1	Mesoderm_Hoxa
-0.550939	8.14797	1.1559	0.288508	0.769039	752	aWnt2G1	0.838384	aWnt2G1	Mesoderm_Hoxa	0.929293	Mesoderm_Hoxa
0.416007	7.10915	0.366446	0.548233	0.887581	753	bPlxna4	0.418605	Mixed	Mesoderm_Hoxb	0.813953	Mesoderm_Hoxb
-0.477683	7.44975	0.586821	0.447973	0.851217	754	bFgf15	0.403509	Mixed	Mesoderm_Hoxb	0.947368	Mesoderm_Hoxb
-1.09897	7.36262	3.17469	0.0820826	0.605747	755	MesoMixl1	0.566038	MesoMixl1	Mesoderm_Mixl1	0.566038	Mesoderm_Mixl1
0.0813859	7.74092	0.0212387	0.884834	0.983642	756	bPlxna4	0.77027	bPlxna4	Mesoderm_Hoxb	0.878378	Mesoderm_Hoxb
-0.0187912	7.69977	0.00118071	0.972753	0.994981	757	aIgfbp7	0.623188	aIgfbp7	Mesoderm_Hoxa	1	Mesoderm_Hoxa
0.603745	8.01536	1.1742	0.28483	0.76878	758	bUpk3b	1	bUpk3b	Mesoderm_Hoxb	1	Mesoderm_Hoxb
0.321009	7.75984	0.358578	0.552541	0.888105	759	bPlxna4	0.986301	bPlxna4	Mesoderm_Hoxb	1	Mesoderm_Hoxb
0.0593732	7.63887	0.00980172	0.921623	0.989443	760	bUpk3b	0.545455	bUpk3b	Mesoderm_Hoxb	0.636364	Mesoderm_Hoxb
-0.827663	7.81898	2.20834	0.1448	0.681131	761	bCacna1d	0.723684	bCacna1d	Mesoderm_Hoxb	0.842105	Mesoderm_Hoxb
-0.620709	7.88303	1.28402	0.263636	0.758417	762	bStard8	0.54878	bStard8	Mesoderm_Hoxb	0.987805	Mesoderm_Hoxb
-0.557774	7.86671	0.829332	0.36785	0.818972	763	bFgf15	0.911392	bFgf15	Mesoderm_Hoxb	0.924051	Mesoderm_Hoxb
-0.414011	7.98435	0.550773	0.462169	0.857532	764	aIgfbp7	0.597701	aIgfbp7	Mesoderm_Hoxa	1	Mesoderm_Hoxa
0.558445	7.77071	1.04564	0.312419	0.784992	765	MesoMixl1	1	MesoMixl1	Mesoderm_Mixl1	1	Mesoderm_Mixl1
0.571429	8.49225	1.44172	0.236648	0.740232	766	bPlxna4	0.852713	bPlxna4	Mesoderm_Hoxb	0.906977	Mesoderm_Hoxb
-0.0951492	8.35466	0.03485	0.852817	0.976744	767	aActc1	0.872881	aActc1	Mesoderm_Hoxa	0.881356	Mesoderm_Hoxa
0.334534	7.7171	0.340429	0.562733	0.893267	768	bPlxna4	1	bPlxna4	Mesoderm_Hoxb	1	Mesoderm_Hoxb
-1.05812	7.32159	2.82718	0.100169	0.634995	769	aWnt2G1	0.470588	Mixed	Mesoderm_Hoxa	1	Mesoderm_Hoxa
0.394606	7.71227	0.528586	0.471271	0.858377	770	aActc1	0.771429	aActc1	Mesoderm_Hoxa	0.785714	Mesoderm_Hoxa
1.31655	7.47852	4.19424	0.0469249	0.516775	771	aFgf12SG2M	0.883333	aFgf12SG2M	Mesoderm_Hoxa	0.883333	Mesoderm_Hoxa
0.0551545	8.60623	0.0141226	0.905975	0.986354	772	aActc1	0.297872	Mixed	Mesoderm_Hoxa	0.58156	Mesoderm_Hoxa
-1.8393	8.09666	9.56718	0.00357917	0.235935	773	aFgf12SG2M	0.741935	aFgf12SG2M	Mesoderm_Hoxa	0.989247	Mesoderm_Hoxa
-0.860314	8.22897	2.82302	0.100411	0.634995	774	bFgf15	0.663551	bFgf15	Mesoderm_Hoxb	0.971963	Mesoderm_Hoxb
0.0461217	8.08123	0.00812431	0.928612	0.989443	775	aWnt2G1	0.431579	Mixed	Mesoderm_Hoxa	0.926316	Mesoderm_Hoxa
1.18614	8.8007	5.59389	0.0228225	0.456262	776	aActc1	0.701863	aActc1	Mesoderm_Hoxa	0.776398	Mesoderm_Hoxa
-0.312964	8.58506	0.365455	0.548861	0.888105	777	aFgf12SG2M	0.548148	aFgf12SG2M	Mesoderm_Hoxa	1	Mesoderm_Hoxa
-1.52741	7.78632	6.58665	0.0139639	0.383619	778	bPlxna4	0.986842	bPlxna4	Mesoderm_Hoxb	1	Mesoderm_Hoxb
-0.77583	8.80147	2.76948	0.103587	0.639853	779	aFgf12SG2M	0.746914	aFgf12SG2M	Mesoderm_Hoxa	1	Mesoderm_Hoxa
0.522647	7.97059	0.970183	0.330324	0.794645	780	bUpk3b	1	bUpk3b	Mesoderm_Hoxb	1	Mesoderm_Hoxb
-1.05163	7.89838	3.4382	0.0707978	0.579604	781	bCacna1d	0.780488	bCacna1d	Mesoderm_Hoxb	1	Mesoderm_Hoxb
0.19184	7.94691	0.132203	0.717998	0.941677	782	aFgf12SG2M	0.835294	aFgf12SG2M	Mesoderm_Hoxa	0.988235	Mesoderm_Hoxa
-0.058062	7.1771	0.0080588	0.9289	0.989443	783	bPlxna4	1	bPlxna4	Mesoderm_Hoxb	1	Mesoderm_Hoxb
0.135258	7.71612	0.0541391	0.817162	0.973314	784	MesoMixl1	1	MesoMixl1	Mesoderm_Mixl1	1	Mesoderm_Mixl1
0.187448	7.99109	0.123386	0.727162	0.944885	785	aWnt2G1	0.550562	aWnt2G1	Mesoderm_Hoxa	1	Mesoderm_Hoxa
0.944268	7.38917	1.84616	0.181745	0.707522	786	aActc1	0.415094	Mixed	Mesoderm_Hoxa	0.660377	Mesoderm_Hoxa
-0.339417	8.49881	0.445852	0.507996	0.873078	787	aWnt2G1	0.65625	aWnt2G1	Mesoderm_Hoxa	1	Mesoderm_Hoxa
-0.785768	7.94782	2.13647	0.15134	0.683817	788	bCacna1d	0.953488	bCacna1d	Mesoderm_Hoxb	0.965116	Mesoderm_Hoxb
1.4941	8.87873	9.82204	0.00315581	0.224664	789	aWnt2G1	0.959538	aWnt2G1	Mesoderm_Hoxa	0.976879	Mesoderm_Hoxa
0.111121	7.99504	0.0447569	0.833484	0.97344	790	aWnt2G1	0.897727	aWnt2G1	Mesoderm_Hoxa	0.988636	Mesoderm_Hoxa
-0.0310604	7.03761	0.00168944	0.96741	0.994981	791	aWnt2G1	0.975	aWnt2G1	Mesoderm_Hoxa	1	Mesoderm_Hoxa
-0.672335	8.09993	1.62859	0.208972	0.716194	792	aFgf12SG2M	0.842105	aFgf12SG2M	Mesoderm_Hoxa	1	Mesoderm_Hoxa
0.0578619	7.93713	0.0119471	0.913487	0.987615	793	bStard8	0.847059	bStard8	Mesoderm_Hoxb	0.976471	Mesoderm_Hoxb
-0.781441	8.19413	2.30637	0.136403	0.671072	794	aFgf12SG2M	0.653846	aFgf12SG2M	Mesoderm_Hoxa	1	Mesoderm_Hoxa
-0.356408	7.62688	0.39162	0.534865	0.886709	795	aActc1	0.970588	aActc1	Mesoderm_Hoxa	0.985294	Mesoderm_Hoxa
-0.884088	7.39865	1.95045	0.16994	0.700061	796	MesoMixl1	0.946429	MesoMixl1	Mesoderm_Mixl1	0.946429	Mesoderm_Mixl1
-0.484406	8.62363	0.972202	0.329827	0.794645	797	bCacna1d	0.728571	bCacna1d	Mesoderm_Hoxb	0.935714	Mesoderm_Hoxb
-0.0114698	7.90737	0.000457229	0.983042	0.995202	798	aFgf12SG2M	0.771084	aFgf12SG2M	Mesoderm_Hoxa	1	Mesoderm_Hoxa
0.497086	7.41135	0.539562	0.466843	0.858377	799	aGreb1	0.473684	Mixed	Mesoderm_Hoxb	0.508772	Mesoderm_Hoxb
-0.933455	7.53785	2.44326	0.125601	0.653849	800	aIgfbp7	0.968254	aIgfbp7	Mesoderm_Hoxa	1	Mesoderm_Hoxa
0.116834	7.26574	0.0300742	0.863164	0.978612	801	aIgfbp7	0.625	aIgfbp7	Mesoderm_Hoxa	1	Mesoderm_Hoxa
-0.663375	7.89936	1.43698	0.237407	0.740232	802	aIgfbp7	0.62963	aIgfbp7	Mesoderm_Hoxa	0.987654	Mesoderm_Hoxa
-0.0581863	7.28555	0.00749174	0.931441	0.990101	803	bPlxna4	1	bPlxna4	Mesoderm_Hoxb	1	Mesoderm_Hoxb
0.98253	7.63229	2.68903	0.108577	0.642508	804	bPlxna4	0.65625	bPlxna4	Mesoderm_Hoxb	0.6875	Mesoderm_Hoxb
-0.540006	8.21525	1.11848	0.296343	0.774335	805	aIgfbp7	0.971154	aIgfbp7	Mesoderm_Hoxa	1	Mesoderm_Hoxa
-0.594331	7.63352	1.1382	0.292181	0.770828	806	aDach1	0.727273	aDach1	Mesoderm_Hoxa	1	Mesoderm_Hoxa
-0.0210918	8.68821	0.00201407	0.964419	0.994981	807	bPlxna4	0.713333	bPlxna4	Mesoderm_Hoxb	0.933333	Mesoderm_Hoxb
0.0922699	8.82411	0.0294853	0.864518	0.979814	808	aWnt2G1	0.9	aWnt2G1	Mesoderm_Hoxa	0.94375	Mesoderm_Hoxa
0.484286	8.44073	0.967256	0.331047	0.79496	809	aIgfbp7	0.97561	aIgfbp7	Mesoderm_Hoxa	1	Mesoderm_Hoxa
-0.457545	7.56467	0.610234	0.439119	0.846839	810	bPlxna4	0.4375	Mixed	Mesoderm_Hoxa	0.546875	Mesoderm_Hoxa
-1.18927	8.54922	4.89973	0.0325495	0.483541	811	aWnt2G1	0.561538	aWnt2G1	Mesoderm_Hoxa	1	Mesoderm_Hoxa
-0.602225	7.5249	0.953563	0.334454	0.79831	812	aActc1	0.457627	Mixed	Mesoderm_Hoxa	0.677966	Mesoderm_Hoxa
0.503571	7.34561	0.617407	0.436462	0.843861	813	bStard8	0.981132	bStard8	Mesoderm_Hoxb	1	Mesoderm_Hoxb
0.188899	8.29426	0.134419	0.71575	0.941406	814	bPlxna4	0.539823	bPlxna4	Mesoderm_Hoxb	0.610619	Mesoderm_Hoxb
-0.693483	9.53398	2.89276	0.0964374	0.634995	815	aWnt2G1	0.548736	aWnt2G1	Mesoderm_Hoxa	1	Mesoderm_Hoxa
0.707645	7.83874	1.55377	0.219547	0.730571	816	bPlxna4	0.582278	bPlxna4	Mesoderm_Hoxb	0.594937	Mesoderm_Hoxb
-0.329398	7.17704	0.243145	0.624534	0.914891	817	aActc1	0.911111	aActc1	Mesoderm_Hoxa	1	Mesoderm_Hoxa
-0.541263	9.26959	1.66607	0.203907	0.713846	818	aIgfbp7	0.905579	aIgfbp7	Mesoderm_Hoxa	0.995708	Mesoderm_Hoxa
-0.115498	8.11044	0.0509025	0.822604	0.97344	819	bPlxna4	0.895833	bPlxna4	Mesoderm_Hoxb	0.979167	Mesoderm_Hoxb
-0.22558	7.7266	0.170366	0.681905	0.928365	820	bPlxna4	0.985915	bPlxna4	Mesoderm_Hoxb	1	Mesoderm_Hoxb
-0.930171	8.31783	3.55255	0.0664472	0.572243	821	aWnt2G1	0.521739	aWnt2G1	Mesoderm_Hoxa	1	Mesoderm_Hoxa
0.417798	8.33967	0.745304	0.392913	0.830945	822	bPlxna4	0.521739	bPlxna4	Mesoderm_Hoxb	0.634783	Mesoderm_Hoxb
1.11393	7.39582	2.91934	0.0949697	0.634995	823	aActc1	0.962264	aActc1	Mesoderm_Hoxa	0.962264	Mesoderm_Hoxa
0.313915	7.6494	0.316736	0.576594	0.897458	824	aFgf12SG2M	0.712121	aFgf12SG2M	Mesoderm_Hoxa	0.984848	Mesoderm_Hoxa
0.067137	7.62939	0.0144671	0.90484	0.986106	825	aWnt2G1	0.507463	aWnt2G1	Mesoderm_Hoxa	1	Mesoderm_Hoxa
0.268277	8.47579	0.312322	0.579252	0.898725	826	aWnt2G1	0.550388	aWnt2G1	Mesoderm_Hoxa	1	Mesoderm_Hoxa
0.106836	7.81217	0.040084	0.842291	0.974548	827	aFgf12SG2M	0.842105	aFgf12SG2M	Mesoderm_Hoxa	0.960526	Mesoderm_Hoxa
0.110427	7.83919	0.0401323	0.842197	0.974548	828	bPlxna4	0.746835	bPlxna4	Mesoderm_Hoxb	1	Mesoderm_Hoxb
-0.509651	7.58334	0.751463	0.390982	0.83068	829	MesoMixl1	1	MesoMixl1	Mesoderm_Mixl1	1	Mesoderm_Mixl1
0.443765	8.25279	0.788072	0.379784	0.825941	830	aActc1	0.963636	aActc1	Mesoderm_Hoxa	0.981818	Mesoderm_Hoxa
0.482981	8.53384	0.927554	0.34106	0.801779	831	aWnt2G1	0.622222	aWnt2G1	Mesoderm_Hoxa	1	Mesoderm_Hoxa
1.15655	7.8204	3.85042	0.0565005	0.546844	832	bUpk3b	0.960526	bUpk3b	Mesoderm_Hoxb	1	Mesoderm_Hoxb
-0.563708	8.32414	1.17202	0.285218	0.76878	833	bPlxna4	0.99115	bPlxna4	Mesoderm_Hoxb	1	Mesoderm_Hoxb
-0.692036	7.54463	1.32459	0.256338	0.753717	834	aFgf12SG2M	0.822581	aFgf12SG2M	Mesoderm_Hoxa	1	Mesoderm_Hoxa
0.764319	9.14691	2.94862	0.0933826	0.632877	835	aFgf12SG2M	0.915493	aFgf12SG2M	Mesoderm_Hoxa	0.934272	Mesoderm_Hoxa
-0.0874381	7.48167	0.020811	0.885991	0.983657	836	bUpk3b	1	bUpk3b	Mesoderm_Hoxb	1	Mesoderm_Hoxb
0.256219	8.25881	0.241579	0.62565	0.914891	837	aWnt2G1	0.876106	aWnt2G1	Mesoderm_Hoxa	0.99115	Mesoderm_Hoxa
0.0471822	7.84764	0.00616254	0.937815	0.991517	838	bPlxna4	0.987179	bPlxna4	Mesoderm_Hoxb	0.987179	Mesoderm_Hoxb
-0.731269	9.27703	2.7596	0.104186	0.639853	839	aFgf12SG2M	0.629956	aFgf12SG2M	Mesoderm_Hoxa	0.995595	Mesoderm_Hoxa
0.0931421	7.7632	0.0278487	0.868273	0.980198	840	bPlxna4	0.930556	bPlxna4	Mesoderm_Hoxb	0.986111	Mesoderm_Hoxb
0.162874	7.6211	0.0785322	0.780684	0.963804	841	bPlxna4	0.833333	bPlxna4	Mesoderm_Hoxb	0.954545	Mesoderm_Hoxb
-0.418342	8.16889	0.69919	0.40783	0.832143	842	bNrxn3	0.631068	bNrxn3	Mesoderm_Hoxb	0.961165	Mesoderm_Hoxb
-0.45687	7.49313	0.606237	0.440611	0.847516	843	aGreb1	0.4	Mixed	Mesoderm_Hoxa	0.966667	Mesoderm_Hoxa
1.28473	8.36932	6.17538	0.0170595	0.407923	844	aFgf12SG2M	0.947826	aFgf12SG2M	Mesoderm_Hoxa	0.982609	Mesoderm_Hoxa
-0.147562	7.59972	0.0635984	0.802137	0.970338	845	bFgf15	0.522388	bFgf15	Mesoderm_Hoxb	1	Mesoderm_Hoxb
0.588603	7.51778	1.02156	0.317988	0.788583	846	aActc1	0.852459	aActc1	Mesoderm_Hoxa	0.983607	Mesoderm_Hoxa
-1.33084	7.17047	3.58611	0.0652271	0.572243	847	aActc1	0.931818	aActc1	Mesoderm_Hoxa	0.931818	Mesoderm_Hoxa
0.351106	7.64941	0.405323	0.527838	0.882988	848	bPlxna4	0.893939	bPlxna4	Mesoderm_Hoxb	0.893939	Mesoderm_Hoxb
0.119469	6.96097	0.0270178	0.870235	0.980791	849	aIgfbp7	0.657895	aIgfbp7	Mesoderm_Hoxa	1	Mesoderm_Hoxa
-0.33202	8.74015	0.471724	0.496003	0.866387	850	aWnt2G1	0.69281	aWnt2G1	Mesoderm_Hoxa	0.993464	Mesoderm_Hoxa
-0.861136	8.21782	2.55052	0.117821	0.648683	851	bPlxna4	0.931373	bPlxna4	Mesoderm_Hoxb	1	Mesoderm_Hoxb
1.158	8.57858	4.68629	0.0363471	0.489931	852	bUpk3b	0.626866	bUpk3b	Mesoderm_Hoxb	0.828358	Mesoderm_Hoxb
0.205036	7.12787	0.091398	0.763913	0.958181	853	aWnt2G1	0.348837	Mixed	Mesoderm_Hoxa	0.976744	Mesoderm_Hoxa
-0.256028	8.30873	0.268173	0.607301	0.906968	854	bCacna1d	0.596491	bCacna1d	Mesoderm_Hoxb	1	Mesoderm_Hoxb
0.346449	7.82591	0.405913	0.527539	0.882988	855	aActc1	0.949367	aActc1	Mesoderm_Hoxa	1	Mesoderm_Hoxa
0.0104643	7.71917	0.000366085	0.984826	0.995202	856	bFgf15	0.971831	bFgf15	Mesoderm_Hoxb	0.985915	Mesoderm_Hoxb
0.192113	8.05674	0.13818	0.711983	0.941207	857	bPlxna4	0.793478	bPlxna4	Mesoderm_Hoxb	0.945652	Mesoderm_Hoxb
-0.525232	7.68949	0.874127	0.355207	0.810016	858	aWnt2G1	0.720588	aWnt2G1	Mesoderm_Hoxa	0.911765	Mesoderm_Hoxa
0.452112	7.63615	0.680467	0.414127	0.834134	859	aDach1	0.439394	Mixed	Mesoderm_Hoxa	0.984848	Mesoderm_Hoxa
-0.590397	7.73909	1.18483	0.282636	0.768629	860	aIgfbp7	0.69863	aIgfbp7	Mesoderm_Hoxa	0.753425	Mesoderm_Hoxa
-0.394682	8.18116	0.5844	0.448904	0.851382	861	aIgfbp7	0.754902	aIgfbp7	Mesoderm_Hoxa	1	Mesoderm_Hoxa
-0.662609	8.38178	1.60048	0.212886	0.722658	862	bCacna1d	0.533898	bCacna1d	Mesoderm_Hoxb	0.966102	Mesoderm_Hoxb
-0.757571	7.931	1.72767	0.195968	0.71322	863	bPlxna4	0.929412	bPlxna4	Mesoderm_Hoxb	1	Mesoderm_Hoxb
-0.800633	7.97478	2.19332	0.146139	0.682454	864	bNrxn3	0.329545	Mixed	Mesoderm_Hoxb	0.738636	Mesoderm_Hoxb
1.29117	7.73136	5.39469	0.0251609	0.473161	865	aFgf12SG2M	0.972603	aFgf12SG2M	Mesoderm_Hoxa	0.972603	Mesoderm_Hoxa
0.439213	7.12238	0.410676	0.525139	0.882216	866	aFgf12SG2M	0.880952	aFgf12SG2M	Mesoderm_Hoxa	1	Mesoderm_Hoxa
-0.218316	7.95388	0.172817	0.679756	0.927134	867	aGreb1	0.942529	aGreb1	Mesoderm_Hoxa	0.977011	Mesoderm_Hoxa
0.868362	7.98079	2.39419	0.129373	0.659186	868	aFgf12SG2M	0.855556	aFgf12SG2M	Mesoderm_Hoxa	1	Mesoderm_Hoxa
-0.300875	7.94893	0.29843	0.587784	0.901124	869	bPlxna4	0.845238	bPlxna4	Mesoderm_Hoxb	0.845238	Mesoderm_Hoxb
-0.697222	7.35574	1.18529	0.282544	0.768629	870	MesoMixl1	0.592593	MesoMixl1	Mesoderm_Mixl1	0.592593	Mesoderm_Mixl1
0.171908	8.31276	0.116119	0.734996	0.947805	871	bUpk3b	0.991228	bUpk3b	Mesoderm_Hoxb	1	Mesoderm_Hoxb
1.5933	7.98618	8.32653	0.00616536	0.309395	872	aFgf12SG2M	0.955056	aFgf12SG2M	Mesoderm_Hoxa	1	Mesoderm_Hoxa
-0.597956	7.53086	0.974608	0.329237	0.794645	873	aGreb1	0.916667	aGreb1	Mesoderm_Hoxa	0.916667	Mesoderm_Hoxa
0.928363	7.72668	2.70368	0.107648	0.641941	874	bPlxna4	0.914286	bPlxna4	Mesoderm_Hoxb	0.928571	Mesoderm_Hoxb
0.308602	7.81076	0.33044	0.568494	0.895708	875	aDach1	0.631579	aDach1	Mesoderm_Hoxa	1	Mesoderm_Hoxa
0.308106	8.56628	0.381698	0.540061	0.886709	876	aFgf12SG2M	0.75188	aFgf12SG2M	Mesoderm_Hoxa	0.909774	Mesoderm_Hoxa
0.0500194	8.55132	0.0101017	0.920424	0.989443	877	aActc1	0.984848	aActc1	Mesoderm_Hoxa	0.984848	Mesoderm_Hoxa
0.455695	8.31321	0.777135	0.38308	0.829198	878	bPlxna4	0.545455	bPlxna4	Mesoderm_Hoxb	0.563636	Mesoderm_Hoxb
-0.842989	7.46949	1.79067	0.188107	0.708015	879	aDach1	0.736842	aDach1	Mesoderm_Hoxa	1	Mesoderm_Hoxa
0.379425	7.85081	0.49772	0.484433	0.862825	880	bUpk3b	0.923077	bUpk3b	Mesoderm_Hoxb	0.923077	Mesoderm_Hoxb
0.0450052	8.27412	0.00838691	0.927471	0.989443	881	aActc1	1	aActc1	Mesoderm_Hoxa	1	Mesoderm_Hoxa
-1.06155	7.8688	3.66055	0.0626086	0.565012	882	aIgfbp7	1	aIgfbp7	Mesoderm_Hoxa	1	Mesoderm_Hoxa
0.498507	8.44334	1.00728	0.321352	0.792842	883	bUpk3b	0.765625	bUpk3b	Mesoderm_Hoxb	1	Mesoderm_Hoxb
0.391965	7.97568	0.535126	0.468557	0.858377	884	bNrxn3	0.534884	bNrxn3	Mesoderm_Hoxb	0.953488	Mesoderm_Hoxb
-1.18429	7.47031	3.81547	0.0575238	0.550198	885	aGreb1	0.864407	aGreb1	Mesoderm_Hoxa	0.966102	Mesoderm_Hoxa
-0.821356	8.21133	2.45217	0.124932	0.651787	886	bCacna1d	0.897196	bCacna1d	Mesoderm_Hoxb	0.962617	Mesoderm_Hoxb
0.267274	8.03675	0.270839	0.605526	0.906968	887	bStard8	0.571429	bStard8	Mesoderm_Hoxb	0.879121	Mesoderm_Hoxb
-0.431999	7.46154	0.442769	0.509558	0.874296	888	bUpk3b	0.9	bUpk3b	Mesoderm_Hoxb	1	Mesoderm_Hoxb
-1.20813	7.10315	2.85983	0.098291	0.634995	889	aIgfbp7	0.5	aIgfbp7	Mesoderm_Hoxa	1	Mesoderm_Hoxa
-0.906119	8.31362	3.18181	0.0817526	0.605534	890	aWnt2G1	0.919643	aWnt2G1	Mesoderm_Hoxa	1	Mesoderm_Hoxa
0.164494	7.63919	0.0904854	0.765058	0.958274	891	aGreb1	0.5	aGreb1	Mesoderm_Hoxa	0.969697	Mesoderm_Hoxa
0.629684	8.03728	1.31383	0.258261	0.755938	892	bFgf15	0.829787	bFgf15	Mesoderm_Hoxb	1	Mesoderm_Hoxb
-1.53841	8.4047	7.56645	0.00884641	0.336844	893	aWnt2G1	0.722689	aWnt2G1	Mesoderm_Hoxa	0.991597	Mesoderm_Hoxa
-0.904495	7.55662	2.1153	0.153332	0.683817	894	aDach1	0.754098	aDach1	Mesoderm_Hoxa	1	Mesoderm_Hoxa
-0.40391	7.56167	0.507611	0.480149	0.862358	895	bPlxna4	0.904762	bPlxna4	Mesoderm_Hoxb	0.920635	Mesoderm_Hoxb
-0.0874512	7.19636	0.0161103	0.899614	0.985692	896	bPlxna4	0.956522	bPlxna4	Mesoderm_Hoxb	0.978261	Mesoderm_Hoxb
-0.0113195	8.33679	0.000546356	0.981463	0.994981	897	aIgfbp7	0.853448	aIgfbp7	Mesoderm_Hoxa	0.991379	Mesoderm_Hoxa
1.31414	7.53601	4.68503	0.0362108	0.489931	898	bPlxna4	0.52459	bPlxna4	Mesoderm_Hoxb	0.557377	Mesoderm_Hoxb
-0.318735	7.42699	0.271766	0.604912	0.906968	899	aDach1	0.724138	aDach1	Mesoderm_Hoxa	1	Mesoderm_Hoxa
-0.660205	7.43607	1.07278	0.306312	0.780662	900	bFgf15	0.793103	bFgf15	Mesoderm_Hoxb	0.982759	Mesoderm_Hoxb
-0.219848	8.11997	0.183019	0.670996	0.927134	901	aWnt2G1	0.878788	aWnt2G1	Mesoderm_Hoxa	1	Mesoderm_Hoxa
0.518801	8.19969	0.936971	0.338648	0.798732	902	bPlxna4	0.92	bPlxna4	Mesoderm_Hoxb	0.95	Mesoderm_Hoxb
0.688391	8.93319	2.25471	0.140756	0.678678	903	aFgf12SG2M	0.972067	aFgf12SG2M	Mesoderm_Hoxa	0.994413	Mesoderm_Hoxa
-0.225579	8.77088	0.226589	0.636553	0.919455	904	bUpk3b	0.951515	bUpk3b	Mesoderm_Hoxb	1	Mesoderm_Hoxb
0.754474	7.90829	1.75003	0.193111	0.710107	905	bStard8	0.802326	bStard8	Mesoderm_Hoxb	1	Mesoderm_Hoxb
0.893914	8.20812	2.88027	0.0971359	0.634995	906	bUpk3b	0.90566	bUpk3b	Mesoderm_Hoxb	0.943396	Mesoderm_Hoxb
-1.32374	7.34944	4.32526	0.0437466	0.513023	907	aGreb1	0.75	aGreb1	Mesoderm_Hoxa	0.980769	Mesoderm_Hoxa
0.244932	7.50071	0.163795	0.687758	0.928862	908	bFgf15	0.983607	bFgf15	Mesoderm_Hoxb	0.983607	Mesoderm_Hoxb
-0.426642	8.01743	0.579738	0.450745	0.851677	909	bPlxna4	0.582418	bPlxna4	Mesoderm_Hoxb	0.868132	Mesoderm_Hoxb
0.23604	8.20679	0.223987	0.638491	0.919455	910	aFgf12SG2M	0.904762	aFgf12SG2M	Mesoderm_Hoxa	1	Mesoderm_Hoxa
-0.822213	7.96311	2.28642	0.138065	0.676185	911	aGreb1	0.375	Mixed	Mesoderm_Hoxa	0.772727	Mesoderm_Hoxa
-0.679766	8.56058	2.0162	0.163073	0.690595	912	aWnt2G1	0.920863	aWnt2G1	Mesoderm_Hoxa	1	Mesoderm_Hoxa
-0.926053	7.94887	2.93693	0.0940129	0.632877	913	bCacna1d	0.376471	Mixed	Mesoderm_Hoxb	0.988235	Mesoderm_Hoxb
0.00944983	8.59891	0.000368592	0.984774	0.995202	914	bPlxna4	0.690647	bPlxna4	Mesoderm_Hoxb	0.748201	Mesoderm_Hoxb
0.323333	7.67863	0.319492	0.574947	0.897428	915	aActc1	0.779412	aActc1	Mesoderm_Hoxa	0.779412	Mesoderm_Hoxa
-0.438111	7.11885	0.349124	0.55789	0.892102	916	bCacna1d	0.285714	Mixed	Mesoderm_Hoxb	0.595238	Mesoderm_Hoxb
-0.406679	7.86593	0.547566	0.463466	0.858377	917	aIgfbp7	0.378049	Mixed	Mesoderm_Hoxa	0.987805	Mesoderm_Hoxa
0.212796	7.13685	0.0943552	0.760243	0.957413	918	bUpk3b	0.955556	bUpk3b	Mesoderm_Hoxb	1	Mesoderm_Hoxb
0.462936	8.18374	0.740418	0.394499	0.830945	919	aFgf12SG2M	0.962617	aFgf12SG2M	Mesoderm_Hoxa	0.981308	Mesoderm_Hoxa
0.100749	7.25961	0.0214079	0.884398	0.983606	920	aActc1	0.617021	aActc1	Mesoderm_Hoxa	0.702128	Mesoderm_Hoxa
0.521233	8.31422	1.04313	0.312993	0.785129	921	aFgf12SG2M	0.75	aFgf12SG2M	Mesoderm_Hoxa	0.973214	Mesoderm_Hoxa
0.4977	7.39925	0.680099	0.414253	0.834134	922	aWnt2G1	0.563636	aWnt2G1	Mesoderm_Hoxa	0.981818	Mesoderm_Hoxa
0.00791566	8.21379	0.000251375	0.987426	0.995535	923	aDach1	0.990566	aDach1	Mesoderm_Hoxa	1	Mesoderm_Hoxa
0.191107	7.64252	0.111376	0.740258	0.949929	924	aIgfbp7	0.710145	aIgfbp7	Mesoderm_Hoxa	1	Mesoderm_Hoxa
1.29613	7.05729	3.2501	0.0786606	0.595259	925	bPlxna4	0.634146	bPlxna4	Mesoderm_Hoxb	0.634146	Mesoderm_Hoxb
-0.445597	7.91372	0.708595	0.40472	0.831082	926	aDach1	0.987952	aDach1	Mesoderm_Hoxa	1	Mesoderm_Hoxa
0.664624	9.42845	2.47026	0.123588	0.649374	927	bUpk3b	0.771318	bUpk3b	Mesoderm_Hoxb	0.98062	Mesoderm_Hoxb
0.0692806	7.07792	0.0100708	0.920546	0.989443	928	aActc1	0.829268	aActc1	Mesoderm_Hoxa	1	Mesoderm_Hoxa
-0.83948	7.69497	1.80311	0.186809	0.707522	929	bPlxna4	0.43662	Mixed	Mesoderm_Hoxb	0.633803	Mesoderm_Hoxb
0.284663	7.73242	0.209443	0.649648	0.924564	930	bStard8	1	bStard8	Mesoderm_Hoxb	1	Mesoderm_Hoxb
-0.569939	7.27746	0.717361	0.401896	0.830945	931	bPlxna4	0.923077	bPlxna4	Mesoderm_Hoxb	1	Mesoderm_Hoxb
0.331826	9.05223	0.569744	0.454609	0.854231	932	aWnt2G1	0.830846	aWnt2G1	Mesoderm_Hoxa	1	Mesoderm_Hoxa
0.442494	8.79322	0.913869	0.344608	0.803299	933	bUpk3b	0.932515	bUpk3b	Mesoderm_Hoxb	0.95092	Mesoderm_Hoxb
-0.232076	8.12571	0.188504	0.666407	0.927134	934	bStard8	0.653465	bStard8	Mesoderm_Hoxb	0.663366	Mesoderm_Hoxb
1.65174	7.59716	7.65013	0.0084271	0.33521	935	aFgf12SG2M	0.523077	aFgf12SG2M	Mesoderm_Hoxa	0.984615	Mesoderm_Hoxa
-0.502065	7.59722	0.789293	0.379418	0.825941	936	MesoMixl1	0.861538	MesoMixl1	Mesoderm_Mixl1	0.861538	Mesoderm_Mixl1
0.352456	8.59911	0.484893	0.490118	0.864351	937	bUpk3b	0.597122	bUpk3b	Mesoderm_Hoxb	0.863309	Mesoderm_Hoxb
-0.445809	7.41402	0.524249	0.473084	0.858377	938	bPlxna4	0.563636	bPlxna4	Mesoderm_Hoxb	0.963636	Mesoderm_Hoxb
-0.287799	8.28779	0.267528	0.607806	0.906968	939	bUpk3b	1	bUpk3b	Mesoderm_Hoxb	1	Mesoderm_Hoxb
-0.123963	7.40703	0.0403482	0.841779	0.974469	940	bFgf15	1	bFgf15	Mesoderm_Hoxb	1	Mesoderm_Hoxb
-0.275421	8.26827	0.287698	0.594554	0.905905	941	aActc1	0.523364	aActc1	Mesoderm_Hoxa	0.971963	Mesoderm_Hoxa
0.173548	8.08603	0.105687	0.746737	0.952559	942	bStard8	0.979381	bStard8	Mesoderm_Hoxb	0.989691	Mesoderm_Hoxb
0.0460076	8.09406	0.00656138	0.935839	0.991517	943	bUpk3b	0.428571	Mixed	Mesoderm_Hoxb	0.897959	Mesoderm_Hoxb
0.199624	7.42293	0.110256	0.741519	0.950875	944	aDach1	1	aDach1	Mesoderm_Hoxa	1	Mesoderm_Hoxa
-0.719086	8.53955	2.11519	0.153342	0.683817	945	bPlxna4	0.977273	bPlxna4	Mesoderm_Hoxb	0.984848	Mesoderm_Hoxb
0.675021	8.09439	1.17468	0.284847	0.76878	946	aWnt2G1	0.956044	aWnt2G1	Mesoderm_Hoxa	0.989011	Mesoderm_Hoxa
0.134819	8.17458	0.0684571	0.794887	0.967913	947	bFgf15	0.759615	bFgf15	Mesoderm_Hoxb	1	Mesoderm_Hoxb
-0.539663	7.07524	0.572655	0.453467	0.854059	948	aIgfbp7	1	aIgfbp7	Mesoderm_Hoxa	1	Mesoderm_Hoxa
-0.149903	7.99014	0.0800206	0.778671	0.963561	949	bPlxna4	0.609195	bPlxna4	Mesoderm_Hoxb	0.896552	Mesoderm_Hoxb
-0.224437	7.7482	0.169712	0.682482	0.928862	950	aWnt2G1	0.888889	aWnt2G1	Mesoderm_Hoxa	0.972222	Mesoderm_Hoxa
-0.715513	7.75809	1.66618	0.203893	0.713846	951	aIgfbp7	1	aIgfbp7	Mesoderm_Hoxa	1	Mesoderm_Hoxa
0.320932	7.95172	0.318387	0.575633	0.897458	952	bUpk3b	1	bUpk3b	Mesoderm_Hoxb	1	Mesoderm_Hoxb
0.981336	7.48942	2.53392	0.118988	0.649237	953	bUpk3b	0.775862	bUpk3b	Mesoderm_Hoxb	0.775862	Mesoderm_Hoxb
-0.0146222	7.51385	0.000563905	0.981168	0.994981	954	MesoMixl1	1	MesoMixl1	Mesoderm_Mixl1	1	Mesoderm_Mixl1
0.727821	7.64071	1.74927	0.193188	0.710107	955	bPlxna4	0.863636	bPlxna4	Mesoderm_Hoxb	0.954545	Mesoderm_Hoxb
1.00201	7.86422	3.15242	0.0831246	0.607171	956	aFgf12SG2M	0.375	Mixed	Mesoderm_Hoxb	0.5125	Mesoderm_Hoxb
-0.328886	8.57872	0.367358	0.547827	0.887581	957	aWnt2G1	0.912409	aWnt2G1	Mesoderm_Hoxa	1	Mesoderm_Hoxa
0.162293	8.14664	0.0817998	0.77633	0.963456	958	bStard8	0.932692	bStard8	Mesoderm_Hoxb	0.971154	Mesoderm_Hoxb
-0.859318	8.28646	2.98739	0.0913264	0.628345	959	aWnt2G1	0.964912	aWnt2G1	Mesoderm_Hoxa	0.991228	Mesoderm_Hoxa
0.0121341	8.12799	0.000575541	0.980975	0.994981	960	aActc1	0.89899	aActc1	Mesoderm_Hoxa	1	Mesoderm_Hoxa
-0.254537	8.5023	0.275351	0.602548	0.906968	961	bPlxna4	0.960938	bPlxna4	Mesoderm_Hoxb	0.984375	Mesoderm_Hoxb
0.849586	8.05326	2.62009	0.11307	0.646921	962	bPlxna4	0.467391	Mixed	Mesoderm_Hoxb	0.880435	Mesoderm_Hoxb
-0.775186	7.81004	2.08146	0.156579	0.683817	963	aFgf12SG2M	1	aFgf12SG2M	Mesoderm_Hoxa	1	Mesoderm_Hoxa
-0.762196	7.74777	1.81817	0.184821	0.707522	964	aActc1	0.934211	aActc1	Mesoderm_Hoxa	0.973684	Mesoderm_Hoxa
-0.0665344	8.08876	0.0159803	0.900013	0.985692	965	aIgfbp7	0.928571	aIgfbp7	Mesoderm_Hoxa	0.989796	Mesoderm_Hoxa
-0.845371	7.13002	1.49883	0.227734	0.735235	966	aIgfbp7	1	aIgfbp7	Mesoderm_Hoxa	1	Mesoderm_Hoxa
0.195653	8.46081	0.166646	0.685202	0.928862	967	aFgf12SG2M	0.936508	aFgf12SG2M	Mesoderm_Hoxa	0.992063	Mesoderm_Hoxa
-0.0630114	7.73467	0.0109375	0.917223	0.989213	968	bPlxna4	0.581081	bPlxna4	Mesoderm_Hoxb	0.986486	Mesoderm_Hoxb
-0.149268	7.87577	0.0669637	0.797096	0.968603	969	bFgf15	0.674699	bFgf15	Mesoderm_Hoxb	0.975904	Mesoderm_Hoxb
-0.209214	7.29773	0.109093	0.742835	0.951063	970	bStard8	0.803922	bStard8	Mesoderm_Hoxb	1	Mesoderm_Hoxb
-0.00622946	8.05336	0.000148671	0.99033	0.996047	971	aActc1	0.914894	aActc1	Mesoderm_Hoxa	1	Mesoderm_Hoxa
-0.382019	7.84759	0.510877	0.478748	0.862358	972	bCacna1d	0.5625	bCacna1d	Mesoderm_Hoxb	0.9375	Mesoderm_Hoxb
-0.102722	8.14651	0.0389441	0.84452	0.974772	973	aDach1	1	aDach1	Mesoderm_Hoxa	1	Mesoderm_Hoxa
-0.262152	7.10924	0.153298	0.6974	0.934336	974	bUpk3b	0.488372	Mixed	Mesoderm_Hoxb	0.511628	Mesoderm_Hoxb
-0.335112	8.22439	0.303964	0.584434	0.899955	975	aActc1	0.892157	aActc1	Mesoderm_Hoxa	0.911765	Mesoderm_Hoxa
-0.404062	7.56191	0.503863	0.481765	0.862825	976	aWnt2G1	0.825397	aWnt2G1	Mesoderm_Hoxa	1	Mesoderm_Hoxa
-0.246515	7.51604	0.165276	0.686427	0.928862	977	aWnt2G1	0.423729	Mixed	Mesoderm_Hoxa	1	Mesoderm_Hoxa
1.15152	7.88357	4.35551	0.0430513	0.512388	978	bUpk3b	0.901235	bUpk3b	Mesoderm_Hoxb	0.987654	Mesoderm_Hoxb
-0.0187052	7.2555	0.000907384	0.976113	0.994981	979	bStard8	0.55102	bStard8	Mesoderm_Hoxb	0.979592	Mesoderm_Hoxb
0.133973	7.40415	0.0513128	0.821903	0.97344	980	bUpk3b	0.781818	bUpk3b	Mesoderm_Hoxb	1	Mesoderm_Hoxb
0.332509	7.98576	0.329119	0.569348	0.896186	981	aFgf12SG2M	0.357143	Mixed	Mesoderm_Hoxa	0.702381	Mesoderm_Hoxa
0.362997	7.21047	0.273201	0.603987	0.906968	982	aWnt2G1	0.911111	aWnt2G1	Mesoderm_Hoxa	1	Mesoderm_Hoxa
0.649061	8.38285	1.52819	0.223374	0.733122	983	bFgf15	0.5	bFgf15	Mesoderm_Hoxb	1	Mesoderm_Hoxb
0.261147	7.41092	0.182148	0.671733	0.927134	984	aDach1	1	aDach1	Mesoderm_Hoxa	1	Mesoderm_Hoxa
-0.420727	7.71849	0.588658	0.447268	0.851217	985	aGreb1	0.888889	aGreb1	Mesoderm_Hoxa	1	Mesoderm_Hoxa
1.62153	7.40902	6.48144	0.0146938	0.387439	986	aIgfbp7	0.714286	aIgfbp7	Mesoderm_Hoxa	1	Mesoderm_Hoxa
0.120961	7.61917	0.0440605	0.834765	0.97344	987	MesoMixl1	1	MesoMixl1	Mesoderm_Mixl1	1	Mesoderm_Mixl1
0.206061	8.11422	0.13677	0.713438	0.941406	988	bUpk3b	0.989691	bUpk3b	Mesoderm_Hoxb	1	Mesoderm_Hoxb
0.104248	7.76028	0.0323086	0.85824	0.977219	989	aWnt2G1	0.726027	aWnt2G1	Mesoderm_Hoxa	0.958904	Mesoderm_Hoxa
-0.0415489	7.33437	0.00446447	0.947047	0.991777	990	bNrxn3	0.471698	Mixed	Mesoderm_Hoxb	0.830189	Mesoderm_Hoxb
0.0483503	8.44653	0.00977185	0.92173	0.989443	991	aActc1	1	aActc1	Mesoderm_Hoxa	1	Mesoderm_Hoxa
-0.328202	8.11893	0.389966	0.535725	0.886709	992	aIgfbp7	0.46875	Mixed	Mesoderm_Hoxa	1	Mesoderm_Hoxa
-1.17942	8.27512	5.46407	0.0242951	0.462936	993	bCacna1d	0.738739	bCacna1d	Mesoderm_Hoxb	0.963964	Mesoderm_Hoxb
0.583129	7.9591	1.02234	0.317963	0.788583	994	aActc1	0.988636	aActc1	Mesoderm_Hoxa	1	Mesoderm_Hoxa
0.129651	7.63315	0.0499265	0.824284	0.97344	995	aIgfbp7	0.636364	aIgfbp7	Mesoderm_Hoxa	0.924242	Mesoderm_Hoxa
-0.568316	8.05915	0.831539	0.36722	0.818972	996	aActc1	0.921348	aActc1	Mesoderm_Hoxa	0.977528	Mesoderm_Hoxa
-0.308433	8.40116	0.371983	0.54524	0.887355	997	bUpk3b	0.992	bUpk3b	Mesoderm_Hoxb	1	Mesoderm_Hoxb
0.248207	7.8859	0.202608	0.654959	0.925519	998	bUpk3b	0.974684	bUpk3b	Mesoderm_Hoxb	0.974684	Mesoderm_Hoxb
0.233809	8.0225	0.18468	0.669598	0.927134	999	aWnt2G1	0.775281	aWnt2G1	Mesoderm_Hoxa	1	Mesoderm_Hoxa
0.0232038	7.7861	0.00153918	0.968898	0.994981	1000	bStard8	0.909091	bStard8	Mesoderm_Hoxb	0.987013	Mesoderm_Hoxb
-1.31579	8.07089	6.05638	0.0180871	0.420137	1001	bCacna1d	0.917526	bCacna1d	Mesoderm_Hoxb	0.979381	Mesoderm_Hoxb
1.50282	7.55609	6.02382	0.0183797	0.422908	1002	aActc1	0.873016	aActc1	Mesoderm_Hoxa	0.888889	Mesoderm_Hoxa
-0.184958	7.62866	0.106564	0.745726	0.952016	1003	aIgfbp7	0.761194	aIgfbp7	Mesoderm_Hoxa	1	Mesoderm_Hoxa
0.534061	7.97249	0.922043	0.342483	0.801932	1004	bUpk3b	0.516854	bUpk3b	Mesoderm_Hoxb	1	Mesoderm_Hoxb
0.709859	8.8714	2.12841	0.152297	0.683817	1005	aWnt2G1	0.586592	aWnt2G1	Mesoderm_Hoxa	0.988827	Mesoderm_Hoxa
-0.101007	7.6047	0.0315061	0.859977	0.978294	1006	aDach1	0.712121	aDach1	Mesoderm_Hoxa	1	Mesoderm_Hoxa
-0.586042	8.44499	1.37905	0.246936	0.749436	1007	bStard8	0.56	bStard8	Mesoderm_Hoxb	0.616	Mesoderm_Hoxb
-0.63375	8.95112	1.77612	0.189899	0.710018	1008	aDach1	1	aDach1	Mesoderm_Hoxa	1	Mesoderm_Hoxa
0.360854	8.43227	0.560386	0.458313	0.856816	1009	aIgfbp7	0.738095	aIgfbp7	Mesoderm_Hoxa	1	Mesoderm_Hoxa
-0.596674	7.62622	0.974193	0.329388	0.794645	1010	aDach1	0.907692	aDach1	Mesoderm_Hoxa	1	Mesoderm_Hoxa
0.089908	7.90409	0.0280713	0.867753	0.980198	1011	bUpk3b	0.904762	bUpk3b	Mesoderm_Hoxb	0.940476	Mesoderm_Hoxb
-0.0549961	7.64249	0.00790732	0.929581	0.989443	1012	aWnt2G1	0.796875	aWnt2G1	Mesoderm_Hoxa	0.84375	Mesoderm_Hoxa
0.333447	8.16384	0.381769	0.540053	0.886709	1013	bFgf15	0.942308	bFgf15	Mesoderm_Hoxb	1	Mesoderm_Hoxb
-0.523534	8.33785	1.01156	0.32034	0.792001	1014	bUpk3b	1	bUpk3b	Mesoderm_Hoxb	1	Mesoderm_Hoxb
0.28223	7.43178	0.210888	0.648461	0.924099	1015	bPlxna4	1	bPlxna4	Mesoderm_Hoxb	1	Mesoderm_Hoxb
0.176285	8.86298	0.132775	0.717433	0.941677	1016	bUpk3b	0.595376	bUpk3b	Mesoderm_Hoxb	0.803468	Mesoderm_Hoxb
0.240326	8.4803	0.251143	0.618911	0.912998	1017	aFgf12SG2M	0.899225	aFgf12SG2M	Mesoderm_Hoxa	1	Mesoderm_Hoxa
0.481481	8.70737	1.08235	0.304176	0.779291	1018	bUpk3b	0.928571	bUpk3b	Mesoderm_Hoxb	1	Mesoderm_Hoxb
-0.492627	7.76034	0.792219	0.378544	0.825941	1019	aActc1	0.933333	aActc1	Mesoderm_Hoxa	1	Mesoderm_Hoxa
0.309325	8.75592	0.377511	0.542372	0.887355	1020	bPlxna4	0.968354	bPlxna4	Mesoderm_Hoxb	0.981013	Mesoderm_Hoxb
0.164977	7.07496	0.0576126	0.811488	0.971823	1021	bCacna1d	0.292683	Mixed	Mesoderm_Hoxb	0.634146	Mesoderm_Hoxb
-0.101792	7.78533	0.0346092	0.85332	0.976744	1022	bPlxna4	0.540541	bPlxna4	Mesoderm_Hoxb	0.77027	Mesoderm_Hoxb
0.534771	8.54564	1.20011	0.279597	0.767516	1023	bPlxna4	0.962963	bPlxna4	Mesoderm_Hoxb	0.97037	Mesoderm_Hoxb
0.52417	7.94156	0.970939	0.330138	0.794645	1024	bPlxna4	0.678571	bPlxna4	Mesoderm_Hoxb	0.690476	Mesoderm_Hoxb
-1.13979	6.9831	1.7141	0.197827	0.713667	1025	aActc1	0.611111	aActc1	Mesoderm_Hoxa	1	Mesoderm_Hoxa
0.644657	8.60583	1.66914	0.2035	0.713846	1026	aActc1	0.835616	aActc1	Mesoderm_Hoxa	0.938356	Mesoderm_Hoxa
-0.926233	7.18307	1.95983	0.16894	0.700061	1027	aGreb1	0.956522	aGreb1	Mesoderm_Hoxa	0.978261	Mesoderm_Hoxa
0.396856	8.34373	0.634747	0.430139	0.843128	1028	bUpk3b	0.991379	bUpk3b	Mesoderm_Hoxb	0.991379	Mesoderm_Hoxb
0.454823	8.35286	0.748716	0.391885	0.830945	1029	bUpk3b	0.933333	bUpk3b	Mesoderm_Hoxb	0.966667	Mesoderm_Hoxb
-0.688198	8.18744	1.6912	0.200595	0.713667	1030	aDach1	1	aDach1	Mesoderm_Hoxa	1	Mesoderm_Hoxa
-0.283717	8.19178	0.313608	0.578475	0.898377	1031	bPlxna4	0.84466	bPlxna4	Mesoderm_Hoxb	0.883495	Mesoderm_Hoxb
0.0237966	7.87216	0.0019822	0.964701	0.994981	1032	aFgf12SG2M	0.777778	aFgf12SG2M	Mesoderm_Hoxa	1	Mesoderm_Hoxa
0.161231	8.37684	0.108083	0.743985	0.951658	1033	aActc1	0.983193	aActc1	Mesoderm_Hoxa	0.983193	Mesoderm_Hoxa
-0.602066	8.0082	1.09065	0.302515	0.77856	1034	bStard8	0.606383	bStard8	Mesoderm_Hoxb	0.638298	Mesoderm_Hoxb
-0.00619866	7.12131	7.70801e-05	0.993037	0.997084	1035	MesoMixl1	1	MesoMixl1	Mesoderm_Mixl1	1	Mesoderm_Mixl1
0.958525	8.40181	3.58859	0.0651379	0.572243	1036	aWnt2G1	0.857143	aWnt2G1	Mesoderm_Hoxa	0.941176	Mesoderm_Hoxa
2.23468	7.8508	14.0715	0.000537437	0.079443	1037	aWnt2G1	0.78481	aWnt2G1	Mesoderm_Hoxa	0.987342	Mesoderm_Hoxa
-0.644965	7.66036	1.2978	0.261128	0.758417	1038	bCacna1d	0.882353	bCacna1d	Mesoderm_Hoxb	0.985294	Mesoderm_Hoxb
-0.0725933	7.42841	0.0144765	0.90481	0.986106	1039	aFgf12SG2M	0.509091	aFgf12SG2M	Mesoderm_Hoxa	1	Mesoderm_Hoxa
-2.36766	8.44101	17.6912	0.000134869	0.0285516	1040	aWnt2G1	0.540984	aWnt2G1	Mesoderm_Hoxa	1	Mesoderm_Hoxa
1.24874	8.72462	6.3158	0.015927	0.39842	1041	aWnt2G1	0.921053	aWnt2G1	Mesoderm_Hoxa	0.980263	Mesoderm_Hoxa
0.969749	7.89386	2.91628	0.0951376	0.634995	1042	aIgfbp7	0.8375	aIgfbp7	Mesoderm_Hoxa	1	Mesoderm_Hoxa
0.426777	8.25894	0.705032	0.405894	0.831082	1043	aIgfbp7	0.788991	aIgfbp7	Mesoderm_Hoxa	1	Mesoderm_Hoxa
1.31188	8.61213	7.20285	0.0103991	0.353472	1044	bPlxna4	0.669014	bPlxna4	Mesoderm_Hoxb	0.690141	Mesoderm_Hoxb
-0.153307	8.04667	0.088433	0.767658	0.95967	1045	aIgfbp7	0.782609	aIgfbp7	Mesoderm_Hoxa	1	Mesoderm_Hoxa
-0.251811	8.23142	0.24981	0.619841	0.913469	1046	bPlxna4	0.980952	bPlxna4	Mesoderm_Hoxb	1	Mesoderm_Hoxb
0.247054	7.57383	0.187604	0.667154	0.927134	1047	aFgf12SG2M	0.919355	aFgf12SG2M	Mesoderm_Hoxa	1	Mesoderm_Hoxa
-0.330636	8.18012	0.344182	0.560679	0.893267	1048	aActc1	0.663265	aActc1	Mesoderm_Hoxa	0.785714	Mesoderm_Hoxa
0.354753	7.8217	0.396752	0.532213	0.886095	1049	bStard8	0.962025	bStard8	Mesoderm_Hoxb	1	Mesoderm_Hoxb
-0.570719	7.34379	0.644721	0.42669	0.841441	1050	aWnt2G1	0.509804	aWnt2G1	Mesoderm_Hoxa	0.941176	Mesoderm_Hoxa
-0.249325	8.6066	0.276017	0.602111	0.906968	1051	bPlxna4	0.971429	bPlxna4	Mesoderm_Hoxb	0.985714	Mesoderm_Hoxb
-0.853921	7.73466	2.2475	0.141376	0.678678	1052	aGreb1	0.915493	aGreb1	Mesoderm_Hoxa	0.929577	Mesoderm_Hoxa
0.251255	7.70321	0.221515	0.640345	0.919455	1053	aIgfbp7	0.971429	aIgfbp7	Mesoderm_Hoxa	1	Mesoderm_Hoxa
-0.470526	7.58801	0.675911	0.415682	0.834739	1054	bUpk3b	1	bUpk3b	Mesoderm_Hoxb	1	Mesoderm_Hoxb
0.421304	8.06067	0.637914	0.429	0.843007	1055	bPlxna4	0.956522	bPlxna4	Mesoderm_Hoxb	0.967391	Mesoderm_Hoxb
-0.655652	7.72205	1.25705	0.268692	0.759861	1056	aActc1	1	aActc1	Mesoderm_Hoxa	1	Mesoderm_Hoxa
-0.267502	7.34382	0.190882	0.664441	0.927134	1057	MesoMixl1	1	MesoMixl1	Mesoderm_Mixl1	1	Mesoderm_Mixl1
-0.195907	7.78037	0.117431	0.733577	0.947336	1058	aActc1	0.974684	aActc1	Mesoderm_Hoxa	1	Mesoderm_Hoxa
-0.263873	7.6335	0.195667	0.660559	0.927134	1059	aActc1	0.588235	aActc1	Mesoderm_Hoxa	0.676471	Mesoderm_Hoxa
0.767228	8.22155	2.16915	0.148324	0.683817	1060	aActc1	0.923077	aActc1	Mesoderm_Hoxa	0.990385	Mesoderm_Hoxa
1.23848	7.97709	4.04522	0.0509788	0.535937	1061	bUpk3b	1	bUpk3b	Mesoderm_Hoxb	1	Mesoderm_Hoxb
0.330591	8.60984	0.441024	0.510294	0.875251	1062	bUpk3b	0.560811	bUpk3b	Mesoderm_Hoxb	0.574324	Mesoderm_Hoxb
1.14785	8.31213	5.0062	0.0306677	0.480544	1063	aFgf12SG2M	0.765217	aFgf12SG2M	Mesoderm_Hoxa	0.826087	Mesoderm_Hoxa
-0.39666	7.72412	0.4946	0.485797	0.862825	1064	bPlxna4	0.726027	bPlxna4	Mesoderm_Hoxb	0.986301	Mesoderm_Hoxb
0.892788	7.48838	2.1894	0.146491	0.682454	1065	bPlxna4	0.516667	bPlxna4	Mesoderm_Hoxb	0.566667	Mesoderm_Hoxb
-0.76584	7.93637	2.05563	0.159113	0.685555	1066	bCacna1d	0.75	bCacna1d	Mesoderm_Hoxb	0.988095	Mesoderm_Hoxb
0.658257	7.21355	0.9027	0.347553	0.804341	1067	aFgf12SG2M	0.644444	aFgf12SG2M	Mesoderm_Hoxa	0.777778	Mesoderm_Hoxa
0.440664	7.93352	0.681877	0.413648	0.834134	1068	bUpk3b	0.837209	bUpk3b	Mesoderm_Hoxb	0.94186	Mesoderm_Hoxb
-1.07051	8.63313	3.69598	0.0615908	0.560522	1069	aGreb1	0.535714	aGreb1	Mesoderm_Hoxa	1	Mesoderm_Hoxa
-0.852549	8.23096	2.40489	0.128731	0.658865	1070	bCacna1d	0.446429	Mixed	Mesoderm_Hoxb	0.741071	Mesoderm_Hoxb
-0.533505	7.73703	0.937038	0.338631	0.798732	1071	aGreb1	0.946667	aGreb1	Mesoderm_Hoxa	1	Mesoderm_Hoxa
0.0237839	7.29674	0.0012265	0.972235	0.994981	1072	aWnt2G1	0.708333	aWnt2G1	Mesoderm_Hoxa	0.875	Mesoderm_Hoxa
-0.627198	7.91082	1.18177	0.283304	0.768629	1073	aIgfbp7	0.795181	aIgfbp7	Mesoderm_Hoxa	1	Mesoderm_Hoxa
-0.5953	7.58894	1.00715	0.321384	0.792842	1074	aWnt2G1	0.919355	aWnt2G1	Mesoderm_Hoxa	1	Mesoderm_Hoxa
0.66172	7.79678	1.40841	0.242049	0.74446	1075	bUpk3b	1	bUpk3b	Mesoderm_Hoxb	1	Mesoderm_Hoxb
0.112892	7.14196	0.0275148	0.869057	0.980791	1076	bStard8	0.977778	bStard8	Mesoderm_Hoxb	1	Mesoderm_Hoxb
-0.160036	7.368	0.0641294	0.801331	0.970338	1077	aDach1	1	aDach1	Mesoderm_Hoxa	1	Mesoderm_Hoxa
-0.684319	8.36976	1.79771	0.187259	0.707522	1078	aIgfbp7	0.958678	aIgfbp7	Mesoderm_Hoxa	0.983471	Mesoderm_Hoxa
0.708891	8.22643	1.80166	0.186786	0.707522	1079	bPlxna4	0.893204	bPlxna4	Mesoderm_Hoxb	0.932039	Mesoderm_Hoxb
-1.38593	7.53201	4.78002	0.0344659	0.485532	1080	aIgfbp7	0.983607	aIgfbp7	Mesoderm_Hoxa	1	Mesoderm_Hoxa
-0.467835	8.01743	0.754556	0.390018	0.83068	1081	bPlxna4	1	bPlxna4	Mesoderm_Hoxb	1	Mesoderm_Hoxb
-0.436418	7.6006	0.573542	0.45312	0.854059	1082	MesoMixl1	1	MesoMixl1	Mesoderm_Mixl1	1	Mesoderm_Mixl1
-0.39641	7.92754	0.551339	0.46194	0.857532	1083	aFgf12SG2M	0.77907	aFgf12SG2M	Mesoderm_Hoxa	1	Mesoderm_Hoxa
-1.72329	7.38944	7.35362	0.00968437	0.341991	1084	aWnt2G1	0.388889	Mixed	Mesoderm_Hoxa	0.981481	Mesoderm_Hoxa
1.06441	8.00871	3.98206	0.0525582	0.545487	1085	aWnt2G1	0.988889	aWnt2G1	Mesoderm_Hoxa	1	Mesoderm_Hoxa
-0.935319	8.2056	2.74735	0.105137	0.639853	1086	aDach1	0.693069	aDach1	Mesoderm_Hoxa	1	Mesoderm_Hoxa
-0.065103	7.9557	0.0151036	0.90278	0.985696	1087	aActc1	0.941176	aActc1	Mesoderm_Hoxa	0.988235	Mesoderm_Hoxa
0.940375	7.55	2.39038	0.129652	0.659207	1088	bPlxna4	0.8	bPlxna4	Mesoderm_Hoxb	0.816667	Mesoderm_Hoxb
0.674644	8.05791	1.61164	0.211312	0.720495	1089	aWnt2G1	0.565217	aWnt2G1	Mesoderm_Hoxa	0.728261	Mesoderm_Hoxa
-1.05412	7.11911	2.14391	0.150647	0.683817	1090	aWnt2G1	0.52381	aWnt2G1	Mesoderm_Hoxa	0.809524	Mesoderm_Hoxa
2.55401	7.0534	10.4329	0.00241906	0.215222	1091	aWnt2G1	0.560976	aWnt2G1	Mesoderm_Hoxa	1	Mesoderm_Hoxa
2.19872	7.38053	10.9919	0.00190355	0.211103	1092	aWnt2G1	0.685185	aWnt2G1	Mesoderm_Hoxa	0.962963	Mesoderm_Hoxa
-0.694117	8.17646	1.57759	0.2163	0.727109	1093	bPlxna4	0.864078	bPlxna4	Mesoderm_Hoxb	0.980583	Mesoderm_Hoxb
-0.38234	7.45028	0.411918	0.524516	0.882216	1094	aFgf12SG2M	0.684211	aFgf12SG2M	Mesoderm_Hoxa	1	Mesoderm_Hoxa
-0.565	8.19427	1.24268	0.271348	0.76092	1095	aIgfbp7	0.466667	Mixed	Mesoderm_Hoxa	1	Mesoderm_Hoxa
-0.0731326	7.80432	0.0167782	0.897562	0.985692	1096	bPlxna4	0.934211	bPlxna4	Mesoderm_Hoxb	0.986842	Mesoderm_Hoxb
0.991303	7.25429	2.10823	0.154003	0.683817	1097	aWnt2G1	0.829787	aWnt2G1	Mesoderm_Hoxa	0.87234	Mesoderm_Hoxa
-0.878962	7.77455	2.59206	0.114957	0.646921	1098	bPlxna4	0.891892	bPlxna4	Mesoderm_Hoxb	1	Mesoderm_Hoxb
-0.0356051	8.58617	0.0057924	0.939698	0.991517	1099	aWnt2G1	0.807143	aWnt2G1	Mesoderm_Hoxa	1	Mesoderm_Hoxa
1.02702	7.93992	3.12792	0.0844872	0.611467	1100	bUpk3b	0.943182	bUpk3b	Mesoderm_Hoxb	0.943182	Mesoderm_Hoxb
0.461837	7.53576	0.603589	0.441604	0.847798	1101	bUpk3b	1	bUpk3b	Mesoderm_Hoxb	1	Mesoderm_Hoxb
1.62545	7.43584	6.67321	0.0133925	0.378194	1102	aWnt2G1	0.75	aWnt2G1	Mesoderm_Hoxa	1	Mesoderm_Hoxa
-0.634624	8.6058	1.72859	0.195788	0.71322	1103	bCacna1d	0.952381	bCacna1d	Mesoderm_Hoxb	1	Mesoderm_Hoxb
0.925977	8.24885	3.11863	0.0847345	0.611976	1104	bUpk3b	0.8	bUpk3b	Mesoderm_Hoxb	0.990476	Mesoderm_Hoxb
-0.883232	8.01776	2.72372	0.106392	0.639853	1105	aGreb1	0.945652	aGreb1	Mesoderm_Hoxa	0.967391	Mesoderm_Hoxa
-0.249495	8.22584	0.245751	0.62269	0.914519	1106	aWnt2G1	0.866667	aWnt2G1	Mesoderm_Hoxa	1	Mesoderm_Hoxa
-0.347762	8.52646	0.53948	0.466765	0.858377	1107	aIgfbp7	0.8	aIgfbp7	Mesoderm_Hoxa	1	Mesoderm_Hoxa
-0.374969	8.74103	0.626286	0.433207	0.843128	1108	bPlxna4	0.454545	Mixed	Mesoderm_Hoxb	0.662338	Mesoderm_Hoxb
0.988779	7.7482	2.97207	0.0921326	0.630322	1109	aFgf12SG2M	0.786667	aFgf12SG2M	Mesoderm_Hoxa	0.973333	Mesoderm_Hoxa
-0.813462	7.32562	1.72038	0.196831	0.71322	1110	bCacna1d	0.576923	bCacna1d	Mesoderm_Hoxb	0.75	Mesoderm_Hoxb
-0.673434	7.87287	1.45533	0.234485	0.739924	1111	bPlxna4	0.987342	bPlxna4	Mesoderm_Hoxb	1	Mesoderm_Hoxb
-0.953726	7.98041	3.19313	0.0812304	0.604028	1112	bPlxna4	0.670455	bPlxna4	Mesoderm_Hoxb	1	Mesoderm_Hoxb
-0.0741859	7.73717	0.0160282	0.89987	0.985692	1113	bUpk3b	0.857143	bUpk3b	Mesoderm_Hoxb	1	Mesoderm_Hoxb
-0.713908	7.85688	1.75176	0.192878	0.710107	1114	bCacna1d	0.6875	bCacna1d	Mesoderm_Hoxb	0.9875	Mesoderm_Hoxb
0.598127	8.41405	1.52196	0.224243	0.733122	1115	aActc1	0.475806	Mixed	Mesoderm_Hoxa	0.846774	Mesoderm_Hoxa
0.32183	8.42999	0.367099	0.547968	0.887581	1116	bUpk3b	0.944444	bUpk3b	Mesoderm_Hoxb	0.97619	Mesoderm_Hoxb
0.318732	7.8185	0.271017	0.605483	0.906968	1117	aActc1	0.905405	aActc1	Mesoderm_Hoxa	0.959459	Mesoderm_Hoxa
-0.709644	7.28631	1.26942	0.266328	0.759861	1118	aGreb1	0.653061	aGreb1	Mesoderm_Hoxa	0.693878	Mesoderm_Hoxa
-0.956758	8.77435	3.30145	0.0766175	0.595259	1119	aDach1	0.424051	Mixed	Mesoderm_Hoxa	0.987342	Mesoderm_Hoxa
1.03929	7.57052	3.18916	0.0814133	0.604466	1120	bPlxna4	0.546875	bPlxna4	Mesoderm_Hoxb	0.546875	Mesoderm_Hoxb
-0.700713	8.53204	1.75603	0.192542	0.710107	1121	bPlxna4	0.578947	bPlxna4	Mesoderm_Hoxb	0.729323	Mesoderm_Hoxb
1.21544	7.15093	2.73041	0.106118	0.639853	1122	aActc1	0.977273	aActc1	Mesoderm_Hoxa	0.977273	Mesoderm_Hoxa
-0.713139	7.9863	1.76022	0.191828	0.710107	1123	bPlxna4	0.930233	bPlxna4	Mesoderm_Hoxb	1	Mesoderm_Hoxb
-1.3104	7.70933	5.1853	0.0279821	0.473947	1124	bUpk3b	0.402778	Mixed	Mesoderm_Hoxb	0.680556	Mesoderm_Hoxb
1.1576	8.11869	5.03569	0.0302069	0.478406	1125	aFgf12SG2M	0.642857	aFgf12SG2M	Mesoderm_Hoxa	0.989796	Mesoderm_Hoxa
-0.505611	7.56861	0.798619	0.376644	0.825941	1126	aGreb1	0.730159	aGreb1	Mesoderm_Hoxa	0.984127	Mesoderm_Hoxa
-0.266978	8.03179	0.271257	0.605249	0.906968	1127	bPlxna4	0.89011	bPlxna4	Mesoderm_Hoxb	0.978022	Mesoderm_Hoxb
0.344502	8.13418	0.44928	0.506378	0.872523	1128	aDach1	1	aDach1	Mesoderm_Hoxa	1	Mesoderm_Hoxa
-0.550374	7.57799	0.859675	0.359174	0.812621	1129	bPlxna4	0.59375	bPlxna4	Mesoderm_Hoxb	0.953125	Mesoderm_Hoxb
0.970883	7.40775	2.5021	0.121263	0.649237	1130	MesoMixl1	1	MesoMixl1	Mesoderm_Mixl1	1	Mesoderm_Mixl1
-0.790674	8.7722	2.76239	0.104016	0.639853	1131	aGreb1	0.621118	aGreb1	Mesoderm_Hoxa	0.621118	Mesoderm_Hoxa
-0.0446876	8.02383	0.00618603	0.937697	0.991517	1132	aWnt2G1	0.898876	aWnt2G1	Mesoderm_Hoxa	0.988764	Mesoderm_Hoxa
-0.267181	8.43909	0.301436	0.585917	0.899955	1133	aFgf12SG2M	0.928571	aFgf12SG2M	Mesoderm_Hoxa	1	Mesoderm_Hoxa
-1.85737	8.22228	11.2361	0.00171605	0.209272	1134	aDach1	0.75	aDach1	Mesoderm_Hoxa	1	Mesoderm_Hoxa
0.0307613	7.32403	0.00238493	0.961284	0.994727	1135	bUpk3b	0.784314	bUpk3b	Mesoderm_Hoxb	0.980392	Mesoderm_Hoxb
-0.032072	7.83409	0.0026418	0.95926	0.993863	1136	aActc1	0.96	aActc1	Mesoderm_Hoxa	0.96	Mesoderm_Hoxa
0.0915982	8.55941	0.0377046	0.846982	0.974963	1137	aFgf12SG2M	0.905109	aFgf12SG2M	Mesoderm_Hoxa	1	Mesoderm_Hoxa
-0.327054	8.50709	0.432999	0.514143	0.877227	1138	aWnt2G1	0.882812	aWnt2G1	Mesoderm_Hoxa	0.976562	Mesoderm_Hoxa
-0.859824	7.3374	1.68755	0.201072	0.713667	1139	aDach1	0.54902	aDach1	Mesoderm_Hoxa	1	Mesoderm_Hoxa
0.281945	7.2543	0.201537	0.655811	0.926454	1140	aDach1	0.673469	aDach1	Mesoderm_Hoxa	0.979592	Mesoderm_Hoxa
-0.534603	7.95977	0.956298	0.33377	0.798041	1141	bPlxna4	0.908046	bPlxna4	Mesoderm_Hoxb	0.988506	Mesoderm_Hoxb
0.0992149	7.98582	0.0346603	0.853214	0.976744	1142	bUpk3b	0.955056	bUpk3b	Mesoderm_Hoxb	1	Mesoderm_Hoxb
-0.121934	7.91876	0.0468729	0.829654	0.97344	1143	aIgfbp7	0.892857	aIgfbp7	Mesoderm_Hoxa	1	Mesoderm_Hoxa
0.086865	9.16117	0.040932	0.840655	0.974415	1144	bPlxna4	0.995238	bPlxna4	Mesoderm_Hoxb	1	Mesoderm_Hoxb
-0.42354	7.6195	0.580129	0.450555	0.851677	1145	bFgf15	0.723077	bFgf15	Mesoderm_Hoxb	0.815385	Mesoderm_Hoxb
0.717098	8.19187	1.95164	0.169813	0.700061	1146	aFgf12SG2M	0.764706	aFgf12SG2M	Mesoderm_Hoxa	0.990196	Mesoderm_Hoxa
-1.40303	7.8482	6.33217	0.0158003	0.39842	1147	aGreb1	0.962025	aGreb1	Mesoderm_Hoxa	1	Mesoderm_Hoxa
1.59337	7.92476	8.1595	0.00665606	0.324683	1148	aWnt2G1	0.729412	aWnt2G1	Mesoderm_Hoxa	1	Mesoderm_Hoxa
-0.410315	7.6778	0.5563	0.459946	0.856816	1149	MesoMixl1	1	MesoMixl1	Mesoderm_Mixl1	1	Mesoderm_Mixl1
-0.198461	8.29151	0.1485	0.701935	0.936816	1150	aGreb1	0.8	aGreb1	Mesoderm_Hoxa	0.981818	Mesoderm_Hoxa
-0.42198	7.52077	0.499622	0.483604	0.862825	1151	bCacna1d	0.75	bCacna1d	Mesoderm_Hoxb	1	Mesoderm_Hoxb
-0.0399426	7.10497	0.00316494	0.955406	0.993863	1152	bUpk3b	0.761905	bUpk3b	Mesoderm_Hoxb	0.809524	Mesoderm_Hoxb
-0.560518	7.46505	0.835876	0.365844	0.818473	1153	aActc1	0.847458	aActc1	Mesoderm_Hoxa	0.898305	Mesoderm_Hoxa
-0.729304	8.57593	2.04634	0.160053	0.685555	1154	aDach1	0.386861	Mixed	Mesoderm_Hoxa	0.992701	Mesoderm_Hoxa
-0.728683	7.91544	1.70348	0.199001	0.713667	1155	MesoMixl1	1	MesoMixl1	Mesoderm_Mixl1	1	Mesoderm_Mixl1
-0.0231669	7.21821	0.00123571	0.972126	0.994981	1156	bPlxna4	0.913043	bPlxna4	Mesoderm_Hoxb	0.934783	Mesoderm_Hoxb
-0.442678	8.15369	0.53235	0.469816	0.858377	1157	aActc1	0.9375	aActc1	Mesoderm_Hoxa	0.96875	Mesoderm_Hoxa
0.668082	7.10186	0.854983	0.360522	0.813713	1158	aWnt2G1	0.818182	aWnt2G1	Mesoderm_Hoxa	1	Mesoderm_Hoxa
-0.128201	7.96954	0.0589476	0.809359	0.971231	1159	aIgfbp7	0.873563	aIgfbp7	Mesoderm_Hoxa	1	Mesoderm_Hoxa
-0.322481	8.52245	0.456828	0.502848	0.870128	1160	aActc1	0.911111	aActc1	Mesoderm_Hoxa	0.911111	Mesoderm_Hoxa
1.19951	8.65042	5.64212	0.0222171	0.449698	1161	aWnt2G1	0.456376	Mixed	Mesoderm_Hoxa	0.872483	Mesoderm_Hoxa
0.934585	7.71106	2.89573	0.0962723	0.634995	1162	bPlxna4	0.957143	bPlxna4	Mesoderm_Hoxb	1	Mesoderm_Hoxb
0.990569	8.03684	3.43818	0.0707985	0.579604	1163	bPlxna4	0.641304	bPlxna4	Mesoderm_Hoxb	0.98913	Mesoderm_Hoxb
-0.00777336	7.61162	0.000182738	0.989279	0.995535	1164	MesoMixl1	0.723077	MesoMixl1	Mesoderm_Mixl1	0.723077	Mesoderm_Mixl1
-0.480303	7.67893	0.732605	0.396939	0.830945	1165	bUpk3b	1	bUpk3b	Mesoderm_Hoxb	1	Mesoderm_Hoxb
-0.53747	7.46541	0.798823	0.376583	0.825941	1166	aGreb1	0.534483	aGreb1	Mesoderm_Hoxa	1	Mesoderm_Hoxa
1.85853	7.6483	9.60632	0.00347	0.235093	1167	aWnt2G1	0.80597	aWnt2G1	Mesoderm_Hoxa	0.985075	Mesoderm_Hoxa
0.575364	7.65997	1.10663	0.298883	0.775498	1168	bPlxna4	0.537313	bPlxna4	Mesoderm_Hoxb	0.597015	Mesoderm_Hoxb
-0.31045	7.93265	0.340802	0.562516	0.893267	1169	aIgfbp7	0.60241	aIgfbp7	Mesoderm_Hoxa	1	Mesoderm_Hoxa
0.464727	7.48641	0.619235	0.435789	0.843861	1170	aFgf12SG2M	0.965517	aFgf12SG2M	Mesoderm_Hoxa	0.982759	Mesoderm_Hoxa
0.0650173	8.02334	0.0153975	0.901844	0.985696	1171	bUpk3b	0.9	bUpk3b	Mesoderm_Hoxb	0.988889	Mesoderm_Hoxb
1.41298	8.14844	6.59251	0.0139244	0.383619	1172	aWnt2G1	0.464646	Mixed	Mesoderm_Hoxa	0.585859	Mesoderm_Hoxa
-0.0275001	7.40986	0.00180431	0.966321	0.994981	1173	aWnt2G1	0.867925	aWnt2G1	Mesoderm_Hoxa	0.867925	Mesoderm_Hoxa
1.12749	7.73329	4.26877	0.0450782	0.513061	1174	aWnt2G1	0.760563	aWnt2G1	Mesoderm_Hoxa	1	Mesoderm_Hoxa
-0.142521	8.04653	0.0782282	0.781098	0.963804	1175	aWnt2G1	0.849462	aWnt2G1	Mesoderm_Hoxa	0.967742	Mesoderm_Hoxa
0.459557	9.10484	1.12112	0.295783	0.774335	1176	aFgf12SG2M	0.971292	aFgf12SG2M	Mesoderm_Hoxa	1	Mesoderm_Hoxa
-0.425619	7.70393	0.485488	0.489924	0.864321	1177	aActc1	0.940299	aActc1	Mesoderm_Hoxa	1	Mesoderm_Hoxa
-0.129372	8.83889	0.0810763	0.777256	0.963513	1178	aIgfbp7	0.766082	aIgfbp7	Mesoderm_Hoxa	1	Mesoderm_Hoxa
0.216875	8.25983	0.180209	0.673379	0.927134	1179	bPlxna4	0.439252	Mixed	Mesoderm_Hoxa	0.560748	Mesoderm_Hoxa
-0.785978	7.27323	1.39412	0.244413	0.745902	1180	MesoMixl1	0.979167	MesoMixl1	Mesoderm_Mixl1	0.979167	Mesoderm_Mixl1
-0.335458	7.38899	0.295993	0.589307	0.902039	1181	aWnt2G1	0.545455	aWnt2G1	Mesoderm_Hoxa	1	Mesoderm_Hoxa
0.686487	8.27095	1.7149	0.197532	0.71322	1182	bUpk3b	1	bUpk3b	Mesoderm_Hoxb	1	Mesoderm_Hoxb
-0.412094	7.81116	0.577712	0.451493	0.851702	1183	bCacna1d	0.894737	bCacna1d	Mesoderm_Hoxb	0.986842	Mesoderm_Hoxb
-0.116037	8.84499	0.0433203	0.836166	0.97344	1184	aWnt2G1	0.95122	aWnt2G1	Mesoderm_Hoxa	1	Mesoderm_Hoxa
-0.176477	8.2185	0.102984	0.749926	0.95315	1185	aWnt2G1	0.803922	aWnt2G1	Mesoderm_Hoxa	1	Mesoderm_Hoxa
0.195916	8.16229	0.131919	0.718292	0.941677	1186	aFgf12SG2M	0.474227	Mixed	Mesoderm_Hoxa	0.989691	Mesoderm_Hoxa
0.463487	7.89069	0.667045	0.418733	0.836271	1187	bPlxna4	0.975309	bPlxna4	Mesoderm_Hoxb	1	Mesoderm_Hoxb
-0.377548	8.37067	0.585425	0.448509	0.851295	1188	aFgf12SG2M	0.957265	aFgf12SG2M	Mesoderm_Hoxa	1	Mesoderm_Hoxa
0.330201	7.87757	0.352685	0.55581	0.890977	1189	bUpk3b	1	bUpk3b	Mesoderm_Hoxb	1	Mesoderm_Hoxb
-0.9777	8.27814	3.54211	0.0668318	0.572243	1190	aIgfbp7	0.912281	aIgfbp7	Mesoderm_Hoxa	1	Mesoderm_Hoxa
0.700089	8.7941	2.26042	0.140266	0.678678	1191	aFgf12SG2M	0.728916	aFgf12SG2M	Mesoderm_Hoxa	1	Mesoderm_Hoxa
-0.767833	8.11572	1.92058	0.173236	0.700648	1192	bUpk3b	0.989899	bUpk3b	Mesoderm_Hoxb	1	Mesoderm_Hoxb
-0.616612	7.57338	1.13945	0.291919	0.770828	1193	aFgf12SG2M	0.746032	aFgf12SG2M	Mesoderm_Hoxa	1	Mesoderm_Hoxa
1.87239	7.7527	9.76655	0.00323363	0.225338	1194	aFgf12SG2M	0.450704	Mixed	Mesoderm_Hoxa	0.549296	Mesoderm_Hoxa
-0.657381	8.07021	1.40944	0.241939	0.74446	1195	bStard8	0.457447	Mixed	Mesoderm_Hoxb	0.989362	Mesoderm_Hoxb
0.831084	8.33226	2.78655	0.102563	0.639853	1196	aActc1	0.692982	aActc1	Mesoderm_Hoxa	0.780702	Mesoderm_Hoxa
0.24294	8.67502	0.259663	0.613042	0.909905	1197	aActc1	0.911565	aActc1	Mesoderm_Hoxa	0.952381	Mesoderm_Hoxa
0.332016	7.15076	0.243854	0.624032	0.914891	1198	bPlxna4	0.933333	bPlxna4	Mesoderm_Hoxb	1	Mesoderm_Hoxb
-0.474603	8.39117	0.912533	0.344957	0.803299	1199	aFgf12SG2M	0.85	aFgf12SG2M	Mesoderm_Hoxa	1	Mesoderm_Hoxa
-0.618009	8.38931	1.56299	0.218209	0.729766	1200	aWnt2G1	0.823529	aWnt2G1	Mesoderm_Hoxa	0.991597	Mesoderm_Hoxa
0.584991	8.75428	1.59329	0.213882	0.724213	1201	bPlxna4	0.297468	Mixed	Mesoderm_Hoxb	0.537975	Mesoderm_Hoxb
-0.668684	8.47554	1.53895	0.221908	0.732386	1202	bPlxna4	0.983871	bPlxna4	Mesoderm_Hoxb	0.991935	Mesoderm_Hoxb
-0.0400065	8.32414	0.00579696	0.939677	0.991517	1203	aWnt2G1	0.822034	aWnt2G1	Mesoderm_Hoxa	1	Mesoderm_Hoxa
-0.900823	7.72867	2.59621	0.114676	0.646921	1204	aIgfbp7	0.666667	aIgfbp7	Mesoderm_Hoxa	1	Mesoderm_Hoxa
-0.312832	7.58182	0.285205	0.59615	0.90649	1205	aGreb1	0.301587	Mixed	Mesoderm_Hoxa	0.825397	Mesoderm_Hoxa
-0.164926	7.10459	0.0603622	0.807132	0.970956	1206	bPlxna4	0.452381	Mixed	Mesoderm_Hoxb	0.52381	Mesoderm_Hoxb
0.575985	7.98646	1.1079	0.298611	0.775498	1207	bStard8	0.516484	bStard8	Mesoderm_Hoxb	0.945055	Mesoderm_Hoxb
0.255265	8.06352	0.23177	0.632736	0.918488	1208	aDach1	1	aDach1	Mesoderm_Hoxa	1	Mesoderm_Hoxa
-0.543882	8.33498	1.06301	0.308496	0.782545	1209	aGreb1	0.79646	aGreb1	Mesoderm_Hoxa	0.964602	Mesoderm_Hoxa
1.47829	8.00979	6.41878	0.0152583	0.395903	1210	aFgf12SG2M	0.408602	Mixed	Mesoderm_Hoxa	0.795699	Mesoderm_Hoxa
-1.01138	7.53132	2.44274	0.125845	0.653849	1211	aDach1	0.833333	aDach1	Mesoderm_Hoxa	1	Mesoderm_Hoxa
1.12135	7.88106	3.77708	0.0587398	0.554222	1212	aWnt2G1	0.825	aWnt2G1	Mesoderm_Hoxa	0.975	Mesoderm_Hoxa
-0.483162	9.43273	1.32943	0.255483	0.753373	1213	bCacna1d	0.316981	Mixed	Mesoderm_Hoxb	0.94717	Mesoderm_Hoxb
-0.105811	7.78061	0.0364225	0.849573	0.97534	1214	aGreb1	0.605263	aGreb1	Mesoderm_Hoxa	0.986842	Mesoderm_Hoxa
0.0634248	7.27962	0.00951686	0.922754	0.989443	1215	bPlxna4	0.78	bPlxna4	Mesoderm_Hoxb	0.98	Mesoderm_Hoxb
0.466071	7.88591	0.709001	0.404587	0.831082	1216	aFgf12SG2M	0.452381	Mixed	Mesoderm_Hoxa	0.988095	Mesoderm_Hoxa
0.260245	7.86284	0.181214	0.672584	0.927134	1217	bStard8	0.915663	bStard8	Mesoderm_Hoxb	1	Mesoderm_Hoxb
-0.38718	7.91181	0.508565	0.479739	0.862358	1218	aWnt2G1	0.52381	aWnt2G1	Mesoderm_Hoxa	1	Mesoderm_Hoxa
0.248709	8.50186	0.256805	0.614997	0.909905	1219	bUpk3b	1	bUpk3b	Mesoderm_Hoxb	1	Mesoderm_Hoxb
0.122852	7.93179	0.0510196	0.822404	0.97344	1220	aGreb1	0.761905	aGreb1	Mesoderm_Hoxa	1	Mesoderm_Hoxa
-0.194021	7.68271	0.0847309	0.77247	0.962011	1221	bUpk3b	0.727273	bUpk3b	Mesoderm_Hoxb	0.833333	Mesoderm_Hoxb
-0.391102	8.22954	0.596609	0.444237	0.848802	1222	aIgfbp7	0.504587	aIgfbp7	Mesoderm_Hoxa	1	Mesoderm_Hoxa
0.363323	7.44899	0.372776	0.544814	0.887355	1223	MesoMixl1	1	MesoMixl1	Mesoderm_Mixl1	1	Mesoderm_Mixl1
0.625491	7.67956	1.14826	0.29014	0.769545	1224	bStard8	0.943662	bStard8	Mesoderm_Hoxb	0.971831	Mesoderm_Hoxb
-1.12285	7.73655	4.02537	0.0513458	0.538619	1225	bFgf15	0.763889	bFgf15	Mesoderm_Hoxb	0.777778	Mesoderm_Hoxb
0.392366	7.32277	0.348245	0.558326	0.892102	1226	bPlxna4	0.627451	bPlxna4	Mesoderm_Hoxb	0.823529	Mesoderm_Hoxb
0.505899	8.07902	0.942316	0.337289	0.798644	1227	bPlxna4	0.927835	bPlxna4	Mesoderm_Hoxb	1	Mesoderm_Hoxb
-0.75554	7.6051	1.33691	0.254349	0.753373	1228	aWnt2G1	0.419355	Mixed	Mesoderm_Hoxa	1	Mesoderm_Hoxa
-0.100531	8.90523	0.0486021	0.826591	0.97344	1229	bUpk3b	1	bUpk3b	Mesoderm_Hoxb	1	Mesoderm_Hoxb
0.189134	8.47267	0.156626	0.694303	0.931624	1230	aWnt2G1	0.417323	Mixed	Mesoderm_Hoxa	0.685039	Mesoderm_Hoxa
-0.119857	7.73405	0.0487651	0.826306	0.97344	1231	bStard8	0.72973	bStard8	Mesoderm_Hoxb	1	Mesoderm_Hoxb
-0.661493	7.57702	1.17984	0.283644	0.768675	1232	aFgf12SG2M	0.553846	aFgf12SG2M	Mesoderm_Hoxa	1	Mesoderm_Hoxa
-0.108048	7.50578	0.0340683	0.854458	0.976744	1233	bPlxna4	0.466667	Mixed	Mesoderm_Hoxb	0.633333	Mesoderm_Hoxb
-0.541202	7.31649	0.720221	0.400925	0.830945	1234	bFgf15	0.807692	bFgf15	Mesoderm_Hoxb	1	Mesoderm_Hoxb
0.249176	8.02839	0.216712	0.643983	0.922569	1235	aFgf12SG2M	0.446809	Mixed	Mesoderm_Hoxa	0.904255	Mesoderm_Hoxa
0.160889	8.13592	0.100393	0.752942	0.95498	1236	bPlxna4	0.707071	bPlxna4	Mesoderm_Hoxb	0.949495	Mesoderm_Hoxb
0.846606	7.8337	2.50635	0.120956	0.649237	1237	aFgf12SG2M	0.807692	aFgf12SG2M	Mesoderm_Hoxa	0.807692	Mesoderm_Hoxa
0.0804036	7.71388	0.019918	0.888447	0.984171	1238	aActc1	0.985714	aActc1	Mesoderm_Hoxa	0.985714	Mesoderm_Hoxa
-0.331331	8.13902	0.411934	0.524508	0.882216	1239	MesoMixl1	0.940594	MesoMixl1	Mesoderm_Mixl1	0.940594	Mesoderm_Mixl1
0.883906	7.36702	1.5646	0.218165	0.729766	1240	aGreb1	0.357143	Mixed	Mesoderm_Hoxa	0.678571	Mesoderm_Hoxa
-0.0698253	7.30277	0.0125726	0.911261	0.987615	1241	aWnt2G1	0.72549	aWnt2G1	Mesoderm_Hoxa	1	Mesoderm_Hoxa
1.16709	8.126	4.69102	0.0360979	0.489931	1242	aWnt2G1	0.653465	aWnt2G1	Mesoderm_Hoxa	1	Mesoderm_Hoxa
0.172862	7.56692	0.0857381	0.771121	0.961782	1243	bUpk3b	0.46875	Mixed	Mesoderm_Hoxb	0.8125	Mesoderm_Hoxb
-0.197645	8.86034	0.180889	0.672801	0.927134	1244	bPlxna4	1	bPlxna4	Mesoderm_Hoxb	1	Mesoderm_Hoxb
-1.24224	7.70601	3.77274	0.0590645	0.5547	1245	bFgf15	0.602941	bFgf15	Mesoderm_Hoxb	0.794118	Mesoderm_Hoxb
-0.288704	7.6247	0.201293	0.656069	0.92655	1246	bUpk3b	0.584615	bUpk3b	Mesoderm_Hoxb	0.907692	Mesoderm_Hoxb
-0.47704	7.74456	0.755537	0.389712	0.83068	1247	aActc1	0.902778	aActc1	Mesoderm_Hoxa	0.958333	Mesoderm_Hoxa
0.249118	8.09827	0.234582	0.630685	0.916891	1248	aIgfbp7	0.739583	aIgfbp7	Mesoderm_Hoxa	0.989583	Mesoderm_Hoxa
0.846406	7.73791	2.00811	0.164101	0.690595	1249	bPlxna4	0.849315	bPlxna4	Mesoderm_Hoxb	0.863014	Mesoderm_Hoxb
0.933392	7.80925	2.66315	0.11024	0.64399	1250	bStard8	0.772152	bStard8	Mesoderm_Hoxb	0.987342	Mesoderm_Hoxb
-0.279373	8.20046	0.314529	0.577921	0.898087	1251	aIgfbp7	0.913462	aIgfbp7	Mesoderm_Hoxa	1	Mesoderm_Hoxa
-0.488243	8.45461	0.908501	0.346014	0.804082	1252	aWnt2G1	0.571429	aWnt2G1	Mesoderm_Hoxa	0.992063	Mesoderm_Hoxa
-1.23159	7.3542	3.4226	0.0714156	0.582131	1253	aActc1	0.925926	aActc1	Mesoderm_Hoxa	0.944444	Mesoderm_Hoxa
1.51597	7.60083	6.8324	0.0124062	0.366772	1254	aWnt2G1	0.625	aWnt2G1	Mesoderm_Hoxa	0.90625	Mesoderm_Hoxa
0.568361	8.60153	1.45337	0.234795	0.739924	1255	bPlxna4	0.964286	bPlxna4	Mesoderm_Hoxb	0.985714	Mesoderm_Hoxb
0.240826	7.64862	0.167518	0.684444	0.928862	1256	aWnt2G1	0.823529	aWnt2G1	Mesoderm_Hoxa	0.941176	Mesoderm_Hoxa
2.17688	7.16538	9.142	0.00426451	0.253686	1257	aFgf12SG2M	0.840909	aFgf12SG2M	Mesoderm_Hoxa	0.840909	Mesoderm_Hoxa
-0.143426	8.12855	0.0666078	0.797647	0.968813	1258	bUpk3b	0.747573	bUpk3b	Mesoderm_Hoxb	0.776699	Mesoderm_Hoxb
-0.732748	8.26356	2.10907	0.153924	0.683817	1259	bUpk3b	1	bUpk3b	Mesoderm_Hoxb	1	Mesoderm_Hoxb
-0.531783	7.73638	0.910473	0.345497	0.803711	1260	aIgfbp7	0.986111	aIgfbp7	Mesoderm_Hoxa	1	Mesoderm_Hoxa
0.614303	7.78039	1.24958	0.270042	0.760545	1261	bStard8	0.773333	bStard8	Mesoderm_Hoxb	1	Mesoderm_Hoxb
0.397015	8.02634	0.492493	0.486828	0.863143	1262	aWnt2G1	0.977273	aWnt2G1	Mesoderm_Hoxa	0.988636	Mesoderm_Hoxa
0.462009	7.64368	0.645029	0.426457	0.841441	1263	bPlxna4	0.73913	bPlxna4	Mesoderm_Hoxb	0.956522	Mesoderm_Hoxb
0.547057	7.50913	0.877865	0.354191	0.808489	1264	bPlxna4	0.704918	bPlxna4	Mesoderm_Hoxb	0.95082	Mesoderm_Hoxb
-1.3288	7.35243	3.89667	0.0550417	0.546452	1265	bPlxna4	0.846154	bPlxna4	Mesoderm_Hoxb	1	Mesoderm_Hoxb
0.0604446	8.37343	0.0122082	0.912566	0.987615	1266	aActc1	0.964912	aActc1	Mesoderm_Hoxa	0.973684	Mesoderm_Hoxa
0.238773	8.99061	0.276917	0.601521	0.906968	1267	aActc1	0.818182	aActc1	Mesoderm_Hoxa	0.967914	Mesoderm_Hoxa
-0.168854	7.85452	0.0816141	0.776577	0.963456	1268	aGreb1	0.584416	aGreb1	Mesoderm_Hoxa	1	Mesoderm_Hoxa
1.04094	7.76323	3.70888	0.0609708	0.55973	1269	aFgf12SG2M	0.567568	aFgf12SG2M	Mesoderm_Hoxa	1	Mesoderm_Hoxa
-1.25697	7.57351	4.22927	0.0460357	0.516235	1270	aIgfbp7	0.935484	aIgfbp7	Mesoderm_Hoxa	1	Mesoderm_Hoxa
0.855828	8.07867	2.23217	0.142908	0.680769	1271	bUpk3b	1	bUpk3b	Mesoderm_Hoxb	1	Mesoderm_Hoxb
0.722643	8.42428	1.87115	0.178879	0.707522	1272	bStard8	0.936508	bStard8	Mesoderm_Hoxb	0.968254	Mesoderm_Hoxb
-0.749572	7.34283	1.46527	0.232921	0.739818	1273	aWnt2G1	0.433962	Mixed	Mesoderm_Hoxa	0.943396	Mesoderm_Hoxa
-0.332846	7.73596	0.341314	0.562224	0.893267	1274	aIgfbp7	0.712329	aIgfbp7	Mesoderm_Hoxa	1	Mesoderm_Hoxa
0.221905	8.24707	0.159665	0.691563	0.930076	1275	bStard8	0.666667	bStard8	Mesoderm_Hoxb	0.765766	Mesoderm_Hoxb
-0.142984	7.81482	0.0644001	0.800921	0.970338	1276	bUpk3b	0.881579	bUpk3b	Mesoderm_Hoxb	1	Mesoderm_Hoxb
-0.41621	8.65449	0.75654	0.389401	0.83068	1277	aDach1	0.587838	aDach1	Mesoderm_Hoxa	0.986486	Mesoderm_Hoxa
0.681692	8.51	1.82078	0.184513	0.707522	1278	bUpk3b	0.933824	bUpk3b	Mesoderm_Hoxb	0.977941	Mesoderm_Hoxb
0.0993775	8.44884	0.041302	0.839946	0.974157	1279	aWnt2G1	0.380952	Mixed	Mesoderm_Hoxa	0.936508	Mesoderm_Hoxa
1.27138	8.04996	5.30882	0.0262788	0.473947	1280	aWnt2G1	0.957895	aWnt2G1	Mesoderm_Hoxa	0.978947	Mesoderm_Hoxa
0.149534	8.36847	0.0940395	0.760632	0.957413	1281	aIgfbp7	0.983051	aIgfbp7	Mesoderm_Hoxa	1	Mesoderm_Hoxa
-1.03327	7.52326	2.84716	0.0990152	0.634995	1282	aIgfbp7	0.666667	aIgfbp7	Mesoderm_Hoxa	0.793651	Mesoderm_Hoxa
0.407308	7.59679	0.524071	0.473159	0.858377	1283	bNrxn3	0.661538	bNrxn3	Mesoderm_Hoxb	0.984615	Mesoderm_Hoxb
0.623565	7.63854	1.13062	0.293771	0.772818	1284	bUpk3b	0.954545	bUpk3b	Mesoderm_Hoxb	1	Mesoderm_Hoxb
0.145937	7.14995	0.0474195	0.82868	0.97344	1285	bPlxna4	0.931818	bPlxna4	Mesoderm_Hoxb	1	Mesoderm_Hoxb
-0.368933	8.68608	0.582396	0.449678	0.851677	1286	bStard8	0.76129	bStard8	Mesoderm_Hoxb	0.948387	Mesoderm_Hoxb
-0.0364488	8.51889	0.00516902	0.94303	0.991517	1287	bUpk3b	0.977444	bUpk3b	Mesoderm_Hoxb	1	Mesoderm_Hoxb
-1.78634	8.74371	10.5752	0.00231199	0.215222	1288	bCacna1d	0.781457	bCacna1d	Mesoderm_Hoxb	0.89404	Mesoderm_Hoxb
1.9059	7.46808	8.65917	0.00529914	0.287213	1289	aFgf12SG2M	0.661017	aFgf12SG2M	Mesoderm_Hoxa	0.661017	Mesoderm_Hoxa
-0.926078	7.57991	2.33018	0.134449	0.667184	1290	bStard8	0.575758	bStard8	Mesoderm_Hoxb	0.893939	Mesoderm_Hoxb
1.0541	8.2442	4.13791	0.0483365	0.517073	1291	bPlxna4	0.743119	bPlxna4	Mesoderm_Hoxb	0.917431	Mesoderm_Hoxb
-0.233197	7.40548	0.133734	0.716443	0.941489	1292	aWnt2G1	0.777778	aWnt2G1	Mesoderm_Hoxa	0.981481	Mesoderm_Hoxa
0.286052	7.49263	0.213949	0.646098	0.923427	1293	aWnt2G1	0.416667	Mixed	Mesoderm_Hoxa	0.983333	Mesoderm_Hoxa
0.142146	7.36088	0.0479937	0.827666	0.97344	1294	bPlxna4	0.796296	bPlxna4	Mesoderm_Hoxb	0.962963	Mesoderm_Hoxb
0.361846	8.31375	0.494384	0.485892	0.862825	1295	aFgf12SG2M	0.991228	aFgf12SG2M	Mesoderm_Hoxa	1	Mesoderm_Hoxa
0.458555	7.4946	0.516728	0.476365	0.860222	1296	bFgf15	0.983333	bFgf15	Mesoderm_Hoxb	1	Mesoderm_Hoxb
-0.511397	7.72576	0.752311	0.390852	0.83068	1297	bStard8	0.583333	bStard8	Mesoderm_Hoxb	0.986111	Mesoderm_Hoxb
-0.569275	7.30452	0.693518	0.409851	0.833691	1298	bPlxna4	0.959184	bPlxna4	Mesoderm_Hoxb	0.979592	Mesoderm_Hoxb
0.447624	8.58409	0.910433	0.345507	0.803711	1299	aFgf12SG2M	0.647482	aFgf12SG2M	Mesoderm_Hoxa	0.971223	Mesoderm_Hoxa
0.00962198	8.02895	0.000328216	0.985632	0.995331	1300	bPlxna4	0.827957	bPlxna4	Mesoderm_Hoxb	0.88172	Mesoderm_Hoxb
-1.29011	7.57813	3.85895	0.0563629	0.546844	1301	aWnt2G1	0.924242	aWnt2G1	Mesoderm_Hoxa	0.984848	Mesoderm_Hoxa
-1.33967	7.83937	5.20446	0.0277103	0.473947	1302	aWnt2G1	0.759494	aWnt2G1	Mesoderm_Hoxa	1	Mesoderm_Hoxa
-0.598009	7.27917	0.828254	0.368017	0.818972	1303	aIgfbp7	0.979167	aIgfbp7	Mesoderm_Hoxa	1	Mesoderm_Hoxa
-0.554539	7.95373	1.04121	0.313433	0.785273	1304	MesoMixl1	0.930233	MesoMixl1	Mesoderm_Mixl1	0.930233	Mesoderm_Mixl1
-0.990579	7.83926	3.31131	0.076	0.595259	1305	aWnt2G1	0.721519	aWnt2G1	Mesoderm_Hoxa	1	Mesoderm_Hoxa
-0.832128	7.9488	2.29925	0.136993	0.672964	1306	aWnt2G1	0.635294	aWnt2G1	Mesoderm_Hoxa	1	Mesoderm_Hoxa
-0.0331371	7.72357	0.00358403	0.952548	0.993806	1307	aDach1	1	aDach1	Mesoderm_Hoxa	1	Mesoderm_Hoxa
-0.741699	7.77985	1.34192	0.253476	0.753373	1308	bUpk3b	0.633803	bUpk3b	Mesoderm_Hoxb	1	Mesoderm_Hoxb
0.997103	7.75053	3.29388	0.0767474	0.595259	1309	aWnt2G1	0.69863	aWnt2G1	Mesoderm_Hoxa	1	Mesoderm_Hoxa
0.0505073	7.71561	0.00778963	0.930095	0.989532	1310	aWnt2G1	0.943662	aWnt2G1	Mesoderm_Hoxa	1	Mesoderm_Hoxa
0.478048	8.67515	1.01898	0.318592	0.789008	1311	aWnt2G1	0.755102	aWnt2G1	Mesoderm_Hoxa	1	Mesoderm_Hoxa
0.0752795	7.23061	0.0137954	0.907065	0.986354	1312	bUpk3b	0.531915	bUpk3b	Mesoderm_Hoxb	1	Mesoderm_Hoxb
0.275829	8.42995	0.286923	0.595075	0.906021	1313	bUpk3b	0.852713	bUpk3b	Mesoderm_Hoxb	0.984496	Mesoderm_Hoxb
0.00222559	8.32784	1.85979e-05	0.99658	0.998217	1314	aFgf12SG2M	0.694915	aFgf12SG2M	Mesoderm_Hoxa	0.991525	Mesoderm_Hoxa
0.0241878	7.64771	0.00189442	0.965491	0.994981	1315	bPlxna4	0.852941	bPlxna4	Mesoderm_Hoxb	0.926471	Mesoderm_Hoxb
0.0249978	8.07009	0.0024701	0.960599	0.994609	1316	aIgfbp7	0.585106	aIgfbp7	Mesoderm_Hoxa	0.989362	Mesoderm_Hoxa
-0.267629	8.06001	0.268721	0.606935	0.906968	1317	bPlxna4	0.819149	bPlxna4	Mesoderm_Hoxb	0.978723	Mesoderm_Hoxb
1.36887	7.66393	5.51443	0.0236869	0.462936	1318	aIgfbp7	0.897059	aIgfbp7	Mesoderm_Hoxa	1	Mesoderm_Hoxa
0.0836601	7.39094	0.0186702	0.891975	0.985283	1319	aFgf12SG2M	0.574074	aFgf12SG2M	Mesoderm_Hoxa	0.574074	Mesoderm_Hoxa
1.12365	7.54087	3.21159	0.0803877	0.599589	1320	aWnt2G1	0.819672	aWnt2G1	Mesoderm_Hoxa	0.983607	Mesoderm_Hoxa
1.10273	7.74151	3.73241	0.060191	0.559421	1321	bUpk3b	0.380282	Mixed	Mesoderm_Hoxb	0.647887	Mesoderm_Hoxb
0.230661	8.39969	0.214322	0.645811	0.923427	1322	aActc1	0.97541	aActc1	Mesoderm_Hoxa	0.991803	Mesoderm_Hoxa
0.428774	8.26328	0.6953	0.409126	0.833285	1323	bUpk3b	0.973451	bUpk3b	Mesoderm_Hoxb	0.973451	Mesoderm_Hoxb
-1.52486	7.48082	5.82659	0.0202647	0.433558	1324	aDach1	0.913793	aDach1	Mesoderm_Hoxa	1	Mesoderm_Hoxa
-0.609307	7.7609	1.20168	0.279287	0.767095	1325	aDach1	0.708333	aDach1	Mesoderm_Hoxa	1	Mesoderm_Hoxa
-1.53715	7.71017	7.16655	0.0105795	0.353472	1326	bCacna1d	0.828571	bCacna1d	Mesoderm_Hoxb	0.942857	Mesoderm_Hoxb
0.9177	8.64881	3.53444	0.0671159	0.572243	1327	aFgf12SG2M	0.386667	Mixed	Mesoderm_Hoxa	0.66	Mesoderm_Hoxa
0.51436	7.54536	0.729225	0.398021	0.830945	1328	bStard8	0.78125	bStard8	Mesoderm_Hoxb	0.984375	Mesoderm_Hoxb
-0.671683	8.31165	1.59936	0.213035	0.722659	1329	bUpk3b	0.990826	bUpk3b	Mesoderm_Hoxb	1	Mesoderm_Hoxb
0.491534	7.57712	0.699047	0.407877	0.832143	1330	bPlxna4	0.888889	bPlxna4	Mesoderm_Hoxb	0.952381	Mesoderm_Hoxb
0.328852	7.54651	0.304524	0.58401	0.899955	1331	bPlxna4	0.983607	bPlxna4	Mesoderm_Hoxb	1	Mesoderm_Hoxb
0.495216	7.15621	0.575152	0.452491	0.853208	1332	bPlxna4	0.5	bPlxna4	Mesoderm_Hoxb	0.5	Mesoderm_Hoxb
-0.0222194	8.22845	0.00174955	0.966838	0.994981	1333	bUpk3b	0.862385	bUpk3b	Mesoderm_Hoxb	1	Mesoderm_Hoxb
-1.06746	8.50144	3.64117	0.0634677	0.569109	1334	aFgf12SG2M	0.68	aFgf12SG2M	Mesoderm_Hoxa	0.88	Mesoderm_Hoxa
-0.404833	7.19602	0.397713	0.53172	0.885836	1335	aIgfbp7	0.630435	aIgfbp7	Mesoderm_Hoxa	0.978261	Mesoderm_Hoxa
-0.899442	7.98706	2.46764	0.123849	0.649374	1336	bFgf15	0.860465	bFgf15	Mesoderm_Hoxb	0.976744	Mesoderm_Hoxb
0.257222	7.88061	0.22068	0.640974	0.919879	1337	aIgfbp7	0.91358	aIgfbp7	Mesoderm_Hoxa	1	Mesoderm_Hoxa
-1.10397	8.03538	4.22052	0.0462506	0.516775	1338	bCacna1d	0.571429	bCacna1d	Mesoderm_Hoxb	0.956044	Mesoderm_Hoxb
0.0602991	7.63316	0.010626	0.918392	0.989443	1339	bPlxna4	0.984375	bPlxna4	Mesoderm_Hoxb	0.984375	Mesoderm_Hoxb
0.690262	7.26048	1.18146	0.283312	0.768629	1340	aFgf12SG2M	0.833333	aFgf12SG2M	Mesoderm_Hoxa	1	Mesoderm_Hoxa
-0.76499	7.24829	1.39702	0.24393	0.745902	1341	aIgfbp7	0.510204	aIgfbp7	Mesoderm_Hoxa	1	Mesoderm_Hoxa
-0.25719	8.46468	0.275965	0.602145	0.906968	1342	bFgf15	0.565891	bFgf15	Mesoderm_Hoxb	0.906977	Mesoderm_Hoxb
0.548798	7.97655	1.01198	0.32024	0.792001	1343	aIgfbp7	0.977273	aIgfbp7	Mesoderm_Hoxa	1	Mesoderm_Hoxa
0.839113	7.69455	2.28192	0.138443	0.676421	1344	bPlxna4	0.788732	bPlxna4	Mesoderm_Hoxb	0.788732	Mesoderm_Hoxb
0.271446	8.07303	0.275774	0.60227	0.906968	1345	aFgf12SG2M	0.840426	aFgf12SG2M	Mesoderm_Hoxa	0.989362	Mesoderm_Hoxa
0.147711	9.14404	0.100911	0.75237	0.954502	1346	aIgfbp7	0.797101	aIgfbp7	Mesoderm_Hoxa	1	Mesoderm_Hoxa
-1.17818	8.09583	5.04652	0.0300396	0.478406	1347	aIgfbp7	0.704082	aIgfbp7	Mesoderm_Hoxa	0.989796	Mesoderm_Hoxa
0.183563	7.17493	0.0711912	0.790927	0.967659	1348	bPlxna4	0.822222	bPlxna4	Mesoderm_Hoxb	0.977778	Mesoderm_Hoxb
0.207402	8.70085	0.195257	0.660864	0.927134	1349	aWnt2G1	0.52	aWnt2G1	Mesoderm_Hoxa	0.973333	Mesoderm_Hoxa
-0.181068	8.61295	0.142777	0.707456	0.939166	1350	bStard8	0.513699	bStard8	Mesoderm_Hoxb	0.828767	Mesoderm_Hoxb
0.103929	8.11765	0.0337283	0.855202	0.976744	1351	bPlxna4	0.849462	bPlxna4	Mesoderm_Hoxb	0.849462	Mesoderm_Hoxb
0.99537	7.4108	2.72061	0.106587	0.639853	1352	bUpk3b	1	bUpk3b	Mesoderm_Hoxb	1	Mesoderm_Hoxb
-0.314685	7.93458	0.331068	0.568128	0.895708	1353	bNrxn3	0.712644	bNrxn3	Mesoderm_Hoxb	1	Mesoderm_Hoxb
1.07167	8.1441	4.34878	0.0432049	0.512484	1354	bPlxna4	0.772277	bPlxna4	Mesoderm_Hoxb	0.782178	Mesoderm_Hoxb
0.68473	8.56278	1.97813	0.167008	0.695492	1355	bPlxna4	0.878571	bPlxna4	Mesoderm_Hoxb	0.978571	Mesoderm_Hoxb
2.11855	7.45996	10.6395	0.00221308	0.215222	1356	bCacna1d	0.403509	Mixed	Mesoderm_Hoxb	0.649123	Mesoderm_Hoxb
-0.232172	8.26228	0.220236	0.641308	0.920089	1357	aGreb1	0.435185	Mixed	Mesoderm_Hoxa	0.648148	Mesoderm_Hoxa
-1.30251	7.39763	4.12129	0.0487685	0.518284	1358	aIgfbp7	0.508772	aIgfbp7	Mesoderm_Hoxa	0.877193	Mesoderm_Hoxa
1.12189	7.38833	3.23862	0.0791711	0.596183	1359	bPlxna4	0.981481	bPlxna4	Mesoderm_Hoxb	1	Mesoderm_Hoxb
0.205032	7.58237	0.127939	0.722386	0.9432	1360	aActc1	1	aActc1	Mesoderm_Hoxa	1	Mesoderm_Hoxa
0.287748	8.28673	0.344486	0.560421	0.893267	1361	bPlxna4	0.754545	bPlxna4	Mesoderm_Hoxb	0.872727	Mesoderm_Hoxb
0.500723	7.63291	0.794259	0.377937	0.825941	1362	bUpk3b	0.911765	bUpk3b	Mesoderm_Hoxb	1	Mesoderm_Hoxb
-1.66335	7.37241	6.14666	0.0173016	0.410381	1363	bCacna1d	0.641509	bCacna1d	Mesoderm_Hoxb	0.867925	Mesoderm_Hoxb
-0.457412	8.26904	0.736247	0.395789	0.830945	1364	bPlxna4	1	bPlxna4	Mesoderm_Hoxb	1	Mesoderm_Hoxb
-1.1274	7.05763	2.47454	0.123273	0.649374	1365	MesoMixl1	0.65	MesoMixl1	Mesoderm_Mixl1	0.65	Mesoderm_Mixl1
0.4668	8.22422	0.812587	0.372542	0.823737	1366	aIgfbp7	0.533981	aIgfbp7	Mesoderm_Hoxa	0.990291	Mesoderm_Hoxa
-0.20126	8.30828	0.153009	0.697671	0.934343	1367	bPlxna4	0.947826	bPlxna4	Mesoderm_Hoxb	1	Mesoderm_Hoxb
-0.602238	8.0995	1.29054	0.262445	0.758417	1368	aIgfbp7	0.897959	aIgfbp7	Mesoderm_Hoxa	0.989796	Mesoderm_Hoxa
-1.00447	7.91407	3.05679	0.0877712	0.618711	1369	bFgf15	0.878049	bFgf15	Mesoderm_Hoxb	0.95122	Mesoderm_Hoxb
-0.142396	8.25527	0.0801165	0.778542	0.963561	1370	aFgf12SG2M	0.777778	aFgf12SG2M	Mesoderm_Hoxa	1	Mesoderm_Hoxa
-0.0595592	7.90399	0.0123657	0.911991	0.987615	1371	aWnt2G1	0.416667	Mixed	Mesoderm_Hoxa	1	Mesoderm_Hoxa
0.105228	9.05749	0.0561105	0.813914	0.972868	1372	aActc1	0.979592	aActc1	Mesoderm_Hoxa	1	Mesoderm_Hoxa
0.34063	7.51867	0.328041	0.569896	0.896318	1373	aIgfbp7	0.967742	aIgfbp7	Mesoderm_Hoxa	1	Mesoderm_Hoxa
0.39812	7.88336	0.500106	0.483393	0.862825	1374	bPlxna4	0.848101	bPlxna4	Mesoderm_Hoxb	0.924051	Mesoderm_Hoxb
-1.42555	7.73192	5.71552	0.021427	0.44667	1375	aIgfbp7	0.430556	Mixed	Mesoderm_Hoxa	1	Mesoderm_Hoxa
-0.702231	7.42801	1.27688	0.264949	0.758417	1376	bCacna1d	0.666667	bCacna1d	Mesoderm_Hoxb	0.912281	Mesoderm_Hoxb
-0.452975	7.35456	0.53631	0.468069	0.858377	1377	bPlxna4	0.679245	bPlxna4	Mesoderm_Hoxb	0.924528	Mesoderm_Hoxb
-0.448282	8.49481	0.755794	0.389676	0.83068	1378	bUpk3b	0.984962	bUpk3b	Mesoderm_Hoxb	0.984962	Mesoderm_Hoxb
0.0616392	7.50094	0.0108427	0.917567	0.989224	1379	bPlxna4	0.661017	bPlxna4	Mesoderm_Hoxb	0.779661	Mesoderm_Hoxb
-0.20345	7.28784	0.103858	0.748861	0.953037	1380	aWnt2G1	0.591837	aWnt2G1	Mesoderm_Hoxa	0.979592	Mesoderm_Hoxa
-0.296055	7.25159	0.197143	0.659336	0.927134	1381	aWnt2G1	0.93617	aWnt2G1	Mesoderm_Hoxa	0.978723	Mesoderm_Hoxa
0.160149	8.06622	0.0962441	0.757932	0.95683	1382	bPlxna4	0.989247	bPlxna4	Mesoderm_Hoxb	1	Mesoderm_Hoxb
-0.569898	8.30911	1.33392	0.254694	0.753373	1383	bFgf15	0.707965	bFgf15	Mesoderm_Hoxb	0.840708	Mesoderm_Hoxb
-1.05175	8.1471	3.91542	0.0544854	0.546452	1384	aIgfbp7	0.565657	aIgfbp7	Mesoderm_Hoxa	1	Mesoderm_Hoxa
0.238128	8.37875	0.23695	0.62897	0.915654	1385	aActc1	0.907563	aActc1	Mesoderm_Hoxa	1	Mesoderm_Hoxa
1.18725	8.25604	5.0517	0.0299599	0.478406	1386	aFgf12SG2M	0.788991	aFgf12SG2M	Mesoderm_Hoxa	0.788991	Mesoderm_Hoxa
-1.54031	7.75901	6.87621	0.0121485	0.363562	1387	aIgfbp7	0.666667	aIgfbp7	Mesoderm_Hoxa	1	Mesoderm_Hoxa
-0.190831	8.12156	0.117316	0.733734	0.947336	1388	bStard8	0.617647	bStard8	Mesoderm_Hoxb	0.941176	Mesoderm_Hoxb
-0.111096	8.40003	0.052745	0.819478	0.97344	1389	aIgfbp7	0.491935	Mixed	Mesoderm_Hoxa	0.991935	Mesoderm_Hoxa
0.21822	8.51184	0.182986	0.671031	0.927134	1390	bPlxna4	0.804511	bPlxna4	Mesoderm_Hoxb	0.864662	Mesoderm_Hoxb
-0.0786686	7.97936	0.0216954	0.883611	0.983283	1391	bNrxn3	0.617978	bNrxn3	Mesoderm_Hoxb	1	Mesoderm_Hoxb
0.911477	8.14568	3.11631	0.0848461	0.611976	1392	aActc1	0.353535	Mixed	Mesoderm_Hoxa	0.939394	Mesoderm_Hoxa
-0.10636	8.16768	0.0439159	0.835032	0.97344	1393	bPlxna4	0.796117	bPlxna4	Mesoderm_Hoxb	1	Mesoderm_Hoxb
0.4198	7.63009	0.518729	0.475409	0.859861	1394	bPlxna4	0.955882	bPlxna4	Mesoderm_Hoxb	1	Mesoderm_Hoxb
0.260373	7.78839	0.213901	0.646135	0.923427	1395	MesoMixl1	1	MesoMixl1	Mesoderm_Mixl1	1	Mesoderm_Mixl1
-0.943602	8.05746	3.07791	0.0867207	0.615516	1396	aWnt2G1	0.782609	aWnt2G1	Mesoderm_Hoxa	1	Mesoderm_Hoxa
-0.7754	7.50948	1.68182	0.201824	0.713667	1397	aIgfbp7	0.745763	aIgfbp7	Mesoderm_Hoxa	1	Mesoderm_Hoxa
-0.0383823	8.0684	0.00579072	0.939707	0.991517	1398	MesoMixl1	0.989474	MesoMixl1	Mesoderm_Mixl1	0.989474	Mesoderm_Mixl1
-0.211252	7.22847	0.11115	0.740512	0.949929	1399	aActc1	0.425532	Mixed	Mesoderm_Hoxa	0.93617	Mesoderm_Hoxa
-0.225286	7.75581	0.165971	0.685805	0.928862	1400	aWnt2G1	0.777778	aWnt2G1	Mesoderm_Hoxa	1	Mesoderm_Hoxa
-0.0903353	8.82316	0.0340286	0.854549	0.976744	1401	aActc1	0.708075	aActc1	Mesoderm_Hoxa	0.888199	Mesoderm_Hoxa
0.0825509	8.22297	0.0262245	0.872137	0.980791	1402	aFgf12SG2M	0.894231	aFgf12SG2M	Mesoderm_Hoxa	1	Mesoderm_Hoxa
-0.660992	7.85402	1.28532	0.263455	0.758417	1403	aDach1	0.584416	aDach1	Mesoderm_Hoxa	1	Mesoderm_Hoxa
-0.203617	7.59384	0.133454	0.716727	0.941609	1404	aIgfbp7	0.861538	aIgfbp7	Mesoderm_Hoxa	1	Mesoderm_Hoxa
1.15864	8.36181	5.04162	0.0301152	0.478406	1405	bPlxna4	0.783333	bPlxna4	Mesoderm_Hoxb	0.95	Mesoderm_Hoxb
-0.499295	8.23561	0.969725	0.330437	0.794645	1406	MesoMixl1	0.816514	MesoMixl1	Mesoderm_Mixl1	0.816514	Mesoderm_Mixl1
-1.10513	8.06411	3.95477	0.0533383	0.546452	1407	aWnt2G1	0.847826	aWnt2G1	Mesoderm_Hoxa	1	Mesoderm_Hoxa
-0.0233586	7.83418	0.00171967	0.96712	0.994981	1408	bUpk3b	0.948052	bUpk3b	Mesoderm_Hoxb	1	Mesoderm_Hoxb
-0.481349	7.35307	0.604458	0.441278	0.847798	1409	aWnt2G1	0.653846	aWnt2G1	Mesoderm_Hoxa	0.865385	Mesoderm_Hoxa
-0.0838308	7.6264	0.022517	0.881445	0.982565	1410	aActc1	0.984615	aActc1	Mesoderm_Hoxa	0.984615	Mesoderm_Hoxa
-0.653655	7.68226	1.43269	0.238097	0.740382	1411	aActc1	0.971014	aActc1	Mesoderm_Hoxa	1	Mesoderm_Hoxa
0.101972	7.79095	0.0337565	0.855118	0.976744	1412	aActc1	0.972973	aActc1	Mesoderm_Hoxa	1	Mesoderm_Hoxa
0.0507099	7.87516	0.00855386	0.926755	0.989443	1413	bStard8	0.975309	bStard8	Mesoderm_Hoxb	1	Mesoderm_Hoxb
-0.146602	8.47002	0.0870137	0.769475	0.9606	1414	bFgf15	0.9	bFgf15	Mesoderm_Hoxb	0.992308	Mesoderm_Hoxb
0.585425	8.19978	1.24682	0.270563	0.760695	1415	bPlxna4	0.688679	bPlxna4	Mesoderm_Hoxb	0.688679	Mesoderm_Hoxb
-0.0469388	7.57343	0.00634256	0.936905	0.991517	1416	aDach1	1	aDach1	Mesoderm_Hoxa	1	Mesoderm_Hoxa
-0.320089	7.57507	0.232015	0.632624	0.918488	1417	aWnt2G1	0.377049	Mixed	Mesoderm_Hoxa	0.737705	Mesoderm_Hoxa
0.162683	8.11228	0.0977136	0.756151	0.955819	1418	aFgf12SG2M	0.73	aFgf12SG2M	Mesoderm_Hoxa	1	Mesoderm_Hoxa
-0.659128	8.0935	1.57533	0.216434	0.727109	1419	aFgf12SG2M	0.56701	aFgf12SG2M	Mesoderm_Hoxa	1	Mesoderm_Hoxa
0.0196618	8.13151	0.00135996	0.970759	0.994981	1420	bUpk3b	0.787879	bUpk3b	Mesoderm_Hoxb	0.989899	Mesoderm_Hoxb
0.204517	7.64066	0.113201	0.738264	0.949197	1421	aFgf12SG2M	0.984375	aFgf12SG2M	Mesoderm_Hoxa	1	Mesoderm_Hoxa
-0.193975	8.26097	0.148048	0.702367	0.936816	1422	bUpk3b	0.785047	bUpk3b	Mesoderm_Hoxb	0.990654	Mesoderm_Hoxb
-0.591285	7.56694	1.05522	0.310239	0.7826	1423	bNrxn3	0.714286	bNrxn3	Mesoderm_Hoxb	0.984127	Mesoderm_Hoxb
0.427468	7.71302	0.48144	0.491729	0.865446	1424	bUpk3b	0.92	bUpk3b	Mesoderm_Hoxb	0.92	Mesoderm_Hoxb
-0.686834	7.79016	1.58529	0.215014	0.726052	1425	bFgf15	0.96	bFgf15	Mesoderm_Hoxb	1	Mesoderm_Hoxb
-0.130596	8.10284	0.0631564	0.802811	0.970338	1426	bUpk3b	1	bUpk3b	Mesoderm_Hoxb	1	Mesoderm_Hoxb
-0.204768	8.29787	0.163512	0.688013	0.928862	1427	MesoMixl1	1	MesoMixl1	Mesoderm_Mixl1	1	Mesoderm_Mixl1
0.418846	8.62789	0.798264	0.376749	0.825941	1428	aActc1	0.307692	Mixed	Mesoderm_Hoxb	0.503497	Mesoderm_Hoxb
-0.57934	8.02241	1.18151	0.283303	0.768629	1429	aDach1	0.47191	Mixed	Mesoderm_Hoxa	1	Mesoderm_Hoxa
-0.174424	7.75751	0.0885787	0.767512	0.95967	1430	bStard8	0.578947	bStard8	Mesoderm_Hoxb	0.986842	Mesoderm_Hoxb
0.568164	8.30626	1.2472	0.270492	0.760695	1431	bFgf15	0.831858	bFgf15	Mesoderm_Hoxb	1	Mesoderm_Hoxb
0.702256	7.70533	1.6504	0.206006	0.713846	1432	aIgfbp7	0.811594	aIgfbp7	Mesoderm_Hoxa	1	Mesoderm_Hoxa
-0.350397	7.3477	0.312809	0.578958	0.898687	1433	aIgfbp7	1	aIgfbp7	Mesoderm_Hoxa	1	Mesoderm_Hoxa
1.42004	7.12469	4.13864	0.0483176	0.517073	1434	bPlxna4	0.674419	bPlxna4	Mesoderm_Hoxb	0.860465	Mesoderm_Hoxb
0.0163063	7.85619	0.0008713	0.976593	0.994981	1435	aDach1	0.987342	aDach1	Mesoderm_Hoxa	1	Mesoderm_Hoxa
-0.576855	8.44664	1.30017	0.2607	0.758417	1436	bPlxna4	0.97541	bPlxna4	Mesoderm_Hoxb	0.983607	Mesoderm_Hoxb
-0.132479	8.03716	0.0630886	0.802915	0.970338	1437	bFgf15	0.784946	bFgf15	Mesoderm_Hoxb	0.88172	Mesoderm_Hoxb
2.55382	7.26463	10.9198	0.00199633	0.211698	1438	aFgf12SG2M	0.645833	aFgf12SG2M	Mesoderm_Hoxa	0.75	Mesoderm_Hoxa
-1.47886	8.03674	5.86167	0.0200405	0.433558	1439	aDach1	0.579545	aDach1	Mesoderm_Hoxa	0.988636	Mesoderm_Hoxa
0.104858	9.41558	0.0574764	0.811717	0.971823	1440	bPlxna4	0.973282	bPlxna4	Mesoderm_Hoxb	0.984733	Mesoderm_Hoxb
0.552819	8.67421	1.25839	0.268384	0.759861	1441	bPlxna4	0.98	bPlxna4	Mesoderm_Hoxb	0.98	Mesoderm_Hoxb
-0.930342	8.05782	2.66637	0.110235	0.64399	1442	aGreb1	0.770833	aGreb1	Mesoderm_Hoxa	0.84375	Mesoderm_Hoxa
-0.0331421	7.7878	0.00348367	0.953217	0.993806	1443	aWnt2G1	0.917808	aWnt2G1	Mesoderm_Hoxa	0.986301	Mesoderm_Hoxa
0.650772	7.30098	1.06652	0.307694	0.781803	1444	bPlxna4	0.45098	Mixed	Mesoderm_Hoxb	0.960784	Mesoderm_Hoxb
0.41872	8.33857	0.67548	0.415829	0.834739	1445	aActc1	0.965517	aActc1	Mesoderm_Hoxa	0.974138	Mesoderm_Hoxa
-0.997399	8.04363	3.41562	0.0716939	0.582131	1446	bPlxna4	0.532609	bPlxna4	Mesoderm_Hoxb	1	Mesoderm_Hoxb
0.478715	7.82143	0.808879	0.373624	0.823737	1447	bPlxna4	0.948052	bPlxna4	Mesoderm_Hoxb	0.974026	Mesoderm_Hoxb
0.525222	8.37631	0.999545	0.323247	0.793822	1448	aActc1	0.957627	aActc1	Mesoderm_Hoxa	0.966102	Mesoderm_Hoxa
0.712539	8.38576	2.10269	0.154532	0.683817	1449	aWnt2G1	0.848739	aWnt2G1	Mesoderm_Hoxa	1	Mesoderm_Hoxa
0.25517	7.65548	0.222662	0.639483	0.919455	1450	bPlxna4	0.485294	Mixed	Mesoderm_Hoxb	0.5	Mesoderm_Hoxb
0.725126	7.68563	1.54996	0.220165	0.730588	1451	bPlxna4	0.861111	bPlxna4	Mesoderm_Hoxb	0.861111	Mesoderm_Hoxb
-0.125849	8.1945	0.0596006	0.808327	0.970956	1452	bPlxna4	0.903846	bPlxna4	Mesoderm_Hoxb	0.980769	Mesoderm_Hoxb
0.43899	7.4655	0.555861	0.460121	0.856816	1453	aFgf12SG2M	0.948276	aFgf12SG2M	Mesoderm_Hoxa	1	Mesoderm_Hoxa
-2.07022	7.77737	10.4788	0.00240939	0.215222	1454	aWnt2G1	0.653333	aWnt2G1	Mesoderm_Hoxa	1	Mesoderm_Hoxa
0.652526	8.10417	1.54229	0.221227	0.73134	1455	bPlxna4	0.936842	bPlxna4	Mesoderm_Hoxb	0.936842	Mesoderm_Hoxb
-0.636914	7.6293	1.30254	0.260272	0.758417	1456	bPlxna4	0.656716	bPlxna4	Mesoderm_Hoxb	1	Mesoderm_Hoxb
0.260455	8.48519	0.286556	0.595284	0.906021	1457	bPlxna4	0.809524	bPlxna4	Mesoderm_Hoxb	0.904762	Mesoderm_Hoxb
0.480393	7.06408	0.454042	0.504146	0.870768	1458	bPlxna4	0.725	bPlxna4	Mesoderm_Hoxb	0.9	Mesoderm_Hoxb
0.982297	8.01366	3.38374	0.0729803	0.587991	1459	aFgf12SG2M	0.945652	aFgf12SG2M	Mesoderm_Hoxa	1	Mesoderm_Hoxa
-0.78241	7.73433	2.00883	0.163827	0.690595	1460	MesoMixl1	1	MesoMixl1	Mesoderm_Mixl1	1	Mesoderm_Mixl1
-0.660382	7.1226	0.96868	0.330695	0.794645	1461	aIgfbp7	0.976744	aIgfbp7	Mesoderm_Hoxa	1	Mesoderm_Hoxa
-0.123395	7.83907	0.0466057	0.830133	0.97344	1462	aFgf12SG2M	0.935065	aFgf12SG2M	Mesoderm_Hoxa	1	Mesoderm_Hoxa
0.0526902	7.85027	0.00927187	0.923752	0.989443	1463	bPlxna4	0.641026	bPlxna4	Mesoderm_Hoxb	0.769231	Mesoderm_Hoxb
-0.112996	8.05133	0.0475076	0.828523	0.97344	1464	aFgf12SG2M	0.771739	aFgf12SG2M	Mesoderm_Hoxa	1	Mesoderm_Hoxa
0.737093	7.64874	1.65525	0.205354	0.713846	1465	aIgfbp7	0.289855	Mixed	Mesoderm_Hoxa	0.724638	Mesoderm_Hoxa
-0.611169	7.35667	0.972176	0.329834	0.794645	1466	aWnt2G1	0.788462	aWnt2G1	Mesoderm_Hoxa	1	Mesoderm_Hoxa
0.479597	8.97359	1.19358	0.280889	0.768629	1467	aWnt2G1	0.843243	aWnt2G1	Mesoderm_Hoxa	1	Mesoderm_Hoxa
-0.0899491	7.81852	0.0272406	0.869705	0.980791	1468	aIgfbp7	0.960526	aIgfbp7	Mesoderm_Hoxa	1	Mesoderm_Hoxa
-0.186582	7.41063	0.080054	0.778664	0.963561	1469	aFgf12SG2M	0.793103	aFgf12SG2M	Mesoderm_Hoxa	0.827586	Mesoderm_Hoxa
0.398013	8.02243	0.501354	0.482958	0.862825	1470	bPlxna4	0.978261	bPlxna4	Mesoderm_Hoxb	0.978261	Mesoderm_Hoxb
-0.574333	7.57056	0.97529	0.329069	0.794645	1471	bCacna1d	0.507692	bCacna1d	Mesoderm_Hoxb	1	Mesoderm_Hoxb
0.675592	7.87467	1.25797	0.268636	0.759861	1472	aFgf12SG2M	0.576923	aFgf12SG2M	Mesoderm_Hoxa	0.576923	Mesoderm_Hoxa
0.464666	7.04117	0.422342	0.51934	0.88055	1473	bPlxna4	0.487805	Mixed	Mesoderm_Hoxb	0.560976	Mesoderm_Hoxb
-0.00788586	8.39554	0.000207572	0.988576	0.995535	1474	aWnt2G1	0.848739	aWnt2G1	Mesoderm_Hoxa	1	Mesoderm_Hoxa
0.651646	8.26642	1.72192	0.196635	0.71322	1475	aActc1	0.623853	aActc1	Mesoderm_Hoxa	0.623853	Mesoderm_Hoxa
0.86617	8.85809	3.5014	0.0683555	0.573904	1476	aWnt2G1	0.505952	aWnt2G1	Mesoderm_Hoxa	0.916667	Mesoderm_Hoxa
1.0448	7.51372	2.91275	0.0953314	0.634995	1477	MesoMixl1	1	MesoMixl1	Mesoderm_Mixl1	1	Mesoderm_Mixl1
-1.28591	8.24767	4.96938	0.0314053	0.481746	1478	bCacna1d	0.761905	bCacna1d	Mesoderm_Hoxb	0.942857	Mesoderm_Hoxb
0.880611	7.90877	2.6905	0.108483	0.642508	1479	bPlxna4	0.855422	bPlxna4	Mesoderm_Hoxb	0.975904	Mesoderm_Hoxb
-0.0884991	7.932	0.0274178	0.869286	0.980791	1480	bFgf15	0.988235	bFgf15	Mesoderm_Hoxb	0.988235	Mesoderm_Hoxb
-0.158709	8.0635	0.0860985	0.770655	0.961534	1481	bUpk3b	0.505263	bUpk3b	Mesoderm_Hoxb	1	Mesoderm_Hoxb
0.283928	7.87932	0.277124	0.601386	0.906968	1482	bPlxna4	0.8125	bPlxna4	Mesoderm_Hoxb	0.8125	Mesoderm_Hoxb
-0.57931	8.42104	1.33402	0.254678	0.753373	1483	aDach1	0.819672	aDach1	Mesoderm_Hoxa	1	Mesoderm_Hoxa
-0.902804	7.46357	2.24892	0.141253	0.678678	1484	bPlxna4	0.844828	bPlxna4	Mesoderm_Hoxb	0.982759	Mesoderm_Hoxb
0.0663334	7.95333	0.0143766	0.905137	0.986209	1485	bUpk3b	0.46988	Mixed	Mesoderm_Hoxb	0.542169	Mesoderm_Hoxb
-1.05169	7.88303	3.55235	0.0664546	0.572243	1486	bCacna1d	0.951807	bCacna1d	Mesoderm_Hoxb	0.975904	Mesoderm_Hoxb
3.18342	7.87769	24.2291	1.39449e-05	0.00566859	1487	baIfit1	0.692308	baIfit1	Mesoderm_Ifit1	0.692308	Mesoderm_Ifit1
0.25954	8.01907	0.243596	0.624214	0.914891	1488	bUpk3b	0.533333	bUpk3b	Mesoderm_Hoxb	0.544444	Mesoderm_Hoxb
1.0577	7.45485	2.90088	0.0959865	0.634995	1489	aIgfbp7	0.576271	aIgfbp7	Mesoderm_Hoxa	1	Mesoderm_Hoxa
-1.57574	7.56695	6.13769	0.0173781	0.410381	1490	aIgfbp7	0.52459	aIgfbp7	Mesoderm_Hoxa	1	Mesoderm_Hoxa
-1.05195	7.70875	3.27349	0.0776321	0.595259	1491	aWnt2G1	0.884058	aWnt2G1	Mesoderm_Hoxa	0.985507	Mesoderm_Hoxa
0.702121	7.17867	1.13836	0.292147	0.770828	1492	aFgf12SG2M	0.891304	aFgf12SG2M	Mesoderm_Hoxa	1	Mesoderm_Hoxa
0.621129	7.4968	0.969423	0.330524	0.794645	1493	aFgf12SG2M	0.666667	aFgf12SG2M	Mesoderm_Hoxa	0.789474	Mesoderm_Hoxa
0.639769	7.58462	1.28165	0.26407	0.758417	1494	aWnt2G1	0.9375	aWnt2G1	Mesoderm_Hoxa	1	Mesoderm_Hoxa
-0.149999	7.12961	0.0479699	0.827704	0.97344	1495	bFgf15	0.860465	bFgf15	Mesoderm_Hoxb	0.860465	Mesoderm_Hoxb
-1.02072	7.31743	2.47328	0.123366	0.649374	1496	bPlxna4	0.9	bPlxna4	Mesoderm_Hoxb	0.98	Mesoderm_Hoxb
-0.753829	7.93605	1.83421	0.182936	0.707522	1497	bCacna1d	0.988095	bCacna1d	Mesoderm_Hoxb	1	Mesoderm_Hoxb
-0.147602	7.04235	0.043283	0.836208	0.97344	1498	bPlxna4	0.589744	bPlxna4	Mesoderm_Hoxb	1	Mesoderm_Hoxb
-0.702463	8.06761	1.85884	0.180087	0.707522	1499	aIgfbp7	0.894737	aIgfbp7	Mesoderm_Hoxa	1	Mesoderm_Hoxa
-0.853484	8.06601	2.69041	0.108489	0.642508	1500	bCacna1d	0.376344	Mixed	Mesoderm_Hoxb	0.924731	Mesoderm_Hoxb
1.04911	8.03809	3.16149	0.082897	0.607171	1501	aWnt2G1	0.774194	aWnt2G1	Mesoderm_Hoxa	0.978495	Mesoderm_Hoxa
-0.223722	7.44672	0.138373	0.71179	0.941207	1502	aActc1	0.637931	aActc1	Mesoderm_Hoxa	0.637931	Mesoderm_Hoxa
-0.922463	7.04859	1.50094	0.227428	0.735235	1503	bUpk3b	0.564103	bUpk3b	Mesoderm_Hoxb	0.615385	Mesoderm_Hoxb
0.598176	7.565	1.03264	0.315409	0.78699	1504	aFgf12SG2M	0.875	aFgf12SG2M	Mesoderm_Hoxa	0.96875	Mesoderm_Hoxa
-0.104988	8.51298	0.0459151	0.831376	0.97344	1505	aDach1	0.732824	aDach1	Mesoderm_Hoxa	1	Mesoderm_Hoxa
0.395997	8.00984	0.533549	0.469209	0.858377	1506	aDach1	0.988636	aDach1	Mesoderm_Hoxa	1	Mesoderm_Hoxa
0.646532	7.76955	1.2563	0.268791	0.759861	1507	bPlxna4	0.931507	bPlxna4	Mesoderm_Hoxb	0.958904	Mesoderm_Hoxb
-0.770778	7.45417	1.55049	0.220026	0.730588	1508	aGreb1	0.5	aGreb1	Mesoderm_Hoxa	0.535714	Mesoderm_Hoxa
0.0928197	7.31087	0.0223617	0.881851	0.982565	1509	bPlxna4	0.431373	Mixed	Mesoderm_Hoxa	0.509804	Mesoderm_Hoxa
-0.206204	7.84056	0.14322	0.707024	0.939166	1510	aWnt2G1	0.897436	aWnt2G1	Mesoderm_Hoxa	1	Mesoderm_Hoxa
-0.63934	7.40924	1.0845	0.303703	0.778918	1511	aDach1	0.945455	aDach1	Mesoderm_Hoxa	1	Mesoderm_Hoxa
0.16071	7.56276	0.0726204	0.78889	0.966581	1512	bUpk3b	0.830769	bUpk3b	Mesoderm_Hoxb	0.830769	Mesoderm_Hoxb
-0.235217	8.37546	0.23107	0.633248	0.918521	1513	aActc1	0.588235	aActc1	Mesoderm_Hoxa	0.991597	Mesoderm_Hoxa
-1.33173	8.28949	5.83089	0.0202627	0.433558	1514	bFgf15	0.851852	bFgf15	Mesoderm_Hoxb	0.990741	Mesoderm_Hoxb
-0.912036	7.77993	2.81994	0.100591	0.634995	1515	bCacna1d	0.8	bCacna1d	Mesoderm_Hoxb	0.946667	Mesoderm_Hoxb
-0.328187	8.31432	0.424235	0.518411	0.879585	1516	bUpk3b	1	bUpk3b	Mesoderm_Hoxb	1	Mesoderm_Hoxb
1.48878	8.07205	7.71899	0.00816082	0.33521	1517	aWnt2G1	0.531915	aWnt2G1	Mesoderm_Hoxa	0.659574	Mesoderm_Hoxa
0.00417141	7.97219	5.25802e-05	0.99425	0.997727	1518	aIgfbp7	0.882353	aIgfbp7	Mesoderm_Hoxa	1	Mesoderm_Hoxa
1.13068	7.16123	2.73315	0.105807	0.639853	1519	bPlxna4	0.363636	Mixed	Mesoderm_Hoxb	0.613636	Mesoderm_Hoxb
-0.204735	8.43497	0.175456	0.677461	0.927134	1520	bUpk3b	1	bUpk3b	Mesoderm_Hoxb	1	Mesoderm_Hoxb
-0.167108	8.58435	0.126622	0.723757	0.943729	1521	aFgf12SG2M	0.446043	Mixed	Mesoderm_Hoxa	0.971223	Mesoderm_Hoxa
-0.325019	7.38328	0.240606	0.626414	0.915158	1522	aWnt2G1	0.903846	aWnt2G1	Mesoderm_Hoxa	1	Mesoderm_Hoxa
-0.492483	8.04561	0.907095	0.346383	0.804216	1523	aFgf12SG2M	0.755319	aFgf12SG2M	Mesoderm_Hoxa	1	Mesoderm_Hoxa
-0.714227	8.09145	1.91605	0.173668	0.700648	1524	bPlxna4	0.333333	Mixed	Mesoderm_Hoxb	0.959596	Mesoderm_Hoxb
0.253968	8.24334	0.224791	0.637912	0.919455	1525	bPlxna4	0.836364	bPlxna4	Mesoderm_Hoxb	0.972727	Mesoderm_Hoxb
0.0161414	7.94001	0.000878864	0.976491	0.994981	1526	aFgf12SG2M	0.931818	aFgf12SG2M	Mesoderm_Hoxa	0.931818	Mesoderm_Hoxa
-0.587057	7.79223	0.981618	0.327678	0.794645	1527	aIgfbp7	0.775	aIgfbp7	Mesoderm_Hoxa	0.9625	Mesoderm_Hoxa
0.870492	7.36391	1.80489	0.1864	0.707522	1528	aWnt2G1	0.865385	aWnt2G1	Mesoderm_Hoxa	0.884615	Mesoderm_Hoxa
-0.757307	8.08143	2.15714	0.149425	0.683817	1529	aGreb1	0.547368	aGreb1	Mesoderm_Hoxa	0.547368	Mesoderm_Hoxa
0.115906	8.52367	0.0595526	0.808403	0.970956	1530	aWnt2G1	0.789474	aWnt2G1	Mesoderm_Hoxa	0.962406	Mesoderm_Hoxa
1.05692	7.59692	3.33931	0.0748164	0.594388	1531	aDach1	0.96875	aDach1	Mesoderm_Hoxa	1	Mesoderm_Hoxa
-0.455006	7.17109	0.47629	0.493937	0.865739	1532	aIgfbp7	0.933333	aIgfbp7	Mesoderm_Hoxa	0.955556	Mesoderm_Hoxa
0.387051	7.44313	0.389166	0.536141	0.886709	1533	bUpk3b	0.793103	bUpk3b	Mesoderm_Hoxb	1	Mesoderm_Hoxb
0.856247	8.55849	3.1658	0.0824966	0.607171	1534	aWnt2G1	0.866667	aWnt2G1	Mesoderm_Hoxa	0.992593	Mesoderm_Hoxa
1.2771	8.42772	6.53578	0.0143118	0.383753	1535	aWnt2G1	0.663934	aWnt2G1	Mesoderm_Hoxa	0.795082	Mesoderm_Hoxa
0.0224986	7.60171	0.00159901	0.968294	0.994981	1536	aFgf12SG2M	0.875	aFgf12SG2M	Mesoderm_Hoxa	0.890625	Mesoderm_Hoxa
-0.960299	8.18684	3.26426	0.078036	0.595259	1537	aWnt2G1	0.88	aWnt2G1	Mesoderm_Hoxa	0.98	Mesoderm_Hoxa
-0.877966	7.44149	1.8138	0.185403	0.707522	1538	bPlxna4	1	bPlxna4	Mesoderm_Hoxb	1	Mesoderm_Hoxb
0.761633	7.99608	2.14093	0.150925	0.683817	1539	bUpk3b	0.636364	bUpk3b	Mesoderm_Hoxb	0.840909	Mesoderm_Hoxb
-1.5506	8.09239	7.50717	0.00901001	0.336844	1540	aDach1	0.677419	aDach1	Mesoderm_Hoxa	0.978495	Mesoderm_Hoxa
0.464059	7.59803	0.602417	0.442053	0.847798	1541	bPlxna4	0.712121	bPlxna4	Mesoderm_Hoxb	1	Mesoderm_Hoxb
1.02108	7.28125	2.14155	0.151069	0.683817	1542	bUpk3b	0.84	bUpk3b	Mesoderm_Hoxb	0.88	Mesoderm_Hoxb
0.208213	8.19281	0.167203	0.684705	0.928862	1543	bUpk3b	0.798077	bUpk3b	Mesoderm_Hoxb	0.798077	Mesoderm_Hoxb
-0.128003	7.6709	0.0461319	0.831013	0.97344	1544	aWnt2G1	0.970149	aWnt2G1	Mesoderm_Hoxa	1	Mesoderm_Hoxa
0.525255	7.5875	0.822534	0.36966	0.820239	1545	bPlxna4	1	bPlxna4	Mesoderm_Hoxb	1	Mesoderm_Hoxb
0.302553	8.55376	0.401432	0.529816	0.885083	1546	aWnt2G1	0.674074	aWnt2G1	Mesoderm_Hoxa	0.740741	Mesoderm_Hoxa
-0.214987	8.25577	0.192115	0.663428	0.927134	1547	MesoMixl1	0.981818	MesoMixl1	Mesoderm_Mixl1	0.981818	Mesoderm_Mixl1
-0.727722	8.13579	1.70653	0.1988	0.713667	1548	aFgf12SG2M	0.708333	aFgf12SG2M	Mesoderm_Hoxa	1	Mesoderm_Hoxa
0.755195	8.91957	2.63458	0.112109	0.646921	1549	aFgf12SG2M	0.815642	aFgf12SG2M	Mesoderm_Hoxa	0.994413	Mesoderm_Hoxa
0.0853672	8.09236	0.0278782	0.868204	0.980198	1550	aActc1	0.71875	aActc1	Mesoderm_Hoxa	0.729167	Mesoderm_Hoxa
0.408702	7.55986	0.501598	0.482745	0.862825	1551	aActc1	0.873016	aActc1	Mesoderm_Hoxa	0.920635	Mesoderm_Hoxa
-0.356008	8.11416	0.462378	0.500278	0.868764	1552	bPlxna4	0.838384	bPlxna4	Mesoderm_Hoxb	0.979798	Mesoderm_Hoxb
-0.0393883	8.78325	0.00664411	0.935426	0.991517	1553	aDach1	0.675	aDach1	Mesoderm_Hoxa	1	Mesoderm_Hoxa
0.140697	7.47441	0.0550807	0.815598	0.973314	1554	bNrxn3	0.62069	bNrxn3	Mesoderm_Hoxb	0.862069	Mesoderm_Hoxb
-0.00593648	7.99971	0.000102681	0.991965	0.99661	1555	aWnt2G1	0.858824	aWnt2G1	Mesoderm_Hoxa	0.941176	Mesoderm_Hoxa
-0.292164	8.08668	0.303131	0.584869	0.899955	1556	MesoMixl1	1	MesoMixl1	Mesoderm_Mixl1	1	Mesoderm_Mixl1
0.640828	7.90648	1.34231	0.25323	0.753373	1557	bPlxna4	1	bPlxna4	Mesoderm_Hoxb	1	Mesoderm_Hoxb
-0.480061	7.67626	0.729448	0.39795	0.830945	1558	aIgfbp7	0.428571	Mixed	Mesoderm_Hoxa	0.985714	Mesoderm_Hoxa
-0.101679	7.34253	0.0264252	0.871653	0.980791	1559	aFgf12SG2M	0.823529	aFgf12SG2M	Mesoderm_Hoxa	1	Mesoderm_Hoxa
0.606397	7.81958	1.18447	0.282708	0.768629	1560	bPlxna4	0.730769	bPlxna4	Mesoderm_Hoxb	0.858974	Mesoderm_Hoxb
0.618504	7.34973	1.02596	0.316961	0.787639	1561	aIgfbp7	0.634615	aIgfbp7	Mesoderm_Hoxa	1	Mesoderm_Hoxa
-0.317048	7.66517	0.341865	0.56191	0.893267	1562	aFgf12SG2M	0.808824	aFgf12SG2M	Mesoderm_Hoxa	0.985294	Mesoderm_Hoxa
-1.26294	7.112	3.22497	0.0797827	0.599589	1563	aIgfbp7	0.642857	aIgfbp7	Mesoderm_Hoxa	0.785714	Mesoderm_Hoxa
-0.158927	8.34619	0.104478	0.748139	0.953037	1564	bFgf15	0.715517	bFgf15	Mesoderm_Hoxb	0.948276	Mesoderm_Hoxb
0.224132	7.91995	0.176162	0.676851	0.927134	1565	bPlxna4	0.964286	bPlxna4	Mesoderm_Hoxb	1	Mesoderm_Hoxb
0.0946523	7.33971	0.0246357	0.876037	0.980791	1566	bPlxna4	1	bPlxna4	Mesoderm_Hoxb	1	Mesoderm_Hoxb
0.0799803	7.3265	0.0157928	0.900599	0.985692	1567	aFgf12SG2M	0.849057	aFgf12SG2M	Mesoderm_Hoxa	1	Mesoderm_Hoxa
0.0410089	7.4842	0.00452641	0.946682	0.991777	1568	aDach1	0.964912	aDach1	Mesoderm_Hoxa	1	Mesoderm_Hoxa
-0.0984622	7.9801	0.0327287	0.857315	0.977219	1569	aDach1	0.55814	aDach1	Mesoderm_Hoxa	1	Mesoderm_Hoxa
-0.0523444	7.96317	0.00912456	0.924358	0.989443	1570	aFgf12SG2M	0.860465	aFgf12SG2M	Mesoderm_Hoxa	1	Mesoderm_Hoxa
0.921729	8.32951	2.7231	0.106635	0.639853	1571	bUpk3b	0.956522	bUpk3b	Mesoderm_Hoxb	0.965217	Mesoderm_Hoxb
-0.570026	7.36795	0.830182	0.367465	0.818972	1572	bPlxna4	0.407407	Mixed	Mesoderm_Hoxb	0.740741	Mesoderm_Hoxb
-0.0348329	7.89859	0.00432605	0.947874	0.992319	1573	bPlxna4	0.52439	bPlxna4	Mesoderm_Hoxb	1	Mesoderm_Hoxb
0.310309	7.91673	0.321315	0.573862	0.896924	1574	bPlxna4	1	bPlxna4	Mesoderm_Hoxb	1	Mesoderm_Hoxb
0.697766	8.31484	1.72507	0.196297	0.71322	1575	bUpk3b	0.547826	bUpk3b	Mesoderm_Hoxb	0.826087	Mesoderm_Hoxb
1.84672	7.72505	9.6486	0.0034059	0.234	1576	aIgfbp7	0.450704	Mixed	Mesoderm_Hoxa	0.985915	Mesoderm_Hoxa
0.156706	7.7469	0.0843904	0.772876	0.962011	1577	aActc1	0.986111	aActc1	Mesoderm_Hoxa	0.986111	Mesoderm_Hoxa
-0.0439235	8.22926	0.00754113	0.931215	0.990076	1578	bPlxna4	0.953704	bPlxna4	Mesoderm_Hoxb	0.972222	Mesoderm_Hoxb
1.12418	8.35821	4.93159	0.0318679	0.483433	1579	aFgf12SG2M	0.891667	aFgf12SG2M	Mesoderm_Hoxa	1	Mesoderm_Hoxa
-0.0960623	7.60046	0.0284256	0.866929	0.980198	1580	aWnt2G1	0.71875	aWnt2G1	Mesoderm_Hoxa	1	Mesoderm_Hoxa
0.582298	8.53014	1.415	0.240968	0.744163	1581	aFgf12SG2M	0.804511	aFgf12SG2M	Mesoderm_Hoxa	1	Mesoderm_Hoxa
0.15885	8.22129	0.0977231	0.75614	0.955819	1582	aDach1	1	aDach1	Mesoderm_Hoxa	1	Mesoderm_Hoxa
-0.670168	7.66735	1.25649	0.268915	0.759861	1583	aGreb1	0.528571	aGreb1	Mesoderm_Hoxa	0.871429	Mesoderm_Hoxa
-0.405473	7.94806	0.59343	0.445445	0.850443	1584	aIgfbp7	0.569767	aIgfbp7	Mesoderm_Hoxa	1	Mesoderm_Hoxa
0.172619	7.47695	0.0818675	0.776201	0.963456	1585	aFgf12SG2M	0.631579	aFgf12SG2M	Mesoderm_Hoxa	0.877193	Mesoderm_Hoxa
0.183123	7.97952	0.121708	0.728948	0.945191	1586	bUpk3b	0.629213	bUpk3b	Mesoderm_Hoxb	0.752809	Mesoderm_Hoxb
0.503653	7.88873	0.822175	0.369763	0.820239	1587	aFgf12SG2M	0.5	aFgf12SG2M	Mesoderm_Hoxa	0.75	Mesoderm_Hoxa
0.303359	8.21718	0.358284	0.552704	0.888105	1588	aIgfbp7	0.932039	aIgfbp7	Mesoderm_Hoxa	1	Mesoderm_Hoxa
0.527629	7.44231	0.728931	0.398116	0.830945	1589	bPlxna4	0.982456	bPlxna4	Mesoderm_Hoxb	0.982456	Mesoderm_Hoxb
0.401604	7.77437	0.55824	0.459169	0.856816	1590	aWnt2G1	0.666667	aWnt2G1	Mesoderm_Hoxa	0.973333	Mesoderm_Hoxa
-0.19099	7.92137	0.124811	0.725657	0.943875	1591	aDach1	1	aDach1	Mesoderm_Hoxa	1	Mesoderm_Hoxa
-0.348976	7.94595	0.42092	0.520041	0.88082	1592	aFgf12SG2M	0.666667	aFgf12SG2M	Mesoderm_Hoxa	0.83908	Mesoderm_Hoxa
0.788358	7.66543	1.87456	0.178295	0.707522	1593	aWnt2G1	0.720588	aWnt2G1	Mesoderm_Hoxa	0.985294	Mesoderm_Hoxa
1.3634	7.56528	4.84598	0.033308	0.485532	1594	bStard8	0.875	bStard8	Mesoderm_Hoxb	1	Mesoderm_Hoxb
0.571522	7.56128	0.756722	0.389479	0.83068	1595	aWnt2G1	0.83871	aWnt2G1	Mesoderm_Hoxa	0.967742	Mesoderm_Hoxa
-0.285359	8.01087	0.268398	0.607151	0.906968	1596	bUpk3b	1	bUpk3b	Mesoderm_Hoxb	1	Mesoderm_Hoxb
-0.655878	7.53271	1.25588	0.268855	0.759861	1597	MesoMixl1	1	MesoMixl1	Mesoderm_Mixl1	1	Mesoderm_Mixl1
-0.353184	7.35588	0.31719	0.576322	0.897458	1598	bUpk3b	0.518519	bUpk3b	Mesoderm_Hoxb	0.833333	Mesoderm_Hoxb
0.304164	8.44119	0.374794	0.543732	0.887355	1599	bUpk3b	0.409449	Mixed	Mesoderm_Hoxb	0.787402	Mesoderm_Hoxb
-0.0341339	7.62674	0.00358486	0.952543	0.993806	1600	MesoMixl1	1	MesoMixl1	Mesoderm_Mixl1	1	Mesoderm_Mixl1
-1.01215	8.24725	3.85285	0.056366	0.546844	1601	bCacna1d	0.537037	bCacna1d	Mesoderm_Hoxb	0.972222	Mesoderm_Hoxb
1.04431	7.45802	2.9268	0.0945625	0.633621	1602	aWnt2G1	0.931034	aWnt2G1	Mesoderm_Hoxa	0.982759	Mesoderm_Hoxa
-0.22552	7.75509	0.162169	0.689227	0.929771	1603	MesoMixl1	1	MesoMixl1	Mesoderm_Mixl1	1	Mesoderm_Mixl1
-0.39101	7.40085	0.381372	0.540233	0.886709	1604	aWnt2G1	0.962963	aWnt2G1	Mesoderm_Hoxa	1	Mesoderm_Hoxa
-0.502446	7.80351	0.812303	0.372625	0.823737	1605	bFgf15	0.897436	bFgf15	Mesoderm_Hoxb	1	Mesoderm_Hoxb
-0.0300012	7.54824	0.00244973	0.960762	0.994609	1606	aIgfbp7	0.936508	aIgfbp7	Mesoderm_Hoxa	1	Mesoderm_Hoxa
0.345444	7.44315	0.325806	0.571207	0.896318	1607	bPlxna4	0.655172	bPlxna4	Mesoderm_Hoxb	0.982759	Mesoderm_Hoxb
0.44279	7.36896	0.526116	0.472302	0.858377	1608	aIgfbp7	1	aIgfbp7	Mesoderm_Hoxa	1	Mesoderm_Hoxa
-0.0282119	7.69435	0.0026972	0.958829	0.993863	1609	MesoMixl1	1	MesoMixl1	Mesoderm_Mixl1	1	Mesoderm_Mixl1
1.33165	8.3234	6.84184	0.0123501	0.366772	1610	aWnt2G1	0.858407	aWnt2G1	Mesoderm_Hoxa	0.982301	Mesoderm_Hoxa
-1.68708	7.04188	5.25631	0.0269888	0.473947	1611	aGreb1	0.275	Mixed	Mesoderm_Hoxa	1	Mesoderm_Hoxa
0.774997	8.67881	2.68557	0.108797	0.642508	1612	bUpk3b	0.89404	bUpk3b	Mesoderm_Hoxb	0.966887	Mesoderm_Hoxb
0.656077	7.60454	1.29257	0.262076	0.758417	1613	aActc1	0.666667	aActc1	Mesoderm_Hoxa	0.666667	Mesoderm_Hoxa
0.179598	8.52263	0.134162	0.71601	0.941406	1614	aFgf12SG2M	0.537313	aFgf12SG2M	Mesoderm_Hoxa	0.985075	Mesoderm_Hoxa
-1.00967	7.46238	2.61947	0.113111	0.646921	1615	bPlxna4	0.857143	bPlxna4	Mesoderm_Hoxb	0.928571	Mesoderm_Hoxb
0.0236125	6.94272	0.000942907	0.97565	0.994981	1616	bStard8	0.5	bStard8	Mesoderm_Hoxb	1	Mesoderm_Hoxb
0.567035	7.75724	1.08518	0.303553	0.778918	1617	bUpk3b	0.648649	bUpk3b	Mesoderm_Hoxb	0.810811	Mesoderm_Hoxb
0.456018	8.64202	0.777873	0.382993	0.829198	1618	bStard8	0.516556	bStard8	Mesoderm_Hoxb	0.993377	Mesoderm_Hoxb
0.605929	7.58012	1.11293	0.29753	0.775451	1619	aFgf12SG2M	0.907692	aFgf12SG2M	Mesoderm_Hoxa	0.984615	Mesoderm_Hoxa
-0.427975	7.84707	0.506084	0.480913	0.862825	1620	aGreb1	0.802632	aGreb1	Mesoderm_Hoxa	0.960526	Mesoderm_Hoxa
-0.727228	7.74756	1.81271	0.185468	0.707522	1621	bPlxna4	0.561644	bPlxna4	Mesoderm_Hoxb	0.972603	Mesoderm_Hoxb
-1.39462	7.29214	4.29772	0.0443902	0.513023	1622	aFgf12SG2M	0.530612	aFgf12SG2M	Mesoderm_Hoxa	1	Mesoderm_Hoxa
0.747324	8.49264	2.18176	0.147179	0.682454	1623	aFgf12SG2M	0.96875	aFgf12SG2M	Mesoderm_Hoxa	0.976562	Mesoderm_Hoxa
0.717174	8.54075	1.44942	0.235605	0.739941	1624	aWnt2G1	0.8	aWnt2G1	Mesoderm_Hoxa	0.961538	Mesoderm_Hoxa
-0.222511	7.75141	0.133208	0.717026	0.941677	1625	bUpk3b	1	bUpk3b	Mesoderm_Hoxb	1	Mesoderm_Hoxb
-0.400225	8.17408	0.642052	0.427518	0.841634	1626	bPlxna4	0.72549	bPlxna4	Mesoderm_Hoxb	0.980392	Mesoderm_Hoxb
0.0846413	7.56361	0.0211468	0.885082	0.983657	1627	aFgf12SG2M	0.47619	Mixed	Mesoderm_Hoxa	0.619048	Mesoderm_Hoxa
0.390614	7.47377	0.421406	0.519802	0.880749	1628	aFgf12SG2M	1	aFgf12SG2M	Mesoderm_Hoxa	1	Mesoderm_Hoxa
0.400429	7.54736	0.335072	0.565891	0.894786	1629	aWnt2G1	0.803279	aWnt2G1	Mesoderm_Hoxa	1	Mesoderm_Hoxa
-0.41504	7.54807	0.474482	0.494753	0.865739	1630	bUpk3b	0.484375	Mixed	Mesoderm_Hoxb	0.5	Mesoderm_Hoxb
1.07041	8.73198	5.29588	0.0264519	0.473947	1631	aFgf12SG2M	0.845161	aFgf12SG2M	Mesoderm_Hoxa	0.941935	Mesoderm_Hoxa
0.883046	8.13858	2.90849	0.0955659	0.634995	1632	aFgf12SG2M	0.453608	Mixed	Mesoderm_Hoxa	0.71134	Mesoderm_Hoxa
0.31064	8.03206	0.357938	0.552895	0.888105	1633	aFgf12SG2M	0.433333	Mixed	Mesoderm_Hoxb	0.544444	Mesoderm_Hoxb
-0.868058	7.16817	1.52607	0.223629	0.733122	1634	bFgf15	0.977273	bFgf15	Mesoderm_Hoxb	0.977273	Mesoderm_Hoxb
-0.946021	8.00604	2.8495	0.098881	0.634995	1635	bCacna1d	0.505747	bCacna1d	Mesoderm_Hoxb	0.954023	Mesoderm_Hoxb
-0.214707	8.31991	0.185952	0.668532	0.927134	1636	bPlxna4	0.938053	bPlxna4	Mesoderm_Hoxb	0.964602	Mesoderm_Hoxb
-0.581917	7.45229	0.855187	0.360418	0.813713	1637	aGreb1	0.821429	aGreb1	Mesoderm_Hoxa	0.946429	Mesoderm_Hoxa
0.411575	8.09891	0.629325	0.432101	0.843128	1638	aActc1	0.797872	aActc1	Mesoderm_Hoxa	0.861702	Mesoderm_Hoxa
0.436324	9.26291	1.03891	0.313962	0.785403	1639	aWnt2G1	0.50655	aWnt2G1	Mesoderm_Hoxa	0.960699	Mesoderm_Hoxa
0.48483	7.92958	0.788354	0.379699	0.825941	1640	aWnt2G1	0.47561	Mixed	Mesoderm_Hoxa	0.987805	Mesoderm_Hoxa
-0.560913	7.99051	1.11519	0.297046	0.775274	1641	bNrxn3	0.662921	bNrxn3	Mesoderm_Hoxb	0.988764	Mesoderm_Hoxb
-0.338047	8.04277	0.4335	0.513901	0.877227	1642	bPlxna4	0.747253	bPlxna4	Mesoderm_Hoxb	0.747253	Mesoderm_Hoxb
-0.550326	7.68995	0.947907	0.335876	0.798392	1643	bStard8	0.676056	bStard8	Mesoderm_Hoxb	0.901408	Mesoderm_Hoxb
0.398559	7.39788	0.399888	0.530605	0.885718	1644	bUpk3b	0.571429	bUpk3b	Mesoderm_Hoxb	1	Mesoderm_Hoxb
0.691175	7.17201	1.12797	0.294331	0.772818	1645	aWnt2G1	0.577778	aWnt2G1	Mesoderm_Hoxa	0.977778	Mesoderm_Hoxa
-0.291513	7.41368	0.195405	0.660805	0.927134	1646	bUpk3b	0.654545	bUpk3b	Mesoderm_Hoxb	1	Mesoderm_Hoxb
-0.781853	8.50991	2.20165	0.145598	0.682454	1647	bUpk3b	0.960938	bUpk3b	Mesoderm_Hoxb	0.960938	Mesoderm_Hoxb
-0.371274	8.04454	0.477283	0.49349	0.865739	1648	bCacna1d	0.8	bCacna1d	Mesoderm_Hoxb	0.888889	Mesoderm_Hoxb
2.58479	7.427	14.9945	0.00037406	0.0588602	1649	bPlxna4	0.745455	bPlxna4	Mesoderm_Hoxb	0.872727	Mesoderm_Hoxb
-1.08507	8.56565	4.29778	0.0444449	0.513023	1650	aDach1	0.540741	aDach1	Mesoderm_Hoxa	0.977778	Mesoderm_Hoxa
-1.56746	7.99261	7.72225	0.00814846	0.33521	1651	aIgfbp7	0.655172	aIgfbp7	Mesoderm_Hoxa	1	Mesoderm_Hoxa
1.33995	8.30133	5.54488	0.0234618	0.462936	1652	aWnt2G1	0.720721	aWnt2G1	Mesoderm_Hoxa	0.972973	Mesoderm_Hoxa
-0.735026	7.46592	1.48871	0.229284	0.738248	1653	aIgfbp7	0.614035	aIgfbp7	Mesoderm_Hoxa	1	Mesoderm_Hoxa
-0.218136	8.20599	0.168589	0.683474	0.928862	1654	aWnt2G1	0.421569	Mixed	Mesoderm_Hoxa	1	Mesoderm_Hoxa
0.778395	8.0894	1.91372	0.174123	0.700648	1655	aWnt2G1	0.806452	aWnt2G1	Mesoderm_Hoxa	0.989247	Mesoderm_Hoxa
-0.274843	7.97111	0.26232	0.611237	0.908587	1656	bUpk3b	0.777778	bUpk3b	Mesoderm_Hoxb	0.955556	Mesoderm_Hoxb
0.777179	8.04207	1.95113	0.169932	0.700061	1657	bPlxna4	0.989362	bPlxna4	Mesoderm_Hoxb	1	Mesoderm_Hoxb
-0.373504	7.60737	0.412456	0.524247	0.882216	1658	aActc1	0.626866	aActc1	Mesoderm_Hoxa	0.626866	Mesoderm_Hoxa
-0.825354	8.44646	2.81975	0.100602	0.634995	1659	aIgfbp7	0.921875	aIgfbp7	Mesoderm_Hoxa	1	Mesoderm_Hoxa
-0.340968	8.81718	0.537997	0.467375	0.858377	1660	bPlxna4	0.981481	bPlxna4	Mesoderm_Hoxb	0.993827	Mesoderm_Hoxb
0.590334	7.58809	1.07366	0.306101	0.780534	1661	MesoMixl1	1	MesoMixl1	Mesoderm_Mixl1	1	Mesoderm_Mixl1
1.37084	8.49282	7.48245	0.0091151	0.336844	1662	bUpk3b	0.977273	bUpk3b	Mesoderm_Hoxb	1	Mesoderm_Hoxb
0.133887	7.16082	0.0392123	0.843992	0.974772	1663	aIgfbp7	0.934783	aIgfbp7	Mesoderm_Hoxa	1	Mesoderm_Hoxa
0.60159	8.2518	1.4676	0.232556	0.739818	1664	bPlxna4	0.669725	bPlxna4	Mesoderm_Hoxb	0.669725	Mesoderm_Hoxb
-0.840464	7.79138	2.38761	0.129868	0.659207	1665	bPlxna4	0.538462	bPlxna4	Mesoderm_Hoxb	1	Mesoderm_Hoxb
0.174619	8.47629	0.134018	0.716156	0.941406	1666	bPlxna4	1	bPlxna4	Mesoderm_Hoxb	1	Mesoderm_Hoxb
0.0685636	7.64401	0.014818	0.903699	0.986106	1667	bPlxna4	0.5	bPlxna4	Mesoderm_Hoxb	0.941176	Mesoderm_Hoxb
-0.82169	8.14476	2.11042	0.153998	0.683817	1668	aActc1	0.572917	aActc1	Mesoderm_Hoxa	0.958333	Mesoderm_Hoxa
0.24857	7.82344	0.192241	0.663324	0.927134	1669	bPlxna4	0.820513	bPlxna4	Mesoderm_Hoxb	0.961538	Mesoderm_Hoxb
0.270861	8.22293	0.245074	0.623238	0.914883	1670	bUpk3b	0.417476	Mixed	Mesoderm_Hoxb	0.757282	Mesoderm_Hoxb
-0.268081	7.88552	0.237266	0.628743	0.915654	1671	aIgfbp7	0.768293	aIgfbp7	Mesoderm_Hoxa	1	Mesoderm_Hoxa
-0.566798	7.76591	0.809964	0.373447	0.823737	1672	aActc1	0.972222	aActc1	Mesoderm_Hoxa	0.986111	Mesoderm_Hoxa
-0.731561	7.83002	1.72481	0.196267	0.71322	1673	bCacna1d	0.375	Mixed	Mesoderm_Hoxb	0.7125	Mesoderm_Hoxb
0.144249	7.52901	0.0544362	0.816662	0.973314	1674	aActc1	0.983333	aActc1	Mesoderm_Hoxa	0.983333	Mesoderm_Hoxa
-0.312171	7.72872	0.284243	0.596821	0.906931	1675	aDach1	0.535211	aDach1	Mesoderm_Hoxa	1	Mesoderm_Hoxa
-0.580465	7.92116	1.18241	0.283121	0.768629	1676	MesoMixl1	0.976471	MesoMixl1	Mesoderm_Mixl1	0.976471	Mesoderm_Mixl1
0.978751	8.43174	3.54625	0.0666937	0.572243	1677	bPlxna4	0.592	bPlxna4	Mesoderm_Hoxb	1	Mesoderm_Hoxb
-0.649078	7.93384	1.42894	0.238703	0.740707	1678	bCacna1d	0.674419	bCacna1d	Mesoderm_Hoxb	1	Mesoderm_Hoxb
0.422831	7.74448	0.579097	0.450955	0.851677	1679	aActc1	0.96	aActc1	Mesoderm_Hoxa	0.986667	Mesoderm_Hoxa
1.23016	7.45048	3.49121	0.0688057	0.574716	1680	bUpk3b	0.890909	bUpk3b	Mesoderm_Hoxb	0.927273	Mesoderm_Hoxb
-0.0203233	8.64999	0.00186417	0.965768	0.994981	1681	bUpk3b	0.993289	bUpk3b	Mesoderm_Hoxb	1	Mesoderm_Hoxb
-1.55516	7.29773	5.83683	0.0201619	0.433558	1682	aIgfbp7	1	aIgfbp7	Mesoderm_Hoxa	1	Mesoderm_Hoxa
-0.762498	7.18288	1.33072	0.255256	0.753373	1683	bCacna1d	0.76087	bCacna1d	Mesoderm_Hoxb	0.978261	Mesoderm_Hoxb
0.0637166	7.22842	0.00876027	0.925879	0.989443	1684	bPlxna4	0.875	bPlxna4	Mesoderm_Hoxb	1	Mesoderm_Hoxb
-0.483715	7.54544	0.609321	0.439498	0.846839	1685	aGreb1	0.625	aGreb1	Mesoderm_Hoxa	1	Mesoderm_Hoxa
-0.438387	8.30138	0.680427	0.414182	0.834134	1686	aFgf12SG2M	0.836207	aFgf12SG2M	Mesoderm_Hoxa	0.974138	Mesoderm_Hoxa
-1.72366	7.4935	6.29187	0.0162279	0.400172	1687	aWnt2G1	0.912281	aWnt2G1	Mesoderm_Hoxa	1	Mesoderm_Hoxa
-0.389043	8.44952	0.638399	0.428826	0.843007	1688	aDach1	0.792	aDach1	Mesoderm_Hoxa	1	Mesoderm_Hoxa
-0.175559	8.3109	0.115005	0.736221	0.948567	1689	aActc1	0.911504	aActc1	Mesoderm_Hoxa	0.99115	Mesoderm_Hoxa
0.292543	8.41849	0.334544	0.566111	0.894845	1690	aWnt2G1	0.425197	Mixed	Mesoderm_Hoxa	0.897638	Mesoderm_Hoxa
-0.606383	7.8113	1.23624	0.272576	0.76092	1691	bCacna1d	0.753247	bCacna1d	Mesoderm_Hoxb	0.935065	Mesoderm_Hoxb
0.693708	7.8235	1.3691	0.248801	0.750565	1692	bStard8	0.8	bStard8	Mesoderm_Hoxb	1	Mesoderm_Hoxb
-1.25191	8.18688	5.11256	0.0290572	0.478406	1693	aWnt2G1	0.39604	Mixed	Mesoderm_Hoxa	1	Mesoderm_Hoxa
-0.436728	7.58346	0.438181	0.511748	0.876164	1694	bPlxna4	0.483871	Mixed	Mesoderm_Hoxb	0.806452	Mesoderm_Hoxb
-0.547629	7.68812	1.0049	0.32192	0.792842	1695	bNrxn3	0.971014	bNrxn3	Mesoderm_Hoxb	1	Mesoderm_Hoxb
0.234972	8.48817	0.224807	0.637878	0.919455	1696	bUpk3b	0.946565	bUpk3b	Mesoderm_Hoxb	1	Mesoderm_Hoxb
-1.01186	8.18724	3.15505	0.0831994	0.607171	1697	bUpk3b	0.939394	bUpk3b	Mesoderm_Hoxb	0.989899	Mesoderm_Hoxb
-0.24266	7.23512	0.138715	0.711451	0.941207	1698	aIgfbp7	0.583333	aIgfbp7	Mesoderm_Hoxa	1	Mesoderm_Hoxa
1.50892	8.13439	7.66389	0.00837318	0.33521	1699	bUpk3b	1	bUpk3b	Mesoderm_Hoxb	1	Mesoderm_Hoxb
-0.686143	7.3267	1.20684	0.278272	0.76644	1700	aActc1	0.962264	aActc1	Mesoderm_Hoxa	0.962264	Mesoderm_Hoxa
0.264055	7.60954	0.194807	0.661234	0.927134	1701	aFgf12SG2M	0.890625	aFgf12SG2M	Mesoderm_Hoxa	0.984375	Mesoderm_Hoxa
-0.499389	7.50675	0.719432	0.401181	0.830945	1702	aIgfbp7	0.694915	aIgfbp7	Mesoderm_Hoxa	1	Mesoderm_Hoxa
-0.61363	7.22306	0.871679	0.355874	0.810257	1703	aWnt2G1	0.617021	aWnt2G1	Mesoderm_Hoxa	0.87234	Mesoderm_Hoxa
0.225534	8.41312	0.189767	0.66538	0.927134	1704	aWnt2G1	0.496	Mixed	Mesoderm_Hoxa	0.992	Mesoderm_Hoxa
-0.246736	7.63758	0.192442	0.66316	0.927134	1705	aWnt2G1	0.621212	aWnt2G1	Mesoderm_Hoxa	1	Mesoderm_Hoxa
-0.523918	8.07796	1.02925	0.316195	0.787067	1706	bPlxna4	0.604167	bPlxna4	Mesoderm_Hoxb	0.989583	Mesoderm_Hoxb
0.685446	7.97812	1.68918	0.200859	0.713667	1707	bPlxna4	0.528736	bPlxna4	Mesoderm_Hoxb	0.988506	Mesoderm_Hoxb
-0.935698	8.07887	3.04945	0.08814	0.61952	1708	bFgf15	0.968421	bFgf15	Mesoderm_Hoxb	0.978947	Mesoderm_Hoxb
-0.667193	7.57269	1.20653	0.278331	0.76644	1709	aDach1	0.770492	aDach1	Mesoderm_Hoxa	1	Mesoderm_Hoxa
0.450275	7.64223	0.641946	0.427556	0.841634	1710	aWnt2G1	0.560606	aWnt2G1	Mesoderm_Hoxa	0.848485	Mesoderm_Hoxa
-0.520622	7.72157	0.873574	0.355357	0.810016	1711	aIgfbp7	0.859155	aIgfbp7	Mesoderm_Hoxa	1	Mesoderm_Hoxa
-0.828441	7.99804	2.47212	0.123451	0.649374	1712	bCacna1d	0.879121	bCacna1d	Mesoderm_Hoxb	1	Mesoderm_Hoxb
-0.3548	8.21929	0.453355	0.504467	0.870768	1713	aWnt2G1	0.754902	aWnt2G1	Mesoderm_Hoxa	1	Mesoderm_Hoxa
0.494862	7.40324	0.608113	0.43991	0.84717	1714	aFgf12SG2M	0.944444	aFgf12SG2M	Mesoderm_Hoxa	1	Mesoderm_Hoxa
0.77718	7.81219	2.0017	0.164559	0.690595	1715	aActc1	0.946667	aActc1	Mesoderm_Hoxa	1	Mesoderm_Hoxa
0.114461	7.7403	0.0374216	0.847575	0.974963	1716	bStard8	0.786667	bStard8	Mesoderm_Hoxb	1	Mesoderm_Hoxb
0.0689706	8.38553	0.0194866	0.889654	0.984736	1717	aFgf12SG2M	0.925	aFgf12SG2M	Mesoderm_Hoxa	0.933333	Mesoderm_Hoxa
-0.652571	8.09495	1.66974	0.20342	0.713846	1718	bPlxna4	0.85567	bPlxna4	Mesoderm_Hoxb	1	Mesoderm_Hoxb
0.687256	7.94553	1.50075	0.227442	0.735235	1719	bUpk3b	0.857143	bUpk3b	Mesoderm_Hoxb	0.904762	Mesoderm_Hoxb
0.57698	8.1249	1.13307	0.293262	0.772426	1720	aWnt2G1	0.785714	aWnt2G1	Mesoderm_Hoxa	0.959184	Mesoderm_Hoxa
-0.391189	7.8464	0.5268	0.472016	0.858377	1721	aActc1	0.974684	aActc1	Mesoderm_Hoxa	0.974684	Mesoderm_Hoxa
-0.693248	7.56552	1.31668	0.25774	0.755938	1722	bFgf15	0.484375	Mixed	Mesoderm_Hoxb	0.953125	Mesoderm_Hoxb
0.0279357	8.09181	0.00276134	0.958343	0.993863	1723	aIgfbp7	0.612245	aIgfbp7	Mesoderm_Hoxa	1	Mesoderm_Hoxa
0.786737	8.31545	2.47665	0.123118	0.649374	1724	aActc1	0.547826	aActc1	Mesoderm_Hoxa	0.947826	Mesoderm_Hoxa
-0.467686	7.59325	0.647662	0.425522	0.841385	1725	bUpk3b	0.954545	bUpk3b	Mesoderm_Hoxb	0.954545	Mesoderm_Hoxb
1.02733	7.66322	3.36505	0.0737465	0.590006	1726	bPlxna4	0.955224	bPlxna4	Mesoderm_Hoxb	0.955224	Mesoderm_Hoxb
0.26345	8.32412	0.228966	0.634863	0.919435	1727	bCacna1d	0.533898	bCacna1d	Mesoderm_Hoxb	0.991525	Mesoderm_Hoxb
-0.42126	7.81403	0.555664	0.460201	0.856816	1728	aActc1	0.367089	Mixed	Mesoderm_Hoxa	0.594937	Mesoderm_Hoxa
0.417268	8.74008	0.80119	0.375884	0.825941	1729	bUpk3b	1	bUpk3b	Mesoderm_Hoxb	1	Mesoderm_Hoxb
-0.0946034	7.98238	0.028157	0.86756	0.980198	1730	aWnt2G1	0.816092	aWnt2G1	Mesoderm_Hoxa	1	Mesoderm_Hoxa
-1.30952	7.99317	5.88152	0.0197197	0.433558	1731	aIgfbp7	0.556818	aIgfbp7	Mesoderm_Hoxa	1	Mesoderm_Hoxa
0.735581	7.72431	1.6608	0.20461	0.713846	1732	aFgf12SG2M	0.944444	aFgf12SG2M	Mesoderm_Hoxa	0.944444	Mesoderm_Hoxa
0.449257	7.6067	0.630782	0.431572	0.843128	1733	aActc1	0.954545	aActc1	Mesoderm_Hoxa	1	Mesoderm_Hoxa
0.750801	8.20896	1.9817	0.166634	0.695313	1734	aFgf12SG2M	0.757282	aFgf12SG2M	Mesoderm_Hoxa	0.76699	Mesoderm_Hoxa
-0.629813	7.39641	0.981485	0.327556	0.794645	1735	bFgf15	0.703704	bFgf15	Mesoderm_Hoxb	0.759259	Mesoderm_Hoxb
1.22744	8.18052	4.50316	0.0399916	0.5009	1736	aWnt2G1	0.867347	aWnt2G1	Mesoderm_Hoxa	0.938776	Mesoderm_Hoxa
0.440586	7.8812	0.668002	0.418402	0.836271	1737	aFgf12SG2M	0.695122	aFgf12SG2M	Mesoderm_Hoxa	1	Mesoderm_Hoxa
0.415538	8.54967	0.7593	0.388545	0.83068	1738	aActc1	0.705882	aActc1	Mesoderm_Hoxa	0.911765	Mesoderm_Hoxa
-0.105479	7.42389	0.0286732	0.866356	0.980198	1739	bStard8	0.666667	bStard8	Mesoderm_Hoxb	1	Mesoderm_Hoxb
0.549751	8.43979	1.19271	0.281063	0.768629	1740	aWnt2G1	0.788618	aWnt2G1	Mesoderm_Hoxa	0.98374	Mesoderm_Hoxa
0.355874	7.87693	0.43322	0.514036	0.877227	1741	bPlxna4	0.9625	bPlxna4	Mesoderm_Hoxb	1	Mesoderm_Hoxb
-0.933619	7.50263	2.01753	0.163139	0.690595	1742	aFgf12SG2M	0.551724	aFgf12SG2M	Mesoderm_Hoxa	1	Mesoderm_Hoxa
-0.680451	7.50398	1.36714	0.248955	0.750565	1743	aGreb1	0.483333	Mixed	Mesoderm_Hoxa	0.983333	Mesoderm_Hoxa
-1.22084	7.40268	3.58487	0.0652719	0.572243	1744	aIgfbp7	0.534483	aIgfbp7	Mesoderm_Hoxa	1	Mesoderm_Hoxa
3.52316	7.36933	19.725	6.46881e-05	0.0185617	1745	aFgf12SG2M	0.647059	aFgf12SG2M	Mesoderm_Hoxa	0.803922	Mesoderm_Hoxa
-0.675426	7.84751	1.44784	0.235673	0.739941	1746	bCacna1d	0.38961	Mixed	Mesoderm_Hoxb	0.688312	Mesoderm_Hoxb
0.615151	7.38125	0.95886	0.33313	0.797042	1747	aFgf12SG2M	0.981132	aFgf12SG2M	Mesoderm_Hoxa	0.981132	Mesoderm_Hoxa
0.852954	7.84797	2.36821	0.131396	0.660696	1748	aWnt2G1	0.592593	aWnt2G1	Mesoderm_Hoxa	1	Mesoderm_Hoxa
-0.776916	7.43712	1.62908	0.208904	0.716194	1749	bNrxn3	0.862069	bNrxn3	Mesoderm_Hoxb	1	Mesoderm_Hoxb
-0.738752	7.72273	1.39132	0.245059	0.746658	1750	aFgf12SG2M	0.544118	aFgf12SG2M	Mesoderm_Hoxa	0.897059	Mesoderm_Hoxa
-0.288099	7.96784	0.272632	0.604339	0.906968	1751	bUpk3b	0.784091	bUpk3b	Mesoderm_Hoxb	0.931818	Mesoderm_Hoxb
0.145053	7.11805	0.0444179	0.834106	0.97344	1752	aWnt2G1	0.928571	aWnt2G1	Mesoderm_Hoxa	1	Mesoderm_Hoxa
-0.15465	7.93913	0.079665	0.77915	0.963665	1753	bPlxna4	0.904762	bPlxna4	Mesoderm_Hoxb	0.988095	Mesoderm_Hoxb
1.00598	7.48217	2.78567	0.102615	0.639853	1754	aWnt2G1	0.779661	aWnt2G1	Mesoderm_Hoxa	0.915254	Mesoderm_Hoxa
0.106923	8.23943	0.0434046	0.835981	0.97344	1755	aDach1	1	aDach1	Mesoderm_Hoxa	1	Mesoderm_Hoxa
1.25152	7.71607	5.03776	0.0301749	0.478406	1756	bPlxna4	0.971831	bPlxna4	Mesoderm_Hoxb	0.971831	Mesoderm_Hoxb
-1.32646	8.26077	6.10862	0.0176281	0.413412	1757	bPlxna4	0.944444	bPlxna4	Mesoderm_Hoxb	0.981481	Mesoderm_Hoxb
0.0334521	8.68963	0.00474078	0.945436	0.991517	1758	aActc1	0.821918	aActc1	Mesoderm_Hoxa	1	Mesoderm_Hoxa
-0.414502	7.35703	0.404517	0.528277	0.88342	1759	aFgf12SG2M	0.636364	aFgf12SG2M	Mesoderm_Hoxa	0.636364	Mesoderm_Hoxa
0.0371043	7.86537	0.00406467	0.949475	0.993253	1760	bPlxna4	0.573171	bPlxna4	Mesoderm_Hoxb	0.609756	Mesoderm_Hoxb
-0.615549	7.93963	1.25581	0.268868	0.759861	1761	bNrxn3	0.54023	bNrxn3	Mesoderm_Hoxb	0.977011	Mesoderm_Hoxb
0.690947	8.18851	1.79756	0.187277	0.707522	1762	aFgf12SG2M	0.769231	aFgf12SG2M	Mesoderm_Hoxa	0.951923	Mesoderm_Hoxa
-0.829575	8.23818	2.47233	0.123436	0.649374	1763	aWnt2G1	0.518519	aWnt2G1	Mesoderm_Hoxa	1	Mesoderm_Hoxa
-0.331258	7.77106	0.376702	0.542713	0.887355	1764	aGreb1	0.573333	aGreb1	Mesoderm_Hoxa	0.96	Mesoderm_Hoxa
-0.942101	7.35014	2.14903	0.150172	0.683817	1765	bFgf15	0.603774	bFgf15	Mesoderm_Hoxb	0.603774	Mesoderm_Hoxb
-0.631007	7.78472	1.22191	0.275333	0.763545	1766	bPlxna4	0.972603	bPlxna4	Mesoderm_Hoxb	1	Mesoderm_Hoxb
0.71005	7.2442	1.12232	0.295527	0.774335	1767	bStard8	0.959184	bStard8	Mesoderm_Hoxb	0.959184	Mesoderm_Hoxb
0.461314	8.67764	0.812052	0.372838	0.823737	1768	bPlxna4	0.48366	Mixed	Mesoderm_Hoxb	1	Mesoderm_Hoxb
0.576814	7.36245	0.808606	0.373704	0.823737	1769	aFgf12SG2M	0.980392	aFgf12SG2M	Mesoderm_Hoxa	1	Mesoderm_Hoxa
-0.387515	8.0429	0.528509	0.471303	0.858377	1770	bCacna1d	0.914894	bCacna1d	Mesoderm_Hoxb	1	Mesoderm_Hoxb
-0.229482	7.93946	0.192354	0.663233	0.927134	1771	aIgfbp7	0.788235	aIgfbp7	Mesoderm_Hoxa	1	Mesoderm_Hoxa
0.0733826	7.92042	0.0161651	0.899457	0.985692	1772	bUpk3b	0.976744	bUpk3b	Mesoderm_Hoxb	1	Mesoderm_Hoxb
-1.12232	8.0839	4.38305	0.0424287	0.509771	1773	aFgf12SG2M	0.66	aFgf12SG2M	Mesoderm_Hoxa	1	Mesoderm_Hoxa
-0.128144	8.04041	0.0616688	0.805098	0.970837	1774	aWnt2G1	1	aWnt2G1	Mesoderm_Hoxa	1	Mesoderm_Hoxa
0.469573	7.09443	0.421379	0.519819	0.880749	1775	aWnt2G1	0.585366	aWnt2G1	Mesoderm_Hoxa	0.95122	Mesoderm_Hoxa
0.402859	7.45734	0.317972	0.575936	0.897458	1776	aWnt2G1	0.859649	aWnt2G1	Mesoderm_Hoxa	1	Mesoderm_Hoxa
0.995389	7.98488	3.54571	0.066699	0.572243	1777	bUpk3b	1	bUpk3b	Mesoderm_Hoxb	1	Mesoderm_Hoxb
-0.914407	7.86099	2.48087	0.122823	0.649374	1778	aFgf12SG2M	0.614458	aFgf12SG2M	Mesoderm_Hoxa	1	Mesoderm_Hoxa
-1.23898	8.03948	5.32901	0.0260112	0.473161	1779	aIgfbp7	1	aIgfbp7	Mesoderm_Hoxa	1	Mesoderm_Hoxa
0.259682	7.48136	0.181557	0.672234	0.927134	1780	aActc1	0.816667	aActc1	Mesoderm_Hoxa	1	Mesoderm_Hoxa
-0.277268	7.48894	0.191632	0.663886	0.927134	1781	bUpk3b	0.806452	bUpk3b	Mesoderm_Hoxb	1	Mesoderm_Hoxb
-0.329618	7.68567	0.369876	0.546376	0.887355	1782	aWnt2G1	0.6	aWnt2G1	Mesoderm_Hoxa	1	Mesoderm_Hoxa
0.291702	7.81892	0.262877	0.61086	0.908587	1783	bUpk3b	0.546667	bUpk3b	Mesoderm_Hoxb	0.733333	Mesoderm_Hoxb
-0.617809	7.5754	1.05686	0.309869	0.782545	1784	bPlxna4	0.454545	Mixed	Mesoderm_Hoxb	0.80303	Mesoderm_Hoxb
0.357205	7.78022	0.386382	0.537604	0.886709	1785	aIgfbp7	0.931507	aIgfbp7	Mesoderm_Hoxa	1	Mesoderm_Hoxa
0.582785	8.18356	1.3402	0.253596	0.753373	1786	aWnt2G1	0.68932	aWnt2G1	Mesoderm_Hoxa	1	Mesoderm_Hoxa
0.322038	7.82105	0.34412	0.560628	0.893267	1787	bStard8	0.544304	bStard8	Mesoderm_Hoxb	1	Mesoderm_Hoxb
0.159927	8.42464	0.102476	0.750479	0.95315	1788	bPlxna4	0.516667	bPlxna4	Mesoderm_Hoxb	0.866667	Mesoderm_Hoxb
-0.384107	7.91004	0.502727	0.482256	0.862825	1789	bUpk3b	0.869048	bUpk3b	Mesoderm_Hoxb	0.952381	Mesoderm_Hoxb
-0.380065	7.90278	0.469792	0.496882	0.866387	1790	bCacna1d	0.7125	bCacna1d	Mesoderm_Hoxb	0.8625	Mesoderm_Hoxb
0.333941	7.92058	0.388468	0.536505	0.886709	1791	bUpk3b	1	bUpk3b	Mesoderm_Hoxb	1	Mesoderm_Hoxb
0.684835	7.59749	1.28517	0.263441	0.758417	1792	aFgf12SG2M	0.769231	aFgf12SG2M	Mesoderm_Hoxa	0.784615	Mesoderm_Hoxa
-1.29651	8.63294	6.05524	0.0182175	0.421162	1793	bFgf15	0.838028	bFgf15	Mesoderm_Hoxb	0.985915	Mesoderm_Hoxb
-0.0499615	7.53672	0.00664851	0.935405	0.991517	1794	bPlxna4	0.508197	bPlxna4	Mesoderm_Hoxb	0.704918	Mesoderm_Hoxb
-0.491601	8.24473	0.907941	0.346161	0.804082	1795	aFgf12SG2M	0.558559	aFgf12SG2M	Mesoderm_Hoxa	0.972973	Mesoderm_Hoxa
0.786821	7.62118	1.93564	0.171533	0.700648	1796	bPlxna4	0.661538	bPlxna4	Mesoderm_Hoxb	0.661538	Mesoderm_Hoxb
-0.601952	8.50193	1.52276	0.224123	0.733122	1797	aIgfbp7	0.985075	aIgfbp7	Mesoderm_Hoxa	1	Mesoderm_Hoxa
0.388865	7.3673	0.415112	0.52292	0.882208	1798	bPlxna4	0.566038	bPlxna4	Mesoderm_Hoxb	0.566038	Mesoderm_Hoxb
-1.3473	7.25285	3.85396	0.0563321	0.546844	1799	aFgf12SG2M	0.446809	Mixed	Mesoderm_Hoxa	0.957447	Mesoderm_Hoxa
-1.73472	7.73462	7.51647	0.00905504	0.336844	1800	aFgf12SG2M	0.5	aFgf12SG2M	Mesoderm_Hoxa	1	Mesoderm_Hoxa
-1.3263	7.27602	3.6773	0.0620359	0.562474	1801	aWnt2G1	0.88	aWnt2G1	Mesoderm_Hoxa	0.94	Mesoderm_Hoxa
-0.366402	7.84524	0.445565	0.508132	0.873078	1802	bPlxna4	0.936709	bPlxna4	Mesoderm_Hoxb	1	Mesoderm_Hoxb
0.592647	7.57227	1.0265	0.316835	0.787639	1803	aActc1	0.5625	aActc1	Mesoderm_Hoxa	0.5625	Mesoderm_Hoxa
-0.0526863	8.39808	0.0114063	0.91546	0.988195	1804	bCacna1d	0.368	Mixed	Mesoderm_Hoxb	0.792	Mesoderm_Hoxb
0.925264	7.41787	2.26218	0.140116	0.678678	1805	aWnt2G1	0.759259	aWnt2G1	Mesoderm_Hoxa	1	Mesoderm_Hoxa
-0.523111	7.34444	0.706731	0.405334	0.831082	1806	aIgfbp7	0.679245	aIgfbp7	Mesoderm_Hoxa	1	Mesoderm_Hoxa
0.0336509	7.69729	0.00347673	0.953263	0.993806	1807	bPlxna4	0.605634	bPlxna4	Mesoderm_Hoxb	0.971831	Mesoderm_Hoxb
0.25774	8.5615	0.292153	0.591724	0.903987	1808	aActc1	0.510949	aActc1	Mesoderm_Hoxa	0.941606	Mesoderm_Hoxa
-0.502681	7.58657	0.725432	0.399241	0.830945	1809	aActc1	0.612903	aActc1	Mesoderm_Hoxa	0.693548	Mesoderm_Hoxa
-0.74363	8.28414	2.24128	0.141913	0.678678	1810	aWnt2G1	0.612613	aWnt2G1	Mesoderm_Hoxa	0.873874	Mesoderm_Hoxa
-0.0178818	7.48447	0.000804353	0.977513	0.994981	1811	aGreb1	0.466667	Mixed	Mesoderm_Hoxa	0.966667	Mesoderm_Hoxa
-0.0833705	7.56409	0.0189875	0.891066	0.985182	1812	bPlxna4	0.919355	bPlxna4	Mesoderm_Hoxb	0.983871	Mesoderm_Hoxb
-0.64924	9.02132	2.26574	0.139813	0.678678	1813	aWnt2G1	0.85641	aWnt2G1	Mesoderm_Hoxa	1	Mesoderm_Hoxa
0.386576	7.26118	0.355422	0.554288	0.889389	1814	bNrxn3	0.58	bNrxn3	Mesoderm_Hoxb	0.92	Mesoderm_Hoxb
-0.742379	8.69761	2.48845	0.122254	0.649374	1815	aFgf12SG2M	0.414474	Mixed	Mesoderm_Hoxa	1	Mesoderm_Hoxa
-0.436256	7.41582	0.533432	0.469258	0.858377	1816	bCacna1d	1	bCacna1d	Mesoderm_Hoxb	1	Mesoderm_Hoxb
1.0078	7.74065	3.29599	0.0766563	0.595259	1817	bPlxna4	0.472222	Mixed	Mesoderm_Hoxa	0.527778	Mesoderm_Hoxa
-0.433701	8.07689	0.676942	0.41533	0.834739	1818	bPlxna4	1	bPlxna4	Mesoderm_Hoxb	1	Mesoderm_Hoxb
-1.06164	7.84036	3.4368	0.0708531	0.579604	1819	bFgf15	0.584416	bFgf15	Mesoderm_Hoxb	0.857143	Mesoderm_Hoxb
-1.15023	7.05533	2.61714	0.113267	0.646921	1820	bUpk3b	0.642857	bUpk3b	Mesoderm_Hoxb	0.642857	Mesoderm_Hoxb
0.794094	8.3986	2.52845	0.119376	0.649237	1821	aWnt2G1	0.934426	aWnt2G1	Mesoderm_Hoxa	1	Mesoderm_Hoxa
0.241466	7.76228	0.190174	0.665025	0.927134	1822	aActc1	0.986301	aActc1	Mesoderm_Hoxa	1	Mesoderm_Hoxa
-0.709357	8.18958	1.80019	0.186962	0.707522	1823	aIgfbp7	0.705882	aIgfbp7	Mesoderm_Hoxa	1	Mesoderm_Hoxa
-0.0232381	7.67501	0.00181323	0.966238	0.994981	1824	aIgfbp7	0.941176	aIgfbp7	Mesoderm_Hoxa	0.970588	Mesoderm_Hoxa
-0.462358	7.41398	0.557959	0.459282	0.856816	1825	aDach1	0.709091	aDach1	Mesoderm_Hoxa	1	Mesoderm_Hoxa
-0.398465	8.10247	0.541937	0.465759	0.858377	1826	bUpk3b	1	bUpk3b	Mesoderm_Hoxb	1	Mesoderm_Hoxb
-0.347501	7.70031	0.41888	0.521049	0.881326	1827	MesoMixl1	0.9	MesoMixl1	Mesoderm_Mixl1	0.9	Mesoderm_Mixl1
0.00251233	8.60629	2.69459e-05	0.995883	0.998217	1828	aFgf12SG2M	0.587413	aFgf12SG2M	Mesoderm_Hoxa	1	Mesoderm_Hoxa
0.106658	8.05862	0.0444212	0.8341	0.97344	1829	bFgf15	0.851064	bFgf15	Mesoderm_Hoxb	0.851064	Mesoderm_Hoxb
-0.528173	7.94615	0.854227	0.360732	0.813713	1830	bFgf15	0.443182	Mixed	Mesoderm_Hoxb	0.636364	Mesoderm_Hoxb
-0.702257	8.25528	1.66878	0.203618	0.713846	1831	aWnt2G1	0.613208	aWnt2G1	Mesoderm_Hoxa	1	Mesoderm_Hoxa
-0.219006	7.78012	0.157434	0.693557	0.931178	1832	aWnt2G1	0.534247	aWnt2G1	Mesoderm_Hoxa	0.986301	Mesoderm_Hoxa
0.776452	7.64432	1.83018	0.183408	0.707522	1833	bUpk3b	0.984615	bUpk3b	Mesoderm_Hoxb	1	Mesoderm_Hoxb
-1.3896	7.5332	4.78186	0.0344329	0.485532	1834	bPlxna4	0.918033	bPlxna4	Mesoderm_Hoxb	0.95082	Mesoderm_Hoxb
0.0942575	7.53262	0.0267181	0.87095	0.980791	1835	aGreb1	0.688525	aGreb1	Mesoderm_Hoxa	0.967213	Mesoderm_Hoxa
0.301026	7.48013	0.25849	0.613843	0.909905	1836	aIgfbp7	0.576271	aIgfbp7	Mesoderm_Hoxa	1	Mesoderm_Hoxa
-0.2217	8.10618	0.182648	0.67131	0.927134	1837	MesoMixl1	1	MesoMixl1	Mesoderm_Mixl1	1	Mesoderm_Mixl1
0.0630466	7.29213	0.00945851	0.922991	0.989443	1838	bUpk3b	0.938776	bUpk3b	Mesoderm_Hoxb	1	Mesoderm_Hoxb
0.846563	7.72648	2.2919	0.137606	0.674615	1839	aIgfbp7	0.708333	aIgfbp7	Mesoderm_Hoxa	1	Mesoderm_Hoxa
-2.04952	7.286	9.24013	0.00408179	0.245814	1840	aWnt2G1	0.666667	aWnt2G1	Mesoderm_Hoxa	1	Mesoderm_Hoxa
-0.976633	8.39632	3.15811	0.0830555	0.607171	1841	bFgf15	0.907563	bFgf15	Mesoderm_Hoxb	0.941176	Mesoderm_Hoxb
-0.216201	7.61185	0.143947	0.706317	0.939038	1842	bPlxna4	0.984375	bPlxna4	Mesoderm_Hoxb	1	Mesoderm_Hoxb
0.766098	7.20901	1.24238	0.271405	0.76092	1843	aFgf12SG2M	0.913043	aFgf12SG2M	Mesoderm_Hoxa	0.913043	Mesoderm_Hoxa
-1.20971	8.14202	5.48724	0.0240132	0.462936	1844	bCacna1d	0.747475	bCacna1d	Mesoderm_Hoxb	0.969697	Mesoderm_Hoxb
-0.0103248	7.91255	0.000348006	0.985206	0.995202	1845	bCacna1d	0.641975	bCacna1d	Mesoderm_Hoxb	0.91358	Mesoderm_Hoxb
-0.831987	7.92219	2.14131	0.150889	0.683817	1846	bCacna1d	0.506024	bCacna1d	Mesoderm_Hoxb	0.975904	Mesoderm_Hoxb
-0.216987	7.2168	0.117233	0.733778	0.947336	1847	aIgfbp7	0.808511	aIgfbp7	Mesoderm_Hoxa	1	Mesoderm_Hoxa
0.0417812	8.00774	0.0060016	0.938621	0.991517	1848	bPlxna4	0.988636	bPlxna4	Mesoderm_Hoxb	1	Mesoderm_Hoxb
0.82678	7.69866	2.00559	0.164224	0.690595	1849	bUpk3b	0.472222	Mixed	Mesoderm_Hoxb	0.513889	Mesoderm_Hoxb
-0.0164363	8.30319	0.00103481	0.974491	0.994981	1850	aFgf12SG2M	0.621622	aFgf12SG2M	Mesoderm_Hoxa	1	Mesoderm_Hoxa
0.338693	8.33665	0.445994	0.507929	0.873078	1851	MesoMixl1	1	MesoMixl1	Mesoderm_Mixl1	1	Mesoderm_Mixl1
-0.125554	8.19447	0.059587	0.808349	0.970956	1852	aIgfbp7	0.75	aIgfbp7	Mesoderm_Hoxa	1	Mesoderm_Hoxa
0.591182	7.09916	0.722912	0.400054	0.830945	1853	bUpk3b	1	bUpk3b	Mesoderm_Hoxb	1	Mesoderm_Hoxb
-0.422242	7.81035	0.628352	0.432454	0.843128	1854	aIgfbp7	0.805195	aIgfbp7	Mesoderm_Hoxa	1	Mesoderm_Hoxa
-0.7402	7.6246	1.65076	0.205959	0.713846	1855	aGreb1	0.584615	aGreb1	Mesoderm_Hoxa	0.815385	Mesoderm_Hoxa
-0.128672	7.08933	0.0301635	0.86297	0.978612	1856	aWnt2G1	0.675	aWnt2G1	Mesoderm_Hoxa	0.725	Mesoderm_Hoxa
0.0276886	8.04233	0.00270139	0.958797	0.993863	1857	bPlxna4	0.904255	bPlxna4	Mesoderm_Hoxb	0.989362	Mesoderm_Hoxb
-0.396422	8.1106	0.46038	0.501302	0.869167	1858	aWnt2G1	0.638298	aWnt2G1	Mesoderm_Hoxa	1	Mesoderm_Hoxa
-0.784622	8.00447	2.12901	0.152038	0.683817	1859	aIgfbp7	0.934783	aIgfbp7	Mesoderm_Hoxa	0.98913	Mesoderm_Hoxa
0.338088	7.67622	0.361686	0.550832	0.888105	1860	bPlxna4	0.985075	bPlxna4	Mesoderm_Hoxb	1	Mesoderm_Hoxb
-0.815067	8.42024	2.6775	0.109314	0.643245	1861	aGreb1	0.707317	aGreb1	Mesoderm_Hoxa	1	Mesoderm_Hoxa
-0.13116	7.84231	0.0559345	0.814201	0.972972	1862	aDach1	0.701299	aDach1	Mesoderm_Hoxa	1	Mesoderm_Hoxa
-1.24295	7.02546	2.86968	0.0977324	0.634995	1863	bCacna1d	0.625	bCacna1d	Mesoderm_Hoxb	0.9	Mesoderm_Hoxb
0.676353	8.40616	1.79239	0.187899	0.707779	1864	aFgf12SG2M	0.5	aFgf12SG2M	Mesoderm_Hoxa	0.983871	Mesoderm_Hoxa
0.371984	7.91744	0.38396	0.538959	0.886709	1865	bStard8	0.724138	bStard8	Mesoderm_Hoxb	0.758621	Mesoderm_Hoxb
0.278051	8.40616	0.28141	0.598622	0.906968	1866	aFgf12SG2M	0.756303	aFgf12SG2M	Mesoderm_Hoxa	1	Mesoderm_Hoxa
0.685736	7.24158	1.04504	0.312557	0.784992	1867	aFgf12SG2M	0.468085	Mixed	Mesoderm_Hoxa	0.914894	Mesoderm_Hoxa
1.66116	7.55854	7.44048	0.00929652	0.340097	1868	bPlxna4	0.655738	bPlxna4	Mesoderm_Hoxb	0.95082	Mesoderm_Hoxb
1.03492	7.3971	2.73328	0.1058	0.639853	1869	bPlxna4	0.490909	Mixed	Mesoderm_Hoxa	0.509091	Mesoderm_Hoxa
0.182746	8.69304	0.143828	0.706432	0.939038	1870	bPlxna4	0.529801	bPlxna4	Mesoderm_Hoxb	0.960265	Mesoderm_Hoxb
-0.0357177	7.52559	0.00316016	0.955442	0.993863	1871	aFgf12SG2M	0.508475	aFgf12SG2M	Mesoderm_Hoxa	0.525424	Mesoderm_Hoxa
-0.131164	7.37294	0.0417764	0.839046	0.974028	1872	aFgf12SG2M	0.696429	aFgf12SG2M	Mesoderm_Hoxa	1	Mesoderm_Hoxa
-1.65577	8.03215	9.02543	0.00449291	0.25784	1873	aIgfbp7	0.957447	aIgfbp7	Mesoderm_Hoxa	1	Mesoderm_Hoxa
-0.289237	8.23535	0.332453	0.567322	0.895708	1874	aFgf12SG2M	0.622642	aFgf12SG2M	Mesoderm_Hoxa	0.971698	Mesoderm_Hoxa
0.0325422	8.78883	0.00510232	0.943397	0.991517	1875	aWnt2G1	0.6875	aWnt2G1	Mesoderm_Hoxa	0.95625	Mesoderm_Hoxa
0.566516	7.34084	0.861914	0.358555	0.81258	1876	bUpk3b	1	bUpk3b	Mesoderm_Hoxb	1	Mesoderm_Hoxb
-0.334537	8.40892	0.452243	0.504987	0.871358	1877	aActc1	0.95935	aActc1	Mesoderm_Hoxa	0.97561	Mesoderm_Hoxa
-1.55235	7.19608	3.95953	0.0533819	0.546452	1878	aWnt2G1	0.659091	aWnt2G1	Mesoderm_Hoxa	1	Mesoderm_Hoxa
-0.0825163	7.35872	0.017211	0.896257	0.985692	1879	aWnt2G1	0.865385	aWnt2G1	Mesoderm_Hoxa	0.961538	Mesoderm_Hoxa
-0.869551	7.9993	1.63835	0.207829	0.714945	1880	aActc1	0.928571	aActc1	Mesoderm_Hoxa	1	Mesoderm_Hoxa
-0.908975	7.39978	2.17244	0.148025	0.683817	1881	bPlxna4	0.981481	bPlxna4	Mesoderm_Hoxb	1	Mesoderm_Hoxb
-0.449068	7.77422	0.631704	0.431239	0.843128	1882	bPlxna4	1	bPlxna4	Mesoderm_Hoxb	1	Mesoderm_Hoxb
0.189845	8.09321	0.136451	0.713707	0.941406	1883	MesoMixl1	1	MesoMixl1	Mesoderm_Mixl1	1	Mesoderm_Mixl1
0.226326	7.4627	0.140642	0.709547	0.94018	1884	aWnt2G1	0.482759	Mixed	Mesoderm_Hoxa	0.568966	Mesoderm_Hoxa
0.0379776	8.33203	0.00565543	0.940414	0.991517	1885	aActc1	0.991525	aActc1	Mesoderm_Hoxa	0.991525	Mesoderm_Hoxa
-0.528759	7.37721	0.751368	0.391012	0.83068	1886	bPlxna4	1	bPlxna4	Mesoderm_Hoxb	1	Mesoderm_Hoxb
0.0510085	8.21569	0.00886946	0.925432	0.989443	1887	aWnt2G1	0.675676	aWnt2G1	Mesoderm_Hoxa	0.990991	Mesoderm_Hoxa
-0.0415974	7.67365	0.00529958	0.942315	0.991517	1888	bPlxna4	0.8	bPlxna4	Mesoderm_Hoxb	0.971429	Mesoderm_Hoxb
0.143985	7.39767	0.0542821	0.816914	0.973314	1889	bPlxna4	1	bPlxna4	Mesoderm_Hoxb	1	Mesoderm_Hoxb
-1.38853	8.10497	6.43809	0.0150063	0.393552	1890	bPlxna4	0.958763	bPlxna4	Mesoderm_Hoxb	1	Mesoderm_Hoxb
-0.406729	7.26552	0.395898	0.532653	0.886411	1891	bPlxna4	0.770833	bPlxna4	Mesoderm_Hoxb	0.9375	Mesoderm_Hoxb
0.163871	7.55455	0.0781324	0.781228	0.963804	1892	aWnt2G1	0.754098	aWnt2G1	Mesoderm_Hoxa	0.983607	Mesoderm_Hoxa
0.0640409	7.91994	0.0146383	0.904282	0.986106	1893	aFgf12SG2M	0.988235	aFgf12SG2M	Mesoderm_Hoxa	0.988235	Mesoderm_Hoxa
1.11626	7.40719	3.13488	0.0839558	0.609717	1894	aFgf12SG2M	0.714286	aFgf12SG2M	Mesoderm_Hoxa	1	Mesoderm_Hoxa
-0.285402	7.14883	0.180392	0.673224	0.927134	1895	aActc1	0.813953	aActc1	Mesoderm_Hoxa	0.883721	Mesoderm_Hoxa
-0.140301	7.75279	0.0641239	0.801339	0.970338	1896	bStard8	0.513514	bStard8	Mesoderm_Hoxb	1	Mesoderm_Hoxb
-0.274373	7.99174	0.274238	0.60328	0.906968	1897	bPlxna4	0.850575	bPlxna4	Mesoderm_Hoxb	0.988506	Mesoderm_Hoxb
-0.51058	8.02898	0.971988	0.32988	0.794645	1898	bUpk3b	0.888889	bUpk3b	Mesoderm_Hoxb	1	Mesoderm_Hoxb
-0.0265435	8.25512	0.0026662	0.959066	0.993863	1899	bFgf15	0.564815	bFgf15	Mesoderm_Hoxb	0.907407	Mesoderm_Hoxb
-0.038276	8.04626	0.00491326	0.944457	0.991517	1900	bStard8	0.4	Mixed	Mesoderm_Hoxb	0.852632	Mesoderm_Hoxb
0.323425	7.5312	0.268415	0.607214	0.906968	1901	aIgfbp7	0.703125	aIgfbp7	Mesoderm_Hoxa	1	Mesoderm_Hoxa
0.640118	7.82136	1.33703	0.25415	0.753373	1902	aActc1	0.84	aActc1	Mesoderm_Hoxa	1	Mesoderm_Hoxa
-0.0686026	8.73387	0.0222673	0.882099	0.982616	1903	aIgfbp7	0.503185	aIgfbp7	Mesoderm_Hoxa	0.987261	Mesoderm_Hoxa
-0.785449	8.4571	2.59533	0.114736	0.646921	1904	bCacna1d	0.771654	bCacna1d	Mesoderm_Hoxb	0.984252	Mesoderm_Hoxb
-1.56172	8.36258	7.20164	0.0104963	0.353472	1905	aWnt2G1	0.692982	aWnt2G1	Mesoderm_Hoxa	0.912281	Mesoderm_Hoxa
0.750404	8.50948	2.50323	0.121181	0.649237	1906	bUpk3b	0.694656	bUpk3b	Mesoderm_Hoxb	0.824427	Mesoderm_Hoxb
-0.13004	7.58372	0.0458032	0.831588	0.97344	1907	bUpk3b	0.984615	bUpk3b	Mesoderm_Hoxb	1	Mesoderm_Hoxb
-0.824495	8.03382	2.09231	0.155731	0.683817	1908	bFgf15	0.447917	Mixed	Mesoderm_Hoxb	0.739583	Mesoderm_Hoxb
-0.067349	7.82678	0.014289	0.905425	0.986303	1909	bPlxna4	0.481481	Mixed	Mesoderm_Hoxb	0.814815	Mesoderm_Hoxb
0.424597	7.49184	0.45048	0.505914	0.872032	1910	bStard8	0.885246	bStard8	Mesoderm_Hoxb	0.934426	Mesoderm_Hoxb
-0.77783	7.88328	1.84949	0.181162	0.707522	1911	bCacna1d	0.625	bCacna1d	Mesoderm_Hoxb	0.95	Mesoderm_Hoxb
0.230352	8.14292	0.198203	0.658481	0.927134	1912	bStard8	0.574257	bStard8	Mesoderm_Hoxb	0.990099	Mesoderm_Hoxb
-0.429745	7.3855	0.463152	0.499922	0.868764	1913	MesoMixl1	0.767857	MesoMixl1	Mesoderm_Mixl1	0.767857	Mesoderm_Mixl1
1.65281	7.65163	7.3291	0.00979694	0.341991	1914	bUpk3b	1	bUpk3b	Mesoderm_Hoxb	1	Mesoderm_Hoxb
-0.0394559	7.76886	0.00518542	0.942939	0.991517	1915	bPlxna4	0.931507	bPlxna4	Mesoderm_Hoxb	1	Mesoderm_Hoxb
0.737918	7.63882	1.64032	0.20737	0.714879	1916	bPlxna4	0.941176	bPlxna4	Mesoderm_Hoxb	0.941176	Mesoderm_Hoxb
-1.30117	7.07416	3.0708	0.0870729	0.615568	1917	aActc1	0.425	Mixed	Mesoderm_Hoxa	0.625	Mesoderm_Hoxa
-1.00793	8.07725	3.52762	0.0673699	0.572421	1918	aFgf12SG2M	0.610526	aFgf12SG2M	Mesoderm_Hoxa	1	Mesoderm_Hoxa
0.397825	8.36804	0.47881	0.492907	0.865739	1919	bUpk3b	0.596491	bUpk3b	Mesoderm_Hoxb	0.789474	Mesoderm_Hoxb
-0.0190009	8.20761	0.00148992	0.969394	0.994981	1920	bUpk3b	0.609524	bUpk3b	Mesoderm_Hoxb	0.647619	Mesoderm_Hoxb
0.00333041	7.52912	3.63276e-05	0.99522	0.998217	1921	aFgf12SG2M	0.9	aFgf12SG2M	Mesoderm_Hoxa	1	Mesoderm_Hoxa
-0.427357	8.53267	0.691258	0.410522	0.833691	1922	aIgfbp7	0.521429	aIgfbp7	Mesoderm_Hoxa	1	Mesoderm_Hoxa
0.813298	8.00109	2.44741	0.125289	0.652949	1923	bUpk3b	0.704545	bUpk3b	Mesoderm_Hoxb	0.704545	Mesoderm_Hoxb
-0.141957	7.11156	0.0452454	0.832592	0.97344	1924	aFgf12SG2M	0.860465	aFgf12SG2M	Mesoderm_Hoxa	0.906977	Mesoderm_Hoxa
-0.912852	7.13283	1.62601	0.209326	0.716194	1925	aActc1	0.295455	Mixed	Mesoderm_Hoxb	0.659091	Mesoderm_Hoxb
-0.438607	7.38879	0.469302	0.497105	0.866387	1926	bPlxna4	0.490566	Mixed	Mesoderm_Hoxb	0.811321	Mesoderm_Hoxb
-0.259668	7.4567	0.194202	0.661722	0.927134	1927	bUpk3b	1	bUpk3b	Mesoderm_Hoxb	1	Mesoderm_Hoxb
0.373352	7.62463	0.463365	0.499824	0.868764	1928	bUpk3b	0.969697	bUpk3b	Mesoderm_Hoxb	1	Mesoderm_Hoxb
-0.849849	7.70543	2.34141	0.133539	0.664698	1929	aWnt2G1	0.714286	aWnt2G1	Mesoderm_Hoxa	1	Mesoderm_Hoxa
1.44802	7.53146	5.22522	0.0274189	0.473947	1930	bUpk3b	0.65	bUpk3b	Mesoderm_Hoxb	0.833333	Mesoderm_Hoxb
0.615039	7.48026	0.982556	0.327295	0.794645	1931	aWnt2G1	0.816667	aWnt2G1	Mesoderm_Hoxa	0.983333	Mesoderm_Hoxa
-0.539474	7.19506	0.654931	0.422956	0.838169	1932	bPlxna4	0.891304	bPlxna4	Mesoderm_Hoxb	1	Mesoderm_Hoxb
1.21407	7.50198	3.87572	0.0556707	0.546452	1933	aIgfbp7	0.508197	aIgfbp7	Mesoderm_Hoxa	0.983607	Mesoderm_Hoxa
-0.00499067	7.66008	8.61424e-05	0.992639	0.996931	1934	bNrxn3	0.811594	bNrxn3	Mesoderm_Hoxb	0.985507	Mesoderm_Hoxb
0.0108633	8.70276	0.000546969	0.981453	0.994981	1935	bUpk3b	0.932886	bUpk3b	Mesoderm_Hoxb	1	Mesoderm_Hoxb
0.0227804	7.79979	0.00165122	0.967781	0.994981	1936	aActc1	0.986486	aActc1	Mesoderm_Hoxa	1	Mesoderm_Hoxa
-1.23211	7.75656	4.60307	0.0377937	0.491348	1937	aGreb1	0.917808	aGreb1	Mesoderm_Hoxa	1	Mesoderm_Hoxa
-0.975172	7.28955	1.84069	0.182378	0.707522	1938	aIgfbp7	0.961538	aIgfbp7	Mesoderm_Hoxa	1	Mesoderm_Hoxa
0.623583	7.72322	1.14019	0.291931	0.770828	1939	bFgf15	1	bFgf15	Mesoderm_Hoxb	1	Mesoderm_Hoxb
-0.482189	7.08423	0.506716	0.480534	0.862733	1940	aIgfbp7	0.857143	aIgfbp7	Mesoderm_Hoxa	1	Mesoderm_Hoxa
-2.23487	7.39023	10.0442	0.00286676	0.224664	1941	aIgfbp7	0.929825	aIgfbp7	Mesoderm_Hoxa	1	Mesoderm_Hoxa
0.732176	7.41936	1.47916	0.230757	0.739309	1942	bUpk3b	0.6	bUpk3b	Mesoderm_Hoxb	0.818182	Mesoderm_Hoxb
-0.0345765	8.30721	0.00467534	0.945813	0.991549	1943	bUpk3b	0.758929	bUpk3b	Mesoderm_Hoxb	0.758929	Mesoderm_Hoxb
-0.648906	7.74784	1.41169	0.241509	0.744209	1944	aWnt2G1	0.797297	aWnt2G1	Mesoderm_Hoxa	0.972973	Mesoderm_Hoxa
-1.42929	7.30357	4.89472	0.0324797	0.483541	1945	bNrxn3	0.52	bNrxn3	Mesoderm_Hoxb	1	Mesoderm_Hoxb
-0.0549146	7.63232	0.00935463	0.923413	0.989443	1946	bCacna1d	0.712121	bCacna1d	Mesoderm_Hoxb	0.969697	Mesoderm_Hoxb
0.393377	8.05911	0.5872	0.447827	0.851217	1947	aFgf12SG2M	0.774194	aFgf12SG2M	Mesoderm_Hoxa	1	Mesoderm_Hoxa
-0.516813	7.32571	0.684721	0.412684	0.834134	1948	aFgf12SG2M	0.745098	aFgf12SG2M	Mesoderm_Hoxa	0.980392	Mesoderm_Hoxa
1.02087	7.55137	2.93479	0.0941283	0.632877	1949	aWnt2G1	0.770492	aWnt2G1	Mesoderm_Hoxa	0.852459	Mesoderm_Hoxa
0.0172941	8.71539	0.00126246	0.971826	0.994981	1950	aFgf12SG2M	0.342282	Mixed	Mesoderm_Hoxa	0.704698	Mesoderm_Hoxa
0.681596	7.7424	1.44751	0.235725	0.739941	1951	bPlxna4	0.816901	bPlxna4	Mesoderm_Hoxb	1	Mesoderm_Hoxb
-0.247715	7.68357	0.190676	0.664611	0.927134	1952	aWnt2G1	0.550725	aWnt2G1	Mesoderm_Hoxa	1	Mesoderm_Hoxa
-0.542936	7.19655	0.706399	0.405443	0.831082	1953	bNrxn3	0.826087	bNrxn3	Mesoderm_Hoxb	1	Mesoderm_Hoxb
1.15975	7.58032	3.87555	0.0556758	0.546452	1954	bPlxna4	0.904762	bPlxna4	Mesoderm_Hoxb	0.920635	Mesoderm_Hoxb
-0.594283	7.86034	1.07578	0.305631	0.780534	1955	bUpk3b	0.727273	bUpk3b	Mesoderm_Hoxb	0.779221	Mesoderm_Hoxb
0.183785	7.7662	0.119165	0.73168	0.94663	1956	aWnt2G1	0.821918	aWnt2G1	Mesoderm_Hoxa	0.863014	Mesoderm_Hoxa
-0.108606	8.15601	0.0455686	0.832004	0.97344	1957	bFgf15	0.460784	Mixed	Mesoderm_Hoxb	0.911765	Mesoderm_Hoxb
-0.151844	7.78775	0.0725167	0.789037	0.966581	1958	aDach1	1	aDach1	Mesoderm_Hoxa	1	Mesoderm_Hoxa
2.85364	7.62378	19.3983	7.26545e-05	0.0189273	1959	aFgf12SG2M	0.969231	aFgf12SG2M	Mesoderm_Hoxa	1	Mesoderm_Hoxa
0.388011	7.62309	0.39915	0.531076	0.885718	1960	bFgf15	0.529412	bFgf15	Mesoderm_Hoxb	1	Mesoderm_Hoxb
-0.51028	7.94669	0.734058	0.396608	0.830945	1961	aDach1	0.385542	Mixed	Mesoderm_Hoxa	0.987952	Mesoderm_Hoxa
-1.18906	7.90414	4.49262	0.0400474	0.5009	1962	bFgf15	0.890244	bFgf15	Mesoderm_Hoxb	0.914634	Mesoderm_Hoxb
0.424064	8.41711	0.739922	0.394612	0.830945	1963	aFgf12SG2M	0.699187	aFgf12SG2M	Mesoderm_Hoxa	0.97561	Mesoderm_Hoxa
-1.0206	7.43049	2.58505	0.115436	0.646921	1964	aIgfbp7	1	aIgfbp7	Mesoderm_Hoxa	1	Mesoderm_Hoxa
-0.440036	7.76935	0.500083	0.48351	0.862825	1965	bUpk3b	1	bUpk3b	Mesoderm_Hoxb	1	Mesoderm_Hoxb
-1.2544	7.61585	4.2912	0.0445442	0.513023	1966	bUpk3b	0.742424	bUpk3b	Mesoderm_Hoxb	0.969697	Mesoderm_Hoxb
-0.661993	8.45354	1.57674	0.216421	0.727109	1967	aWnt2G1	0.544715	aWnt2G1	Mesoderm_Hoxa	0.99187	Mesoderm_Hoxa
0.210161	8.14208	0.165612	0.686126	0.928862	1968	bPlxna4	0.717172	bPlxna4	Mesoderm_Hoxb	0.989899	Mesoderm_Hoxb
0.0942482	8.12563	0.032504	0.857801	0.977219	1969	aActc1	0.575758	aActc1	Mesoderm_Hoxa	0.747475	Mesoderm_Hoxa
0.928162	7.26703	1.72828	0.196021	0.71322	1970	bStard8	0.877551	bStard8	Mesoderm_Hoxb	1	Mesoderm_Hoxb
0.146427	8.52236	0.0915889	0.763674	0.958132	1971	bPlxna4	0.916667	bPlxna4	Mesoderm_Hoxb	1	Mesoderm_Hoxb
1.00103	8.77717	4.59884	0.0378776	0.491348	1972	aFgf12SG2M	0.90566	aFgf12SG2M	Mesoderm_Hoxa	0.968553	Mesoderm_Hoxa
0.722058	7.71772	1.79281	0.18785	0.707779	1973	bPlxna4	1	bPlxna4	Mesoderm_Hoxb	1	Mesoderm_Hoxb
0.137363	7.65097	0.0602	0.807386	0.970956	1974	aFgf12SG2M	0.954545	aFgf12SG2M	Mesoderm_Hoxa	1	Mesoderm_Hoxa
-0.254399	8.05005	0.238216	0.628058	0.915654	1975	bPlxna4	0.956044	bPlxna4	Mesoderm_Hoxb	0.956044	Mesoderm_Hoxb
0.235338	8.36022	0.226344	0.636735	0.919455	1976	aDach1	0.991379	aDach1	Mesoderm_Hoxa	1	Mesoderm_Hoxa
-0.0344007	8.36596	0.00482552	0.944951	0.991517	1977	bPlxna4	0.583333	bPlxna4	Mesoderm_Hoxb	0.983333	Mesoderm_Hoxb
0.0769431	8.03496	0.0225781	0.881285	0.982565	1978	aFgf12SG2M	0.78022	aFgf12SG2M	Mesoderm_Hoxa	0.868132	Mesoderm_Hoxa
-0.034687	7.52537	0.00295558	0.956911	0.993863	1979	aFgf12SG2M	0.779661	aFgf12SG2M	Mesoderm_Hoxa	1	Mesoderm_Hoxa
-0.217265	8.22675	0.152717	0.697999	0.934368	1980	aActc1	0.970588	aActc1	Mesoderm_Hoxa	1	Mesoderm_Hoxa
-0.485568	8.09801	0.921425	0.342643	0.801932	1981	aDach1	0.927835	aDach1	Mesoderm_Hoxa	1	Mesoderm_Hoxa
-0.470114	7.7922	0.745612	0.392816	0.830945	1982	MesoMixl1	1	MesoMixl1	Mesoderm_Mixl1	1	Mesoderm_Mixl1
-0.298894	8.18395	0.359775	0.551882	0.888105	1983	aActc1	0.990385	aActc1	Mesoderm_Hoxa	1	Mesoderm_Hoxa
0.0863821	8.21948	0.0247543	0.875762	0.980791	1984	aActc1	0.823529	aActc1	Mesoderm_Hoxa	0.833333	Mesoderm_Hoxa
0.518232	9.02439	1.28318	0.263789	0.758417	1985	aWnt2G1	0.507937	aWnt2G1	Mesoderm_Hoxa	0.656085	Mesoderm_Hoxa
0.0431939	7.80091	0.0061633	0.937801	0.991517	1986	bPlxna4	1	bPlxna4	Mesoderm_Hoxb	1	Mesoderm_Hoxb
1.40128	7.15281	3.87603	0.0556611	0.546452	1987	bPlxna4	0.688889	bPlxna4	Mesoderm_Hoxb	0.933333	Mesoderm_Hoxb
-0.501538	7.87341	0.852025	0.361299	0.813834	1988	aWnt2G1	0.797468	aWnt2G1	Mesoderm_Hoxa	0.987342	Mesoderm_Hoxa
0.248483	9.08972	0.338989	0.563553	0.893683	1989	aWnt2G1	0.72549	aWnt2G1	Mesoderm_Hoxa	0.936275	Mesoderm_Hoxa
-0.920412	8.56644	3.51876	0.0677012	0.572421	1990	aIgfbp7	1	aIgfbp7	Mesoderm_Hoxa	1	Mesoderm_Hoxa
-0.715053	8.22793	1.91119	0.174202	0.700648	1991	aDach1	0.509615	aDach1	Mesoderm_Hoxa	1	Mesoderm_Hoxa
-0.0545366	8.50844	0.0121456	0.912775	0.987615	1992	bPlxna4	0.992248	bPlxna4	Mesoderm_Hoxb	1	Mesoderm_Hoxb
0.509275	8.11584	0.940615	0.337721	0.798644	1993	aActc1	0.515789	aActc1	Mesoderm_Hoxa	0.989474	Mesoderm_Hoxa
0.559028	7.60018	0.940218	0.337821	0.798644	1994	aActc1	0.587302	aActc1	Mesoderm_Hoxa	0.587302	Mesoderm_Hoxa
1.48992	7.93632	7.17881	0.0105183	0.353472	1995	aFgf12SG2M	0.654762	aFgf12SG2M	Mesoderm_Hoxa	0.738095	Mesoderm_Hoxa
0.0833276	7.96241	0.0251428	0.874778	0.980791	1996	bPlxna4	0.697674	bPlxna4	Mesoderm_Hoxb	0.930233	Mesoderm_Hoxb
0.752774	7.46828	1.52053	0.224457	0.733122	1997	bUpk3b	1	bUpk3b	Mesoderm_Hoxb	1	Mesoderm_Hoxb
0.252909	7.32228	0.148125	0.70231	0.936816	1998	aIgfbp7	0.528302	aIgfbp7	Mesoderm_Hoxa	0.962264	Mesoderm_Hoxa
[truncated: 2,880 more rows]

## Sheet: sTable_3C_Atf3_Hematopoietic
sTable_3C_Atf3_Hematopoietic_DAA_miloR
logFC	logCPM	F	PValue	FDR	Nhood	subclusters	subclusters_fraction	subclusters_mixed	clusters	clusters_fraction	clusters_mixed
-0.212875	10.4535	0.129663	0.722863	0.943609	1	Ery3	0.634615	Ery3	Erythroid	1	Erythroid
-0.734483	11.5555	3.00439	0.099689	0.648503	2	EndGadd45g	0.521368	EndGadd45g	Endothelium	1	Endothelium					CLUSTERS
0.479154	11.0064	1.20044	0.287304	0.818221	3	BPr	1	BPr	Blood_Progenitors	1	Blood_Progenitors					Coding_name	Cluster_name	New Name in Manuscript
-0.740556	10.9098	2.6553	0.120128	0.680973	4	EndGadd45g	0.514286	EndGadd45g	Endothelium	1	Endothelium					Blood_Progenitors	HEP/BP	HEP/BP
-1.04086	11.2297	5.93292	0.0251814	0.391745	5	EndGadd45g	0.977778	EndGadd45g	Endothelium	1	Endothelium					EMP	EMP	EMP
-0.343485	10.9263	0.505215	0.48609	0.866857	6	Ery1b	0.774648	Ery1b	Erythroid	0.830986	Erythroid					Endothelium	Endothelium	Endothelium
-0.376877	11.4531	0.882577	0.359612	0.842746	7	EMPCcl4	0.899083	EMPCcl4	EMP	1	EMP					Epiblast	Epiblast	Epiblast
-0.117629	11.0773	0.0824361	0.777217	0.956456	8	MegP1	0.905882	MegP1	Megakaryocyte	1	Megakaryocyte					Erythroid	Erythroid	Erythroid
0.359201	11.3681	0.835995	0.372318	0.842746	9	Ery1a	0.796296	Ery1a	Erythroid	1	Erythroid					ExE_Ectoderm	Amniotic Ectoderm	Amniotic-Ectoderm
-1.4253	10.8668	5.88001	0.0269251	0.391745	10	EMPCcl4	0.656716	EMPCcl4	EMP	1	EMP					ExE_Endoderm	Visceral Endoderm	Visceral-Endoderm
0.143129	11.3098	0.151159	0.701872	0.943609	11	Ery1b	0.71	Ery1b	Erythroid	1	Erythroid					Megakaryocyte	MkP	MkP
-0.70381	11.0117	1.89846	0.185375	0.739867	12	EndGadd45g	0.539474	EndGadd45g	Endothelium	1	Endothelium					Mesoderm_Hoxa	Limb Mesoderm and Allantois	Limb Mesoderm-Allantois
-1.2833	11.3588	3.81359	0.0703361	0.571943	13	EMPSepp1	1	EMPSepp1	EMP	1	EMP					Mesoderm_Hoxb	Mesenchyme and Epicardium	Mesenchyme-Epicardium
0.278122	11.2388	0.557538	0.464646	0.861487	14	MegP1	0.634409	MegP1	Megakaryocyte	1	Megakaryocyte					Mesoderm_Ifit1	Atf3-KO Enriched	Atf3-KO-Enriched
-1.57615	10.9172	5.78911	0.0299127	0.393321	15	EMPSepp1	1	EMPSepp1	EMP	1	EMP					Mesoderm_Mixl1	Nascent Mesoderm	Nascent-Mesoderm
0.132176	11.0967	0.105214	0.749302	0.943609	16	MegP3	0.914634	MegP3	Megakaryocyte	1	Megakaryocyte					Naive	Naive Pluripotency	Naive-Pluripotency
-0.157524	10.954	0.141691	0.710892	0.943609	17	MegP1	0.973684	MegP1	Megakaryocyte	1	Megakaryocyte					PGC	PGC	PGC
-0.721045	10.8454	1.36016	0.260983	0.796357	18	EndGadd45g	0.876923	EndGadd45g	Endothelium	1	Endothelium					Primitive_Streak	Primitive Streak	Primitive-Streak
-0.396176	11.3437	0.789417	0.385888	0.842746	19	EMPCcl4	0.875	EMPCcl4	EMP	1	EMP
0.036293	11.1109	0.00776927	0.930711	0.985787	20	Ery3	0.906977	Ery3	Erythroid	1	Erythroid
0.456789	11.2807	1.49728	0.236461	0.796357	21	BPr	1	BPr	Blood_Progenitors	1	Blood_Progenitors					SUBCLUSTERS
0.135203	10.9492	0.106205	0.748167	0.943609	22	Ery1a	0.608108	Ery1a	Erythroid	1	Erythroid					Coding_name	Subluster_name	New Name in Manuscript
0.325736	11.3279	0.717915	0.407666	0.846778	23	Ery3	0.961165	Ery3	Erythroid	1	Erythroid					aActc1	Allantois 1	Allantois#1
0.543087	10.8086	0.855071	0.367931	0.842746	24	EMPSepp1	0.918033	EMPSepp1	EMP	1	EMP					aDach1	Limb Mesoderm 2	Limb-Mesoderm#2
0.463989	10.6882	0.78803	0.386102	0.842746	25	EMPNrg1	0.482759	Mixed	EMP	0.5	EMP					aFgf12SG2M	Allantois 3	Allantois#3
0.419857	10.9424	1.07936	0.312242	0.842644	26	Ery3	0.986301	Ery3	Erythroid	1	Erythroid					aGreb1	Limb Mesoderm 1	Limb-Mesoderm#1
0.331744	11.0537	0.577522	0.45687	0.861487	27	Ery3	0.987654	Ery3	Erythroid	1	Erythroid					aIgfbp7	Allantois 4	Allantois#4
-0.0584722	11.0067	0.0167659	0.898374	0.985787	28	BPr	0.783133	BPr	Blood_Progenitors	0.783133	Blood_Progenitors					aWnt2G1	Allantois 2	Allantois#2
-0.10674	11.1688	0.0419095	0.840258	0.975987	29	EMPSepp1	0.756098	EMPSepp1	EMP	1	EMP					baIfit1	Atf3-KO Enriched	Atf3-KO-Enriched
0.280293	11.3719	0.551788	0.466925	0.861487	30	BPr	0.707547	BPr	Blood_Progenitors	0.707547	Blood_Progenitors					bCacna1d	Epicardium 1	Epicardium#1
-0.512875	10.4082	0.616751	0.442208	0.859385	31	EndCyp26b1	0.666667	EndCyp26b1	Endothelium	1	Endothelium					bFgf15	Lateral Plate Mesoderm	Lateral-Plate-Mesoderm
0.134614	11.1765	0.119353	0.733638	0.943609	32	EMPCcl4	1	EMPCcl4	EMP	1	EMP					bNrxn3	Epicardium 2	Epicardium#2
0.293702	11.3247	0.587676	0.453	0.861487	33	EMPNrg1	0.979592	EMPNrg1	EMP	0.979592	EMP					bPlxna4	Epicardium 3	Epicardium#3
0.0765386	10.9168	0.0336699	0.856409	0.979543	34	MegP1	0.72973	MegP1	Megakaryocyte	0.72973	Megakaryocyte					BPr	HEP/BP	HEP/BP
0.217484	11.0132	0.290739	0.596183	0.91645	35	MegP3	0.897436	MegP3	Megakaryocyte	1	Megakaryocyte					bStard8	Mesenchyme 1	Mesenchyme#1
-0.11255	10.7741	0.0467618	0.831165	0.971331	36	Ery3	0.985507	Ery3	Erythroid	0.985507	Erythroid					bUpk3b	Mesenchyme 2	Mesenchyme#2
0.229681	11.0551	0.332597	0.571091	0.91645	37	Ery1a	0.646341	Ery1a	Erythroid	0.865854	Erythroid					EcXAnxa1	Amniotic Ectoderm 3	Amniotic-Ectoderm#3
0.979127	10.8201	4.58317	0.0458494	0.452582	38	Ery3	0.984848	Ery3	Erythroid	1	Erythroid					EcXCldn3	Amniotic Ectoderm 2	Amniotic-Ectoderm#2
0.430948	10.6048	0.682832	0.419152	0.846778	39	BPr	1	BPr	Blood_Progenitors	1	Blood_Progenitors					EcXSfn	Amniotic Ectoderm 1	Amniotic-Ectoderm#1
0.629622	10.9409	2.07896	0.166071	0.739867	40	Ery3	0.986842	Ery3	Erythroid	1	Erythroid					EMPCcl4	EMP 3	EMP#3
-0.106324	11.2152	0.0338252	0.856616	0.979543	41	Ery2	0.791667	Ery2	Erythroid	1	Erythroid					EMPIl17ra	EMP 2	EMP#2
-0.125383	11.1516	0.104097	0.750588	0.943609	42	EMPCcl4	0.850575	EMPCcl4	EMP	1	EMP					EMPNrg1	EMP 1	EMP#1
-1.04098	10.7054	2.76684	0.113413	0.673343	43	EndGadd45g	1	EndGadd45g	Endothelium	1	Endothelium					EMPSepp1	EMP 4	EMP#4
-0.376684	10.7288	0.582424	0.454994	0.861487	44	BPr	0.873016	BPr	Blood_Progenitors	0.873016	Blood_Progenitors					EndCdh5	Endothelium 2	Endothelium#2
-0.353565	11.0139	0.744699	0.399219	0.842746	45	Ery1b	0.8375	Ery1b	Erythroid	1	Erythroid					EndCyp26b1	Endocardium	Endocardium
0.539038	10.6497	0.834723	0.372675	0.842746	46	MegP2	0.566667	MegP2	Megakaryocyte	0.566667	Megakaryocyte					EndGadd45g	Endothelium 1	Endothelium#1
0.482405	11.1105	1.36202	0.258024	0.796357	47	MegP3	0.783133	MegP3	Megakaryocyte	1	Megakaryocyte					EndRsad2	Endothelium 3	Endothelium#3
-2.38679	10.7261	12.8802	0.0020768	0.0713036	48	EMPSepp1	0.948276	EMPSepp1	EMP	1	EMP					EnXFgf5	Anterior Primitive Streak	Anterior-Primitive-Streak
0.535983	11.3346	2.03976	0.169913	0.739867	49	EMPCcl4	1	EMPCcl4	EMP	1	EMP					EnXTtr	Visceral Endoderm	Visceral-Endoderm
-0.442198	10.5201	0.704045	0.412149	0.846778	50	EndCdh5	0.846154	EndCdh5	Endothelium	1	Endothelium					Epib	Epiblast	Epiblast
0.564266	10.8347	1.52218	0.232748	0.796357	51	Ery1a	0.871429	Ery1a	Erythroid	1	Erythroid					Ery1a	Erythroid 1	Erythroid#1
0.122319	11.3857	0.111681	0.742001	0.943609	52	Ery3	1	Ery3	Erythroid	1	Erythroid					Ery1b	Erythroid 2	Erythroid#2
-0.617531	10.8614	2.13417	0.160839	0.739867	53	EndCdh5	0.985507	EndCdh5	Endothelium	1	Endothelium					Ery2	Erythroid 3	Erythroid#3
-0.67751	11.06	2.4995	0.130843	0.691119	54	EndGadd45g	0.963415	EndGadd45g	Endothelium	0.97561	Endothelium					Ery3	Erythroid 4	Erythroid#4
0.442957	10.8297	1.02268	0.324941	0.842746	55	BPr	1	BPr	Blood_Progenitors	1	Blood_Progenitors					MegP1	MkP 1	MkP#1
-1.66704	10.7711	10.2622	0.00480113	0.129004	56	EndCdh5	0.921875	EndCdh5	Endothelium	1	Endothelium					MegP2	MEP	MEP
-1.05631	10.5694	3.41612	0.0806269	0.589087	57	EndGadd45g	0.471698	Mixed	Endothelium	1	Endothelium					MegP3	MkP 2	MkP#2
-0.575359	11.108	2.11165	0.162949	0.739867	58	EMPCcl4	1	EMPCcl4	EMP	1	EMP					MesoMixl1	Nascent Mesoderm	Nascent-Mesoderm
0.730003	10.4758	1.48856	0.237778	0.796357	59	BPr	0.980769	BPr	Blood_Progenitors	0.980769	Blood_Progenitors					Naive	Naive Pluripotency
-0.295624	10.9017	0.313606	0.5828	0.91645	60	Ery2	0.605263	Ery2	Erythroid	1	Erythroid					PGC	PGC
-0.0261472	11.3113	0.00505793	0.944067	0.987197	61	Ery1a	0.633663	Ery1a	Erythroid	0.871287	Erythroid					PSMesp1	Primitive Streak 2	Primitive-Streak#2
0.842841	10.8198	3.49955	0.0773044	0.585708	62	Ery3	1	Ery3	Erythroid	1	Erythroid					PST	Primitive Streak 1	Primitive-Streak#1
0.382011	11.12	0.974033	0.33642	0.842746	63	Ery1a	0.894118	Ery1a	Erythroid	1	Erythroid
0.406785	10.9157	1.01639	0.326394	0.842746	64	Ery1a	0.986111	Ery1a	Erythroid	1	Erythroid
-0.324543	10.7992	0.475979	0.49882	0.871215	65	Ery2	0.764706	Ery2	Erythroid	1	Erythroid
-0.140966	10.8882	0.0845554	0.774509	0.956456	66	Ery2	0.675676	Ery2	Erythroid	1	Erythroid
-0.380244	10.9556	0.644815	0.432178	0.847892	67	EndGadd45g	1	EndGadd45g	Endothelium	1	Endothelium
-1.09665	10.6576	4.29935	0.052362	0.490299	68	EndGadd45g	0.983051	EndGadd45g	Endothelium	0.983051	Endothelium
-0.172649	10.5873	0.103983	0.75072	0.943609	69	EndGadd45g	0.709091	EndGadd45g	Endothelium	0.709091	Endothelium
0.0450712	11.3257	0.0119432	0.914154	0.985787	70	Ery1a	0.858586	Ery1a	Erythroid	1	Erythroid
-0.706231	11.0374	2.64303	0.120933	0.680973	71	EndCdh5	0.858974	EndCdh5	Endothelium	1	Endothelium
0.374507	11.1256	0.927328	0.347988	0.842746	72	Ery1a	0.870588	Ery1a	Erythroid	1	Erythroid
-0.26767	10.7207	0.275076	0.60618	0.91645	73	Ery3	0.890625	Ery3	Erythroid	1	Erythroid
-0.0916556	10.8662	0.0334699	0.856831	0.979543	74	EndGadd45g	0.476923	Mixed	Endothelium	1	Endothelium
-1.30979	11.4674	7.69126	0.0124682	0.285383	75	EMPCcl4	0.695238	EMPCcl4	EMP	1	EMP
0.0154753	10.6808	0.00090215	0.97636	0.994795	76	Ery1b	0.483333	Mixed	Erythroid	1	Erythroid
-0.805024	10.7796	1.88655	0.187046	0.739867	77	EndCdh5	0.983871	EndCdh5	Endothelium	1	Endothelium
-0.203029	10.4038	0.11567	0.737614	0.943609	78	EndCdh5	0.530612	EndCdh5	Endothelium	1	Endothelium
-0.221891	10.3855	0.14059	0.711963	0.943609	79	Ery3	0.877551	Ery3	Erythroid	1	Erythroid
0.0516138	11.2184	0.0175241	0.896115	0.985787	80	EMPNrg1	0.966292	EMPNrg1	EMP	1	EMP
-1.08981	10.842	4.98611	0.0381346	0.435978	81	EndGadd45g	0.985075	EndGadd45g	Endothelium	1	Endothelium
-0.0186497	11.1008	0.00197615	0.965019	0.988472	82	MegP1	0.965116	MegP1	Megakaryocyte	1	Megakaryocyte
-0.466568	11.2115	1.33507	0.262623	0.796357	83	EMPCcl4	0.956522	EMPCcl4	EMP	1	EMP
0.0192737	11.3747	0.00228244	0.962408	0.988472	84	Ery3	0.953704	Ery3	Erythroid	1	Erythroid
1.17867	10.5976	4.69258	0.0435909	0.452582	85	Ery1a	0.928571	Ery1a	Erythroid	0.964286	Erythroid
0.531245	11.1357	1.77161	0.199368	0.751278	86	EMPNrg1	0.511905	EMPNrg1	EMP	1	EMP
0.000985143	11.336	5.87452e-06	0.998092	0.998103	87	EndCdh5	0.980198	EndCdh5	Endothelium	1	Endothelium
-0.855471	11.2382	4.1117	0.0572528	0.512786	88	EMPCcl4	0.75	EMPCcl4	EMP	1	EMP
2.40744	10.3954	14.405	0.00127337	0.0605343	89	EndRsad2	0.522727	EndRsad2	Endothelium	0.931818	Endothelium
0.247751	11.4694	0.451983	0.509712	0.875006	90	Ery1a	0.920354	Ery1a	Erythroid	1	Erythroid
-0.286654	11.0405	0.467594	0.50258	0.871215	91	EMPCcl4	0.707317	EMPCcl4	EMP	1	EMP
-0.324155	10.7897	0.45735	0.50724	0.873187	92	Ery1b	0.695652	Ery1b	Erythroid	1	Erythroid
0.633719	10.8307	0.998607	0.333967	0.842746	93	Ery2	0.565217	Ery2	Erythroid	1	Erythroid
-0.220854	11.2843	0.225475	0.640689	0.926926	94	EMPSepp1	0.857143	EMPSepp1	EMP	1	EMP
-0.500918	10.7697	1.1406	0.299276	0.833121	95	EndCdh5	1	EndCdh5	Endothelium	1	Endothelium
-0.625059	10.8243	2.04288	0.169603	0.739867	96	EndGadd45g	0.746269	EndGadd45g	Endothelium	0.835821	Endothelium
0.0374995	11.1114	0.00790603	0.930105	0.985787	97	Ery3	0.953488	Ery3	Erythroid	1	Erythroid
-0.485873	11.0871	1.44193	0.244989	0.796357	98	EndGadd45g	0.988235	EndGadd45g	Endothelium	1	Endothelium
0.185283	10.578	0.115338	0.737976	0.943609	99	Ery1b	0.962264	Ery1b	Erythroid	1	Erythroid
-0.245362	10.5629	0.186212	0.671079	0.938741	100	Ery3	0.709091	Ery3	Erythroid	1	Erythroid
0.607201	11.4053	2.56506	0.1262	0.687262	101	Ery1a	0.963303	Ery1a	Erythroid	0.990826	Erythroid
0.540072	11.1241	1.587	0.22343	0.789028	102	Ery3	1	Ery3	Erythroid	1	Erythroid
0.138098	11.1309	0.117212	0.735941	0.943609	103	EMPNrg1	0.857143	EMPNrg1	EMP	0.857143	EMP
0.993984	11.1835	5.13723	0.0356326	0.431783	104	BPr	1	BPr	Blood_Progenitors	1	Blood_Progenitors
0.196769	11.0612	0.22827	0.638411	0.926926	105	Ery3	1	Ery3	Erythroid	1	Erythroid
0.714529	11.0714	2.80855	0.110596	0.670084	106	Ery1b	0.531646	Ery1b	Erythroid	0.683544	Erythroid
0.0368258	10.8468	0.0077708	0.930704	0.985787	107	Ery1a	0.42029	Mixed	Erythroid	1	Erythroid
-0.0320968	11.0004	0.00636723	0.937258	0.985787	108	BPr	0.721519	BPr	Blood_Progenitors	0.721519	Blood_Progenitors
0.037823	11.3037	0.0103515	0.920057	0.985787	109	EMPNrg1	0.927835	EMPNrg1	EMP	0.927835	EMP
0.359147	11.502	0.82221	0.376204	0.842746	110	Ery1a	0.982456	Ery1a	Erythroid	1	Erythroid
0.263065	10.8201	0.315937	0.580812	0.91645	111	Ery1b	0.40625	Mixed	Erythroid	0.734375	Erythroid
-0.0513084	11.2064	0.0178855	0.895056	0.985787	112	EndGadd45g	0.602151	EndGadd45g	Endothelium	0.612903	Endothelium
-5.19757	10.5706	24.5834	0.00011572	0.0119192	113	EMPSepp1	0.92	EMPSepp1	EMP	1	EMP
-0.448113	10.6341	0.742206	0.399994	0.842746	114	Ery3	1	Ery3	Erythroid	1	Erythroid
-1.0471	11.0961	5.38469	0.0319288	0.39464	115	EMPCcl4	0.91358	EMPCcl4	EMP	1	EMP
-0.259055	11.2146	0.394922	0.537412	0.8866	116	Ery3	0.968421	Ery3	Erythroid	1	Erythroid
0.0516135	10.8158	0.0101668	0.920771	0.985787	117	Ery2	0.814286	Ery2	Erythroid	1	Erythroid
-0.466086	10.6994	0.773875	0.390315	0.842746	118	EndCdh5	0.677966	EndCdh5	Endothelium	1	Endothelium
-0.526314	10.9659	0.980876	0.335713	0.842746	119	EndGadd45g	1	EndGadd45g	Endothelium	1	Endothelium
0.160122	10.545	0.0668564	0.798827	0.96421	120	Ery2	0.944444	Ery2	Erythroid	1	Erythroid
0.0221528	10.8619	0.00193392	0.965395	0.988472	121	MegP3	0.955224	MegP3	Megakaryocyte	1	Megakaryocyte
0.186623	10.2868	0.0801173	0.780284	0.956456	122	BPr	0.933333	BPr	Blood_Progenitors	0.933333	Blood_Progenitors
-0.0484707	10.4395	0.00699536	0.934243	0.985787	123	MegP1	0.836735	MegP1	Megakaryocyte	0.836735	Megakaryocyte
0.278785	11.1151	0.426997	0.521513	0.875935	124	EMPCcl4	0.825581	EMPCcl4	EMP	1	EMP
-0.549104	11.1946	1.80174	0.195758	0.750393	125	EndGadd45g	0.955056	EndGadd45g	Endothelium	0.966292	Endothelium
0.416919	10.7359	0.799285	0.382801	0.842746	126	Ery1a	0.741935	Ery1a	Erythroid	1	Erythroid
0.560969	11.0173	1.55055	0.228609	0.796357	127	BPr	0.987342	BPr	Blood_Progenitors	0.987342	Blood_Progenitors
-0.242142	11.0605	0.273702	0.607075	0.91645	128	EndGadd45g	0.346154	Mixed	Endothelium	1	Endothelium
0.734008	10.558	2.02109	0.171782	0.739867	129	EMPNrg1	0.566038	EMPNrg1	EMP	0.566038	EMP
-0.753656	11.2525	2.91659	0.104414	0.665233	130	EMPCcl4	0.747253	EMPCcl4	EMP	1	EMP
0.473782	10.832	0.53627	0.475607	0.866857	131	Ery2	0.887324	Ery2	Erythroid	1	Erythroid
0.416338	10.874	0.645984	0.431957	0.847892	132	EndCyp26b1	0.984615	EndCyp26b1	Endothelium	1	Endothelium
-0.190023	11.2452	0.18594	0.671397	0.938741	133	Ery3	0.989899	Ery3	Erythroid	1	Erythroid
-0.545342	10.7037	1.20645	0.286139	0.818221	134	EndCdh5	0.983607	EndCdh5	Endothelium	1	Endothelium
-0.0411948	10.7193	0.00762301	0.931364	0.985787	135	MegP1	1	MegP1	Megakaryocyte	1	Megakaryocyte
0.181772	10.634	0.13128	0.721218	0.943609	136	EMPIl17ra	0.637931	EMPIl17ra	EMP	1	EMP
0.213164	11.0389	0.172146	0.683341	0.943609	137	Ery2	0.785714	Ery2	Erythroid	1	Erythroid
0.285117	10.9163	0.523898	0.478245	0.866857	138	Ery1a	0.861111	Ery1a	Erythroid	1	Erythroid
-0.387243	10.9831	0.859891	0.36572	0.842746	139	EndCdh5	0.973333	EndCdh5	Endothelium	1	Endothelium
-0.00574815	10.9686	0.000181471	0.989396	0.998103	140	EndGadd45g	0.987013	EndGadd45g	Endothelium	0.987013	Endothelium
-0.00244188	10.8653	3.66206e-05	0.995236	0.998103	141	Ery3	0.887324	Ery3	Erythroid	1	Erythroid
-0.0759668	11.1667	0.0406597	0.842399	0.975987	142	EMPNrg1	1	EMPNrg1	EMP	1	EMP
-0.0187814	10.9459	0.0016869	0.967679	0.988472	143	Ery3	0.644737	Ery3	Erythroid	1	Erythroid
-0.348746	11.2735	0.9108	0.352218	0.842746	144	Ery1b	0.583333	Ery1b	Erythroid	1	Erythroid
0.454478	11.4307	1.3418	0.261465	0.796357	145	Ery1a	0.778761	Ery1a	Erythroid	0.867257	Erythroid
-0.802146	10.5367	1.96976	0.17705	0.739867	146	MegP3	1	MegP3	Megakaryocyte	1	Megakaryocyte
-0.51671	10.7645	0.95504	0.341058	0.842746	147	EndCdh5	0.786885	EndCdh5	Endothelium	1	Endothelium
0.460661	10.8139	0.785411	0.386877	0.842746	148	Ery3	1	Ery3	Erythroid	1	Erythroid
-0.407562	10.3544	0.503714	0.48673	0.866857	149	Ery3	0.659574	Ery3	Erythroid	1	Erythroid
-0.0610921	11.0006	0.0194341	0.890637	0.985787	150	Ery1a	0.923077	Ery1a	Erythroid	1	Erythroid
0.584576	10.9718	1.75056	0.201942	0.752738	151	Ery1a	0.973333	Ery1a	Erythroid	0.973333	Erythroid
0.414203	10.2308	0.514519	0.482156	0.866857	152	MegP1	0.875	MegP1	Megakaryocyte	0.975	Megakaryocyte
0.227346	10.9904	0.29475	0.593679	0.91645	153	EndGadd45g	0.636364	EndGadd45g	Endothelium	0.636364	Endothelium
-0.523159	11.2633	1.86866	0.188025	0.739867	154	EndGadd45g	0.979167	EndGadd45g	Endothelium	1	Endothelium
0.634714	10.3543	0.913142	0.351842	0.842746	155	Ery1a	0.851064	Ery1a	Erythroid	1	Erythroid
0.786809	11.0479	2.76477	0.113225	0.673343	156	Ery3	1	Ery3	Erythroid	1	Erythroid
0.0496453	10.3032	0.00591386	0.939528	0.985787	157	MegP2	0.590909	MegP2	Megakaryocyte	1	Megakaryocyte
-0.618131	10.598	1.11303	0.30502	0.83408	158	EndGadd45g	0.890909	EndGadd45g	Endothelium	1	Endothelium
0.351743	10.478	0.253808	0.620799	0.919107	159	Ery3	0.444444	Mixed	Erythroid	1	Erythroid
0.688438	10.9923	2.53689	0.12817	0.688777	160	BPr	0.987342	BPr	Blood_Progenitors	0.987342	Blood_Progenitors
0.541606	11.5371	1.4352	0.246334	0.796357	161	Ery2	0.764706	Ery2	Erythroid	1	Erythroid
0.549355	10.4901	0.92715	0.348033	0.842746	162	BPr	0.980769	BPr	Blood_Progenitors	0.980769	Blood_Progenitors
0.602924	10.5419	1.33175	0.263198	0.796357	163	EMPNrg1	0.944444	EMPNrg1	EMP	0.944444	EMP
0.288586	10.9848	0.475134	0.499197	0.871215	164	Ery1a	0.846154	Ery1a	Erythroid	1	Erythroid
0.255466	11.1768	0.360941	0.55528	0.903061	165	EMPCcl4	0.966667	EMPCcl4	EMP	1	EMP
0.128453	11.0928	0.105166	0.749358	0.943609	166	MegP1	0.710843	MegP1	Megakaryocyte	1	Megakaryocyte
0.0553474	11.3115	0.0225897	0.882157	0.985787	167	Ery1a	0.79798	Ery1a	Erythroid	0.919192	Erythroid
-0.108595	10.8853	0.059022	0.810724	0.966892	168	EndCdh5	0.927536	EndCdh5	Endothelium	1	Endothelium
0.610354	10.9276	1.97701	0.176294	0.739867	169	Ery1a	0.986667	Ery1a	Erythroid	1	Erythroid
0.568418	10.3025	0.93323	0.346495	0.842746	170	MegP3	0.954545	MegP3	Megakaryocyte	1	Megakaryocyte
-1.21945	11.2788	7.75148	0.0120354	0.285383	171	EndGadd45g	0.978947	EndGadd45g	Endothelium	1	Endothelium
-1.13019	11.0384	5.55168	0.0296772	0.393321	172	EndCdh5	1	EndCdh5	Endothelium	1	Endothelium
0.612233	11.1637	2.50814	0.130219	0.691119	173	BPr	0.988889	BPr	Blood_Progenitors	0.988889	Blood_Progenitors
-0.606852	10.3468	0.839145	0.371439	0.842746	174	EMPSepp1	0.904762	EMPSepp1	EMP	1	EMP
-0.422833	10.931	0.794338	0.384247	0.842746	175	EMPCcl4	0.971014	EMPCcl4	EMP	1	EMP
0.282527	11.0546	0.425152	0.522404	0.875935	176	Ery1a	0.8375	Ery1a	Erythroid	1	Erythroid
0.235518	10.9531	0.298404	0.591418	0.91645	177	EMPNrg1	0.878378	EMPNrg1	EMP	1	EMP
0.467707	10.9547	1.00874	0.328172	0.842746	178	BPr	0.961538	BPr	Blood_Progenitors	0.961538	Blood_Progenitors
-2.42482	11.1476	11.5329	0.00413952	0.116283	179	EMPSepp1	1	EMPSepp1	EMP	1	EMP
-0.00438724	11.1169	0.00010545	0.991917	0.998103	180	MegP3	1	MegP3	Megakaryocyte	1	Megakaryocyte
0.192631	11.2707	0.286922	0.598587	0.91645	181	Ery3	1	Ery3	Erythroid	1	Erythroid
0.432334	11.0122	0.683173	0.419817	0.846778	182	EndCdh5	0.432432	Mixed	Endothelium	1	Endothelium
-0.0804606	10.6359	0.024945	0.876217	0.985787	183	EndCdh5	0.982759	EndCdh5	Endothelium	1	Endothelium
0.33955	11.2599	0.726122	0.405049	0.846778	184	EMPNrg1	0.902174	EMPNrg1	EMP	1	EMP
0.0941676	11.0038	0.0450112	0.834305	0.971331	185	Ery3	0.938272	Ery3	Erythroid	0.975309	Erythroid
0.968845	10.6821	3.55583	0.0751532	0.585708	186	Ery3	0.965517	Ery3	Erythroid	0.965517	Erythroid
-0.223519	10.8792	0.246463	0.625429	0.920274	187	Ery1b	0.5	Ery1b	Erythroid	1	Erythroid
0.0660991	11.3088	0.0331557	0.857497	0.979543	188	Ery1b	0.397959	Mixed	Erythroid	1	Erythroid
0.661246	11.1022	1.22398	0.286526	0.818221	189	Ery2	0.896552	Ery2	Erythroid	1	Erythroid
-0.0651151	10.7101	0.0125506	0.91203	0.985787	190	Ery3	0.984375	Ery3	Erythroid	1	Erythroid
-0.503156	11.1108	1.35603	0.259037	0.796357	191	EMPIl17ra	0.869048	EMPIl17ra	EMP	1	EMP
-0.165607	11.0888	0.153646	0.699558	0.943609	192	Ery3	0.988506	Ery3	Erythroid	1	Erythroid
-0.171102	10.7252	0.128458	0.724098	0.943609	193	BPr	0.984375	BPr	Blood_Progenitors	0.984375	Blood_Progenitors
-1.81941	11.0568	12.0917	0.00266338	0.0866298	194	EMPSepp1	0.794872	EMPSepp1	EMP	1	EMP
-0.0790141	10.761	0.0208104	0.886887	0.985787	195	Ery2	0.606061	Ery2	Erythroid	1	Erythroid
0.727215	11.2611	3.11948	0.0938727	0.638226	196	Ery1a	0.785714	Ery1a	Erythroid	0.806122	Erythroid
-0.0528168	10.9685	0.0151795	0.903274	0.985787	197	Ery3	0.973684	Ery3	Erythroid	0.973684	Erythroid
0.781094	10.9617	3.76317	0.0678074	0.566284	198	Ery1a	0.493333	Mixed	Erythroid	1	Erythroid
0.663929	10.541	1.41362	0.249507	0.796357	199	Ery3	0.925926	Ery3	Erythroid	0.944444	Erythroid
0.62638	10.657	1.3835	0.254433	0.796357	200	Ery3	0.931034	Ery3	Erythroid	0.931034	Erythroid
-0.0568232	10.4435	0.009622	0.922915	0.985787	201	Ery2	0.56	Ery2	Erythroid	1	Erythroid
0.00771917	10.6059	0.000174643	0.9896	0.998103	202	EMPSepp1	0.961538	EMPSepp1	EMP	1	EMP
-1.60994	11.182	6.82025	0.0200081	0.343472	203	EMPSepp1	0.926829	EMPSepp1	EMP	1	EMP
-0.203756	10.5349	0.146551	0.70622	0.943609	204	EndCdh5	0.730769	EndCdh5	Endothelium	1	Endothelium
-1.00312	11.1279	4.91299	0.039417	0.435978	205	EndGadd45g	1	EndGadd45g	Endothelium	1	Endothelium
0.244576	10.8767	0.351416	0.560496	0.907871	206	Ery1a	0.594203	Ery1a	Erythroid	0.942029	Erythroid
0.345458	10.7909	0.36702	0.552546	0.901008	207	Ery2	0.642857	Ery2	Erythroid	1	Erythroid
0.0243144	10.9196	0.00331552	0.954701	0.988472	208	BPr	0.791667	BPr	Blood_Progenitors	0.791667	Blood_Progenitors
-0.209673	10.8473	0.226694	0.639565	0.926926	209	EndGadd45g	0.929577	EndGadd45g	Endothelium	0.943662	Endothelium
0.112151	11.0029	0.0801009	0.780306	0.956456	210	EMPNrg1	1	EMPNrg1	EMP	1	EMP
-0.377877	10.7145	0.506637	0.485486	0.866857	211	Ery1b	0.815385	Ery1b	Erythroid	1	Erythroid
0.0966629	10.8114	0.0506848	0.824346	0.968528	212	Ery2	0.552239	Ery2	Erythroid	1	Erythroid
-0.397701	11.2973	0.872564	0.36229	0.842746	213	EndGadd45g	0.62766	EndGadd45g	Endothelium	1	Endothelium
-0.141839	10.7989	0.106275	0.748088	0.943609	214	EMPNrg1	0.820896	EMPNrg1	EMP	0.820896	EMP
-0.626807	10.9452	1.81845	0.19379	0.748777	215	EndCdh5	0.813333	EndCdh5	Endothelium	0.986667	Endothelium
-0.140042	10.6905	0.0775154	0.783784	0.956456	216	Ery2	1	Ery2	Erythroid	1	Erythroid
0.419645	11.1998	0.91293	0.351668	0.842746	217	BPr	1	BPr	Blood_Progenitors	1	Blood_Progenitors
0.101446	10.8989	0.0592908	0.810302	0.966892	218	Ery1a	0.597222	Ery1a	Erythroid	1	Erythroid
0.651043	10.4544	1.42223	0.248122	0.796357	219	EndRsad2	0.510204	EndRsad2	Endothelium	1	Endothelium
-0.359675	10.6383	0.468875	0.502002	0.871215	220	EndCyp26b1	0.821429	EndCyp26b1	Endothelium	1	Endothelium
0.042946	10.7571	0.00668105	0.935734	0.985787	221	Ery3	0.953846	Ery3	Erythroid	1	Erythroid
-0.559915	11.098	1.79377	0.196705	0.750393	222	EndCdh5	0.940476	EndCdh5	Endothelium	1	Endothelium
-0.42237	10.793	0.811142	0.379368	0.842746	223	EndCdh5	0.984375	EndCdh5	Endothelium	1	Endothelium
0.68769	10.6824	1.81787	0.193858	0.748777	224	MegP3	0.866667	MegP3	Megakaryocyte	1	Megakaryocyte
0.143667	10.9086	0.125483	0.727171	0.943609	225	Ery1a	0.816901	Ery1a	Erythroid	1	Erythroid
0.398808	10.9152	0.796181	0.383707	0.842746	226	Ery1a	0.789474	Ery1a	Erythroid	1	Erythroid
0.568697	10.4901	0.873267	0.362101	0.842746	227	Ery3	0.673077	Ery3	Erythroid	0.673077	Erythroid
0.557269	10.7063	1.08222	0.311618	0.842644	228	BPr	1	BPr	Blood_Progenitors	1	Blood_Progenitors
0.584251	10.9063	1.78276	0.198023	0.750787	229	Ery3	1	Ery3	Erythroid	1	Erythroid
0.373766	11.5059	0.743099	0.399716	0.842746	230	Ery3	1	Ery3	Erythroid	1	Erythroid
-0.00801157	10.9283	0.000389431	0.984467	0.998103	231	EndGadd45g	0.973333	EndGadd45g	Endothelium	0.973333	Endothelium
0.501388	10.3512	0.741312	0.400272	0.842746	232	BPr	1	BPr	Blood_Progenitors	1	Blood_Progenitors
0.0227806	10.6608	0.00185502	0.966108	0.988472	233	EndCdh5	0.701754	EndCdh5	Endothelium	0.894737	Endothelium
0.338335	11.1795	0.698669	0.413906	0.846778	234	Ery1a	0.913043	Ery1a	Erythroid	1	Erythroid
0.638457	11.4028	2.46874	0.133092	0.696939	235	Ery1a	0.990385	Ery1a	Erythroid	1	Erythroid
-2.24277	10.6406	11.3715	0.00329671	0.0970174	236	EMPSepp1	0.672727	EMPSepp1	EMP	1	EMP
-0.0432456	11.0898	0.0117099	0.914993	0.985787	237	Ery1a	0.741176	Ery1a	Erythroid	1	Erythroid
-0.394686	11.4396	0.90539	0.353618	0.842746	238	EndCdh5	0.745283	EndCdh5	Endothelium	1	Endothelium
-0.117938	10.9037	0.083052	0.77641	0.956456	239	EMPIl17ra	0.901408	EMPIl17ra	EMP	1	EMP
0.654164	11.2669	2.30217	0.146111	0.706752	240	BPr	0.959596	BPr	Blood_Progenitors	0.959596	Blood_Progenitors
-0.451012	10.5608	0.649572	0.430513	0.847892	241	Ery3	0.894737	Ery3	Erythroid	0.982456	Erythroid
0.0145808	10.68	0.000847446	0.977088	0.994795	242	Ery1b	0.982759	Ery1b	Erythroid	1	Erythroid
-0.51166	10.6829	0.818073	0.377382	0.842746	243	Ery3	0.836066	Ery3	Erythroid	1	Erythroid
-0.00169665	11.0218	1.36753e-05	0.997093	0.998103	244	Ery2	0.915663	Ery2	Erythroid	1	Erythroid
-2.83254	10.9109	24.0299	0.000112335	0.0119192	245	EMPSepp1	0.888889	EMPSepp1	EMP	1	EMP
0.179872	10.5495	0.110262	0.743582	0.943609	246	Ery3	0.907407	Ery3	Erythroid	0.907407	Erythroid
-0.197881	10.8303	0.171071	0.683921	0.943609	247	EMPCcl4	0.742857	EMPCcl4	EMP	1	EMP
0.310532	10.5898	0.350188	0.561176	0.907871	248	BPr	0.491228	Mixed	Erythroid	0.508772	Erythroid
-0.704213	11.2851	3.11732	0.0939782	0.638226	249	EndCdh5	0.979167	EndCdh5	Endothelium	1	Endothelium
0.240258	10.6068	0.207702	0.653883	0.933256	250	Ery3	1	Ery3	Erythroid	1	Erythroid
0.642064	10.6504	1.22639	0.282313	0.815278	251	Ery2	0.803279	Ery2	Erythroid	1	Erythroid
-0.397585	10.6296	0.548136	0.468381	0.861487	252	EndGadd45g	0.931034	EndGadd45g	Endothelium	1	Endothelium
-1.63814	10.9399	4.75141	0.046137	0.452582	253	EMPSepp1	1	EMPSepp1	EMP	1	EMP
-0.715665	11.002	2.82765	0.109472	0.670084	254	EndGadd45g	0.925	EndGadd45g	Endothelium	0.9875	Endothelium
0.604269	10.3988	0.908654	0.352772	0.842746	255	BPr	1	BPr	Blood_Progenitors	1	Blood_Progenitors
0.0205153	10.9666	0.00228648	0.962375	0.988472	256	BPr	0.538462	BPr	Blood_Progenitors	0.538462	Blood_Progenitors
0.332388	10.6709	0.34347	0.564922	0.911545	257	MegP2	0.661017	MegP2	Megakaryocyte	0.694915	Megakaryocyte
-0.209094	10.4291	0.132768	0.719715	0.943609	258	EndGadd45g	0.468085	Mixed	Endothelium	0.978723	Endothelium
0.790825	10.8869	3.075	0.096072	0.645353	259	Ery3	1	Ery3	Erythroid	1	Erythroid
0.686052	11.1674	2.93424	0.103443	0.665233	260	Ery1a	0.786517	Ery1a	Erythroid	0.808989	Erythroid
-0.226196	10.6436	0.188681	0.669045	0.938741	261	MegP3	1	MegP3	Megakaryocyte	1	Megakaryocyte
-0.407065	10.483	0.574582	0.458	0.861487	262	Ery1b	0.634615	Ery1b	Erythroid	1	Erythroid
-0.131152	11.2768	0.115006	0.738338	0.943609	263	MegP3	0.65625	MegP3	Megakaryocyte	1	Megakaryocyte
0.934466	10.5541	1.95175	0.179977	0.739867	264	Ery3	0.735849	Ery3	Erythroid	1	Erythroid
0.517314	10.9793	1.23379	0.280912	0.815041	265	BPr	0.6625	BPr	Blood_Progenitors	0.6625	Blood_Progenitors
-0.371883	10.5758	0.390996	0.53942	0.8866	266	MegP3	1	MegP3	Megakaryocyte	1	Megakaryocyte
-0.249025	10.6516	0.166224	0.68826	0.943609	267	Ery1a	0.467742	Mixed	Erythroid	1	Erythroid
0.485837	10.9872	1.3242	0.264509	0.796357	268	Ery3	1	Ery3	Erythroid	1	Erythroid
0.736333	10.6477	1.74272	0.202911	0.752738	269	Ery1a	0.716667	Ery1a	Erythroid	0.716667	Erythroid
0.155501	10.8308	0.120527	0.732385	0.943609	270	MegP3	1	MegP3	Megakaryocyte	1	Megakaryocyte
0.576739	10.6856	1.34418	0.261057	0.796357	271	BPr	0.683333	BPr	Blood_Progenitors	0.683333	Blood_Progenitors
-0.321081	10.4497	0.255722	0.619052	0.919107	272	EndCyp26b1	0.608696	EndCyp26b1	Endothelium	1	Endothelium
-0.85956	10.2353	2.01117	0.172785	0.739867	273	MegP3	1	MegP3	Megakaryocyte	1	Megakaryocyte
-0.174173	10.6597	0.124183	0.728528	0.943609	274	Ery1b	0.711864	Ery1b	Erythroid	1	Erythroid
-2.38486	10.7555	13.8802	0.00153029	0.0630478	275	EMPSepp1	0.933333	EMPSepp1	EMP	1	EMP
-0.0970637	11.1145	0.0609093	0.807785	0.966892	276	Ery1b	0.77381	Ery1b	Erythroid	0.952381	Erythroid
-0.240847	10.8162	0.251907	0.621662	0.919107	277	BPr	0.507463	BPr	Blood_Progenitors	0.507463	Blood_Progenitors
0.311782	11.1617	0.650894	0.430052	0.847892	278	BPr	0.988506	BPr	Blood_Progenitors	0.988506	Blood_Progenitors
0.741026	11.1392	2.63885	0.121209	0.680973	279	Ery1a	0.955056	Ery1a	Erythroid	0.955056	Erythroid
0.40147	10.8878	0.678371	0.420649	0.846778	280	EndGadd45g	0.808824	EndGadd45g	Endothelium	0.808824	Endothelium
-0.0589424	10.687	0.0125422	0.912037	0.985787	281	Ery1b	0.862069	Ery1b	Erythroid	1	Erythroid
0.702234	10.5569	1.63236	0.217191	0.780371	282	Ery1a	0.981132	Ery1a	Erythroid	0.981132	Erythroid
0.405672	11.4354	1.27477	0.273314	0.800513	283	Ery1a	0.745455	Ery1a	Erythroid	1	Erythroid
-0.800379	11.0857	2.07142	0.168502	0.739867	284	EMPSepp1	0.623377	EMPSepp1	EMP	1	EMP
-0.485502	10.6446	0.825625	0.375236	0.842746	285	EndCdh5	0.912281	EndCdh5	Endothelium	1	Endothelium
-0.33257	10.4387	0.323622	0.576287	0.91645	286	BPr	0.884615	BPr	Blood_Progenitors	0.884615	Blood_Progenitors
-0.479769	11.369	1.45416	0.243072	0.796357	287	EndGadd45g	1	EndGadd45g	Endothelium	1	Endothelium
-0.626733	10.6346	1.39558	0.252442	0.796357	288	EndCdh5	0.842105	EndCdh5	Endothelium	1	Endothelium
-0.259554	11.302	0.464823	0.503833	0.871215	289	EndCdh5	0.896907	EndCdh5	Endothelium	1	Endothelium
0.0875634	10.9601	0.0456723	0.833112	0.971331	290	MegP1	0.539474	MegP1	Megakaryocyte	1	Megakaryocyte
0.456792	10.8087	1.06877	0.314562	0.842746	291	Ery3	1	Ery3	Erythroid	1	Erythroid
0.181271	10.7087	0.0790327	0.782055	0.956456	292	Ery3	1	Ery3	Erythroid	1	Erythroid
-1.00035	10.4567	2.55677	0.126777	0.687262	293	EndGadd45g	1	EndGadd45g	Endothelium	1	Endothelium
-0.238293	11.2331	0.386053	0.541969	0.888427	294	EndGadd45g	1	EndGadd45g	Endothelium	1	Endothelium
0.0451989	11.3857	0.00899685	0.925529	0.985787	295	EndCyp26b1	0.833333	EndCyp26b1	Endothelium	1	Endothelium
0.955432	10.9224	3.53153	0.0770822	0.585708	296	BPr	0.894737	BPr	Blood_Progenitors	0.894737	Blood_Progenitors
0.808426	10.7781	2.59276	0.124298	0.685859	297	Ery1a	0.984615	Ery1a	Erythroid	1	Erythroid
0.61759	11.1534	2.09839	0.164207	0.739867	298	Ery3	1	Ery3	Erythroid	1	Erythroid
0.333479	10.8638	0.551586	0.467005	0.861487	299	Ery3	1	Ery3	Erythroid	1	Erythroid
-0.283554	10.1904	0.186719	0.670661	0.938741	300	EndCdh5	0.675	EndCdh5	Endothelium	0.975	Endothelium
0.275824	11.04	0.466273	0.503176	0.871215	301	Ery1a	0.8375	Ery1a	Erythroid	0.9875	Erythroid
-0.478074	10.6202	0.911983	0.351912	0.842746	302	Ery1b	0.413793	Mixed	Erythroid	0.689655	Erythroid
0.132285	11.4255	0.0855423	0.773314	0.956456	303	Ery3	0.946903	Ery3	Erythroid	1	Erythroid
-1.9395	10.8782	7.13866	0.0177603	0.313595	304	EMPSepp1	0.80597	EMPSepp1	EMP	1	EMP
-1.51457	10.5734	5.67974	0.0280725	0.393321	305	EMPIl17ra	0.5	EMPIl17ra	EMP	1	EMP
-0.0466862	10.623	0.00754392	0.93172	0.985787	306	Ery2	0.603448	Ery2	Erythroid	1	Erythroid
0.234394	10.6164	0.181348	0.675135	0.940521	307	Ery3	0.864407	Ery3	Erythroid	1	Erythroid
-0.187861	10.7594	0.152839	0.700307	0.943609	308	Ery1a	0.953846	Ery1a	Erythroid	1	Erythroid
0.848403	11.4445	5.01753	0.0375984	0.435978	309	Ery3	0.981308	Ery3	Erythroid	0.981308	Erythroid
0.172451	11.0205	0.156631	0.696809	0.943609	310	EMPNrg1	0.828947	EMPNrg1	EMP	0.907895	EMP
-0.575102	11.3944	2.26504	0.14922	0.709368	311	EndGadd45g	1	EndGadd45g	Endothelium	1	Endothelium
-2.83917	11.1077	14.4401	0.00182945	0.066506	312	EMPSepp1	1	EMPSepp1	EMP	1	EMP
-0.280415	10.5897	0.219001	0.645273	0.927804	313	EndCdh5	0.660714	EndCdh5	Endothelium	0.982143	Endothelium
0.712905	11.4324	3.00745	0.0995293	0.648503	314	Ery2	0.436364	Mixed	Erythroid	1	Erythroid
0.0246391	11.2418	0.00357977	0.952932	0.988472	315	EMPCcl4	0.880435	EMPCcl4	EMP	1	EMP
1.17352	10.8578	5.74801	0.0272573	0.391745	316	BPr	1	BPr	Blood_Progenitors	1	Blood_Progenitors
0.609748	10.5381	0.99905	0.330447	0.842746	317	EndCyp26b1	0.64	EndCyp26b1	Endothelium	1	Endothelium
0.27549	10.7352	0.162987	0.692289	0.943609	318	Ery2	0.78125	Ery2	Erythroid	1	Erythroid
0.391199	11.3052	0.949945	0.342317	0.842746	319	BPr	0.631068	BPr	Blood_Progenitors	0.631068	Blood_Progenitors
0.314639	10.5953	0.365978	0.55256	0.901008	320	EMPIl17ra	1	EMPIl17ra	EMP	1	EMP
0.1861	10.7547	0.129736	0.722789	0.943609	321	EMPCcl4	0.809524	EMPCcl4	EMP	1	EMP
0.226599	11.0718	0.271799	0.608318	0.91645	322	EMPNrg1	0.85	EMPNrg1	EMP	1	EMP
-0.0776903	10.5983	0.0178084	0.895281	0.985787	323	EMPIl17ra	0.796296	EMPIl17ra	EMP	1	EMP
0.185103	10.2328	0.08805	0.76998	0.956456	324	MegP2	0.780488	MegP2	Megakaryocyte	0.97561	Megakaryocyte
0.290457	10.6405	0.269759	0.609657	0.91645	325	BPr	1	BPr	Blood_Progenitors	1	Blood_Progenitors
0.226374	10.9421	0.257574	0.617794	0.919107	326	BPr	1	BPr	Blood_Progenitors	1	Blood_Progenitors
0.0821718	10.6046	0.0216204	0.884693	0.985787	327	BPr	0.966667	BPr	Blood_Progenitors	0.966667	Blood_Progenitors
0.687919	11.065	1.96764	0.177579	0.739867	328	Ery1a	0.987654	Ery1a	Erythroid	1	Erythroid
-1.18457	10.7601	4.0624	0.0592462	0.515692	329	Ery2	0.808824	Ery2	Erythroid	1	Erythroid
0.0066635	10.8232	0.000213698	0.988493	0.998103	330	BPr	0.913043	BPr	Blood_Progenitors	0.913043	Blood_Progenitors
-0.326863	10.7222	0.462946	0.504684	0.871215	331	EndCdh5	0.96875	EndCdh5	Endothelium	1	Endothelium
0.146519	10.4837	0.0512914	0.823317	0.968528	332	EMPSepp1	0.978723	EMPSepp1	EMP	1	EMP
0.240519	10.4623	0.156458	0.696967	0.943609	333	Ery3	0.538462	Ery3	Erythroid	0.980769	Erythroid
-0.665489	10.6511	1.30418	0.26803	0.796357	334	EMPCcl4	0.428571	Mixed	EMP	1	EMP
-0.145078	10.7187	0.0749644	0.787277	0.956456	335	EMPSepp1	0.525424	EMPSepp1	EMP	1	EMP
0.60084	10.4458	1.12375	0.302769	0.83408	336	MegP3	0.55102	MegP3	Megakaryocyte	1	Megakaryocyte
-1.00365	10.4468	2.43949	0.135273	0.696939	337	EMPSepp1	0.875	EMPSepp1	EMP	1	EMP
-0.215843	10.7253	0.203459	0.657191	0.935815	338	Ery1b	0.453125	Mixed	Erythroid	1	Erythroid
-1.12057	11.1218	5.57197	0.0294161	0.393321	339	EndCdh5	0.977011	EndCdh5	Endothelium	1	Endothelium
0.529584	10.8013	1.3536	0.25945	0.796357	340	Ery1a	0.925373	Ery1a	Erythroid	0.955224	Erythroid
-0.437047	11.2806	1.33432	0.262753	0.796357	341	EndGadd45g	1	EndGadd45g	Endothelium	1	Endothelium
0.637729	10.9562	2.29889	0.146382	0.706752	342	Ery1a	0.947368	Ery1a	Erythroid	0.947368	Erythroid
0.583704	10.6658	0.829069	0.375128	0.842746	343	BPr	1	BPr	Blood_Progenitors	1	Blood_Progenitors
0.443121	10.4514	0.559924	0.463706	0.861487	344	Ery3	0.980769	Ery3	Erythroid	1	Erythroid
0.620465	11.1416	2.36218	0.14125	0.706752	345	Ery3	1	Ery3	Erythroid	1	Erythroid
0.40679	10.9319	0.888142	0.358137	0.842746	346	EMPCcl4	1	EMPCcl4	EMP	1	EMP
-3.58867	10.9435	25.4726	0.000109538	0.0119192	347	EMPSepp1	0.971831	EMPSepp1	EMP	1	EMP
0.363474	10.9168	0.700777	0.413216	0.846778	348	Ery3	1	Ery3	Erythroid	1	Erythroid
-0.207974	10.9058	0.246945	0.625093	0.920274	349	EndCdh5	0.810811	EndCdh5	Endothelium	0.986486	Endothelium
-0.112407	10.8572	0.0721727	0.791175	0.956842	350	EndGadd45g	0.873239	EndGadd45g	Endothelium	0.873239	Endothelium
0.523306	11.0181	1.30596	0.267714	0.796357	351	Ery1a	0.756098	Ery1a	Erythroid	0.853659	Erythroid
-1.78297	10.7745	11.563	0.00309466	0.095625	352	EMPCcl4	0.909091	EMPCcl4	EMP	1	EMP
0.448464	10.4845	0.71978	0.407069	0.846778	353	Ery3	1	Ery3	Erythroid	1	Erythroid
0.426535	10.9488	0.639334	0.435142	0.851005	354	BPr	1	BPr	Blood_Progenitors	1	Blood_Progenitors
-0.139274	10.8266	0.0743397	0.788194	0.956456	355	Ery1a	0.541667	Ery1a	Erythroid	1	Erythroid
0.0397357	11.0851	0.00729664	0.932846	0.985787	356	EMPCcl4	1	EMPCcl4	EMP	1	EMP
-0.167001	10.7863	0.139771	0.712763	0.943609	357	EMPCcl4	1	EMPCcl4	EMP	1	EMP
0.223465	10.7317	0.140116	0.712741	0.943609	358	Ery3	0.830769	Ery3	Erythroid	1	Erythroid
0.367116	10.6642	0.445058	0.512934	0.875935	359	Ery3	0.983607	Ery3	Erythroid	1	Erythroid
0.556981	10.9086	1.92683	0.181611	0.739867	360	Ery1a	0.986111	Ery1a	Erythroid	1	Erythroid
0.246824	10.9678	0.282316	0.601514	0.91645	361	BPr	0.9125	BPr	Blood_Progenitors	0.9125	Blood_Progenitors
-0.306258	11.2188	0.514756	0.482057	0.866857	362	EMPCcl4	0.932584	EMPCcl4	EMP	1	EMP
0.126201	10.5709	0.0546827	0.817677	0.968054	363	Ery3	1	Ery3	Erythroid	1	Erythroid
-0.16112	11.0387	0.116745	0.736512	0.943609	364	Ery2	0.576471	Ery2	Erythroid	1	Erythroid
-0.758674	11.072	3.24644	0.0879134	0.625453	365	EndGadd45g	0.97561	EndGadd45g	Endothelium	0.987805	Endothelium
-0.601842	11.3098	2.278	0.148126	0.709368	366	EMPCcl4	1	EMPCcl4	EMP	1	EMP
0.653253	11.1323	2.40911	0.137585	0.702705	367	EMPNrg1	0.845238	EMPNrg1	EMP	1	EMP
0.279991	10.3802	0.231749	0.63588	0.926825	368	BPr	0.977778	BPr	Blood_Progenitors	0.977778	Blood_Progenitors
-0.274719	10.9188	0.338781	0.567566	0.913426	369	EndGadd45g	0.72	EndGadd45g	Endothelium	0.933333	Endothelium
0.215819	10.3437	0.137637	0.71486	0.943609	370	BPr	1	BPr	Blood_Progenitors	1	Blood_Progenitors
0.450118	10.5089	0.548826	0.468105	0.861487	371	MegP2	0.826923	MegP2	Megakaryocyte	0.865385	Megakaryocyte
-0.502248	10.5219	0.762839	0.393647	0.842746	372	EndCdh5	0.901961	EndCdh5	Endothelium	1	Endothelium
0.33117	10.9045	0.714544	0.408749	0.846778	373	Ery3	1	Ery3	Erythroid	1	Erythroid
0.110375	10.9815	0.0735026	0.789308	0.956456	374	Ery1a	0.805195	Ery1a	Erythroid	1	Erythroid
-0.774204	10.4012	1.68682	0.20999	0.763376	375	Ery1b	0.745098	Ery1b	Erythroid	1	Erythroid
0.244123	11.0635	0.319165	0.578903	0.91645	376	Ery2	0.47619	Mixed	Erythroid	1	Erythroid
0.307462	11.1134	0.529637	0.475878	0.866857	377	BPr	0.506024	BPr	Blood_Progenitors	0.506024	Blood_Progenitors
0.512158	10.4356	0.841106	0.370893	0.842746	378	Ery1a	0.78	Ery1a	Erythroid	1	Erythroid
0.20119	10.7175	0.16722	0.687294	0.943609	379	EMPNrg1	0.984127	EMPNrg1	EMP	0.984127	EMP
-0.435289	10.7782	0.837086	0.372014	0.842746	380	Ery2	0.522388	Ery2	Erythroid	1	Erythroid
0.667472	11.084	2.73161	0.115265	0.673343	381	BPr	0.987952	BPr	Blood_Progenitors	0.987952	Blood_Progenitors
-0.23042	10.6587	0.208253	0.653457	0.933256	382	EndCdh5	1	EndCdh5	Endothelium	1	Endothelium
-1.05368	11.0456	4.90801	0.0395061	0.435978	383	EMPCcl4	0.617284	EMPCcl4	EMP	1	EMP
0.179512	11.0741	0.186498	0.670843	0.938741	384	EMPNrg1	0.975	EMPNrg1	EMP	0.9875	EMP
0.253756	11.1384	0.283483	0.600888	0.91645	385	Ery1a	0.988235	Ery1a	Erythroid	1	Erythroid
-0.932461	11.1167	4.20742	0.0546953	0.497083	386	EndCdh5	0.776471	EndCdh5	Endothelium	1	Endothelium
0.0374708	10.9548	0.00647489	0.936731	0.985787	387	Ery1a	0.75	Ery1a	Erythroid	1	Erythroid
-0.327069	10.627	0.329902	0.572641	0.91645	388	MegP2	0.457627	Mixed	Megakaryocyte	0.508475	Megakaryocyte
-7.72759	11.0228	30.8192	0.000106203	0.0119192	389	EMPSepp1	1	EMPSepp1	EMP	1	EMP
-0.128323	10.9069	0.0640907	0.803052	0.966892	390	EndGadd45g	0.9	EndGadd45g	Endothelium	0.9	Endothelium
-0.248496	10.8676	0.272784	0.607674	0.91645	391	EndGadd45g	0.970149	EndGadd45g	Endothelium	0.985075	Endothelium
-0.456719	10.5158	0.652569	0.42947	0.847892	392	MegP1	0.471698	Mixed	Megakaryocyte	0.792453	Megakaryocyte
0.680214	10.8113	2.09989	0.164064	0.739867	393	Ery1a	0.779412	Ery1a	Erythroid	1	Erythroid
-1.37952	10.6612	5.94957	0.0250034	0.391745	394	EndGadd45g	0.885246	EndGadd45g	Endothelium	0.901639	Endothelium
0.516773	11.1921	1.85865	0.189157	0.739867	395	Ery3	1	Ery3	Erythroid	1	Erythroid
-1.26995	10.7771	5.89805	0.0255588	0.391745	396	EndCdh5	0.984127	EndCdh5	Endothelium	1	Endothelium
0.110148	10.7225	0.0510966	0.823647	0.968528	397	Ery2	0.65625	Ery2	Erythroid	1	Erythroid
0.895606	10.9954	4.94025	0.0389333	0.435978	398	EMPIl17ra	0.776316	EMPIl17ra	EMP	1	EMP
0.56638	10.9364	1.72893	0.204628	0.752738	399	Ery3	0.847222	Ery3	Erythroid	0.847222	Erythroid
-0.210672	11.1863	0.233265	0.634784	0.926825	400	EndCdh5	0.744186	EndCdh5	Endothelium	1	Endothelium
0.352496	11.6333	0.794226	0.384279	0.842746	401	Ery1a	0.904762	Ery1a	Erythroid	1	Erythroid
0.255032	10.7052	0.269356	0.609922	0.91645	402	Ery1a	0.819672	Ery1a	Erythroid	0.901639	Erythroid
0.238329	11.2391	0.306227	0.586637	0.91645	403	Ery3	0.677083	Ery3	Erythroid	1	Erythroid
0.101967	10.6478	0.0375153	0.848532	0.978345	404	EMPNrg1	0.732143	EMPNrg1	EMP	1	EMP
-0.199736	10.7524	0.142135	0.710462	0.943609	405	Ery2	0.507937	Ery2	Erythroid	1	Erythroid
0.132528	11.2238	0.117238	0.735912	0.943609	406	Ery1a	0.516854	Ery1a	Erythroid	0.977528	Erythroid
0.139674	10.5062	0.0567582	0.814316	0.966892	407	EMPCcl4	1	EMPCcl4	EMP	1	EMP
-0.608795	11.0735	1.03846	0.324815	0.842746	408	EMPSepp1	1	EMPSepp1	EMP	1	EMP
0.650286	10.9604	2.60195	0.123675	0.685859	409	BPr	0.893333	BPr	Blood_Progenitors	0.893333	Blood_Progenitors
-0.41184	10.9409	1.04003	0.320977	0.842746	410	EndCdh5	0.369863	Mixed	Endothelium	1	Endothelium
0.393698	11.1858	0.915248	0.351072	0.842746	411	Ery1a	0.397849	Mixed	Erythroid	1	Erythroid
0.142594	11.0236	0.0973235	0.758557	0.945138	412	Ery3	0.987805	Ery3	Erythroid	1	Erythroid
0.851284	11.0329	3.63612	0.072204	0.579507	413	Ery1a	0.987342	Ery1a	Erythroid	1	Erythroid
-1.1698	11.1412	3.90666	0.0673547	0.566284	414	EMPSepp1	0.950617	EMPSepp1	EMP	1	EMP
0.441382	10.9007	1.14337	0.298707	0.833121	415	BPr	0.986301	BPr	Blood_Progenitors	0.986301	Blood_Progenitors
0.648387	11.0672	2.43876	0.135328	0.696939	416	EMPCcl4	1	EMPCcl4	EMP	1	EMP
1.00606	10.5792	3.22648	0.0888198	0.625453	417	EMPNrg1	0.634615	EMPNrg1	EMP	1	EMP
0.831828	10.6417	1.861	0.18889	0.739867	418	EndCyp26b1	0.962963	EndCyp26b1	Endothelium	0.981481	Endothelium
0.22574	10.5372	0.171879	0.683219	0.943609	419	EMPNrg1	0.925926	EMPNrg1	EMP	0.925926	EMP
-0.696123	10.4958	1.48881	0.23774	0.796357	420	EndCdh5	0.72549	EndCdh5	Endothelium	1	Endothelium
0.381912	10.8285	0.598568	0.448907	0.861487	421	Ery3	1	Ery3	Erythroid	1	Erythroid
0.593499	10.731	1.38465	0.254242	0.796357	422	Ery3	0.857143	Ery3	Erythroid	0.857143	Erythroid
-0.0469869	10.9547	0.0104028	0.91986	0.985787	423	EMPIl17ra	0.851351	EMPIl17ra	EMP	1	EMP
-0.503355	10.6274	0.601013	0.448721	0.861487	424	Ery2	0.806452	Ery2	Erythroid	1	Erythroid
-1.23372	10.8503	4.52668	0.0481257	0.464713	425	EMPSepp1	1	EMPSepp1	EMP	1	EMP
-1.06474	10.6433	3.40644	0.0810233	0.589087	426	EndGadd45g	0.767857	EndGadd45g	Endothelium	0.982143	Endothelium
-1.39374	10.4794	5.38504	0.0319239	0.39464	427	EndGadd45g	0.882353	EndGadd45g	Endothelium	1	Endothelium
0.266157	11.1223	0.429277	0.520416	0.875935	428	BPr	0.611765	BPr	Blood_Progenitors	0.611765	Blood_Progenitors
-1.62709	10.9955	8.90364	0.00818469	0.210756	429	EMPSepp1	0.986301	EMPSepp1	EMP	1	EMP
-0.402545	10.8442	0.845863	0.369573	0.842746	430	EndCdh5	1	EndCdh5	Endothelium	1	Endothelium
0.49822	11.1151	1.60815	0.220494	0.783133	431	Ery3	1	Ery3	Erythroid	1	Erythroid
-0.437392	10.6387	0.622694	0.440053	0.857895	432	EndCyp26b1	0.490909	Mixed	Endothelium	1	Endothelium
-0.461571	10.2022	0.581715	0.455265	0.861487	433	MegP3	0.769231	MegP3	Megakaryocyte	1	Megakaryocyte
-0.039201	10.7342	0.00628351	0.937671	0.985787	434	Ery1a	0.666667	Ery1a	Erythroid	0.954545	Erythroid
1.02357	10.824	4.85317	0.0405027	0.437125	435	Ery3	0.940299	Ery3	Erythroid	1	Erythroid
-0.190627	10.7938	0.160008	0.693734	0.943609	436	EndGadd45g	0.68254	EndGadd45g	Endothelium	0.68254	Endothelium
0.38001	10.8762	0.739242	0.400918	0.842746	437	Ery1a	0.5	Ery1a	Erythroid	0.5	Erythroid
-3.44632	10.5975	14.559	0.00152206	0.0630478	438	EMPSepp1	1	EMPSepp1	EMP	1	EMP
0.0388902	10.7097	0.00631407	0.93752	0.985787	439	EMPCcl4	0.983871	EMPCcl4	EMP	1	EMP
-0.295182	10.8584	0.483043	0.495692	0.871215	440	MegP3	0.941176	MegP3	Megakaryocyte	1	Megakaryocyte
-4.20525	10.877	28.7747	5.70239e-05	0.0119192	441	EMPSepp1	1	EMPSepp1	EMP	1	EMP
0.121756	11.1809	0.0975205	0.758321	0.945138	442	Ery1a	0.516484	Ery1a	Erythroid	1	Erythroid
-0.333561	11.3868	0.782547	0.387726	0.842746	443	EMPCcl4	0.961538	EMPCcl4	EMP	1	EMP
0.184947	10.3843	0.0998587	0.75554	0.945138	444	EndRsad2	0.541667	EndRsad2	Endothelium	0.979167	Endothelium
-3.16321	10.6273	13.9783	0.00166991	0.0645004	445	EMPSepp1	0.981132	EMPSepp1	EMP	1	EMP
-0.0900695	11.0664	0.0377351	0.848095	0.978345	446	Ery1b	0.5375	Ery1b	Erythroid	1	Erythroid
0.931921	10.8537	4.60413	0.0454065	0.452582	447	EMPCcl4	0.940299	EMPCcl4	EMP	1	EMP
-0.577734	10.4358	0.953724	0.341382	0.842746	448	Ery1a	0.784314	Ery1a	Erythroid	0.980392	Erythroid
0.233633	10.4157	0.15882	0.694812	0.943609	449	EMPIl17ra	0.958333	EMPIl17ra	EMP	1	EMP
-1.33702	11.1703	3.64746	0.0760574	0.585708	450	EMPSepp1	1	EMPSepp1	EMP	1	EMP
0.255189	10.9875	0.312498	0.582861	0.91645	451	Ery1a	0.933333	Ery1a	Erythroid	1	Erythroid
0.355794	10.8522	0.681888	0.419468	0.846778	452	BPr	0.914286	BPr	Blood_Progenitors	0.914286	Blood_Progenitors
0.0198921	10.8369	0.00190335	0.965669	0.988472	453	Ery1b	0.735294	Ery1b	Erythroid	0.823529	Erythroid
0.454817	11.4155	1.14387	0.298606	0.833121	454	Ery1a	0.873874	Ery1a	Erythroid	0.900901	Erythroid
0.538076	10.7603	1.10652	0.306397	0.834156	455	BPr	0.969231	BPr	Blood_Progenitors	0.969231	Blood_Progenitors
-3.58733	11.1824	20.6992	0.000412391	0.0275291	456	EMPSepp1	1	EMPSepp1	EMP	1	EMP
0.651516	11.1613	2.34854	0.142338	0.706752	457	BPr	0.988764	BPr	Blood_Progenitors	0.988764	Blood_Progenitors
-2.93053	10.646	18.5641	0.000400625	0.0275291	458	EMPSepp1	0.872727	EMPSepp1	EMP	1	EMP
-0.304684	10.5014	0.3206	0.578058	0.91645	459	EndCdh5	0.941176	EndCdh5	Endothelium	1	Endothelium
0.380758	10.3577	0.428501	0.520788	0.875935	460	BPr	0.744681	BPr	Blood_Progenitors	0.744681	Blood_Progenitors
-0.259884	10.9757	0.282827	0.601255	0.91645	461	EMPIl17ra	0.945946	EMPIl17ra	EMP	1	EMP
0.186297	10.9696	0.197665	0.661774	0.938741	462	BPr	0.868421	BPr	Blood_Progenitors	0.868421	Blood_Progenitors
0.833677	10.5803	1.73276	0.204446	0.752738	463	Ery3	0.785714	Ery3	Erythroid	1	Erythroid
0.276795	10.8727	0.432514	0.518865	0.875935	464	Ery1a	0.428571	Mixed	Erythroid	1	Erythroid
-0.172072	10.8209	0.103607	0.751223	0.943609	465	EndCdh5	0.636364	EndCdh5	Endothelium	0.969697	Endothelium
0.0696931	10.4104	0.0149579	0.903979	0.985787	466	Ery3	1	Ery3	Erythroid	1	Erythroid
0.300942	11.3275	0.414215	0.528328	0.877706	467	Ery2	0.807692	Ery2	Erythroid	1	Erythroid
0.314535	10.962	0.583317	0.454654	0.861487	468	MegP1	0.662162	MegP1	Megakaryocyte	1	Megakaryocyte
-0.463008	10.9982	1.11697	0.30419	0.83408	469	EndGadd45g	0.987013	EndGadd45g	Endothelium	0.987013	Endothelium
-1.63398	10.4694	7.40899	0.0137586	0.296993	470	EMPCcl4	0.62	EMPCcl4	EMP	1	EMP
0.372606	11.1302	0.611135	0.444443	0.861022	471	EndGadd45g	0.75	EndGadd45g	Endothelium	0.761905	Endothelium
0.579141	10.668	1.34154	0.261509	0.796357	472	Ery1a	0.633333	Ery1a	Erythroid	0.683333	Erythroid
0.554373	11.0515	1.61961	0.218922	0.782043	473	Ery3	1	Ery3	Erythroid	1	Erythroid
0.396762	10.7949	0.42277	0.524374	0.875935	474	EndCyp26b1	0.983333	EndCyp26b1	Endothelium	0.983333	Endothelium
-0.0340489	10.9085	0.00447379	0.947435	0.988472	475	Ery3	0.567568	Ery3	Erythroid	1	Erythroid
-1.97926	10.4338	7.13259	0.0155192	0.309383	476	EndCdh5	0.978723	EndCdh5	Endothelium	1	Endothelium
-1.0774	10.3482	1.92264	0.18374	0.739867	477	EMPSepp1	0.97561	EMPSepp1	EMP	1	EMP
-0.294757	10.6051	0.24067	0.629496	0.924058	478	EndCdh5	0.818182	EndCdh5	Endothelium	1	Endothelium
0.0921756	10.5082	0.0272415	0.870696	0.985787	479	BPr	0.38	Mixed	Blood_Progenitors	0.38	Mixed
1.22139	10.5237	4.82506	0.0410247	0.437125	480	EMPIl17ra	0.803922	EMPIl17ra	EMP	1	EMP
-0.0512728	10.8761	0.0149579	0.903979	0.985787	481	Ery1a	0.625	Ery1a	Erythroid	1	Erythroid
-0.254559	10.618	0.191404	0.66682	0.938741	482	EndGadd45g	0.981481	EndGadd45g	Endothelium	1	Endothelium
-0.145767	10.6874	0.0404801	0.843329	0.975987	483	Ery2	0.9375	Ery2	Erythroid	1	Erythroid
0.78838	10.7359	1.93377	0.181169	0.739867	484	BPr	0.569231	BPr	Blood_Progenitors	0.569231	Blood_Progenitors
-5.00791	10.4157	26.1655	6.68155e-05	0.0119192	485	EMPSepp1	0.913043	EMPSepp1	EMP	1	EMP
-0.0703088	11.0453	0.0331583	0.857491	0.979543	486	Ery1a	0.654321	Ery1a	Erythroid	1	Erythroid
0.469079	10.6067	0.561253	0.463359	0.861487	487	EndCyp26b1	0.961538	EndCyp26b1	Endothelium	0.980769	Endothelium
0.281647	11.3582	0.263101	0.615692	0.919107	488	Ery2	0.862385	Ery2	Erythroid	1	Erythroid
0.285951	11.0001	0.493005	0.491338	0.870048	489	BPr	0.936709	BPr	Blood_Progenitors	0.936709	Blood_Progenitors
-0.85516	10.336	1.92194	0.182139	0.739867	490	EMPIl17ra	0.444444	Mixed	EMP	1	EMP
0.458256	11.1089	1.11588	0.304418	0.83408	491	EMPCcl4	1	EMPCcl4	EMP	1	EMP
-1.95803	10.8144	7.36578	0.0163347	0.313595	492	EMPSepp1	1	EMPSepp1	EMP	1	EMP
0.0502294	10.9505	0.0146401	0.904999	0.985787	493	Ery3	1	Ery3	Erythroid	1	Erythroid
-0.198615	10.7612	0.189247	0.668581	0.938741	494	Ery1b	0.47619	Mixed	Erythroid	0.507937	Erythroid
0.643208	11.144	2.72795	0.115492	0.673343	495	BPr	0.897727	BPr	Blood_Progenitors	0.897727	Blood_Progenitors
-0.587185	11.141	1.92153	0.182184	0.739867	496	EndCdh5	0.546512	EndCdh5	Endothelium	1	Endothelium
-0.467901	11.3236	1.40306	0.251219	0.796357	497	EndCdh5	1	EndCdh5	Endothelium	1	Endothelium
0.974608	10.5113	2.6487	0.12056	0.680973	498	EMPSepp1	0.632653	EMPSepp1	EMP	1	EMP
0.0318425	10.6601	0.0034325	0.953909	0.988472	499	MegP1	0.933333	MegP1	Megakaryocyte	0.933333	Megakaryocyte
0.629719	10.7539	1.63779	0.216459	0.780371	500	Ery1a	0.969231	Ery1a	Erythroid	0.969231	Erythroid
-3.22182	11.0519	20.3419	0.000445455	0.0275291	501	EMPSepp1	1	EMPSepp1	EMP	1	EMP
-1.53333	10.5478	4.6245	0.0458617	0.452582	502	EMPCcl4	0.64	EMPCcl4	EMP	1	EMP
0.0448938	11.1383	0.0115219	0.915676	0.985787	503	Ery1a	0.690476	Ery1a	Erythroid	1	Erythroid
0.0798209	10.3781	0.0162478	0.899947	0.985787	504	EndCdh5	0.702128	EndCdh5	Endothelium	1	Endothelium
-1.17648	10.4509	2.88698	0.10638	0.670084	505	EndCdh5	0.66	EndCdh5	Endothelium	0.98	Endothelium
0.368474	10.823	0.669162	0.423764	0.847529	506	Ery3	0.985075	Ery3	Erythroid	1	Erythroid
0.00373032	10.4206	6.05234e-05	0.993876	0.998103	507	EndCyp26b1	0.73913	EndCyp26b1	Endothelium	0.956522	Endothelium
-3.22167	10.4591	14.9087	0.00113009	0.0581998	508	EMPSepp1	0.93617	EMPSepp1	EMP	1	EMP
0.105238	10.7814	0.0523434	0.821547	0.968528	509	EMPCcl4	0.909091	EMPCcl4	EMP	1	EMP
0.310203	10.826	0.511501	0.483427	0.866857	510	Ery1a	0.823529	Ery1a	Erythroid	0.955882	Erythroid
1.04277	10.4858	3.71047	0.0695924	0.571943	511	EMPIl17ra	0.74	EMPIl17ra	EMP	1	EMP
-0.428391	10.8034	0.767781	0.39215	0.842746	512	Ery2	0.617647	Ery2	Erythroid	1	Erythroid
-1.20043	11.1436	7.29348	0.0144011	0.296993	513	EndCdh5	0.941176	EndCdh5	Endothelium	1	Endothelium
-0.000953544	10.5166	5.80549e-06	0.998103	0.998103	514	Ery3	0.851852	Ery3	Erythroid	1	Erythroid
-0.455349	10.4428	0.506158	0.485689	0.866857	515	EndCdh5	0.897959	EndCdh5	Endothelium	1	Endothelium
-0.282093	10.4986	0.255882	0.618943	0.919107	516	Ery3	0.862745	Ery3	Erythroid	1	Erythroid
0.134779	10.4972	0.0579076	0.812483	0.966892	517	Ery1b	0.698113	Ery1b	Erythroid	1	Erythroid
-0.962517	10.3958	2.3887	0.139164	0.704947	518	MegP3	1	MegP3	Megakaryocyte	1	Megakaryocyte
0.258257	10.7723	0.279187	0.603521	0.91645	519	Ery1a	0.415385	Mixed	Erythroid	0.692308	Erythroid
0.468509	10.5814	0.751904	0.396992	0.842746	520	BPr	1	BPr	Blood_Progenitors	1	Blood_Progenitors
-2.32066	10.8545	7.71025	0.0144171	0.296993	521	EMPSepp1	1	EMPSepp1	EMP	1	EMP
-0.348141	10.9039	0.750875	0.397309	0.842746	522	Ery1b	0.689189	Ery1b	Erythroid	1	Erythroid
-0.202989	11.016	0.235351	0.633284	0.926825	523	MegP3	0.935065	MegP3	Megakaryocyte	1	Megakaryocyte
-0.142659	10.6265	0.0570822	0.813798	0.966892	524	Ery3	1	Ery3	Erythroid	1	Erythroid
-2.96756	10.6913	15.4771	0.00104906	0.0581998	525	EMPSepp1	0.844828	EMPSepp1	EMP	1	EMP
0.263337	11.1235	0.400922	0.53437	0.885363	526	Ery1b	0.573171	Ery1b	Erythroid	0.902439	Erythroid
0.757442	10.7683	2.30172	0.146148	0.706752	527	Ery3	0.954545	Ery3	Erythroid	1	Erythroid
-0.365681	10.5298	0.4382	0.516161	0.875935	528	Ery1a	0.529412	Ery1a	Erythroid	1	Erythroid
-0.182444	10.7169	0.0975384	0.758365	0.945138	529	Ery3	0.848485	Ery3	Erythroid	1	Erythroid
0.131906	10.6997	0.0562513	0.815131	0.966892	530	Ery1a	0.640625	Ery1a	Erythroid	0.640625	Erythroid
-0.3638	10.7807	0.662137	0.426165	0.847892	531	Ery1b	0.830769	Ery1b	Erythroid	1	Erythroid
-1.01602	11.0418	4.38989	0.0501754	0.477053	532	EndGadd45g	0.923077	EndGadd45g	Endothelium	1	Endothelium
1.09411	10.8196	5.82564	0.026363	0.391745	533	BPr	1	BPr	Blood_Progenitors	1	Blood_Progenitors
-0.342456	10.575	0.317748	0.579739	0.91645	534	EndCdh5	0.872727	EndCdh5	Endothelium	1	Endothelium
0.671053	10.6452	1.3498	0.260096	0.796357	535	BPr	1	BPr	Blood_Progenitors	1	Blood_Progenitors
-0.219651	11.0374	0.218619	0.64556	0.927804	536	Ery3	0.97619	Ery3	Erythroid	0.97619	Erythroid
-0.232122	10.8053	0.267773	0.610967	0.91645	537	EndCdh5	0.984615	EndCdh5	Endothelium	1	Endothelium
-0.815036	10.5247	2.13806	0.160478	0.739867	538	EndGadd45g	0.803922	EndGadd45g	Endothelium	1	Endothelium
0.396544	10.7102	0.586833	0.453319	0.861487	539	Ery1a	0.918033	Ery1a	Erythroid	0.983607	Erythroid
-0.816965	10.7174	2.8152	0.110203	0.670084	540	EMPCcl4	0.903226	EMPCcl4	EMP	1	EMP
-0.123451	11.0307	0.0752855	0.786834	0.956456	541	EndGadd45g	0.935897	EndGadd45g	Endothelium	0.935897	Endothelium
-1.96092	10.9239	8.49176	0.0109536	0.270774	542	EMPSepp1	1	EMPSepp1	EMP	1	EMP
-1.14128	11.0781	5.47235	0.0307235	0.39464	543	EndCdh5	0.949367	EndCdh5	Endothelium	1	Endothelium
-0.322825	10.9721	0.53028	0.475614	0.866857	544	EMPCcl4	0.824324	EMPCcl4	EMP	1	EMP
0.0482355	11.0841	0.00560408	0.941345	0.986019	545	Ery2	0.965517	Ery2	Erythroid	1	Erythroid
0.292975	10.5613	0.273416	0.607261	0.91645	546	EMPIl17ra	0.666667	EMPIl17ra	EMP	1	EMP
-0.243665	10.8459	0.302409	0.58896	0.91645	547	EndCdh5	0.75	EndCdh5	Endothelium	1	Endothelium
0.351811	10.8262	0.696449	0.414636	0.846778	548	Ery3	0.955224	Ery3	Erythroid	0.970149	Erythroid
0.576156	10.8469	1.70545	0.207597	0.75914	549	Ery3	0.985294	Ery3	Erythroid	1	Erythroid
0.159906	11.0126	0.152647	0.700485	0.943609	550	Ery1a	0.487179	Mixed	Erythroid	1	Erythroid
-1.39443	10.7788	6.80201	0.0175406	0.313595	551	EMPCcl4	0.34375	Mixed	EMP	1	EMP
0.56952	10.945	1.25664	0.276974	0.807407	552	EndCyp26b1	0.956522	EndCyp26b1	Endothelium	0.985507	Endothelium
0.751317	10.6503	1.90641	0.183831	0.739867	553	Ery2	0.633333	Ery2	Erythroid	1	Erythroid
0.219619	10.7281	0.21652	0.64714	0.927917	554	EMPCcl4	0.887097	EMPCcl4	EMP	1	EMP
-1.1571	10.6154	4.04679	0.0590658	0.515692	555	EndGadd45g	0.654545	EndGadd45g	Endothelium	0.981818	Endothelium
0.847636	10.3834	1.45874	0.243306	0.796357	556	Ery3	0.645833	Ery3	Erythroid	1	Erythroid
-0.364843	11.2161	0.880183	0.36025	0.842746	557	Ery1a	0.537634	Ery1a	Erythroid	1	Erythroid
0.722166	10.9455	3.04177	0.0977547	0.648503	558	Ery3	1	Ery3	Erythroid	1	Erythroid
-0.0575072	10.9427	0.0168616	0.898086	0.985787	559	Ery1b	0.533333	Ery1b	Erythroid	0.986667	Erythroid
-0.626463	10.536	0.895425	0.356445	0.842746	560	EndGadd45g	0.693878	EndGadd45g	Endothelium	1	Endothelium
-0.0250839	10.4097	0.00192661	0.96546	0.988472	561	Ery3	0.74	Ery3	Erythroid	1	Erythroid
0.477929	10.8206	1.00957	0.327979	0.842746	562	Ery1a	0.359375	Mixed	Erythroid	0.703125	Erythroid
0.681669	10.7386	1.86662	0.188255	0.739867	563	Ery1a	0.984375	Ery1a	Erythroid	0.984375	Erythroid
1.02662	10.4775	2.11889	0.162951	0.739867	564	EndCyp26b1	0.891304	EndCyp26b1	Endothelium	1	Endothelium
0.0549126	10.4735	0.00940322	0.923794	0.985787	565	EndGadd45g	0.270833	Mixed	Endothelium	0.75	Endothelium
0.391366	11.0116	0.917591	0.350471	0.842746	566	BPr	0.875	BPr	Blood_Progenitors	0.875	Blood_Progenitors
0.0530712	10.6985	0.00650536	0.936671	0.985787	567	Ery3	0.796875	Ery3	Erythroid	0.8125	Erythroid
0.0778119	10.7808	0.022157	0.883282	0.985787	568	Ery1a	0.594203	Ery1a	Erythroid	0.710145	Erythroid
1.28999	10.6478	3.4514	0.080861	0.589087	569	Ery2	0.525424	Ery2	Erythroid	1	Erythroid
0.620354	10.6166	1.32585	0.264222	0.796357	570	MegP2	0.614035	MegP2	Megakaryocyte	0.649123	Megakaryocyte
-0.140786	10.8177	0.0847203	0.774241	0.956456	571	EndGadd45g	0.455882	Mixed	Endothelium	0.985294	Endothelium
1.00368	10.966	6.20832	0.0224132	0.37436	572	Ery3	1	Ery3	Erythroid	1	Erythroid
-0.109193	10.5976	0.0448541	0.83459	0.971331	573	Ery1b	0.927273	Ery1b	Erythroid	1	Erythroid
-0.229046	10.8207	0.223462	0.641949	0.926926	574	Ery3	0.971429	Ery3	Erythroid	1	Erythroid
0.467403	10.9474	1.16552	0.29421	0.830237	575	Ery3	0.935065	Ery3	Erythroid	1	Erythroid
-0.924412	10.8001	3.19928	0.0900733	0.625453	576	EMPCcl4	0.71875	EMPCcl4	EMP	1	EMP
-0.486702	10.5434	0.672793	0.422532	0.847529	577	EndCdh5	0.961538	EndCdh5	Endothelium	1	Endothelium
-0.562816	10.7131	1.27488	0.273295	0.800513	578	EndCdh5	1	EndCdh5	Endothelium	1	Endothelium
-0.428864	10.4063	0.487577	0.493702	0.871215	579	MegP3	1	MegP3	Megakaryocyte	1	Megakaryocyte
-0.0491135	10.5103	0.0081294	0.929127	0.985787	580	Ery1b	0.433962	Mixed	Erythroid	0.981132	Erythroid
-0.176821	10.8398	0.167608	0.686952	0.943609	581	EndCdh5	1	EndCdh5	Endothelium	1	Endothelium
-0.543121	10.8862	1.4885	0.237787	0.796357	582	EndCdh5	1	EndCdh5	Endothelium	1	Endothelium
-0.271336	10.9436	0.414241	0.52773	0.877706	583	Ery1a	0.863014	Ery1a	Erythroid	0.986301	Erythroid
0.372798	10.8155	0.44247	0.514755	0.875935	584	BPr	1	BPr	Blood_Progenitors	1	Blood_Progenitors
-0.0538223	10.8107	0.00975642	0.922459	0.985787	585	Ery3	1	Ery3	Erythroid	1	Erythroid
-0.0537965	10.6583	0.00956382	0.923148	0.985787	586	MegP1	0.983607	MegP1	Megakaryocyte	0.983607	Megakaryocyte
0.107969	10.8746	0.0598729	0.809393	0.966892	587	MegP1	0.876712	MegP1	Megakaryocyte	0.876712	Megakaryocyte
0.0259815	10.5822	0.0021659	0.96338	0.988472	588	MegP1	1	MegP1	Megakaryocyte	1	Megakaryocyte
-0.953985	10.5629	2.85786	0.107722	0.670084	589	Ery1a	0.464286	Mixed	Erythroid	1	Erythroid
0.732648	10.5518	1.29355	0.270192	0.798942	590	Ery3	0.745455	Ery3	Erythroid	0.981818	Erythroid
-2.09262	10.7315	7.28915	0.0168003	0.313595	591	EMPSepp1	1	EMPSepp1	EMP	1	EMP
0.381762	10.8548	0.810801	0.379466	0.842746	592	BPr	0.426471	Mixed	Erythroid	0.544118	Erythroid
0.517763	10.9256	0.973475	0.337511	0.842746	593	EMPCcl4	0.972973	EMPCcl4	EMP	1	EMP
-0.0822898	10.7294	0.024001	0.878562	0.985787	594	Ery1a	0.753846	Ery1a	Erythroid	1	Erythroid
-3.22358	10.4385	21.0356	0.000215025	0.0189836	595	EMPCcl4	0.541667	EMPCcl4	EMP	1	EMP
0.00213472	10.6179	1.18996e-05	0.997285	0.998103	596	MegP1	1	MegP1	Megakaryocyte	1	Megakaryocyte
-0.134818	10.6068	0.0487874	0.827608	0.970516	597	EMPSepp1	0.865385	EMPSepp1	EMP	1	EMP
0.142299	10.8494	0.11012	0.743741	0.943609	598	MegP1	0.652174	MegP1	Megakaryocyte	1	Megakaryocyte
0.306284	10.6179	0.296912	0.592339	0.91645	599	Ery3	0.983333	Ery3	Erythroid	1	Erythroid
-0.141722	10.8756	0.115298	0.738019	0.943609	600	EMPNrg1	0.956522	EMPNrg1	EMP	0.956522	EMP
0.175749	10.9723	0.18066	0.675714	0.940521	601	Ery3	0.935065	Ery3	Erythroid	1	Erythroid
-0.311835	11.3345	0.690666	0.416545	0.846778	602	Ery1b	0.53	Ery1b	Erythroid	1	Erythroid
0.440442	10.4737	0.557853	0.464522	0.861487	603	Ery3	0.941176	Ery3	Erythroid	1	Erythroid
-1.29818	10.7694	4.02195	0.061339	0.526493	604	EMPSepp1	0.916667	EMPSepp1	EMP	1	EMP
0.476201	10.4687	0.494185	0.490989	0.870048	605	EndCyp26b1	1	EndCyp26b1	Endothelium	1	Endothelium
-1.46712	10.4153	4.2726	0.0533038	0.491668	606	EndGadd45g	0.9375	EndGadd45g	Endothelium	1	Endothelium
-0.523977	11.1656	1.31332	0.266416	0.796357	607	EMPCcl4	0.833333	EMPCcl4	EMP	1	EMP
0.61813	10.5653	1.41212	0.249749	0.796357	608	EndRsad2	0.5	EndRsad2	Endothelium	1	Endothelium
0.808417	10.9545	3.48901	0.0777153	0.585708	609	Ery1a	0.552632	Ery1a	Erythroid	0.552632	Erythroid
-0.396733	10.5315	0.391522	0.539293	0.8866	610	Ery2	0.625	Ery2	Erythroid	1	Erythroid
0.279084	10.9393	0.420984	0.524427	0.875935	611	Ery2	0.571429	Ery2	Erythroid	1	Erythroid
0.0268803	10.187	0.00223628	0.96279	0.988472	612	EndCyp26b1	0.736842	EndCyp26b1	Endothelium	0.973684	Endothelium
-0.037166	10.7631	0.00607054	0.938734	0.985787	613	MegP1	0.809524	MegP1	Megakaryocyte	1	Megakaryocyte
0.780092	10.8779	3.22071	0.0890842	0.625453	614	Ery3	1	Ery3	Erythroid	1	Erythroid
-0.0465068	10.4206	0.00657131	0.936263	0.985787	615	Ery1a	0.6	Ery1a	Erythroid	1	Erythroid
-0.462779	10.8366	1.06578	0.31522	0.842746	616	Ery1a	0.611111	Ery1a	Erythroid	0.972222	Erythroid
-0.86015	10.5185	2.32913	0.143903	0.706752	617	EndCdh5	0.62963	EndCdh5	Endothelium	1	Endothelium
-0.465037	11.0455	1.17086	0.29314	0.830237	618	MegP3	1	MegP3	Megakaryocyte	1	Megakaryocyte

## Sheet: sTable_3D_Zfp711_Early_Differen
sTable_3D_Zfp711_Early_Differentiation_DAA_miloR
logFC	logCPM	F	PValue	FDR	Nhood	subclusters	subclusters_fraction	subclusters_mixed	clusters	clusters_fraction	clusters_mixed
-0.352574	12.3378	0.582586	0.44544	0.982351	1	PST	0.734375	PST	Primitive_Streak	0.921875	Primitive_Streak
0.202514	12.5946	0.214812	0.6431	0.982351	2	PGC	0.966887	PGC	PGC	0.966887	PGC
0.390019	12.5081	0.763242	0.382478	0.982351	3	PSMesp1	0.833333	PSMesp1	Primitive_Streak	0.854167	Primitive_Streak
0.0102254	11.5884	0.000378981	0.984471	0.990605	4	EcXAnxa1	0.632353	EcXAnxa1	ExE_Ectoderm	0.852941	ExE_Ectoderm			CLUSTERS
0.636024	11.6706	1.44241	0.229971	0.982351	5	PST	0.648649	PST	Primitive_Streak	0.648649	Primitive_Streak			Coding_name	Cluster_name	New Name in Manuscript
-0.486588	11.7074	0.915948	0.338764	0.982351	6	EcXCldn3	0.552632	EcXCldn3	ExE_Ectoderm	1	ExE_Ectoderm			Blood_Progenitors	HEP/BP	HEP/BP
0.186686	11.6264	0.121062	0.727943	0.982351	7	Naive	0.652778	Naive	Naive	0.652778	Naive			EMP	EMP	EMP
-0.365418	11.6471	0.472989	0.491739	0.982351	8	EcXCldn3	0.608108	EcXCldn3	ExE_Ectoderm	0.932432	ExE_Ectoderm			Endothelium	Endothelium	Endothelium
0.0801271	12.332	0.0299887	0.862543	0.982351	9	PSMesp1	1	PSMesp1	Primitive_Streak	1	Primitive_Streak			Epiblast	Epiblast	Epiblast
0.268255	12.5459	0.369176	0.54356	0.982351	10	PSMesp1	0.689189	PSMesp1	Primitive_Streak	0.905405	Primitive_Streak			Erythroid	Erythroid	Erythroid
0.66663	11.9762	2.04278	0.153171	0.982351	11	PGC	1	PGC	PGC	1	PGC			ExE_Ectoderm	Amniotic Ectoderm	Amniotic-Ectoderm
-0.105423	11.4168	0.0341134	0.853495	0.982351	12	EcXSfn	0.491803	Mixed	ExE_Ectoderm	0.491803	Mixed			ExE_Endoderm	Visceral Endoderm	Visceral-Endoderm
-0.0764225	12.8246	0.034614	0.852436	0.982351	13	Epib	0.994475	Epib	Epiblast	0.994475	Epiblast			Megakaryocyte	MkP	MkP
0.320267	12.3432	0.479566	0.488743	0.982351	14	PSMesp1	0.984252	PSMesp1	Primitive_Streak	0.984252	Primitive_Streak			Mesoderm_Hoxa	Limb Mesoderm and Allantois	Limb Mesoderm-Allantois
-0.578006	12.2733	1.53295	0.215953	0.982351	15	EcXSfn	0.628099	EcXSfn	ExE_Ectoderm	1	ExE_Ectoderm			Mesoderm_Hoxb	Mesenchyme and Epicardium	Mesenchyme-Epicardium
0.550198	11.9692	1.40696	0.235781	0.982351	16	PST	0.645833	PST	Primitive_Streak	0.645833	Primitive_Streak			Mesoderm_Ifit1	Atf3-KO Enriched	Atf3-KO-Enriched
0.434724	11.1276	0.663223	0.415575	0.982351	17	Naive	1	Naive	Naive	1	Naive			Mesoderm_Mixl1	Nascent Mesoderm	Nascent-Mesoderm
0.36061	11.4845	0.416486	0.51881	0.982351	18	EcXAnxa1	0.698413	EcXAnxa1	ExE_Ectoderm	0.730159	ExE_Ectoderm			Naive	Naive Pluripotency	Naive-Pluripotency
-0.441669	11.2418	0.614292	0.43332	0.982351	19	PST	0.823529	PST	Primitive_Streak	0.980392	Primitive_Streak			PGC	PGC	PGC
0.129086	11.8501	0.074279	0.785249	0.982351	20	EcXSfn	0.755814	EcXSfn	ExE_Ectoderm	1	ExE_Ectoderm			Primitive_Streak	Primitive Streak	Primitive-Streak
-0.0114317	12.1088	0.000610155	0.980297	0.990605	21	Naive	1	Naive	Naive	1	Naive
-0.47081	11.3062	0.674497	0.41164	0.982351	22	EcXSfn	0.553571	EcXSfn	ExE_Ectoderm	0.714286	ExE_Ectoderm
-0.407902	11.423	0.500353	0.479473	0.982351	23	Naive	0.864407	Naive	Naive	0.864407	Naive			SUBCLUSTERS
0.091879	11.5573	0.0290124	0.864777	0.982351	24	PST	0.869565	PST	Primitive_Streak	0.869565	Primitive_Streak			Coding_name	Subluster_name	New Name in Manuscript
1.12931	10.8363	4.63291	0.031549	0.926394	25	EnXTtr	1	EnXTtr	ExE_Endoderm	1	ExE_Endoderm			aActc1	Allantois 1	Allantois#1
-0.155944	12.2845	0.113623	0.736111	0.982351	26	EcXCldn3	0.827869	EcXCldn3	ExE_Ectoderm	0.983607	ExE_Ectoderm			aDach1	Limb Mesoderm 2	Limb-Mesoderm#2
-0.489881	10.9698	0.880887	0.348134	0.982351	27	PSMesp1	0.878049	PSMesp1	Primitive_Streak	1	Primitive_Streak			aFgf12SG2M	Allantois 3	Allantois#3
0.300042	12.579	0.472153	0.492121	0.982351	28	PSMesp1	0.772727	PSMesp1	Primitive_Streak	0.87013	Primitive_Streak			aGreb1	Limb Mesoderm 1	Limb-Mesoderm#1
-0.864856	11.5138	2.40205	0.121874	0.982351	29	Epib	0.969697	Epib	Epiblast	0.969697	Epiblast			aIgfbp7	Allantois 4	Allantois#4
-0.37388	12.4502	0.671351	0.412732	0.982351	30	Naive	0.992424	Naive	Naive	0.992424	Naive			aWnt2G1	Allantois 2	Allantois#2
-0.151418	12.3262	0.107343	0.743243	0.982351	31	EcXCldn3	0.608	EcXCldn3	ExE_Ectoderm	0.984	ExE_Ectoderm			baIfit1	Atf3-KO Enriched	Atf3-KO-Enriched
0.550966	11.8113	1.28199	0.257739	0.982351	32	EnXTtr	0.975309	EnXTtr	ExE_Endoderm	1	ExE_Endoderm			bCacna1d	Epicardium 1	Epicardium#1
0.963258	11.1937	3.03497	0.081726	0.982351	33	EnXTtr	0.72	EnXTtr	ExE_Endoderm	0.98	ExE_Endoderm			bFgf15	Lateral Plate Mesoderm	Lateral-Plate-Mesoderm
-0.0316124	11.9572	0.00464577	0.945669	0.990605	34	Naive	1	Naive	Naive	1	Naive			bNrxn3	Epicardium 2	Epicardium#2
0.0796667	11.1627	0.0221386	0.881742	0.982351	35	EnXFgf5	1	EnXFgf5	ExE_Endoderm	1	ExE_Endoderm			bPlxna4	Epicardium 3	Epicardium#3
-0.304608	12.1471	0.42278	0.515669	0.982351	36	Naive	0.990476	Naive	Naive	0.990476	Naive			BPr	HEP/BP	HEP/BP
0.202844	11.6169	0.136936	0.711572	0.982351	37	Epib	0.594595	Epib	Epiblast	0.594595	Epiblast			bStard8	Mesenchyme 1	Mesenchyme#1
-0.224437	11.4674	0.156697	0.692281	0.982351	38	PST	0.852459	PST	Primitive_Streak	0.901639	Primitive_Streak			bUpk3b	Mesenchyme 2	Mesenchyme#2
-0.153284	11.9309	0.108127	0.74234	0.982351	39	Epib	0.978022	Epib	Epiblast	0.978022	Epiblast			EcXAnxa1	Amniotic Ectoderm 3	Amniotic-Ectoderm#3
-0.648204	12.502	2.0779	0.149688	0.982351	40	Epib	0.978873	Epib	Epiblast	0.978873	Epiblast			EcXCldn3	Amniotic Ectoderm 2	Amniotic-Ectoderm#2
-1.06929	11.6257	3.8022	0.0514012	0.982351	41	Naive	1	Naive	Naive	1	Naive			EcXSfn	Amniotic Ectoderm 1	Amniotic-Ectoderm#1
0.407537	12.2483	0.768725	0.380775	0.982351	42	PSMesp1	0.97479	PSMesp1	Primitive_Streak	0.97479	Primitive_Streak			EMPCcl4	EMP 3	EMP#3
-0.0115468	11.3294	0.000398646	0.984073	0.990605	43	EnXFgf5	0.589286	EnXFgf5	ExE_Endoderm	0.642857	ExE_Endoderm			EMPIl17ra	EMP 2	EMP#2
-0.0742479	11.9428	0.0252563	0.873755	0.982351	44	EcXCldn3	0.450549	Mixed	ExE_Ectoderm	1	ExE_Ectoderm			EMPNrg1	EMP 1	EMP#1
0.881362	10.9456	2.80109	0.0944421	0.982351	45	EnXFgf5	0.575	EnXFgf5	ExE_Endoderm	0.575	ExE_Endoderm			EMPSepp1	EMP 4	EMP#4
0.072818	12.3011	0.0246042	0.875382	0.982351	46	Epib	1	Epib	Epiblast	1	Epiblast			EndCdh5	Endothelium 2	Endothelium#2
0.0279711	11.4725	0.0025367	0.959839	0.990605	47	EcXAnxa1	0.854839	EcXAnxa1	ExE_Ectoderm	0.983871	ExE_Ectoderm			EndCyp26b1	Endocardium	Endocardium
-0.107134	12.0979	0.0534631	0.81718	0.982351	48	PSMesp1	0.828571	PSMesp1	Primitive_Streak	0.990476	Primitive_Streak			EndGadd45g	Endothelium 1	Endothelium#1
-0.368227	12.5115	0.676722	0.41087	0.982351	49	Naive	1	Naive	Naive	1	Naive			EndRsad2	Endothelium 3	Endothelium#3
0.504545	12.0313	1.18675	0.276189	0.982351	50	PST	0.88	PST	Primitive_Streak	0.99	Primitive_Streak			EnXFgf5	Anterior Primitive Streak	Anterior-Primitive-Streak
-0.119845	12.0296	0.0665117	0.796526	0.982351	51	Epib	1	Epib	Epiblast	1	Epiblast			EnXTtr	Visceral Endoderm	Visceral-Endoderm
1.33559	11.4719	5.20611	0.0226696	0.915286	52	EnXTtr	0.983871	EnXTtr	ExE_Endoderm	1	ExE_Endoderm			Epib	Epiblast	Epiblast
0.047971	11.5465	0.0078505	0.929411	0.990605	53	EcXSfn	0.985294	EcXSfn	ExE_Ectoderm	0.985294	ExE_Ectoderm			Ery1a	Erythroid 1	Erythroid#1
-0.107814	11.9034	0.0532764	0.817494	0.982351	54	EcXCldn3	0.988889	EcXCldn3	ExE_Ectoderm	1	ExE_Ectoderm			Ery1b	Erythroid 2	Erythroid#2
-0.503335	11.9613	1.13019	0.288475	0.982351	55	EcXCldn3	0.606383	EcXCldn3	ExE_Ectoderm	1	ExE_Ectoderm			Ery2	Erythroid 3	Erythroid#3
-0.145966	12.1484	0.0970335	0.755469	0.982351	56	Naive	0.961905	Naive	Naive	0.961905	Naive			Ery3	Erythroid 4	Erythroid#4
0.556055	12.0471	1.394	0.238002	0.982351	57	PST	0.793814	PST	Primitive_Streak	0.793814	Primitive_Streak			MegP1	MkP 1	MkP#1
0.450967	12.2301	0.930568	0.334896	0.982351	58	Epib	0.991304	Epib	Epiblast	0.991304	Epiblast			MegP2	MEP	MEP
-0.245199	12.1094	0.279104	0.59738	0.982351	59	EcXSfn	0.943396	EcXSfn	ExE_Ectoderm	0.981132	ExE_Ectoderm			MegP3	MkP 2	MkP#2
-0.707966	11.4268	1.48012	0.224405	0.982351	60	Naive	1	Naive	Naive	1	Naive			MesoMixl1	Nascent Mesoderm	Nascent-Mesoderm
-0.380388	11.8123	0.62835	0.428107	0.982351	61	Epib	0.761905	Epib	Epiblast	0.761905	Epiblast			Naive	Naive Pluripotency
-0.204157	11.6932	0.158101	0.690976	0.982351	62	Naive	0.706667	Naive	Naive	0.706667	Naive			PGC	PGC
-0.237257	11.7362	0.230877	0.630956	0.982351	63	PGC	0.607595	PGC	PGC	0.607595	PGC			PSMesp1	Primitive Streak 2	Primitive-Streak#2
0.251764	12.4238	0.299416	0.584343	0.982351	64	Epib	0.813953	Epib	Epiblast	0.813953	Epiblast			PST	Primitive Streak 1	Primitive-Streak#1
0.160251	12.2369	0.118928	0.730256	0.982351	65	PGC	1	PGC	PGC	1	PGC
0.0230207	11.4022	0.00158302	0.968269	0.990605	66	EnXFgf5	0.966667	EnXFgf5	ExE_Endoderm	1	ExE_Endoderm
0.0385713	11.7088	0.00584969	0.939046	0.990605	67	PSMesp1	0.884615	PSMesp1	Primitive_Streak	0.910256	Primitive_Streak
0.0498636	12.0768	0.0114983	0.914627	0.990605	68	PST	0.718447	PST	Primitive_Streak	0.990291	Primitive_Streak
-0.215057	11.8978	0.212048	0.645245	0.982351	69	Naive	1	Naive	Naive	1	Naive
-0.617522	12.8477	2.2501	0.13385	0.982351	70	Naive	1	Naive	Naive	1	Naive
0.69852	11.0451	1.70524	0.191837	0.982351	71	EnXTtr	1	EnXTtr	ExE_Endoderm	1	ExE_Endoderm
-0.00955529	12.031	0.000437277	0.98332	0.990605	72	Epib	1	Epib	Epiblast	1	Epiblast
-0.328806	12.1572	0.498939	0.480094	0.982351	73	Naive	1	Naive	Naive	1	Naive
0.169336	12.5321	0.145826	0.702619	0.982351	74	Epib	1	Epib	Epiblast	1	Epiblast
0.504034	11.8368	1.12535	0.288967	0.982351	75	PST	0.793103	PST	Primitive_Streak	0.965517	Primitive_Streak
-0.977947	11.4615	2.78839	0.0958513	0.982351	76	Naive	1	Naive	Naive	1	Naive
-0.324152	12.1547	0.479128	0.488942	0.982351	77	Naive	1	Naive	Naive	1	Naive
-0.685168	12.2789	2.15299	0.142536	0.982351	78	EcXCldn3	0.950413	EcXCldn3	ExE_Ectoderm	1	ExE_Ectoderm
0.411694	11.8076	0.719898	0.396335	0.982351	79	Epib	0.790123	Epib	Epiblast	0.790123	Epiblast
-1.54362	11.2253	7.10718	0.00777334	0.583811	80	Naive	1	Naive	Naive	1	Naive
0.259031	12.3771	0.313815	0.575446	0.982351	81	PGC	1	PGC	PGC	1	PGC
-0.499511	11.9677	1.16388	0.280864	0.982351	82	Epib	0.597938	Epib	Epiblast	0.597938	Epiblast
-0.114491	12.2574	0.0594599	0.80739	0.982351	83	Naive	0.973451	Naive	Naive	0.973451	Naive
-0.700255	11.7421	2.00904	0.156606	0.982351	84	EcXSfn	0.962963	EcXSfn	ExE_Ectoderm	0.975309	ExE_Ectoderm
-0.136978	11.8588	0.0831512	0.773118	0.982351	85	PST	0.482353	Mixed	Primitive_Streak	0.682353	Primitive_Streak
-0.717166	11.9181	2.31492	0.128383	0.982351	86	Epib	0.922222	Epib	Epiblast	0.922222	Epiblast
0.579386	11.0379	1.1915	0.275231	0.982351	87	EnXFgf5	0.883721	EnXFgf5	ExE_Endoderm	0.883721	ExE_Endoderm
-0.357162	11.9877	0.598229	0.439396	0.982351	88	EcXCldn3	0.989691	EcXCldn3	ExE_Ectoderm	1	ExE_Ectoderm
0.0809974	11.8517	0.0291985	0.864348	0.982351	89	PSMesp1	0.872093	PSMesp1	Primitive_Streak	0.965116	Primitive_Streak
-0.119031	11.2464	0.0444137	0.833119	0.982351	90	EnXFgf5	1	EnXFgf5	ExE_Endoderm	1	ExE_Endoderm
0.152326	11.4272	0.0714247	0.789316	0.982351	91	PSMesp1	0.677419	PSMesp1	Primitive_Streak	1	Primitive_Streak
0.123564	11.2391	0.0489532	0.82493	0.982351	92	PGC	0.647059	PGC	PGC	0.647059	PGC
-0.106767	12.36	0.0538867	0.81647	0.982351	93	Epib	1	Epib	Epiblast	1	Epiblast
-0.278801	11.5373	0.265575	0.606404	0.982351	94	Naive	1	Naive	Naive	1	Naive
-1.13835	11.314	3.72657	0.0541761	0.982351	95	Epib	0.933333	Epib	Epiblast	0.933333	Epiblast
-0.275895	11.9893	0.351448	0.55341	0.982351	96	Naive	1	Naive	Naive	1	Naive
0.396101	11.2647	0.480538	0.488304	0.982351	97	Naive	1	Naive	Naive	1	Naive
0.410547	12.3569	0.775292	0.378749	0.982351	98	PST	0.669355	PST	Primitive_Streak	0.669355	Primitive_Streak
0.42967	11.8043	0.783134	0.376349	0.982351	99	Naive	1	Naive	Naive	1	Naive
0.155273	11.4293	0.0739166	0.785761	0.982351	100	PST	0.442623	Mixed	Primitive_Streak	0.852459	Primitive_Streak
0.0577618	11.4275	0.0102462	0.919389	0.990605	101	EnXFgf5	0.983333	EnXFgf5	ExE_Endoderm	1	ExE_Endoderm
0.0992455	11.8106	0.0428611	0.83602	0.982351	102	PGC	0.904762	PGC	PGC	0.904762	PGC
-0.558022	12.33	1.43835	0.230626	0.982351	103	Naive	1	Naive	Naive	1	Naive
-0.288622	11.6177	0.286275	0.59271	0.982351	104	PGC	0.859155	PGC	PGC	0.859155	PGC
0.743371	12.2773	2.47885	0.115632	0.982351	105	Epib	0.871795	Epib	Epiblast	0.871795	Epiblast
0.195554	11.7462	0.157162	0.691848	0.982351	106	PST	0.820513	PST	Primitive_Streak	0.948718	Primitive_Streak
-0.165678	12.1274	0.127767	0.720817	0.982351	107	Epib	1	Epib	Epiblast	1	Epiblast
-0.349123	12.4371	0.586336	0.443979	0.982351	108	Naive	0.992537	Naive	Naive	0.992537	Naive
0.436717	12.106	0.874318	0.349937	0.982351	109	PGC	1	PGC	PGC	1	PGC
-0.42558	11.7542	0.753894	0.385408	0.982351	110	EcXSfn	0.675	EcXSfn	ExE_Ectoderm	0.875	ExE_Ectoderm
-0.747977	11.7334	2.28204	0.131124	0.982351	111	Epib	0.915663	Epib	Epiblast	0.915663	Epiblast
-0.198628	11.2809	0.121302	0.727684	0.982351	112	PST	0.388889	Mixed	Primitive_Streak	0.537037	Primitive_Streak
-0.411205	12.4004	0.80483	0.36982	0.982351	113	Epib	0.940299	Epib	Epiblast	0.940299	Epiblast
1.42249	11.1464	6.55038	0.0105993	0.583811	114	PGC	0.979167	PGC	PGC	0.979167	PGC
-0.105147	11.9331	0.0510127	0.821346	0.982351	115	Epib	0.869565	Epib	Epiblast	0.869565	Epiblast
0.0916392	11.2048	0.028205	0.866654	0.982351	116	EnXFgf5	0.941176	EnXFgf5	ExE_Endoderm	1	ExE_Endoderm
0.304777	11.574	0.317772	0.573047	0.982351	117	PGC	0.971014	PGC	PGC	0.971014	PGC
-0.0157518	12.5748	0.00132882	0.970927	0.990605	118	Epib	0.87013	Epib	Epiblast	0.87013	Epiblast
-0.524862	11.5611	0.916062	0.339034	0.982351	119	EcXSfn	0.529412	EcXSfn	ExE_Ectoderm	1	ExE_Ectoderm
0.591426	12.3666	1.60129	0.205949	0.982351	120	Epib	0.752	Epib	Epiblast	0.752	Epiblast
0.442872	12.028	0.918743	0.337985	0.982351	121	PSMesp1	0.98	PSMesp1	Primitive_Streak	0.99	Primitive_Streak
0.144421	12.0142	0.097144	0.755334	0.982351	122	PST	0.5625	PST	Primitive_Streak	0.5625	Primitive_Streak
-0.120371	11.939	0.0671893	0.795515	0.982351	123	PST	0.591398	PST	Primitive_Streak	0.956989	Primitive_Streak
1.48747	11.2024	6.75313	0.00946488	0.583811	124	Epib	0.58	Epib	Epiblast	0.58	Epiblast
-0.633992	11.4882	1.30568	0.25339	0.982351	125	EcXSfn	0.363636	Mixed	ExE_Ectoderm	0.69697	ExE_Ectoderm
-0.0305193	11.9838	0.00435742	0.947379	0.990605	126	Epib	0.8	Epib	Epiblast	0.8	Epiblast
-0.136189	12.0455	0.0865535	0.768726	0.982351	127	EcXCldn3	0.601942	EcXCldn3	ExE_Ectoderm	1	ExE_Ectoderm
0.34389	12.8653	0.709123	0.399891	0.982351	128	Epib	0.961749	Epib	Epiblast	0.961749	Epiblast
0.307704	12.1592	0.43154	0.511351	0.982351	129	PST	0.691589	PST	Primitive_Streak	0.700935	Primitive_Streak
0.519253	11.7086	1.04225	0.307489	0.982351	130	PST	0.907895	PST	Primitive_Streak	0.960526	Primitive_Streak
-0.588347	11.5135	1.15268	0.283188	0.982351	131	Epib	0.924242	Epib	Epiblast	0.924242	Epiblast
0.257962	11.9691	0.30723	0.579481	0.982351	132	Epib	0.752688	Epib	Epiblast	0.752688	Epiblast
0.146142	11.911	0.0976725	0.754691	0.982351	133	Epib	1	Epib	Epiblast	1	Epiblast
-0.00906014	11.8921	0.000382891	0.984391	0.990605	134	Naive	0.719101	Naive	Naive	0.719101	Naive
-0.350124	12.2891	0.566785	0.451677	0.982351	135	EcXCldn3	0.666667	EcXCldn3	ExE_Ectoderm	0.983333	ExE_Ectoderm
0.0840135	11.1644	0.0245836	0.875433	0.982351	136	EnXFgf5	1	EnXFgf5	ExE_Endoderm	1	ExE_Endoderm
-0.215545	11.1337	0.167493	0.682417	0.982351	137	PGC	0.55102	PGC	PGC	0.55102	PGC
1.44167	11.5737	6.50943	0.0108448	0.583811	138	PGC	1	PGC	PGC	1	PGC
0.38418	11.4857	0.47328	0.491605	0.982351	139	Naive	0.809524	Naive	Naive	0.809524	Naive
0.259651	11.8265	0.295014	0.587119	0.982351	140	EcXAnxa1	0.5	EcXAnxa1	ExE_Ectoderm	0.642857	ExE_Ectoderm
0.382223	11.9479	0.669756	0.413287	0.982351	141	Naive	1	Naive	Naive	1	Naive
-1.29106	11.3882	4.69926	0.0303578	0.926394	142	Naive	1	Naive	Naive	1	Naive
-0.14917	11.4358	0.0690692	0.792739	0.982351	143	EcXSfn	0.774194	EcXSfn	ExE_Ectoderm	0.774194	ExE_Ectoderm
-0.126074	11.4691	0.0498439	0.82337	0.982351	144	PST	0.967742	PST	Primitive_Streak	0.967742	Primitive_Streak
-0.445909	11.904	0.910369	0.340195	0.982351	145	PST	0.5	PST	Primitive_Streak	0.543478	Primitive_Streak
0.568882	12.1168	1.48341	0.223464	0.982351	146	PGC	0.990566	PGC	PGC	0.990566	PGC
-0.453513	11.7742	0.863589	0.35291	0.982351	147	Naive	1	Naive	Naive	1	Naive
-0.39025	11.8762	0.695245	0.40454	0.982351	148	EcXSfn	0.945055	EcXSfn	ExE_Ectoderm	1	ExE_Ectoderm
-0.0379203	11.5434	0.00491812	0.944102	0.990605	149	PSMesp1	1	PSMesp1	Primitive_Streak	1	Primitive_Streak
-0.63943	12.0465	1.90012	0.168304	0.982351	150	Epib	0.852941	Epib	Epiblast	0.852941	Epiblast
0.562352	12.1674	1.43564	0.231066	0.982351	151	Epib	1	Epib	Epiblast	1	Epiblast
0.854875	11.2256	2.31218	0.128608	0.982351	152	EcXSfn	0.686275	EcXSfn	ExE_Ectoderm	0.686275	ExE_Ectoderm
0.372435	12.1716	0.63312	0.426359	0.982351	153	PST	0.724771	PST	Primitive_Streak	0.733945	Primitive_Streak
-0.532655	11.6615	0.999192	0.317693	0.982351	154	Naive	0.986111	Naive	Naive	0.986111	Naive
-0.186316	11.848	0.154485	0.694351	0.982351	155	PST	0.953488	PST	Primitive_Streak	0.976744	Primitive_Streak
0.777143	11.6293	2.02067	0.155412	0.982351	156	Naive	1	Naive	Naive	1	Naive
0.0411161	11.5733	0.00580064	0.939302	0.990605	157	EcXSfn	0.826087	EcXSfn	ExE_Ectoderm	1	ExE_Ectoderm
0.0657549	12.5232	0.0220462	0.881987	0.982351	158	PSMesp1	0.824324	PSMesp1	Primitive_Streak	0.844595	Primitive_Streak
0.105385	11.4117	0.0336918	0.854393	0.982351	159	Naive	1	Naive	Naive	1	Naive
-0.20077	12.3631	0.189053	0.663779	0.982351	160	Epib	1	Epib	Epiblast	1	Epiblast
-0.468976	11.6317	0.751764	0.386079	0.982351	161	Epib	1	Epib	Epiblast	1	Epiblast
-0.0920223	12.1157	0.0394482	0.842595	0.982351	162	PST	0.700935	PST	Primitive_Streak	1	Primitive_Streak
0.172832	11.4514	0.0931807	0.760221	0.982351	163	EcXAnxa1	0.822581	EcXAnxa1	ExE_Ectoderm	0.951613	ExE_Ectoderm
0.234991	11.6022	0.188522	0.664222	0.982351	164	PGC	0.485714	Mixed	Primitive_Streak	0.514286	Primitive_Streak
-0.656166	11.9438	1.9525	0.162602	0.982351	165	EcXSfn	0.684783	EcXSfn	ExE_Ectoderm	1	ExE_Ectoderm
-0.339171	11.7917	0.489274	0.484377	0.982351	166	Naive	0.962963	Naive	Naive	0.962963	Naive
0.0740449	12.0181	0.0256	0.872906	0.982351	167	Epib	0.510417	Epib	Epiblast	0.510417	Epiblast
1.04244	11.4863	3.38878	0.0658706	0.982351	168	PGC	1	PGC	PGC	1	PGC
-0.509151	12.4366	1.24056	0.265623	0.982351	169	EcXCldn3	0.801471	EcXCldn3	ExE_Ectoderm	1	ExE_Ectoderm
0.0577297	11.3069	0.0101048	0.919945	0.990605	170	PSMesp1	0.527273	PSMesp1	Primitive_Streak	1	Primitive_Streak
0.136051	11.1867	0.0634859	0.801109	0.982351	171	EnXFgf5	1	EnXFgf5	ExE_Endoderm	1	ExE_Endoderm
-0.428455	11.5677	0.632535	0.426573	0.982351	172	EcXCldn3	0.957143	EcXCldn3	ExE_Ectoderm	0.985714	ExE_Ectoderm
0.223686	11.7075	0.194119	0.659584	0.982351	173	PST	0.573333	PST	Primitive_Streak	0.6	Primitive_Streak
-0.723828	11.536	1.76016	0.184839	0.982351	174	EcXSfn	0.882353	EcXSfn	ExE_Ectoderm	0.882353	ExE_Ectoderm
0.00256038	11.9927	2.87202e-05	0.995725	0.995725	175	PGC	0.958763	PGC	PGC	0.958763	PGC
0.547803	11.4573	0.936683	0.333313	0.982351	176	EnXFgf5	0.619048	EnXFgf5	ExE_Endoderm	1	ExE_Endoderm
-0.459219	12.0434	0.985854	0.320944	0.982351	177	EcXCldn3	1	EcXCldn3	ExE_Ectoderm	1	ExE_Ectoderm
-0.591664	11.9142	1.59725	0.206522	0.982351	178	Epib	1	Epib	Epiblast	1	Epiblast
-0.661567	12.1559	1.98906	0.158679	0.982351	179	Naive	1	Naive	Naive	1	Naive
-0.490661	11.6336	0.837693	0.360228	0.982351	180	PGC	0.671233	PGC	PGC	0.671233	PGC
0.264806	11.5914	0.24051	0.623921	0.982351	181	PSMesp1	0.971831	PSMesp1	Primitive_Streak	1	Primitive_Streak
0.549764	11.4623	0.927132	0.33579	0.982351	182	Naive	1	Naive	Naive	1	Naive
0.166297	11.6956	0.106679	0.74401	0.982351	183	Epib	0.871795	Epib	Epiblast	0.871795	Epiblast
0.514444	11.9573	1.21869	0.269824	0.982351	184	PST	0.87234	PST	Primitive_Streak	0.904255	Primitive_Streak
0.0935429	11.56	0.0299991	0.862519	0.982351	185	EnXFgf5	0.926471	EnXFgf5	ExE_Endoderm	1	ExE_Endoderm
0.435369	11.9362	0.872819	0.350351	0.982351	186	PSMesp1	0.623656	PSMesp1	Primitive_Streak	0.709677	Primitive_Streak
0.0948535	11.9019	0.0409023	0.839758	0.982351	187	Epib	0.977528	Epib	Epiblast	0.977528	Epiblast
-0.302638	11.5015	0.304603	0.581106	0.982351	188	EcXSfn	0.757576	EcXSfn	ExE_Ectoderm	1	ExE_Ectoderm
-0.0848903	11.2812	0.0223067	0.881297	0.982351	189	Epib	0.981481	Epib	Epiblast	0.981481	Epiblast
-0.0736096	11.4813	0.0178248	0.893811	0.990605	190	PST	0.553846	PST	Primitive_Streak	0.984615	Primitive_Streak
0.349377	11.8325	0.531322	0.466184	0.982351	191	Naive	1	Naive	Naive	1	Naive
0.329536	11.5739	0.363182	0.54685	0.982351	192	EnXTtr	1	EnXTtr	ExE_Endoderm	1	ExE_Endoderm
0.134339	11.6727	0.0659607	0.797352	0.982351	193	PSMesp1	1	PSMesp1	Primitive_Streak	1	Primitive_Streak
-0.0880205	11.8299	0.0345443	0.852583	0.982351	194	PSMesp1	0.686047	PSMesp1	Primitive_Streak	0.72093	Primitive_Streak
-0.254721	12.1649	0.300449	0.583696	0.982351	195	PST	0.774775	PST	Primitive_Streak	0.990991	Primitive_Streak
-1.54676	10.8295	8.31295	0.00412845	0.583811	196	Naive	0.789474	Naive	Naive	0.789474	Naive
0.113044	11.1515	0.0448049	0.832397	0.982351	197	EnXFgf5	0.479167	Mixed	ExE_Endoderm	0.729167	ExE_Endoderm
-0.520534	11.952	1.25074	0.26362	0.982351	198	Epib	0.968085	Epib	Epiblast	0.968085	Epiblast
0.309162	12.1951	0.441593	0.506473	0.982351	199	PGC	0.938053	PGC	PGC	0.938053	PGC
0.0727059	11.9687	0.0245416	0.875539	0.982351	200	PST	0.870968	PST	Primitive_Streak	0.913978	Primitive_Streak
-0.274653	11.6529	0.268945	0.604129	0.982351	201	Naive	1	Naive	Naive	1	Naive
0.372424	11.3477	0.409807	0.522181	0.982351	202	PST	0.946429	PST	Primitive_Streak	0.946429	Primitive_Streak
-0.606886	11.9265	1.6694	0.196597	0.982351	203	Naive	1	Naive	Naive	1	Naive
-0.567277	11.635	1.1049	0.293389	0.982351	204	Naive	1	Naive	Naive	1	Naive
-0.342979	12.3164	0.548536	0.459051	0.982351	205	Epib	1	Epib	Epiblast	1	Epiblast
-0.179854	11.2165	0.108618	0.741776	0.982351	206	EcXSfn	0.673077	EcXSfn	ExE_Ectoderm	1	ExE_Ectoderm
0.324922	11.3663	0.310578	0.577422	0.982351	207	EnXTtr	1	EnXTtr	ExE_Endoderm	1	ExE_Endoderm
0.217103	11.3262	0.143387	0.705	0.982351	208	Epib	0.965517	Epib	Epiblast	0.965517	Epiblast
1.13935	11.3178	3.69749	0.0547141	0.982351	209	EnXTtr	0.854545	EnXTtr	ExE_Endoderm	1	ExE_Endoderm
0.131013	11.8334	0.0754138	0.783655	0.982351	210	PST	0.916667	PST	Primitive_Streak	0.97619	Primitive_Streak
0.469496	11.3885	0.646134	0.421646	0.982351	211	EnXTtr	1	EnXTtr	ExE_Endoderm	1	ExE_Endoderm
0.156553	11.6372	0.0850743	0.770582	0.982351	212	Epib	0.450704	Mixed	Epiblast	0.450704	Mixed
0.442505	11.3578	0.584714	0.44461	0.982351	213	PST	0.862069	PST	Primitive_Streak	0.862069	Primitive_Streak
-1.85343	11.3411	9.10609	0.00259747	0.583811	214	Naive	1	Naive	Naive	1	Naive
-0.393596	11.8486	0.690092	0.406286	0.982351	215	Epib	0.793103	Epib	Epiblast	0.793103	Epiblast
0.359833	11.3186	0.383108	0.536054	0.982351	216	EnXTtr	1	EnXTtr	ExE_Endoderm	1	ExE_Endoderm
-0.139767	11.3856	0.0594969	0.807332	0.982351	217	EcXSfn	0.833333	EcXSfn	ExE_Ectoderm	1	ExE_Ectoderm
0.0417411	11.9308	0.00801362	0.928683	0.990605	218	Epib	0.988764	Epib	Epiblast	0.988764	Epiblast
-0.702678	11.6978	1.87016	0.171694	0.982351	219	EcXCldn3	0.657895	EcXCldn3	ExE_Ectoderm	1	ExE_Ectoderm
0.295222	11.983	0.403357	0.525473	0.982351	220	Epib	1	Epib	Epiblast	1	Epiblast
-0.184568	11.399	0.102257	0.74919	0.982351	221	EcXSfn	0.79661	EcXSfn	ExE_Ectoderm	1	ExE_Ectoderm
-0.732277	12.2867	2.4208	0.119979	0.982351	222	Naive	1	Naive	Naive	1	Naive
0.337827	12.1368	0.526309	0.468294	0.982351	223	PSMesp1	0.990741	PSMesp1	Primitive_Streak	1	Primitive_Streak
-0.143164	12.2738	0.0946772	0.758382	0.982351	224	EcXCldn3	0.65	EcXCldn3	ExE_Ectoderm	1	ExE_Ectoderm
-0.0472292	11.5467	0.00748823	0.931055	0.990605	225	EcXSfn	0.439394	Mixed	ExE_Ectoderm	0.545455	ExE_Ectoderm
0.323334	11.718	0.421458	0.516326	0.982351	226	PGC	0.78481	PGC	PGC	0.78481	PGC
-0.348255	12.1898	0.554988	0.456422	0.982351	227	Naive	0.990909	Naive	Naive	0.990909	Naive
-0.0123977	11.7978	0.000673737	0.979296	0.990605	228	EcXSfn	0.975904	EcXSfn	ExE_Ectoderm	0.975904	ExE_Ectoderm
-0.198606	11.7178	0.157662	0.691384	0.982351	229	PSMesp1	0.974026	PSMesp1	Primitive_Streak	0.987013	Primitive_Streak
0.54904	10.9996	1.08969	0.296736	0.982351	230	EcXSfn	0.97619	EcXSfn	ExE_Ectoderm	0.97619	ExE_Ectoderm
-0.04065	11.6167	0.00576523	0.939487	0.990605	231	Epib	1	Epib	Epiblast	1	Epiblast
0.128398	11.7408	0.0679554	0.794379	0.982351	232	EcXCldn3	0.848101	EcXCldn3	ExE_Ectoderm	1	ExE_Ectoderm
0.176689	11.1788	0.106516	0.744199	0.982351	233	Naive	1	Naive	Naive	1	Naive
-0.607356	11.4721	1.16172	0.281311	0.982351	234	EcXCldn3	1	EcXCldn3	ExE_Ectoderm	1	ExE_Ectoderm
-0.302899	11.4613	0.282668	0.595049	0.982351	235	Epib	0.983333	Epib	Epiblast	0.983333	Epiblast
0.0755117	12.2316	0.0263798	0.871002	0.982351	236	Epib	0.940171	Epib	Epiblast	0.940171	Epiblast
0.51675	11.4072	0.787446	0.375039	0.982351	237	Naive	0.982759	Naive	Naive	0.982759	Naive
-0.606595	11.26	1.13908	0.286047	0.982351	238	EcXSfn	0.886792	EcXSfn	ExE_Ectoderm	1	ExE_Ectoderm
-0.131622	11.6134	0.0595056	0.807318	0.982351	239	PGC	0.619718	PGC	PGC	0.619718	PGC
-0.00446372	11.3274	4.9597e-05	0.994382	0.995725	240	PST	0.727273	PST	Primitive_Streak	0.836364	Primitive_Streak
-0.581209	11.0076	1.2295	0.267711	0.982351	241	EcXSfn	0.604651	EcXSfn	ExE_Ectoderm	0.604651	ExE_Ectoderm
-0.745277	11.4497	1.70135	0.192344	0.982351	242	Epib	0.983871	Epib	Epiblast	0.983871	Epiblast
-0.79217	11.7477	2.55087	0.110478	0.982351	243	EcXSfn	0.9875	EcXSfn	ExE_Ectoderm	1	ExE_Ectoderm
-0.391389	11.4652	0.478808	0.489087	0.982351	244	Naive	1	Naive	Naive	1	Naive
-0.502954	11.715	1.00579	0.316101	0.982351	245	EcXSfn	0.75641	EcXSfn	ExE_Ectoderm	1	ExE_Ectoderm
0.0269937	12.1193	0.00337744	0.953665	0.990605	246	Naive	1	Naive	Naive	1	Naive
0.857555	11.456	2.20348	0.137943	0.982351	247	PGC	1	PGC	PGC	1	PGC
-0.129799	11.5845	0.0569824	0.811368	0.982351	248	Naive	0.911765	Naive	Naive	0.911765	Naive
0.0956813	11.6634	0.0329299	0.85603	0.982351	249	Epib	0.837838	Epib	Epiblast	0.837838	Epiblast
-0.493826	11.7163	0.960786	0.327172	0.982351	250	EcXAnxa1	0.539474	EcXAnxa1	ExE_Ectoderm	0.986842	ExE_Ectoderm
0.55081	11.5248	1.004	0.316533	0.982351	251	EnXTtr	0.969231	EnXTtr	ExE_Endoderm	1	ExE_Endoderm
-0.900631	11.4244	2.43525	0.11888	0.982351	252	Naive	0.984127	Naive	Naive	0.984127	Naive
-0.27437	12.1197	0.348072	0.55531	0.982351	253	EcXCldn3	0.707547	EcXCldn3	ExE_Ectoderm	0.962264	ExE_Ectoderm
-0.5931	11.5609	1.17807	0.277952	0.982351	254	Naive	1	Naive	Naive	1	Naive
-0.0479245	11.745	0.00972376	0.921464	0.990605	255	EcXSfn	0.790123	EcXSfn	ExE_Ectoderm	0.987654	ExE_Ectoderm
0.431109	11.5038	0.60754	0.435858	0.982351	256	Naive	1	Naive	Naive	1	Naive
-0.160559	11.5646	0.0883037	0.766393	0.982351	257	Naive	0.985294	Naive	Naive	0.985294	Naive
-0.102088	12.0439	0.0486686	0.825431	0.982351	258	Naive	1	Naive	Naive	1	Naive
-1.24474	11.7797	6.22174	0.0127433	0.588011	259	Naive	1	Naive	Naive	1	Naive
-0.355185	11.6105	0.433363	0.510461	0.982351	260	EcXCldn3	0.943662	EcXCldn3	ExE_Ectoderm	1	ExE_Ectoderm
0.363833	11.2344	0.42371	0.515207	0.982351	261	EnXFgf5	1	EnXFgf5	ExE_Endoderm	1	ExE_Endoderm
0.0910094	11.3734	0.0248681	0.874721	0.982351	262	PST	0.586207	PST	Primitive_Streak	0.603448	Primitive_Streak
0.546721	11.0044	1.0767	0.299631	0.982351	263	Naive	1	Naive	Naive	1	Naive
0.118815	11.8687	0.0632482	0.801474	0.982351	264	Naive	0.930233	Naive	Naive	0.930233	Naive
0.427371	11.467	0.574233	0.448755	0.982351	265	Epib	1	Epib	Epiblast	1	Epiblast
0.49788	11.571	0.835666	0.36081	0.982351	266	PST	1	PST	Primitive_Streak	1	Primitive_Streak
-0.305483	11.4119	0.282713	0.59502	0.982351	267	EcXAnxa1	0.466667	Mixed	ExE_Ectoderm	0.5	ExE_Ectoderm
0.445253	11.6177	0.677092	0.410742	0.982351	268	PST	0.338028	Mixed	Primitive_Streak	0.676056	Primitive_Streak
-0.210602	11.7926	0.190948	0.662202	0.982351	269	PSMesp1	0.638554	PSMesp1	Primitive_Streak	0.939759	Primitive_Streak
-0.0519944	11.4761	0.00846303	0.926717	0.990605	270	EnXTtr	1	EnXTtr	ExE_Endoderm	1	ExE_Endoderm
-0.318475	11.7141	0.39958	0.527418	0.982351	271	Naive	1	Naive	Naive	1	Naive
0.680308	12.0596	2.11845	0.145777	0.982351	272	PSMesp1	0.732673	PSMesp1	Primitive_Streak	0.970297	Primitive_Streak
-0.787713	11.109	2.1704	0.140933	0.982351	273	EcXSfn	0.340426	Mixed	ExE_Ectoderm	0.638298	ExE_Ectoderm
0.0419522	12.0506	0.00823147	0.927723	0.990605	274	PST	0.524272	PST	Primitive_Streak	0.970874	Primitive_Streak
1.04749	11.8641	4.64552	0.031319	0.926394	275	EnXTtr	0.952941	EnXTtr	ExE_Endoderm	1	ExE_Endoderm
-0.539094	11.4395	0.898485	0.343366	0.982351	276	EcXSfn	0.84127	EcXSfn	ExE_Ectoderm	0.984127	ExE_Ectoderm
0.407212	11.0943	0.583814	0.444961	0.982351	277	EnXFgf5	0.8	EnXFgf5	ExE_Endoderm	0.8	ExE_Endoderm
0.242107	12.0748	0.269768	0.603576	0.982351	278	Epib	0.8	Epib	Epiblast	0.8	Epiblast
-0.0440639	11.873	0.00884604	0.925081	0.990605	279	EcXCldn3	0.965909	EcXCldn3	ExE_Ectoderm	1	ExE_Ectoderm
0.300496	11.5171	0.298709	0.584787	0.982351	280	Epib	0.578125	Epib	Epiblast	0.578125	Epiblast
0.36893	11.1083	0.474671	0.49097	0.982351	281	EnXTtr	1	EnXTtr	ExE_Endoderm	1	ExE_Endoderm
-0.106283	11.4946	0.036438	0.848644	0.982351	282	PGC	0.84127	PGC	PGC	0.84127	PGC
0.992092	11.0415	3.37335	0.0664885	0.982351	283	EnXFgf5	0.837209	EnXFgf5	ExE_Endoderm	0.837209	ExE_Endoderm
0.336313	11.8316	0.494872	0.481889	0.982351	284	PST	0.785714	PST	Primitive_Streak	0.785714	Primitive_Streak
-0.231857	11.5883	0.184409	0.667683	0.982351	285	PGC	0.6	PGC	PGC	0.6	PGC
0.106695	11.5578	0.0389844	0.843511	0.982351	286	Naive	1	Naive	Naive	1	Naive
-0.114647	11.5772	0.0453459	0.831403	0.982351	287	Epib	0.485714	Mixed	Epiblast	0.485714	Mixed
-0.172987	11.963	0.13776	0.710579	0.982351	288	PST	0.619565	PST	Primitive_Streak	0.619565	Primitive_Streak
0.319264	11.2878	0.310055	0.577743	0.982351	289	EnXFgf5	0.796296	EnXFgf5	ExE_Endoderm	0.851852	ExE_Endoderm
-0.179472	12.0256	0.15131	0.697351	0.982351	290	PSMesp1	0.606061	PSMesp1	Primitive_Streak	0.989899	Primitive_Streak
0.369146	11.4931	0.4398	0.507337	0.982351	291	Naive	1	Naive	Naive	1	Naive
-0.431748	12.0617	0.86696	0.351972	0.982351	292	PSMesp1	0.656863	PSMesp1	Primitive_Streak	0.960784	Primitive_Streak
0.497339	11.4774	0.781714	0.376782	0.982351	293	PSMesp1	0.777778	PSMesp1	Primitive_Streak	1	Primitive_Streak
-0.0205137	11.2944	0.00136642	0.970519	0.990605	294	Epib	0.785714	Epib	Epiblast	0.785714	Epiblast
0.0160286	11.44	0.000809312	0.977309	0.990605	295	EcXAnxa1	0.770492	EcXAnxa1	ExE_Ectoderm	0.983607	ExE_Ectoderm
-0.216959	12.2536	0.215705	0.64241	0.982351	296	Naive	1	Naive	Naive	1	Naive
0.276045	10.9982	0.278781	0.597592	0.982351	297	PST	0.5	PST	Primitive_Streak	0.547619	Primitive_Streak
0.293357	11.1708	0.297658	0.585449	0.982351	298	EcXSfn	0.755102	EcXSfn	ExE_Ectoderm	0.755102	ExE_Ectoderm
-0.172995	11.529	0.100246	0.751586	0.982351	299	Epib	0.6	Epib	Epiblast	0.6	Epiblast
-0.225777	11.7066	0.196069	0.657987	0.982351	300	Naive	1	Naive	Naive	1	Naive
-0.086523	11.3615	0.0222978	0.881321	0.982351	301	EcXCldn3	0.912281	EcXCldn3	ExE_Ectoderm	1	ExE_Ectoderm
-1.06192	11.5679	3.71953	0.0539985	0.982351	302	Naive	1	Naive	Naive	1	Naive
-0.163921	12.3868	0.126631	0.722009	0.982351	303	Epib	0.96124	Epib	Epiblast	0.96124	Epiblast
0.11488	11.6503	0.0466464	0.829039	0.982351	304	PGC	0.958904	PGC	PGC	0.958904	PGC
0.378685	12.0422	0.650628	0.420226	0.982351	305	PST	0.877551	PST	Primitive_Streak	0.887755	Primitive_Streak
0.133709	11.7352	0.0734258	0.786456	0.982351	306	PGC	0.886076	PGC	PGC	0.886076	PGC
-0.46603	11.2017	0.736432	0.390966	0.982351	307	Epib	0.942308	Epib	Epiblast	0.942308	Epiblast
-0.229621	11.6712	0.191612	0.661652	0.982351	308	Epib	0.986486	Epib	Epiblast	0.986486	Epiblast
0.253387	11.9737	0.297711	0.585415	0.982351	309	Naive	1	Naive	Naive	1	Naive
-0.219174	12.077	0.224855	0.635476	0.982351	310	Epib	0.924528	Epib	Epiblast	0.924528	Epiblast
-0.359457	11.6583	0.4608	0.497372	0.982351	311	Naive	1	Naive	Naive	1	Naive
-0.46414	11.8546	0.953298	0.329064	0.982351	312	Naive	1	Naive	Naive	1	Naive
0.213752	11.7124	0.179955	0.671483	0.982351	313	Naive	0.960526	Naive	Naive	0.960526	Naive
-0.325686	11.5664	0.347492	0.55592	0.982351	314	Epib	1	Epib	Epiblast	1	Epiblast
0.0619373	11.4674	0.0121341	0.912303	0.990605	315	PSMesp1	0.984127	PSMesp1	Primitive_Streak	1	Primitive_Streak
-0.683363	11.4631	1.45149	0.228509	0.982351	316	EcXCldn3	1	EcXCldn3	ExE_Ectoderm	1	ExE_Ectoderm
0.0944868	11.719	0.0360276	0.849488	0.982351	317	PST	0.64557	PST	Primitive_Streak	0.974684	Primitive_Streak
0.192623	11.4868	0.120276	0.728791	0.982351	318	Epib	0.921875	Epib	Epiblast	0.921875	Epiblast
0.0981993	11.4488	0.030036	0.862436	0.982351	319	EcXSfn	0.645161	EcXSfn	ExE_Ectoderm	0.645161	ExE_Ectoderm
0.0342276	11.6241	0.00410044	0.948953	0.990605	320	Naive	0.768116	Naive	Naive	0.768116	Naive
0.313457	11.5471	0.329979	0.565771	0.982351	321	Epib	0.630769	Epib	Epiblast	0.630769	Epiblast
0.514946	11.3022	0.780575	0.37713	0.982351	322	EnXTtr	1	EnXTtr	ExE_Endoderm	1	ExE_Endoderm
0.701311	11.7336	1.95178	0.162728	0.982351	323	Epib	0.961538	Epib	Epiblast	0.961538	Epiblast

## Sheet: sTable_3E_Zfp711_Late_Mesoderm
sTable_3E_Zfp711_Late_Mesoderm_DAA_miloR
logFC	logCPM	F	PValue	FDR	Nhood	subclusters	subclusters_fraction	subclusters_mixed	clusters	clusters_fraction	clusters_mixed
-0.0842773	7.40668	0.0215603	0.884854	0.965798	1	aFgf12SG2M	0.785714	aFgf12SG2M	Mesoderm_Hoxa	0.821429	Mesoderm_Hoxa
-0.568919	8.94831	1.76747	0.200001	0.579355	2	aFgf12SG2M	0.972678	aFgf12SG2M	Mesoderm_Hoxa	1	Mesoderm_Hoxa
-0.787508	8.11178	2.83321	0.109168	0.475135	3	aIgfbp7	0.89	aIgfbp7	Mesoderm_Hoxa	1	Mesoderm_Hoxa				CLUSTERS
0.750033	7.98516	1.8935	0.185384	0.568145	4	aIgfbp7	0.954023	aIgfbp7	Mesoderm_Hoxa	1	Mesoderm_Hoxa				Coding_name	Cluster_name	New Name in Manuscript
-0.869734	8.1599	2.30544	0.145977	0.523786	5	bPlxna4	0.79798	bPlxna4	Mesoderm_Hoxb	0.989899	Mesoderm_Hoxb				Blood_Progenitors	HEP/BP	HEP/BP
0.730951	7.12817	1.39806	0.252055	0.62582	6	bNrxn3	0.409091	Mixed	Mesoderm_Hoxb	0.704545	Mesoderm_Hoxb				EMP	EMP	EMP
-0.24627	7.42509	0.157242	0.696286	0.891216	7	bCacna1d	0.789474	bCacna1d	Mesoderm_Hoxb	0.964912	Mesoderm_Hoxb				Endothelium	Endothelium	Endothelium
0.57139	8.43191	1.0113	0.32768	0.684754	8	bStard8	0.368	Mixed	Mesoderm_Hoxb	0.792	Mesoderm_Hoxb				Epiblast	Epiblast	Epiblast
-0.593525	7.83108	1.50958	0.234637	0.612279	9	MesoMixl1	1	MesoMixl1	Mesoderm_Mixl1	1	Mesoderm_Mixl1				Erythroid	Erythroid	Erythroid
1.11489	8.29767	6.20421	0.0224651	0.323441	10	bPlxna4	0.776786	bPlxna4	Mesoderm_Hoxb	0.973214	Mesoderm_Hoxb				ExE_Ectoderm	Amniotic Ectoderm	Amniotic-Ectoderm
0.0638459	8.82994	0.0219253	0.883902	0.965507	11	aWnt2G1	0.426829	Mixed	Mesoderm_Hoxa	0.969512	Mesoderm_Hoxa				ExE_Endoderm	Visceral Endoderm	Visceral-Endoderm
-0.0417552	9.11187	0.0128164	0.911087	0.975068	12	bFgf15	0.990291	bFgf15	Mesoderm_Hoxb	0.995146	Mesoderm_Hoxb				Megakaryocyte	MkP	MkP
-0.249756	7.64738	0.169874	0.685002	0.8872	13	bPlxna4	0.927536	bPlxna4	Mesoderm_Hoxb	0.971014	Mesoderm_Hoxb				Mesoderm_Hoxa	Limb Mesoderm and Allantois	Limb Mesoderm-Allantois
-0.425839	8.59276	1.00515	0.329028	0.685522	14	aFgf12SG2M	0.726619	aFgf12SG2M	Mesoderm_Hoxa	0.985612	Mesoderm_Hoxa				Mesoderm_Hoxb	Mesenchyme and Epicardium	Mesenchyme-Epicardium
0.0193473	7.92736	0.00149943	0.969527	0.990877	15	bPlxna4	0.906977	bPlxna4	Mesoderm_Hoxb	1	Mesoderm_Hoxb				Mesoderm_Ifit1	Atf3-KO Enriched	Atf3-KO-Enriched
0.05125	8.82021	0.0113878	0.916175	0.976045	16	aFgf12SG2M	0.55814	aFgf12SG2M	Mesoderm_Hoxa	0.965116	Mesoderm_Hoxa				Mesoderm_Mixl1	Nascent Mesoderm	Nascent-Mesoderm
-1.08989	7.54322	3.64391	0.0719446	0.41455	17	aFgf12SG2M	0.8125	aFgf12SG2M	Mesoderm_Hoxa	1	Mesoderm_Hoxa				Naive	Naive Pluripotency	Naive-Pluripotency
-0.734179	7.90775	2.08801	0.16522	0.54476	18	aFgf12SG2M	0.987952	aFgf12SG2M	Mesoderm_Hoxa	0.987952	Mesoderm_Hoxa				PGC	PGC	PGC
0.328768	8.43351	0.499879	0.488443	0.785491	19	bPlxna4	0.944	bPlxna4	Mesoderm_Hoxb	0.944	Mesoderm_Hoxb				Primitive_Streak	Primitive Streak	Primitive-Streak
0.769943	7.08354	1.57741	0.224797	0.603302	20	bPlxna4	0.952381	bPlxna4	Mesoderm_Hoxb	1	Mesoderm_Hoxb
-0.776272	7.23308	1.67078	0.212099	0.590546	21	aFgf12SG2M	0.541667	aFgf12SG2M	Mesoderm_Hoxa	1	Mesoderm_Hoxa
-0.121158	7.62898	0.0512553	0.823381	0.946306	22	aWnt2G1	0.692308	aWnt2G1	Mesoderm_Hoxa	0.723077	Mesoderm_Hoxa				SUBCLUSTERS
0.587376	7.20629	0.958617	0.340193	0.697174	23	bCacna1d	0.956522	bCacna1d	Mesoderm_Hoxb	0.978261	Mesoderm_Hoxb				Coding_name	Subluster_name	New Name in Manuscript
-0.129669	7.66956	0.0581871	0.812045	0.943105	24	bPlxna4	0.42029	Mixed	Mesoderm_Hoxb	0.869565	Mesoderm_Hoxb				aActc1	Allantois 1	Allantois#1
-1.22357	7.16324	2.78407	0.112193	0.476123	25	aActc1	0.511628	aActc1	Mesoderm_Hoxa	0.534884	Mesoderm_Hoxa				aDach1	Limb Mesoderm 2	Limb-Mesoderm#2
-0.296648	8.04596	0.315688	0.581015	0.840427	26	bUpk3b	0.988889	bUpk3b	Mesoderm_Hoxb	1	Mesoderm_Hoxb				aFgf12SG2M	Allantois 3	Allantois#3
-0.443946	7.28109	0.402334	0.533721	0.813809	27	aIgfbp7	0.54902	aIgfbp7	Mesoderm_Hoxa	1	Mesoderm_Hoxa				aGreb1	Limb Mesoderm 1	Limb-Mesoderm#1
0.289406	7.61697	0.257738	0.617731	0.856425	28	aWnt2G1	0.6	aWnt2G1	Mesoderm_Hoxa	0.969231	Mesoderm_Hoxa				aIgfbp7	Allantois 4	Allantois#4
0.30316	8.19629	0.424614	0.522674	0.806163	29	aFgf12SG2M	0.828571	aFgf12SG2M	Mesoderm_Hoxa	0.971429	Mesoderm_Hoxa				aWnt2G1	Allantois 2	Allantois#2
0.14777	7.9842	0.093056	0.76374	0.922583	30	aIgfbp7	1	aIgfbp7	Mesoderm_Hoxa	1	Mesoderm_Hoxa				baIfit1	Atf3-KO Enriched	Atf3-KO-Enriched
0.854039	7.37922	1.82243	0.193456	0.578513	31	bPlxna4	1	bPlxna4	Mesoderm_Hoxb	1	Mesoderm_Hoxb				bCacna1d	Epicardium 1	Epicardium#1
1.20314	7.45004	3.96475	0.0615767	0.397192	32	aWnt2G1	0.77193	aWnt2G1	Mesoderm_Hoxa	0.982456	Mesoderm_Hoxa				bFgf15	Lateral Plate Mesoderm	Lateral-Plate-Mesoderm
0.871383	7.17018	1.69775	0.20871	0.588769	33	bUpk3b	1	bUpk3b	Mesoderm_Hoxb	1	Mesoderm_Hoxb				bNrxn3	Epicardium 2	Epicardium#2
0.0958683	7.86967	0.0410096	0.841734	0.953568	34	aGreb1	0.777778	aGreb1	Mesoderm_Hoxa	0.790123	Mesoderm_Hoxa				bPlxna4	Epicardium 3	Epicardium#3
0.500992	8.10832	0.977192	0.33576	0.692762	35	bStard8	0.67	bStard8	Mesoderm_Hoxb	0.93	Mesoderm_Hoxb				BPr	HEP/BP	HEP/BP
0.212169	8.18833	0.18596	0.671328	0.881648	36	aIgfbp7	0.67619	aIgfbp7	Mesoderm_Hoxa	1	Mesoderm_Hoxa				bStard8	Mesenchyme 1	Mesenchyme#1
-1.30219	8.52249	8.40481	0.0093889	0.290736	37	aFgf12SG2M	0.879699	aFgf12SG2M	Mesoderm_Hoxa	1	Mesoderm_Hoxa				bUpk3b	Mesenchyme 2	Mesenchyme#2
-0.0907901	7.34713	0.0240839	0.878356	0.963756	38	bCacna1d	0.903846	bCacna1d	Mesoderm_Hoxb	0.980769	Mesoderm_Hoxb				EcXAnxa1	Amniotic Ectoderm 3	Amniotic-Ectoderm#3
0.719482	7.80106	2.07169	0.166796	0.547687	39	bPlxna4	0.907895	bPlxna4	Mesoderm_Hoxb	0.907895	Mesoderm_Hoxb				EcXCldn3	Amniotic Ectoderm 2	Amniotic-Ectoderm#2
0.873553	7.96921	3.00856	0.0994918	0.460904	40	bUpk3b	0.643678	bUpk3b	Mesoderm_Hoxb	1	Mesoderm_Hoxb				EcXSfn	Amniotic Ectoderm 1	Amniotic-Ectoderm#1
0.297192	8.50257	0.272583	0.607855	0.853338	41	bPlxna4	1	bPlxna4	Mesoderm_Hoxb	1	Mesoderm_Hoxb				EMPCcl4	EMP 3	EMP#3
-0.457736	7.28654	0.459204	0.506458	0.797509	42	aIgfbp7	0.387755	Mixed	Mesoderm_Hoxa	1	Mesoderm_Hoxa				EMPIl17ra	EMP 2	EMP#2
-0.486695	9.26538	1.24617	0.278702	0.64896	43	bPlxna4	0.867257	bPlxna4	Mesoderm_Hoxb	0.995575	Mesoderm_Hoxb				EMPNrg1	EMP 1	EMP#1
-0.315297	8.45308	0.431306	0.519508	0.80476	44	bPlxna4	0.96875	bPlxna4	Mesoderm_Hoxb	0.96875	Mesoderm_Hoxb				EMPSepp1	EMP 4	EMP#4
-0.697679	7.50566	1.44776	0.244195	0.618003	45	aFgf12SG2M	0.728814	aFgf12SG2M	Mesoderm_Hoxa	0.898305	Mesoderm_Hoxa				EndCdh5	Endothelium 2	Endothelium#2
1.59286	8.35322	6.08642	0.0236818	0.326026	46	bStard8	0.974359	bStard8	Mesoderm_Hoxb	0.991453	Mesoderm_Hoxb				EndCyp26b1	Endocardium	Endocardium
0.817997	7.42972	1.92111	0.18225	0.564075	47	bPlxna4	0.981818	bPlxna4	Mesoderm_Hoxb	1	Mesoderm_Hoxb				EndGadd45g	Endothelium 1	Endothelium#1
0.417077	7.54986	0.552543	0.4667	0.774981	48	bStard8	0.75	bStard8	Mesoderm_Hoxb	0.984375	Mesoderm_Hoxb				EndRsad2	Endothelium 3	Endothelium#3
0.1978	7.82693	0.159246	0.69443	0.890239	49	bCacna1d	0.405063	Mixed	Mesoderm_Hoxb	0.949367	Mesoderm_Hoxb				EnXFgf5	Anterior Primitive Streak	Anterior-Primitive-Streak
-1.02629	7.38697	2.37556	0.14033	0.519663	50	aIgfbp7	0.769231	aIgfbp7	Mesoderm_Hoxa	0.942308	Mesoderm_Hoxa				EnXTtr	Visceral Endoderm	Visceral-Endoderm
1.09807	7.31953	3.42689	0.0802089	0.428227	51	bPlxna4	0.686275	bPlxna4	Mesoderm_Hoxb	1	Mesoderm_Hoxb				Epib	Epiblast	Epiblast
1.04711	7.48883	2.84246	0.108746	0.474564	52	bStard8	0.566667	bStard8	Mesoderm_Hoxb	1	Mesoderm_Hoxb				Ery1a	Erythroid 1	Erythroid#1
1.30947	8.85503	8.04692	0.0108021	0.290736	53	bPlxna4	0.964706	bPlxna4	Mesoderm_Hoxb	1	Mesoderm_Hoxb				Ery1b	Erythroid 2	Erythroid#2
-1.1159	7.25559	3.17432	0.0913758	0.452898	54	aWnt2G1	0.48	Mixed	Mesoderm_Hoxa	0.6	Mesoderm_Hoxa				Ery2	Erythroid 3	Erythroid#3
0.621902	7.87907	1.40636	0.250803	0.62471	55	bPlxna4	0.780488	bPlxna4	Mesoderm_Hoxb	1	Mesoderm_Hoxb				Ery3	Erythroid 4	Erythroid#4
0.98238	8.54734	3.15815	0.0921424	0.453127	56	bStard8	0.890511	bStard8	Mesoderm_Hoxb	0.956204	Mesoderm_Hoxb				MegP1	MkP 1	MkP#1
0.334548	7.60802	0.355116	0.558517	0.830838	57	aActc1	0.606061	aActc1	Mesoderm_Hoxa	0.606061	Mesoderm_Hoxa				MegP2	MEP	MEP
-0.705679	9.10374	3.44434	0.0795047	0.428227	58	aWnt2G1	0.850242	aWnt2G1	Mesoderm_Hoxa	1	Mesoderm_Hoxa				MegP3	MkP 2	MkP#2
-0.704634	8.45819	1.78947	0.197349	0.579355	59	aIgfbp7	0.937008	aIgfbp7	Mesoderm_Hoxa	1	Mesoderm_Hoxa				MesoMixl1	Nascent Mesoderm	Nascent-Mesoderm
0.896073	8.1618	2.87992	0.106601	0.470289	60	bUpk3b	1	bUpk3b	Mesoderm_Hoxb	1	Mesoderm_Hoxb				Naive	Naive Pluripotency
-0.0515283	7.93772	0.0115922	0.915421	0.975864	61	aDach1	1	aDach1	Mesoderm_Hoxa	1	Mesoderm_Hoxa				PGC	PGC
-0.577312	7.26534	0.901703	0.354592	0.709817	62	aActc1	0.541667	aActc1	Mesoderm_Hoxa	0.666667	Mesoderm_Hoxa				PSMesp1	Primitive Streak 2	Primitive-Streak#2
-0.346955	8.51578	0.638968	0.43425	0.756421	63	bCacna1d	0.730769	bCacna1d	Mesoderm_Hoxb	0.976923	Mesoderm_Hoxb				PST	Primitive Streak 1	Primitive-Streak#1
-0.10099	7.78642	0.0336307	0.856507	0.957173	64	aFgf12SG2M	0.933333	aFgf12SG2M	Mesoderm_Hoxa	0.96	Mesoderm_Hoxa
-1.09402	8.16757	5.44304	0.0311357	0.342283	65	bNrxn3	0.718447	bNrxn3	Mesoderm_Hoxb	1	Mesoderm_Hoxb
-0.0678049	8.20015	0.0229157	0.881318	0.965126	66	aActc1	0.951923	aActc1	Mesoderm_Hoxa	0.990385	Mesoderm_Hoxa
0.787203	8.63029	2.91926	0.104402	0.470289	67	bPlxna4	0.760274	bPlxna4	Mesoderm_Hoxb	1	Mesoderm_Hoxb
0.00275191	8.60089	3.81307e-05	0.99514	0.997613	68	aFgf12SG2M	0.957143	aFgf12SG2M	Mesoderm_Hoxa	1	Mesoderm_Hoxa
-1.15353	8.69921	4.986	0.0382436	0.360798	69	aWnt2G1	0.796053	aWnt2G1	Mesoderm_Hoxa	0.973684	Mesoderm_Hoxa
-1.04961	7.69846	3.45502	0.0791885	0.428227	70	aActc1	0.942857	aActc1	Mesoderm_Hoxa	0.942857	Mesoderm_Hoxa
0.969955	8.21156	4.7491	0.0424912	0.365063	71	bPlxna4	0.721154	bPlxna4	Mesoderm_Hoxb	0.759615	Mesoderm_Hoxb
-0.693837	7.343	1.20506	0.286521	0.655594	72	aDach1	0.403846	Mixed	Mesoderm_Hoxa	0.980769	Mesoderm_Hoxa
-0.818601	8.81766	4.01665	0.0599487	0.392596	73	aFgf12SG2M	0.841463	aFgf12SG2M	Mesoderm_Hoxa	0.987805	Mesoderm_Hoxa
-0.0179733	8.14454	0.00147718	0.969754	0.990877	74	bPlxna4	0.868687	bPlxna4	Mesoderm_Hoxb	1	Mesoderm_Hoxb
0.513494	7.38693	0.640648	0.433726	0.756421	75	aWnt2G1	0.867925	aWnt2G1	Mesoderm_Hoxa	1	Mesoderm_Hoxa
-0.198671	8.23635	0.150109	0.702892	0.894989	76	aFgf12SG2M	0.590909	aFgf12SG2M	Mesoderm_Hoxa	0.709091	Mesoderm_Hoxa
0.383277	7.83181	0.634182	0.435947	0.75721	77	aFgf12SG2M	0.717949	aFgf12SG2M	Mesoderm_Hoxa	0.974359	Mesoderm_Hoxa
0.956195	7.05864	2.0311	0.170911	0.551588	78	aActc1	0.536585	aActc1	Mesoderm_Hoxa	0.536585	Mesoderm_Hoxa
0.603176	8.25518	1.41507	0.249394	0.62374	79	bPlxna4	0.761468	bPlxna4	Mesoderm_Hoxb	0.816514	Mesoderm_Hoxb
0.704958	7.91831	1.15387	0.296675	0.663618	80	aGreb1	0.372093	Mixed	Mesoderm_Hoxb	0.627907	Mesoderm_Hoxb
0.04341	8.98946	0.010804	0.918341	0.977096	81	bPlxna4	1	bPlxna4	Mesoderm_Hoxb	1	Mesoderm_Hoxb
0.39255	7.65206	0.570394	0.45963	0.772684	82	bPlxna4	0.779412	bPlxna4	Mesoderm_Hoxb	0.985294	Mesoderm_Hoxb
-0.477966	8.31984	1.02547	0.324315	0.683794	83	aGreb1	0.725664	aGreb1	Mesoderm_Hoxa	0.99115	Mesoderm_Hoxa
0.186597	7.87118	0.12339	0.729391	0.905681	84	aWnt2G1	0.95	aWnt2G1	Mesoderm_Hoxa	1	Mesoderm_Hoxa
0.168267	9.56424	0.18459	0.672464	0.882083	85	bPlxna4	0.328814	Mixed	Mesoderm_Hoxb	0.942373	Mesoderm_Hoxb
-0.0758704	8.9303	0.0393794	0.844868	0.95485	86	aWnt2G1	0.72067	aWnt2G1	Mesoderm_Hoxa	0.927374	Mesoderm_Hoxa
0.00242847	7.45619	1.8806e-05	0.996586	0.998014	87	aGreb1	0.862069	aGreb1	Mesoderm_Hoxa	0.862069	Mesoderm_Hoxa
1.05288	8.05808	4.30645	0.0523053	0.384125	88	bStard8	0.631579	bStard8	Mesoderm_Hoxb	0.947368	Mesoderm_Hoxb
0.716127	7.43664	1.21846	0.283941	0.653561	89	bUpk3b	0.75	bUpk3b	Mesoderm_Hoxb	0.839286	Mesoderm_Hoxb
0.12455	8.39149	0.0612306	0.807311	0.942853	90	aActc1	0.744	aActc1	Mesoderm_Hoxa	0.992	Mesoderm_Hoxa
-0.883599	7.70704	2.14114	0.160329	0.539798	91	aIgfbp7	0.8	aIgfbp7	Mesoderm_Hoxa	1	Mesoderm_Hoxa
0.699922	7.93557	1.49562	0.236833	0.614576	92	bPlxna4	0.988235	bPlxna4	Mesoderm_Hoxb	1	Mesoderm_Hoxb
-1.58803	8.37022	6.478	0.0201139	0.315375	93	aWnt2G1	0.782609	aWnt2G1	Mesoderm_Hoxa	0.921739	Mesoderm_Hoxa
-0.386471	8.10614	0.726543	0.404929	0.741747	94	aFgf12SG2M	0.846939	aFgf12SG2M	Mesoderm_Hoxa	0.918367	Mesoderm_Hoxa
-0.752185	8.39695	2.78892	0.111786	0.476123	95	aDach1	0.840336	aDach1	Mesoderm_Hoxa	1	Mesoderm_Hoxa
0.206014	7.70901	0.163578	0.690531	0.889125	96	bPlxna4	0.84507	bPlxna4	Mesoderm_Hoxb	0.943662	Mesoderm_Hoxb
-0.668248	8.24289	1.52809	0.232002	0.609536	97	bUpk3b	1	bUpk3b	Mesoderm_Hoxb	1	Mesoderm_Hoxb
0.869162	7.52894	2.19836	0.155143	0.535804	98	bPlxna4	0.916667	bPlxna4	Mesoderm_Hoxb	1	Mesoderm_Hoxb
-0.451825	7.43581	0.637406	0.434803	0.756421	99	aFgf12SG2M	0.589286	aFgf12SG2M	Mesoderm_Hoxa	1	Mesoderm_Hoxa
-1.53037	7.34848	6.92621	0.0166914	0.305242	100	bPlxna4	0.981481	bPlxna4	Mesoderm_Hoxb	0.981481	Mesoderm_Hoxb
0.252393	8.30653	0.220441	0.644239	0.870437	101	bUpk3b	0.991304	bUpk3b	Mesoderm_Hoxb	1	Mesoderm_Hoxb
0.54407	8.17849	1.11338	0.305056	0.672982	102	bPlxna4	0.862745	bPlxna4	Mesoderm_Hoxb	0.862745	Mesoderm_Hoxb
0.26165	7.51623	0.243205	0.627716	0.859923	103	bPlxna4	0.52459	bPlxna4	Mesoderm_Hoxb	0.819672	Mesoderm_Hoxb
-0.0480367	7.66363	0.00833154	0.928255	0.982481	104	aActc1	0.632353	aActc1	Mesoderm_Hoxa	1	Mesoderm_Hoxa
-1.22843	7.24061	3.72409	0.0692533	0.407428	105	aWnt2G1	0.510638	aWnt2G1	Mesoderm_Hoxa	0.595745	Mesoderm_Hoxa
-1.3472	8.35334	9.02245	0.00746952	0.287477	106	aFgf12SG2M	0.711864	aFgf12SG2M	Mesoderm_Hoxa	1	Mesoderm_Hoxa
-0.39346	8.9698	0.724054	0.405794	0.741747	107	bPlxna4	0.978495	bPlxna4	Mesoderm_Hoxb	0.989247	Mesoderm_Hoxb
-0.677351	7.7415	1.801	0.195865	0.579355	108	MesoMixl1	1	MesoMixl1	Mesoderm_Mixl1	1	Mesoderm_Mixl1
0.993053	7.23066	2.16329	0.158296	0.537331	109	aActc1	0.744681	aActc1	Mesoderm_Hoxa	0.744681	Mesoderm_Hoxa
-1.31383	8.76308	8.89336	0.00783111	0.290226	110	bPlxna4	0.861635	bPlxna4	Mesoderm_Hoxb	1	Mesoderm_Hoxb
1.53729	7.14052	5.47872	0.0307365	0.340188	111	bPlxna4	0.840909	bPlxna4	Mesoderm_Hoxb	1	Mesoderm_Hoxb
-0.0304441	7.86286	0.00352708	0.95328	0.988437	112	bStard8	0.780488	bStard8	Mesoderm_Hoxb	1	Mesoderm_Hoxb
1.14161	9.1672	7.37491	0.0140132	0.295485	113	bPlxna4	0.986047	bPlxna4	Mesoderm_Hoxb	0.995349	Mesoderm_Hoxb
1.02623	8.13182	4.64026	0.0446718	0.368483	114	bUpk3b	0.556701	bUpk3b	Mesoderm_Hoxb	1	Mesoderm_Hoxb
1.01802	7.9596	3.46246	0.0788924	0.428227	115	bPlxna4	0.976744	bPlxna4	Mesoderm_Hoxb	0.976744	Mesoderm_Hoxb
-0.306922	8.48193	0.440612	0.515088	0.801964	116	aWnt2G1	0.896825	aWnt2G1	Mesoderm_Hoxa	1	Mesoderm_Hoxa
0.266464	8.366	0.300689	0.590066	0.8445	117	bUpk3b	0.966667	bUpk3b	Mesoderm_Hoxb	1	Mesoderm_Hoxb
0.108022	7.88933	0.03055	0.863164	0.958477	118	bPlxna4	1	bPlxna4	Mesoderm_Hoxb	1	Mesoderm_Hoxb
-0.0663999	7.66805	0.0161971	0.900105	0.97032	119	aWnt2G1	0.514706	aWnt2G1	Mesoderm_Hoxa	1	Mesoderm_Hoxa
0.443706	8.1726	0.685977	0.418187	0.745655	120	bCacna1d	0.657143	bCacna1d	Mesoderm_Hoxb	0.990476	Mesoderm_Hoxb
0.560567	8.96244	1.64983	0.214975	0.592149	121	bUpk3b	0.983871	bUpk3b	Mesoderm_Hoxb	0.994624	Mesoderm_Hoxb
-0.386512	8.04157	0.614971	0.442869	0.763664	122	aFgf12SG2M	0.821053	aFgf12SG2M	Mesoderm_Hoxa	0.989474	Mesoderm_Hoxa
-0.0118405	7.57143	0.000474484	0.982855	0.996564	123	bPlxna4	0.47619	Mixed	Mesoderm_Hoxa	0.52381	Mesoderm_Hoxa
0.72824	8.49712	2.42804	0.136275	0.515591	124	aWnt2G1	0.526718	aWnt2G1	Mesoderm_Hoxa	0.801527	Mesoderm_Hoxa
0.442124	8.60014	1.08958	0.310042	0.677435	125	bPlxna4	0.84507	bPlxna4	Mesoderm_Hoxb	0.908451	Mesoderm_Hoxb
0.730904	7.74402	2.15177	0.159234	0.537331	126	aWnt2G1	0.671233	aWnt2G1	Mesoderm_Hoxa	0.958904	Mesoderm_Hoxa
-0.0233351	8.28971	0.00277019	0.95859	0.989947	127	bCacna1d	0.657658	bCacna1d	Mesoderm_Hoxb	1	Mesoderm_Hoxb
1.06539	8.84361	4.05363	0.0589943	0.390528	128	bStard8	0.468208	Mixed	Mesoderm_Hoxb	0.988439	Mesoderm_Hoxb
-0.189883	7.81084	0.142063	0.710536	0.899631	129	MesoMixl1	1	MesoMixl1	Mesoderm_Mixl1	1	Mesoderm_Mixl1
-0.547871	8.29698	0.790482	0.385471	0.732885	130	aWnt2G1	0.850467	aWnt2G1	Mesoderm_Hoxa	0.953271	Mesoderm_Hoxa
-0.433659	7.9653	0.652373	0.429621	0.755194	131	aWnt2G1	0.494253	Mixed	Mesoderm_Hoxa	0.563218	Mesoderm_Hoxa
-0.660549	9.20552	2.48062	0.132355	0.511534	132	aWnt2G1	0.81106	aWnt2G1	Mesoderm_Hoxa	1	Mesoderm_Hoxa
-0.200733	8.48697	0.179858	0.676429	0.882809	133	aDach1	0.692913	aDach1	Mesoderm_Hoxa	1	Mesoderm_Hoxa
-1.47487	7.45627	6.0385	0.0240903	0.326026	134	aWnt2G1	0.810345	aWnt2G1	Mesoderm_Hoxa	1	Mesoderm_Hoxa
-0.588315	7.94189	1.19502	0.288475	0.65659	135	aFgf12SG2M	0.892857	aFgf12SG2M	Mesoderm_Hoxa	0.964286	Mesoderm_Hoxa
-0.374697	8.28786	0.440538	0.515123	0.801964	136	aDach1	0.954545	aDach1	Mesoderm_Hoxa	0.990909	Mesoderm_Hoxa
-0.0529394	9.11877	0.0183317	0.893765	0.968823	137	bPlxna4	0.603865	bPlxna4	Mesoderm_Hoxb	0.821256	Mesoderm_Hoxb
-1.05148	8.40889	4.68487	0.0438581	0.365063	138	aFgf12SG2M	0.895161	aFgf12SG2M	Mesoderm_Hoxa	1	Mesoderm_Hoxa
0.375063	7.94194	0.586811	0.453339	0.768712	139	bPlxna4	0.858824	bPlxna4	Mesoderm_Hoxb	0.988235	Mesoderm_Hoxb
-0.0702532	7.23997	0.0131794	0.90985	0.974934	140	aWnt2G1	0.8125	aWnt2G1	Mesoderm_Hoxa	1	Mesoderm_Hoxa
0.428751	8.19931	0.858085	0.366227	0.71807	141	bUpk3b	1	bUpk3b	Mesoderm_Hoxb	1	Mesoderm_Hoxb
0.29515	7.833	0.34025	0.566743	0.834877	142	bPlxna4	0.474359	Mixed	Mesoderm_Hoxb	0.974359	Mesoderm_Hoxb
0.233203	7.18489	0.107266	0.746988	0.915482	143	aWnt2G1	0.413043	Mixed	Mesoderm_Hoxa	0.73913	Mesoderm_Hoxa
-0.0566806	7.72284	0.0110057	0.917588	0.976897	144	aDach1	1	aDach1	Mesoderm_Hoxa	1	Mesoderm_Hoxa
-1.55059	7.73594	5.94571	0.0251352	0.326339	145	aDach1	0.929577	aDach1	Mesoderm_Hoxa	1	Mesoderm_Hoxa
-0.368658	7.71556	0.407157	0.531305	0.812487	146	aDach1	0.724638	aDach1	Mesoderm_Hoxa	1	Mesoderm_Hoxa
-1.06539	7.77749	4.2211	0.0543588	0.386039	147	aFgf12SG2M	0.986842	aFgf12SG2M	Mesoderm_Hoxa	0.986842	Mesoderm_Hoxa
-0.550255	7.67335	1.1176	0.304075	0.671876	148	aWnt2G1	0.558824	aWnt2G1	Mesoderm_Hoxa	0.970588	Mesoderm_Hoxa
-1.68997	8.01705	10.5687	0.00432556	0.287477	149	aIgfbp7	0.853933	aIgfbp7	Mesoderm_Hoxa	1	Mesoderm_Hoxa
-1.08281	7.86128	3.20491	0.0899457	0.450321	150	bUpk3b	0.532468	bUpk3b	Mesoderm_Hoxb	0.909091	Mesoderm_Hoxb
-1.11463	8.13716	5.90018	0.0255494	0.326339	151	aActc1	1	aActc1	Mesoderm_Hoxa	1	Mesoderm_Hoxa
0.490648	8.08055	1.05803	0.316953	0.68074	152	bUpk3b	0.989474	bUpk3b	Mesoderm_Hoxb	0.989474	Mesoderm_Hoxb
-0.51436	7.8666	1.1116	0.305338	0.672982	153	aIgfbp7	0.85	aIgfbp7	Mesoderm_Hoxa	1	Mesoderm_Hoxa
1.23683	7.80497	5.37337	0.0321037	0.345928	154	bPlxna4	0.844156	bPlxna4	Mesoderm_Hoxb	1	Mesoderm_Hoxb
0.742017	8.16229	1.86236	0.188869	0.57197	155	bUpk3b	0.76699	bUpk3b	Mesoderm_Hoxb	0.990291	Mesoderm_Hoxb
1.17556	8.19097	4.87025	0.0402984	0.360798	156	bUpk3b	1	bUpk3b	Mesoderm_Hoxb	1	Mesoderm_Hoxb
1.2155	7.50517	3.05181	0.0973774	0.460656	157	bPlxna4	0.833333	bPlxna4	Mesoderm_Hoxb	1	Mesoderm_Hoxb
0.123206	8.60489	0.0784062	0.782584	0.932619	158	bUpk3b	0.993151	bUpk3b	Mesoderm_Hoxb	1	Mesoderm_Hoxb
0.338466	7.37762	0.357553	0.557134	0.830113	159	aWnt2G1	0.87037	aWnt2G1	Mesoderm_Hoxa	0.944444	Mesoderm_Hoxa
-0.528491	8.02017	1.173	0.29273	0.660229	160	aDach1	1	aDach1	Mesoderm_Hoxa	1	Mesoderm_Hoxa
-0.178144	7.70684	0.127756	0.724823	0.903812	161	aDach1	0.742857	aDach1	Mesoderm_Hoxa	0.985714	Mesoderm_Hoxa
0.301625	8.26607	0.386502	0.541798	0.820743	162	bCacna1d	0.630631	bCacna1d	Mesoderm_Hoxb	1	Mesoderm_Hoxb
-0.220177	7.53262	0.156176	0.697231	0.891572	163	bCacna1d	0.83871	bCacna1d	Mesoderm_Hoxb	1	Mesoderm_Hoxb
-0.413239	7.96568	0.561151	0.4633	0.774199	164	aActc1	0.842697	aActc1	Mesoderm_Hoxa	0.842697	Mesoderm_Hoxa
0.0771087	7.61428	0.0228543	0.881476	0.965126	165	bCacna1d	0.636364	bCacna1d	Mesoderm_Hoxb	1	Mesoderm_Hoxb
-0.0298525	7.5076	0.00203004	0.96455	0.990724	166	aFgf12SG2M	0.716667	aFgf12SG2M	Mesoderm_Hoxa	1	Mesoderm_Hoxa
0.423665	8.50983	0.876459	0.361265	0.715057	167	bStard8	0.522727	bStard8	Mesoderm_Hoxb	0.977273	Mesoderm_Hoxb
-1.30475	7.40216	4.63765	0.0447256	0.368483	168	aDach1	0.518519	aDach1	Mesoderm_Hoxa	1	Mesoderm_Hoxa
0.145942	8.92884	0.143462	0.709185	0.899406	169	aGreb1	0.672222	aGreb1	Mesoderm_Hoxa	0.672222	Mesoderm_Hoxa
0.576295	8.21381	1.26147	0.275866	0.646565	170	bFgf15	0.731481	bFgf15	Mesoderm_Hoxb	1	Mesoderm_Hoxb
-0.434493	8.76474	1.20859	0.285742	0.655594	171	aWnt2G1	0.552795	aWnt2G1	Mesoderm_Hoxa	1	Mesoderm_Hoxa
-0.765555	7.5619	1.62049	0.218929	0.597324	172	bPlxna4	0.630769	bPlxna4	Mesoderm_Hoxb	0.923077	Mesoderm_Hoxb
-1.08431	8.60929	5.65813	0.0284317	0.334345	173	aWnt2G1	0.602837	aWnt2G1	Mesoderm_Hoxa	0.978723	Mesoderm_Hoxa
-0.892638	8.04123	2.41446	0.137311	0.517309	174	aDach1	0.988764	aDach1	Mesoderm_Hoxa	1	Mesoderm_Hoxa
-0.0590822	7.69411	0.00593607	0.939422	0.985412	175	aWnt2G1	0.898551	aWnt2G1	Mesoderm_Hoxa	0.985507	Mesoderm_Hoxa
-0.203363	7.94327	0.143428	0.709247	0.899406	176	aIgfbp7	0.897727	aIgfbp7	Mesoderm_Hoxa	1	Mesoderm_Hoxa
-0.336529	7.94949	0.277399	0.604725	0.8521	177	bFgf15	0.940476	bFgf15	Mesoderm_Hoxb	0.940476	Mesoderm_Hoxb
-0.899579	7.78878	1.8651	0.188559	0.571871	178	aDach1	0.611111	aDach1	Mesoderm_Hoxa	1	Mesoderm_Hoxa
-0.481934	8.54575	1.32658	0.264112	0.633433	179	aWnt2G1	0.481752	Mixed	Mesoderm_Hoxa	1	Mesoderm_Hoxa
-0.957554	7.918	2.91619	0.104571	0.470289	180	aFgf12SG2M	0.567901	aFgf12SG2M	Mesoderm_Hoxa	1	Mesoderm_Hoxa
1.05192	7.52969	3.71378	0.0694979	0.407428	181	bUpk3b	0.622951	bUpk3b	Mesoderm_Hoxb	0.95082	Mesoderm_Hoxb
1.13099	7.38027	3.37969	0.0822615	0.429594	182	bStard8	0.833333	bStard8	Mesoderm_Hoxb	0.925926	Mesoderm_Hoxb
1.89891	7.88133	11.5908	0.0030945	0.287477	183	bStard8	0.925926	bStard8	Mesoderm_Hoxb	1	Mesoderm_Hoxb
1.50834	7.79245	6.34001	0.0212967	0.322577	184	bPlxna4	0.783784	bPlxna4	Mesoderm_Hoxb	1	Mesoderm_Hoxb
-0.0579462	8.37456	0.0188194	0.892371	0.96817	185	bPlxna4	0.683333	bPlxna4	Mesoderm_Hoxb	0.966667	Mesoderm_Hoxb
-2.27825	7.28776	12.0502	0.00264403	0.284372	186	aWnt2G1	0.326531	Mixed	Mesoderm_Hoxa	1	Mesoderm_Hoxa
-0.258239	7.47141	0.209254	0.65269	0.873752	187	aIgfbp7	0.79661	aIgfbp7	Mesoderm_Hoxa	0.915254	Mesoderm_Hoxa
0.737948	7.66515	2.08864	0.16516	0.54476	188	bUpk3b	0.768116	bUpk3b	Mesoderm_Hoxb	0.811594	Mesoderm_Hoxb
0.107369	7.26559	0.0348302	0.853988	0.956368	189	aWnt2G1	0.428571	Mixed	Mesoderm_Hoxa	0.979592	Mesoderm_Hoxa
0.155368	8.31674	0.129721	0.72281	0.90303	190	aFgf12SG2M	0.719298	aFgf12SG2M	Mesoderm_Hoxa	1	Mesoderm_Hoxa
1.19923	7.38584	2.99601	0.100264	0.461423	191	bUpk3b	0.796296	bUpk3b	Mesoderm_Hoxb	0.888889	Mesoderm_Hoxb
-0.949293	7.65928	3.15958	0.0919609	0.453127	192	aFgf12SG2M	0.671642	aFgf12SG2M	Mesoderm_Hoxa	1	Mesoderm_Hoxa
0.0888547	7.51368	0.0232126	0.88057	0.964781	193	bPlxna4	0.9	bPlxna4	Mesoderm_Hoxb	1	Mesoderm_Hoxb
0.188978	8.74179	0.195216	0.663743	0.879757	194	bPlxna4	0.993631	bPlxna4	Mesoderm_Hoxb	0.993631	Mesoderm_Hoxb
0.245277	7.74708	0.187868	0.669753	0.881324	195	bCacna1d	0.408451	Mixed	Mesoderm_Hoxa	0.535211	Mesoderm_Hoxa
-0.696297	8.26048	2.04247	0.169779	0.550244	196	MesoMixl1	0.972222	MesoMixl1	Mesoderm_Mixl1	0.972222	Mesoderm_Mixl1
-0.0206307	7.65903	0.00137465	0.970825	0.990877	197	aActc1	1	aActc1	Mesoderm_Hoxa	1	Mesoderm_Hoxa
-1.22362	8.35522	7.74542	0.0120734	0.293846	198	aFgf12SG2M	0.589744	aFgf12SG2M	Mesoderm_Hoxa	1	Mesoderm_Hoxa
0.322012	7.78975	0.395377	0.53719	0.817143	199	aFgf12SG2M	0.77027	aFgf12SG2M	Mesoderm_Hoxa	0.878378	Mesoderm_Hoxa
-0.315204	8.00663	0.475295	0.499136	0.790762	200	aActc1	0.637363	aActc1	Mesoderm_Hoxa	0.637363	Mesoderm_Hoxa
0.352382	8.27824	0.576232	0.457377	0.771344	201	aActc1	0.781818	aActc1	Mesoderm_Hoxa	0.972727	Mesoderm_Hoxa
0.231519	8.97746	0.354583	0.55876	0.830838	202	aWnt2G1	0.478947	Mixed	Mesoderm_Hoxa	0.942105	Mesoderm_Hoxa
-0.559043	9.13776	2.06074	0.167864	0.549036	203	bCacna1d	0.523364	bCacna1d	Mesoderm_Hoxb	0.981308	Mesoderm_Hoxb
-0.045389	7.55946	0.00723202	0.933144	0.984295	204	bNrxn3	0.983871	bNrxn3	Mesoderm_Hoxb	1	Mesoderm_Hoxb
0.797616	7.43857	1.67571	0.211562	0.590059	205	bPlxna4	0.690909	bPlxna4	Mesoderm_Hoxb	1	Mesoderm_Hoxb
0.320926	9.13252	0.654935	0.428662	0.75405	206	aFgf12SG2M	0.938389	aFgf12SG2M	Mesoderm_Hoxa	0.952607	Mesoderm_Hoxa
-0.509751	7.69693	0.996937	0.330961	0.688377	207	bNrxn3	0.486111	Mixed	Mesoderm_Hoxb	0.944444	Mesoderm_Hoxb
-0.000517242	8.1618	2.37083e-06	0.998788	0.998992	208	bCacna1d	0.951456	bCacna1d	Mesoderm_Hoxb	0.990291	Mesoderm_Hoxb
0.442226	7.40063	0.5514	0.467154	0.77521	209	aIgfbp7	0.927273	aIgfbp7	Mesoderm_Hoxa	0.963636	Mesoderm_Hoxa
0.0877632	7.3174	0.0256401	0.874521	0.963332	210	aActc1	0.568627	aActc1	Mesoderm_Hoxa	1	Mesoderm_Hoxa
-1.05802	8.26725	3.8521	0.0650401	0.402245	211	bCacna1d	0.691589	bCacna1d	Mesoderm_Hoxb	0.813084	Mesoderm_Hoxb
0.487928	8.07518	0.922106	0.349416	0.706652	212	bPlxna4	1	bPlxna4	Mesoderm_Hoxb	1	Mesoderm_Hoxb
0.00190695	7.48855	1.12764e-05	0.997357	0.998173	213	bPlxna4	0.9	bPlxna4	Mesoderm_Hoxb	1	Mesoderm_Hoxb
-1.52045	7.91107	6.2697	0.0219295	0.322577	214	aDach1	0.54321	aDach1	Mesoderm_Hoxa	1	Mesoderm_Hoxa
0.111188	7.35681	0.0356646	0.852271	0.956368	215	bPlxna4	0.509434	bPlxna4	Mesoderm_Hoxb	0.943396	Mesoderm_Hoxb
0.341007	8.66324	0.559314	0.464022	0.774199	216	bUpk3b	0.993243	bUpk3b	Mesoderm_Hoxb	1	Mesoderm_Hoxb
0.821406	8.40234	3.57638	0.0744053	0.4179	217	aGreb1	0.958678	aGreb1	Mesoderm_Hoxa	0.958678	Mesoderm_Hoxa
-0.0439467	7.90073	0.00723807	0.933122	0.984295	218	bUpk3b	0.626506	bUpk3b	Mesoderm_Hoxb	0.686747	Mesoderm_Hoxb
-0.491707	8.07352	0.920432	0.349843	0.706652	219	bCacna1d	0.516129	bCacna1d	Mesoderm_Hoxb	0.903226	Mesoderm_Hoxb
-0.18259	8.67564	0.183705	0.673168	0.882216	220	aFgf12SG2M	0.833333	aFgf12SG2M	Mesoderm_Hoxa	0.993333	Mesoderm_Hoxa
0.555424	7.94554	1.05826	0.316992	0.68074	221	aActc1	0.929412	aActc1	Mesoderm_Hoxa	0.976471	Mesoderm_Hoxa
-0.678767	8.65182	2.58521	0.124834	0.500342	222	aActc1	0.784722	aActc1	Mesoderm_Hoxa	1	Mesoderm_Hoxa
1.12369	8.4838	7.22497	0.0148089	0.29934	223	bPlxna4	0.503876	bPlxna4	Mesoderm_Hoxb	0.860465	Mesoderm_Hoxb
-0.896139	7.73133	3.0984	0.0949279	0.455281	224	aIgfbp7	0.492958	Mixed	Mesoderm_Hoxa	0.985915	Mesoderm_Hoxa
-0.983272	8.78603	6.20304	0.0224761	0.323441	225	bPlxna4	0.509202	bPlxna4	Mesoderm_Hoxb	1	Mesoderm_Hoxb
-0.190387	9.55177	0.186588	0.670809	0.881324	226	aWnt2G1	0.644068	aWnt2G1	Mesoderm_Hoxa	0.99661	Mesoderm_Hoxa
-1.4102	7.49335	5.08355	0.0366047	0.358414	227	bPlxna4	0.666667	bPlxna4	Mesoderm_Hoxb	0.866667	Mesoderm_Hoxb
-0.69336	7.53683	1.80331	0.195591	0.579355	228	aFgf12SG2M	0.822581	aFgf12SG2M	Mesoderm_Hoxa	0.822581	Mesoderm_Hoxa
1.0656	7.97862	4.90265	0.0396188	0.360798	229	bPlxna4	0.5	bPlxna4	Mesoderm_Hoxb	0.976744	Mesoderm_Hoxb
0.0363711	7.49486	0.00452978	0.947064	0.986916	230	bFgf15	0.35	Mixed	Mesoderm_Hoxb	0.683333	Mesoderm_Hoxb
0.266468	8.72202	0.254871	0.61968	0.857317	231	bPlxna4	0.853503	bPlxna4	Mesoderm_Hoxb	0.949045	Mesoderm_Hoxb
-0.758748	7.43791	1.87347	0.187505	0.570514	232	aIgfbp7	0.892857	aIgfbp7	Mesoderm_Hoxa	0.982143	Mesoderm_Hoxa
-1.05423	8.56361	5.74747	0.027278	0.333028	233	aIgfbp7	0.49635	Mixed	Mesoderm_Hoxa	0.992701	Mesoderm_Hoxa
-0.482973	7.55041	0.819702	0.376932	0.725657	234	aFgf12SG2M	0.704918	aFgf12SG2M	Mesoderm_Hoxa	0.836066	Mesoderm_Hoxa
0.949698	8.87108	4.65097	0.0445474	0.368483	235	bPlxna4	0.988372	bPlxna4	Mesoderm_Hoxb	0.988372	Mesoderm_Hoxb
-0.270181	7.73995	0.25965	0.616401	0.855744	236	bPlxna4	0.780822	bPlxna4	Mesoderm_Hoxb	0.863014	Mesoderm_Hoxb
0.0849764	7.31718	0.0215893	0.884778	0.965798	237	bPlxna4	0.557692	bPlxna4	Mesoderm_Hoxb	0.942308	Mesoderm_Hoxb
-0.827245	7.14175	1.75397	0.201542	0.581334	238	aActc1	0.906977	aActc1	Mesoderm_Hoxa	1	Mesoderm_Hoxa
0.874055	7.34876	2.31254	0.145277	0.523262	239	aFgf12SG2M	0.403846	Mixed	Mesoderm_Hoxb	0.538462	Mesoderm_Hoxb
-0.448731	8.19568	0.990337	0.332526	0.690164	240	aDach1	0.941748	aDach1	Mesoderm_Hoxa	0.980583	Mesoderm_Hoxa
-0.422833	7.88083	0.762771	0.393682	0.735329	241	bNrxn3	0.518072	bNrxn3	Mesoderm_Hoxb	0.987952	Mesoderm_Hoxb
-1.0834	7.2201	1.54251	0.229897	0.608025	242	aIgfbp7	0.488889	Mixed	Mesoderm_Hoxa	1	Mesoderm_Hoxa
0.789717	8.0246	1.89467	0.185255	0.568145	243	bUpk3b	0.978495	bUpk3b	Mesoderm_Hoxb	0.978495	Mesoderm_Hoxb
0.95958	7.32053	2.26686	0.149201	0.529675	244	bUpk3b	0.588235	bUpk3b	Mesoderm_Hoxb	1	Mesoderm_Hoxb
-0.823769	8.2002	2.54098	0.128019	0.504588	245	aFgf12SG2M	0.709091	aFgf12SG2M	Mesoderm_Hoxa	1	Mesoderm_Hoxa
-0.775658	7.72735	1.38603	0.254133	0.627572	246	bPlxna4	0.545455	bPlxna4	Mesoderm_Hoxb	0.974026	Mesoderm_Hoxb
1.75621	8.46895	15.2537	0.000995114	0.221277	247	bPlxna4	0.992188	bPlxna4	Mesoderm_Hoxb	1	Mesoderm_Hoxb
-1.21759	8.74	3.0245	0.0987776	0.460684	248	aWnt2G1	0.751678	aWnt2G1	Mesoderm_Hoxa	1	Mesoderm_Hoxa
-0.845042	7.41144	2.32351	0.14438	0.52319	249	aWnt2G1	0.892857	aWnt2G1	Mesoderm_Hoxa	1	Mesoderm_Hoxa
-0.597178	7.01235	0.916142	0.350858	0.707295	250	aIgfbp7	0.5	aIgfbp7	Mesoderm_Hoxa	1	Mesoderm_Hoxa
-1.00218	7.8916	4.01781	0.0599153	0.392596	251	aIgfbp7	0.829268	aIgfbp7	Mesoderm_Hoxa	1	Mesoderm_Hoxa
-0.0187784	7.1342	0.000606746	0.980614	0.996238	252	aWnt2G1	0.954545	aWnt2G1	Mesoderm_Hoxa	1	Mesoderm_Hoxa
0.106823	8.76995	0.0444015	0.835433	0.950892	253	aWnt2G1	0.672727	aWnt2G1	Mesoderm_Hoxa	0.981818	Mesoderm_Hoxa
1.05694	8.79442	6.08852	0.023586	0.326026	254	bPlxna4	0.993827	bPlxna4	Mesoderm_Hoxb	0.993827	Mesoderm_Hoxb
-0.359594	8.68331	0.769196	0.391737	0.73471	255	aWnt2G1	0.554054	aWnt2G1	Mesoderm_Hoxa	0.945946	Mesoderm_Hoxa
1.56381	7.7243	7.9958	0.0109637	0.290736	256	bPlxna4	0.985714	bPlxna4	Mesoderm_Hoxb	1	Mesoderm_Hoxb
0.523113	7.41457	0.76539	0.392964	0.735153	257	bFgf15	0.981481	bFgf15	Mesoderm_Hoxb	1	Mesoderm_Hoxb
1.00359	7.20017	2.57085	0.125839	0.501716	258	bUpk3b	0.347826	Mixed	Mesoderm_Hoxb	0.73913	Mesoderm_Hoxb
0.136913	7.03721	0.0463678	0.83187	0.949931	259	bPlxna4	0.725	bPlxna4	Mesoderm_Hoxb	0.775	Mesoderm_Hoxb
-0.662547	8.40459	1.48724	0.238102	0.614576	260	aWnt2G1	0.618644	aWnt2G1	Mesoderm_Hoxa	1	Mesoderm_Hoxa
0.0476215	7.57995	0.00833877	0.928224	0.982481	261	bPlxna4	0.984615	bPlxna4	Mesoderm_Hoxb	1	Mesoderm_Hoxb
1.38712	7.61468	6.31136	0.0214804	0.322577	262	bPlxna4	0.784615	bPlxna4	Mesoderm_Hoxb	0.784615	Mesoderm_Hoxb
-2.27806	8.02333	18.6183	0.000396007	0.221277	263	aFgf12SG2M	0.344444	Mixed	Mesoderm_Hoxa	1	Mesoderm_Hoxa
0.12309	8.45462	0.0763554	0.785368	0.932962	264	bPlxna4	0.905512	bPlxna4	Mesoderm_Hoxb	0.976378	Mesoderm_Hoxb
-0.138869	7.61918	0.0604557	0.808509	0.942853	265	aActc1	0.880597	aActc1	Mesoderm_Hoxa	1	Mesoderm_Hoxa
0.312277	7.03517	0.176677	0.67913	0.883554	266	aFgf12SG2M	0.666667	aFgf12SG2M	Mesoderm_Hoxa	0.666667	Mesoderm_Hoxa
-0.677013	7.87731	1.64415	0.215733	0.592994	267	aIgfbp7	0.64557	aIgfbp7	Mesoderm_Hoxa	1	Mesoderm_Hoxa
0.762051	7.97363	2.3566	0.141714	0.519663	268	bStard8	0.909091	bStard8	Mesoderm_Hoxb	1	Mesoderm_Hoxb
-1.11422	7.83788	4.77922	0.0419095	0.365063	269	aWnt2G1	0.805195	aWnt2G1	Mesoderm_Hoxa	0.974026	Mesoderm_Hoxa
-0.250902	7.53504	0.212865	0.649921	0.872819	270	aWnt2G1	0.983871	aWnt2G1	Mesoderm_Hoxa	1	Mesoderm_Hoxa
-1.9314	7.47741	7.94373	0.0112364	0.290736	271	aFgf12SG2M	0.965517	aFgf12SG2M	Mesoderm_Hoxa	1	Mesoderm_Hoxa
0.564498	9.02447	1.79876	0.196241	0.579355	272	aWnt2G1	0.528796	aWnt2G1	Mesoderm_Hoxa	0.989529	Mesoderm_Hoxa
-0.598742	8.31344	1.91425	0.182995	0.564802	273	bPlxna4	0.754386	bPlxna4	Mesoderm_Hoxb	1	Mesoderm_Hoxb
0.241876	7.03954	0.128498	0.724089	0.903504	274	bPlxna4	0.487805	Mixed	Mesoderm_Hoxb	0.926829	Mesoderm_Hoxb
0.116554	8.1439	0.038292	0.84701	0.955842	275	bPlxna4	1	bPlxna4	Mesoderm_Hoxb	1	Mesoderm_Hoxb
0.0223842	7.86022	0.00224768	0.962696	0.990494	276	bNrxn3	0.6375	bNrxn3	Mesoderm_Hoxb	1	Mesoderm_Hoxb
-0.235263	8.24859	0.241602	0.628851	0.860024	277	bCacna1d	0.774775	bCacna1d	Mesoderm_Hoxb	1	Mesoderm_Hoxb
-0.863279	8.70119	2.63055	0.121895	0.495469	278	aDach1	0.69863	aDach1	Mesoderm_Hoxa	0.986301	Mesoderm_Hoxa
-0.976348	8.68549	5.26052	0.033745	0.349689	279	aWnt2G1	0.785235	aWnt2G1	Mesoderm_Hoxa	1	Mesoderm_Hoxa
-0.237227	7.83859	0.23345	0.634658	0.863668	280	aFgf12SG2M	0.897436	aFgf12SG2M	Mesoderm_Hoxa	0.948718	Mesoderm_Hoxa
2.13469	7.55266	10.2074	0.00493088	0.287477	281	bPlxna4	1	bPlxna4	Mesoderm_Hoxb	1	Mesoderm_Hoxb
-0.0782372	7.34775	0.0182322	0.894052	0.96892	282	bPlxna4	0.865385	bPlxna4	Mesoderm_Hoxb	0.923077	Mesoderm_Hoxb
0.03348	8.51125	0.00361085	0.952734	0.98808	283	bPlxna4	0.857143	bPlxna4	Mesoderm_Hoxb	0.947368	Mesoderm_Hoxb
-0.325873	9.61788	0.860841	0.365476	0.717459	284	bPlxna4	0.99	bPlxna4	Mesoderm_Hoxb	1	Mesoderm_Hoxb
-0.0925266	7.73372	0.0286125	0.867529	0.960647	285	aFgf12SG2M	0.438356	Mixed	Mesoderm_Hoxa	1	Mesoderm_Hoxa
-1.15745	7.73654	3.88007	0.0641597	0.401511	286	aWnt2G1	0.6	aWnt2G1	Mesoderm_Hoxa	0.971429	Mesoderm_Hoxa
-0.763293	7.24391	1.68954	0.209659	0.588769	287	aIgfbp7	1	aIgfbp7	Mesoderm_Hoxa	1	Mesoderm_Hoxa
-0.329943	7.85612	0.375259	0.547675	0.824377	288	aWnt2G1	0.829268	aWnt2G1	Mesoderm_Hoxa	0.987805	Mesoderm_Hoxa
0.479133	7.21832	0.572276	0.458967	0.772631	289	bFgf15	0.604167	bFgf15	Mesoderm_Hoxb	1	Mesoderm_Hoxb
1.17097	7.19265	2.27277	0.148702	0.528286	290	bPlxna4	0.955556	bPlxna4	Mesoderm_Hoxb	1	Mesoderm_Hoxb
-1.10149	8.26004	4.56355	0.0463828	0.371834	291	aActc1	0.990826	aActc1	Mesoderm_Hoxa	0.990826	Mesoderm_Hoxa
0.155365	7.78073	0.095806	0.760388	0.921888	292	bUpk3b	0.933333	bUpk3b	Mesoderm_Hoxb	0.96	Mesoderm_Hoxb
1.23855	8.22139	4.73665	0.0428288	0.365063	293	bPlxna4	0.915094	bPlxna4	Mesoderm_Hoxb	1	Mesoderm_Hoxb
0.509614	7.57466	0.967934	0.337915	0.69428	294	aFgf12SG2M	0.714286	aFgf12SG2M	Mesoderm_Hoxa	1	Mesoderm_Hoxa
-1.13692	8.01324	5.06307	0.0368524	0.358414	295	bPlxna4	0.855556	bPlxna4	Mesoderm_Hoxb	1	Mesoderm_Hoxb
0.525493	7.71013	0.904576	0.353928	0.709545	296	aActc1	0.591549	aActc1	Mesoderm_Hoxa	0.802817	Mesoderm_Hoxa
0.82799	7.95176	2.65066	0.120453	0.493515	297	bPlxna4	0.655172	bPlxna4	Mesoderm_Hoxb	1	Mesoderm_Hoxb
-1.01558	7.92994	2.65552	0.120251	0.493098	298	bPlxna4	0.926829	bPlxna4	Mesoderm_Hoxb	1	Mesoderm_Hoxb
-0.26123	7.83876	0.131283	0.721248	0.902686	299	aDach1	0.75	aDach1	Mesoderm_Hoxa	1	Mesoderm_Hoxa
0.472308	7.17197	0.621649	0.440443	0.761898	300	bUpk3b	0.73913	bUpk3b	Mesoderm_Hoxb	0.804348	Mesoderm_Hoxb
-0.213907	7.78516	0.184508	0.672499	0.882083	301	bCacna1d	0.905405	bCacna1d	Mesoderm_Hoxb	0.986486	Mesoderm_Hoxb
-1.92125	7.38543	5.38781	0.0319851	0.345411	302	aActc1	0.653846	aActc1	Mesoderm_Hoxa	0.961538	Mesoderm_Hoxa
0.460485	7.87573	0.881837	0.359824	0.715057	303	bFgf15	0.9625	bFgf15	Mesoderm_Hoxb	1	Mesoderm_Hoxb
-1.00886	8.52687	4.50177	0.0477322	0.375411	304	aFgf12SG2M	0.740458	aFgf12SG2M	Mesoderm_Hoxa	0.938931	Mesoderm_Hoxa
-0.176202	7.93746	0.109269	0.744726	0.914687	305	aIgfbp7	1	aIgfbp7	Mesoderm_Hoxa	1	Mesoderm_Hoxa
-0.312665	8.38346	0.483489	0.495507	0.790613	306	aIgfbp7	0.764228	aIgfbp7	Mesoderm_Hoxa	1	Mesoderm_Hoxa
0.021735	8.39216	0.0025817	0.960022	0.989972	307	aDach1	0.366667	Mixed	Mesoderm_Hoxa	0.966667	Mesoderm_Hoxa
0.430839	8.17296	0.683896	0.418882	0.745966	308	bPlxna4	0.902913	bPlxna4	Mesoderm_Hoxb	1	Mesoderm_Hoxb
0.405025	8.62368	1.0149	0.326754	0.683794	309	bPlxna4	0.827586	bPlxna4	Mesoderm_Hoxb	0.896552	Mesoderm_Hoxb
-0.190437	8.03399	0.168252	0.686391	0.887609	310	MesoMixl1	0.956989	MesoMixl1	Mesoderm_Mixl1	0.956989	Mesoderm_Mixl1
0.849355	8.33237	2.81995	0.11006	0.476123	311	bPlxna4	1	bPlxna4	Mesoderm_Hoxb	1	Mesoderm_Hoxb
0.517848	8.97312	1.48024	0.239168	0.614897	312	bUpk3b	0.494565	Mixed	Mesoderm_Hoxb	0.521739	Mesoderm_Hoxb
-1.06699	7.40687	3.42168	0.0804203	0.428558	313	aIgfbp7	0.944444	aIgfbp7	Mesoderm_Hoxa	1	Mesoderm_Hoxa
-0.609083	8.24915	1.85386	0.189722	0.572032	314	bNrxn3	0.618182	bNrxn3	Mesoderm_Hoxb	0.990909	Mesoderm_Hoxb
0.0713123	7.19616	0.0162388	0.899977	0.97032	315	bPlxna4	0.869565	bPlxna4	Mesoderm_Hoxb	1	Mesoderm_Hoxb
-0.422974	8.65327	0.867042	0.363875	0.716568	316	aFgf12SG2M	0.952055	aFgf12SG2M	Mesoderm_Hoxa	1	Mesoderm_Hoxa
0.625519	7.88556	1.48797	0.237887	0.614576	317	bCacna1d	0.4875	Mixed	Mesoderm_Hoxb	0.6	Mesoderm_Hoxb
0.249127	7.94909	0.26055	0.615792	0.855744	318	MesoMixl1	0.697674	MesoMixl1	Mesoderm_Mixl1	0.697674	Mesoderm_Mixl1
0.362316	9.24624	0.872937	0.362204	0.715344	319	bUpk3b	0.622318	bUpk3b	Mesoderm_Hoxb	0.987124	Mesoderm_Hoxb
-0.880858	8.34936	3.11393	0.094278	0.45442	320	aFgf12SG2M	0.646552	aFgf12SG2M	Mesoderm_Hoxa	0.991379	Mesoderm_Hoxa
0.782207	8.13294	2.78793	0.111846	0.476123	321	bPlxna4	0.571429	bPlxna4	Mesoderm_Hoxb	0.877551	Mesoderm_Hoxb
-0.0381246	8.39155	0.00814664	0.929054	0.982845	322	aFgf12SG2M	0.583333	aFgf12SG2M	Mesoderm_Hoxa	1	Mesoderm_Hoxa
1.2407	7.61493	5.25681	0.0338005	0.349689	323	bPlxna4	0.984848	bPlxna4	Mesoderm_Hoxb	0.984848	Mesoderm_Hoxb
-0.753605	7.52895	1.98529	0.175456	0.557144	324	aIgfbp7	0.666667	aIgfbp7	Mesoderm_Hoxa	1	Mesoderm_Hoxa
-0.681612	8.80159	2.34834	0.14249	0.519663	325	aActc1	0.70625	aActc1	Mesoderm_Hoxa	0.91875	Mesoderm_Hoxa
-1.10338	7.96788	4.87963	0.040035	0.360798	326	aFgf12SG2M	0.639535	aFgf12SG2M	Mesoderm_Hoxa	1	Mesoderm_Hoxa
-0.40846	7.97028	0.558496	0.464344	0.774199	327	bCacna1d	0.802198	bCacna1d	Mesoderm_Hoxb	0.945055	Mesoderm_Hoxb
-0.644371	8.35146	1.698	0.208678	0.588769	328	bCacna1d	0.814159	bCacna1d	Mesoderm_Hoxb	1	Mesoderm_Hoxb
-0.441691	7.18646	0.598111	0.44909	0.76597	329	bPlxna4	0.934783	bPlxna4	Mesoderm_Hoxb	1	Mesoderm_Hoxb
-0.722175	7.61227	2.03068	0.170839	0.551588	330	aFgf12SG2M	0.712121	aFgf12SG2M	Mesoderm_Hoxa	0.939394	Mesoderm_Hoxa
1.07636	7.22545	3.12771	0.0934925	0.45442	331	bUpk3b	0.340426	Mixed	Mesoderm_Hoxb	0.659574	Mesoderm_Hoxb
0.432507	7.71352	0.519919	0.47997	0.78189	332	aFgf12SG2M	0.535211	aFgf12SG2M	Mesoderm_Hoxa	0.676056	Mesoderm_Hoxa
1.3345	8.31759	8.62807	0.00863757	0.290736	333	bUpk3b	0.850877	bUpk3b	Mesoderm_Hoxb	0.947368	Mesoderm_Hoxb
-0.00262661	7.24128	2.64245e-05	0.995954	0.9978	334	MesoMixl1	0.979167	MesoMixl1	Mesoderm_Mixl1	0.979167	Mesoderm_Mixl1
0.454127	7.6124	0.567206	0.460933	0.772948	335	aActc1	0.835821	aActc1	Mesoderm_Hoxa	0.985075	Mesoderm_Hoxa
-0.106735	7.48849	0.0277269	0.869575	0.960738	336	bUpk3b	0.844828	bUpk3b	Mesoderm_Hoxb	0.87931	Mesoderm_Hoxb
0.225937	7.63156	0.184291	0.672679	0.882083	337	aActc1	0.485294	Mixed	Mesoderm_Hoxa	0.514706	Mesoderm_Hoxa
0.395542	7.99187	0.532331	0.474847	0.779776	338	bPlxna4	0.52809	bPlxna4	Mesoderm_Hoxb	0.842697	Mesoderm_Hoxb
-0.865361	8.39113	4.05705	0.0587935	0.390528	339	aFgf12SG2M	0.796748	aFgf12SG2M	Mesoderm_Hoxa	1	Mesoderm_Hoxa
0.524577	7.98843	0.949365	0.342562	0.700176	340	bPlxna4	1	bPlxna4	Mesoderm_Hoxb	1	Mesoderm_Hoxb
-0.184659	7.01634	0.0720475	0.791375	0.935432	341	bPlxna4	0.342105	Mixed	Mesoderm_Hoxb	0.526316	Mesoderm_Hoxb
-0.276203	7.4324	0.209885	0.652241	0.87372	342	aFgf12SG2M	0.818182	aFgf12SG2M	Mesoderm_Hoxa	0.981818	Mesoderm_Hoxa
0.817493	8.56128	3.35597	0.083146	0.432798	343	bPlxna4	0.867647	bPlxna4	Mesoderm_Hoxb	0.977941	Mesoderm_Hoxb
-0.616004	8.19107	0.918607	0.35031	0.706811	344	aWnt2G1	0.79	aWnt2G1	Mesoderm_Hoxa	0.98	Mesoderm_Hoxa
-0.533605	8.64409	1.68483	0.210268	0.588769	345	aWnt2G1	0.537415	aWnt2G1	Mesoderm_Hoxa	0.979592	Mesoderm_Hoxa
-0.928845	7.94786	3.73636	0.0687281	0.407428	346	aFgf12SG2M	0.920455	aFgf12SG2M	Mesoderm_Hoxa	1	Mesoderm_Hoxa
0.122508	7.95072	0.0600268	0.809156	0.942853	347	bUpk3b	0.77381	bUpk3b	Mesoderm_Hoxb	1	Mesoderm_Hoxb
-2.08151	7.40781	8.52862	0.00900929	0.290736	348	aWnt2G1	0.358491	Mixed	Mesoderm_Hoxa	1	Mesoderm_Hoxa
0.535973	7.6469	1.1474	0.297899	0.664999	349	MesoMixl1	1	MesoMixl1	Mesoderm_Mixl1	1	Mesoderm_Mixl1
0.661884	8.56536	1.47923	0.239322	0.614897	350	bPlxna4	0.621429	bPlxna4	Mesoderm_Hoxb	1	Mesoderm_Hoxb
-0.208091	7.79471	0.19147	0.666772	0.881324	351	bCacna1d	0.578947	bCacna1d	Mesoderm_Hoxb	1	Mesoderm_Hoxb
0.340702	8.45584	0.520291	0.479815	0.78189	352	bPlxna4	1	bPlxna4	Mesoderm_Hoxb	1	Mesoderm_Hoxb
1.15671	7.60414	4.41994	0.0494907	0.376752	353	bFgf15	0.484848	Mixed	Mesoderm_Hoxb	0.833333	Mesoderm_Hoxb
-0.781635	8.26222	3.04793	0.0974609	0.460656	354	aDach1	0.592593	aDach1	Mesoderm_Hoxa	1	Mesoderm_Hoxa
-0.430634	7.82062	0.816496	0.377847	0.725657	355	bCacna1d	0.74026	bCacna1d	Mesoderm_Hoxb	0.961039	Mesoderm_Hoxb
-0.681047	7.60055	1.73552	0.203824	0.583474	356	bCacna1d	0.787879	bCacna1d	Mesoderm_Hoxb	0.939394	Mesoderm_Hoxb
0.511745	7.98473	1.09168	0.309587	0.677423	357	bPlxna4	0.825581	bPlxna4	Mesoderm_Hoxb	1	Mesoderm_Hoxb
-0.38251	8.52942	0.719847	0.407066	0.741747	358	bUpk3b	0.932331	bUpk3b	Mesoderm_Hoxb	1	Mesoderm_Hoxb
0.523885	8.14727	1.08749	0.310584	0.677435	359	aWnt2G1	0.9	aWnt2G1	Mesoderm_Hoxa	0.95	Mesoderm_Hoxa
0.988427	7.37606	3.07458	0.0961135	0.458719	360	bFgf15	0.833333	bFgf15	Mesoderm_Hoxb	0.981481	Mesoderm_Hoxb
0.967379	7.18293	2.54563	0.127576	0.504588	361	aActc1	0.466667	Mixed	Mesoderm_Hoxb	0.533333	Mesoderm_Hoxb
0.0251407	7.42919	0.00151096	0.969413	0.990877	362	aWnt2G1	0.927273	aWnt2G1	Mesoderm_Hoxa	1	Mesoderm_Hoxa
0.342717	8.23601	0.617104	0.442092	0.76331	363	bFgf15	0.953704	bFgf15	Mesoderm_Hoxb	1	Mesoderm_Hoxb
0.0515323	7.8536	0.0117758	0.914757	0.975864	364	MesoMixl1	0.987342	MesoMixl1	Mesoderm_Mixl1	0.987342	Mesoderm_Mixl1
0.689968	8.36907	2.19037	0.155747	0.535804	365	bUpk3b	0.983607	bUpk3b	Mesoderm_Hoxb	0.991803	Mesoderm_Hoxb
-0.399919	7.87974	0.549085	0.468077	0.776214	366	bPlxna4	0.879518	bPlxna4	Mesoderm_Hoxb	0.915663	Mesoderm_Hoxb
1.60238	7.24158	4.74083	0.042747	0.365063	367	bPlxna4	0.666667	bPlxna4	Mesoderm_Hoxb	1	Mesoderm_Hoxb
-1.09293	8.62076	6.67228	0.0185055	0.306688	368	aFgf12SG2M	0.666667	aFgf12SG2M	Mesoderm_Hoxa	0.993197	Mesoderm_Hoxa
0.156267	8.9079	0.138464	0.71405	0.900114	369	aWnt2G1	0.522472	aWnt2G1	Mesoderm_Hoxa	0.94382	Mesoderm_Hoxa
0.174925	8.16167	0.110064	0.743834	0.91428	370	aWnt2G1	0.572816	aWnt2G1	Mesoderm_Hoxa	0.61165	Mesoderm_Hoxa
0.145051	8.34844	0.10746	0.746743	0.915482	371	bPlxna4	0.905983	bPlxna4	Mesoderm_Hoxb	0.948718	Mesoderm_Hoxb
-0.903336	8.5573	2.86339	0.107541	0.472926	372	aFgf12SG2M	0.923664	aFgf12SG2M	Mesoderm_Hoxa	1	Mesoderm_Hoxa
0.452193	8.84738	1.19024	0.289317	0.657379	373	bPlxna4	0.761628	bPlxna4	Mesoderm_Hoxb	0.802326	Mesoderm_Hoxb
0.624034	7.79393	1.47653	0.239631	0.615369	374	bUpk3b	0.973684	bUpk3b	Mesoderm_Hoxb	1	Mesoderm_Hoxb
0.279312	8.14592	0.287553	0.59824	0.848897	375	bUpk3b	0.989796	bUpk3b	Mesoderm_Hoxb	0.989796	Mesoderm_Hoxb
-0.137498	7.34393	0.0600083	0.809185	0.942853	376	aFgf12SG2M	0.5	aFgf12SG2M	Mesoderm_Hoxa	0.942308	Mesoderm_Hoxa
0.261564	8.20553	0.211271	0.651177	0.873473	377	bPlxna4	0.990385	bPlxna4	Mesoderm_Hoxb	1	Mesoderm_Hoxb
0.24383	7.23715	0.108174	0.745959	0.915081	378	bUpk3b	1	bUpk3b	Mesoderm_Hoxb	1	Mesoderm_Hoxb
-0.373978	8.04028	0.517779	0.480863	0.782822	379	bPlxna4	0.833333	bPlxna4	Mesoderm_Hoxb	1	Mesoderm_Hoxb
-0.739303	8.77637	3.12649	0.0935518	0.45442	380	aIgfbp7	0.889571	aIgfbp7	Mesoderm_Hoxa	0.993865	Mesoderm_Hoxa
0.559394	8.51491	1.72781	0.204788	0.583474	381	aActc1	0.458015	Mixed	Mesoderm_Hoxa	0.854962	Mesoderm_Hoxa
0.693361	7.67846	1.69898	0.208444	0.588769	382	bStard8	0.304348	Mixed	Mesoderm_Hoxb	0.73913	Mesoderm_Hoxb
0.140613	7.31593	0.0584204	0.811675	0.943105	383	aGreb1	0.588235	aGreb1	Mesoderm_Hoxa	0.647059	Mesoderm_Hoxa
-0.148158	7.50894	0.0636791	0.80358	0.940901	384	aWnt2G1	0.737705	aWnt2G1	Mesoderm_Hoxa	1	Mesoderm_Hoxa
1.47121	7.86264	8.82816	0.00802116	0.290736	385	bUpk3b	0.518987	bUpk3b	Mesoderm_Hoxb	0.670886	Mesoderm_Hoxb
-0.157428	8.71646	0.132054	0.720439	0.902558	386	aWnt2G1	0.745098	aWnt2G1	Mesoderm_Hoxa	0.993464	Mesoderm_Hoxa
0.154622	8.18245	0.0915705	0.765596	0.923169	387	bPlxna4	0.913462	bPlxna4	Mesoderm_Hoxb	0.980769	Mesoderm_Hoxb
-1.09136	8.31695	5.57015	0.0294542	0.337014	388	aActc1	0.964286	aActc1	Mesoderm_Hoxa	0.991071	Mesoderm_Hoxa
-0.38066	8.11239	0.649885	0.430417	0.755423	389	aDach1	0.989691	aDach1	Mesoderm_Hoxa	1	Mesoderm_Hoxa
-0.231908	8.87348	0.233278	0.634821	0.863668	390	bFgf15	0.740964	bFgf15	Mesoderm_Hoxb	0.927711	Mesoderm_Hoxb
0.776512	7.70281	1.77904	0.1986	0.579355	391	bPlxna4	0.957746	bPlxna4	Mesoderm_Hoxb	0.957746	Mesoderm_Hoxb
-0.276783	7.06949	0.18763	0.66995	0.881324	392	aActc1	0.738095	aActc1	Mesoderm_Hoxa	0.738095	Mesoderm_Hoxa
0.774884	7.34054	1.75012	0.202016	0.581672	393	aWnt2G1	0.679245	aWnt2G1	Mesoderm_Hoxa	0.698113	Mesoderm_Hoxa
-0.351256	7.95062	0.46475	0.503934	0.79524	394	aActc1	0.965517	aActc1	Mesoderm_Hoxa	0.977011	Mesoderm_Hoxa
-2.3733	8.08662	10.5141	0.00443714	0.287477	395	aActc1	0.88764	aActc1	Mesoderm_Hoxa	0.94382	Mesoderm_Hoxa
0.164106	8.24025	0.140141	0.712406	0.900114	396	aIgfbp7	0.981308	aIgfbp7	Mesoderm_Hoxa	1	Mesoderm_Hoxa
-0.48545	8.73095	1.46213	0.241851	0.616409	397	MesoMixl1	1	MesoMixl1	Mesoderm_Mixl1	1	Mesoderm_Mixl1
-0.24164	8.52492	0.320076	0.578374	0.83939	398	aActc1	0.8	aActc1	Mesoderm_Hoxa	0.8	Mesoderm_Hoxa
0.960274	7.13023	2.72203	0.115883	0.483291	399	bPlxna4	0.534884	bPlxna4	Mesoderm_Hoxb	0.697674	Mesoderm_Hoxb
-1.40999	7.94802	4.41632	0.049674	0.376752	400	aWnt2G1	0.731707	aWnt2G1	Mesoderm_Hoxa	1	Mesoderm_Hoxa
0.152417	8.39213	0.121379	0.731485	0.907215	401	bStard8	0.577236	bStard8	Mesoderm_Hoxb	0.98374	Mesoderm_Hoxb
-0.82846	7.68498	1.87877	0.187022	0.570174	402	aWnt2G1	0.941176	aWnt2G1	Mesoderm_Hoxa	0.985294	Mesoderm_Hoxa
0.340892	7.20988	0.295116	0.593504	0.846464	403	bUpk3b	0.468085	Mixed	Mesoderm_Hoxb	0.87234	Mesoderm_Hoxb
0.579169	7.76728	1.34867	0.260308	0.631136	404	bUpk3b	0.891892	bUpk3b	Mesoderm_Hoxb	0.891892	Mesoderm_Hoxb
0.382262	8.43258	0.672414	0.422744	0.748756	405	bFgf15	0.738095	bFgf15	Mesoderm_Hoxb	0.761905	Mesoderm_Hoxb
-0.613806	9.09708	1.55021	0.228783	0.606617	406	aIgfbp7	0.686869	aIgfbp7	Mesoderm_Hoxa	1	Mesoderm_Hoxa
-0.594084	7.90849	1.57996	0.224438	0.603269	407	aIgfbp7	0.891566	aIgfbp7	Mesoderm_Hoxa	1	Mesoderm_Hoxa
-0.36233	8.51351	0.61996	0.441123	0.762534	408	aIgfbp7	0.892308	aIgfbp7	Mesoderm_Hoxa	1	Mesoderm_Hoxa
-0.855366	7.80137	2.32776	0.14415	0.522744	409	aFgf12SG2M	0.7875	aFgf12SG2M	Mesoderm_Hoxa	0.9625	Mesoderm_Hoxa
1.06083	8.49633	5.09933	0.0363472	0.358414	410	bUpk3b	0.792308	bUpk3b	Mesoderm_Hoxb	1	Mesoderm_Hoxb
0.0489209	8.68197	0.012924	0.910716	0.975021	411	aDach1	0.993151	aDach1	Mesoderm_Hoxa	1	Mesoderm_Hoxa
-0.427274	8.04566	0.606795	0.445935	0.76423	412	aWnt2G1	0.477778	Mixed	Mesoderm_Hoxa	0.966667	Mesoderm_Hoxa
0.140511	7.83641	0.0813899	0.778599	0.931055	413	bUpk3b	0.56962	bUpk3b	Mesoderm_Hoxb	0.949367	Mesoderm_Hoxb
0.5391	8.64189	1.46739	0.241113	0.616024	414	bCacna1d	0.661972	bCacna1d	Mesoderm_Hoxb	0.725352	Mesoderm_Hoxb
0.102471	8.29218	0.0424437	0.839047	0.952076	415	aActc1	0.681818	aActc1	Mesoderm_Hoxa	0.718182	Mesoderm_Hoxa
-0.32308	8.57408	0.510911	0.483748	0.783705	416	bUpk3b	0.772059	bUpk3b	Mesoderm_Hoxb	0.992647	Mesoderm_Hoxb
0.786109	8.3429	2.49708	0.131155	0.509619	417	bPlxna4	0.849558	bPlxna4	Mesoderm_Hoxb	0.920354	Mesoderm_Hoxb
-1.16226	8.33529	7.0252	0.0160393	0.305242	418	aWnt2G1	0.948276	aWnt2G1	Mesoderm_Hoxa	0.991379	Mesoderm_Hoxa
0.471988	8.15384	1.02864	0.323588	0.683794	419	aGreb1	0.80198	aGreb1	Mesoderm_Hoxa	0.930693	Mesoderm_Hoxa
-0.246346	9.05442	0.401232	0.534223	0.813896	420	aActc1	0.387755	Mixed	Mesoderm_Hoxa	1	Mesoderm_Hoxa
1.08516	8.34327	5.25544	0.0338211	0.349689	421	bPlxna4	0.982456	bPlxna4	Mesoderm_Hoxb	1	Mesoderm_Hoxb
-0.257504	8.80719	0.339976	0.566947	0.834877	422	aWnt2G1	0.484472	Mixed	Mesoderm_Hoxa	0.621118	Mesoderm_Hoxa
-0.150625	8.28869	0.0991755	0.756363	0.919519	423	aIgfbp7	0.651376	aIgfbp7	Mesoderm_Hoxa	1	Mesoderm_Hoxa
-1.14075	8.33395	4.21141	0.0547117	0.386039	424	aDach1	0.761062	aDach1	Mesoderm_Hoxa	1	Mesoderm_Hoxa
0.0530073	7.73744	0.00937502	0.923916	0.981107	425	aActc1	0.891892	aActc1	Mesoderm_Hoxa	1	Mesoderm_Hoxa
-0.915209	8.54476	4.96195	0.0385694	0.360798	426	aWnt2G1	0.905109	aWnt2G1	Mesoderm_Hoxa	1	Mesoderm_Hoxa
0.0211348	8.10928	0.0017476	0.967107	0.990724	427	bUpk3b	0.989691	bUpk3b	Mesoderm_Hoxb	1	Mesoderm_Hoxb
-0.539133	7.48134	0.959849	0.33989	0.696875	428	aWnt2G1	0.881356	aWnt2G1	Mesoderm_Hoxa	1	Mesoderm_Hoxa
-0.138505	8.75412	0.104727	0.749867	0.917316	429	bUpk3b	1	bUpk3b	Mesoderm_Hoxb	1	Mesoderm_Hoxb
-0.11048	8.59499	0.0582425	0.811974	0.943105	430	aFgf12SG2M	0.673759	aFgf12SG2M	Mesoderm_Hoxa	0.978723	Mesoderm_Hoxa
0.16519	8.20098	0.0919625	0.765111	0.923169	431	aGreb1	0.820755	aGreb1	Mesoderm_Hoxa	0.867925	Mesoderm_Hoxa
0.508159	7.82805	0.879207	0.360608	0.715057	432	bUpk3b	1	bUpk3b	Mesoderm_Hoxb	1	Mesoderm_Hoxb
-1.73301	7.84646	7.72085	0.012243	0.294049	433	aActc1	0.723684	aActc1	Mesoderm_Hoxa	0.723684	Mesoderm_Hoxa
-0.0921819	8.98393	0.0573849	0.813317	0.943105	434	bUpk3b	0.801075	bUpk3b	Mesoderm_Hoxb	0.817204	Mesoderm_Hoxb
0.0256066	8.29138	0.00241822	0.961311	0.990307	435	bUpk3b	0.991228	bUpk3b	Mesoderm_Hoxb	0.991228	Mesoderm_Hoxb
-0.263676	8.24434	0.321404	0.577594	0.83939	436	aDach1	1	aDach1	Mesoderm_Hoxa	1	Mesoderm_Hoxa
0.616674	8.30336	1.72073	0.205678	0.584986	437	bUpk3b	0.973913	bUpk3b	Mesoderm_Hoxb	1	Mesoderm_Hoxb
0.407965	8.34982	0.890508	0.357527	0.713304	438	bFgf15	0.974576	bFgf15	Mesoderm_Hoxb	1	Mesoderm_Hoxb
0.135202	8.18847	0.0894882	0.76817	0.923996	439	MesoMixl1	1	MesoMixl1	Mesoderm_Mixl1	1	Mesoderm_Mixl1
-0.225253	7.28957	0.124856	0.727856	0.904873	440	bFgf15	0.816327	bFgf15	Mesoderm_Hoxb	0.816327	Mesoderm_Hoxb
-0.205971	7.42465	0.109836	0.744089	0.914364	441	bPlxna4	0.839286	bPlxna4	Mesoderm_Hoxb	0.964286	Mesoderm_Hoxb
-0.0417369	8.1487	0.0058769	0.939724	0.985412	442	bUpk3b	0.969388	bUpk3b	Mesoderm_Hoxb	0.989796	Mesoderm_Hoxb
-0.501507	8.19856	1.1085	0.305994	0.673683	443	bPlxna4	1	bPlxna4	Mesoderm_Hoxb	1	Mesoderm_Hoxb
0.298927	8.16991	0.328747	0.573364	0.83799	444	bUpk3b	0.673077	bUpk3b	Mesoderm_Hoxb	0.951923	Mesoderm_Hoxb
0.0572303	7.69275	0.0107958	0.918374	0.977096	445	aIgfbp7	0.633803	aIgfbp7	Mesoderm_Hoxa	0.647887	Mesoderm_Hoxa
-1.1452	7.57204	4.30311	0.0522871	0.384125	446	aFgf12SG2M	0.878788	aFgf12SG2M	Mesoderm_Hoxa	0.909091	Mesoderm_Hoxa
-1.05311	7.35288	3.01127	0.0993503	0.460684	447	aDach1	0.788462	aDach1	Mesoderm_Hoxa	1	Mesoderm_Hoxa
1.10093	7.44716	2.88467	0.106333	0.470289	448	bStard8	0.87931	bStard8	Mesoderm_Hoxb	1	Mesoderm_Hoxb
0.212768	7.83268	0.158104	0.6955	0.890972	449	aIgfbp7	0.935897	aIgfbp7	Mesoderm_Hoxa	0.961538	Mesoderm_Hoxa
1.13249	8.25578	4.42447	0.0494848	0.376752	450	bPlxna4	0.990909	bPlxna4	Mesoderm_Hoxb	0.990909	Mesoderm_Hoxb
0.515795	7.49919	0.775292	0.389981	0.73471	451	bUpk3b	0.881356	bUpk3b	Mesoderm_Hoxb	0.966102	Mesoderm_Hoxb
0.605198	7.87034	1.24122	0.279628	0.65037	452	bStard8	0.554217	bStard8	Mesoderm_Hoxb	1	Mesoderm_Hoxb
-0.367959	8.6672	0.530177	0.47573	0.779787	453	aWnt2G1	0.866197	aWnt2G1	Mesoderm_Hoxa	0.971831	Mesoderm_Hoxa
-0.293602	7.46714	0.161134	0.692755	0.889724	454	aWnt2G1	0.446429	Mixed	Mesoderm_Hoxa	0.946429	Mesoderm_Hoxa
-0.400659	8.71206	0.99172	0.332197	0.690164	455	aWnt2G1	0.876623	aWnt2G1	Mesoderm_Hoxa	1	Mesoderm_Hoxa
-0.606243	8.92298	1.37093	0.256645	0.629008	456	aWnt2G1	0.572254	aWnt2G1	Mesoderm_Hoxa	0.988439	Mesoderm_Hoxa
0.242866	8.34251	0.268064	0.610785	0.853461	457	aGreb1	0.62069	aGreb1	Mesoderm_Hoxa	0.62069	Mesoderm_Hoxa
0.331842	7.20594	0.293515	0.594459	0.846607	458	bStard8	0.765957	bStard8	Mesoderm_Hoxb	0.978723	Mesoderm_Hoxb
-0.362948	7.23037	0.266566	0.611816	0.853772	459	bPlxna4	0.510638	bPlxna4	Mesoderm_Hoxb	0.510638	Mesoderm_Hoxb
0.173906	7.83298	0.116246	0.736992	0.909729	460	bPlxna4	1	bPlxna4	Mesoderm_Hoxb	1	Mesoderm_Hoxb
0.684747	8.56028	1.89157	0.185597	0.568174	461	bPlxna4	0.776224	bPlxna4	Mesoderm_Hoxb	0.853147	Mesoderm_Hoxb
-0.789631	8.26278	3.31111	0.0850691	0.439914	462	aFgf12SG2M	0.618182	aFgf12SG2M	Mesoderm_Hoxa	1	Mesoderm_Hoxa
0.519669	7.14113	0.575485	0.45773	0.771344	463	aWnt2G1	0.909091	aWnt2G1	Mesoderm_Hoxa	0.931818	Mesoderm_Hoxa
0.222352	7.53743	0.16595	0.688421	0.888535	464	bUpk3b	0.629032	bUpk3b	Mesoderm_Hoxb	0.983871	Mesoderm_Hoxb
0.511468	7.21674	0.628568	0.43802	0.759318	465	aIgfbp7	0.708333	aIgfbp7	Mesoderm_Hoxa	1	Mesoderm_Hoxa
0.393961	8.00731	0.589733	0.4523	0.768191	466	bPlxna4	0.967033	bPlxna4	Mesoderm_Hoxb	1	Mesoderm_Hoxb
-0.351514	7.77386	0.520208	0.479789	0.78189	467	bCacna1d	0.648649	bCacna1d	Mesoderm_Hoxb	0.837838	Mesoderm_Hoxb
0.427727	7.65765	0.504881	0.486304	0.783705	468	bUpk3b	1	bUpk3b	Mesoderm_Hoxb	1	Mesoderm_Hoxb
0.575127	7.32788	0.76137	0.394184	0.735329	469	aFgf12SG2M	0.54717	aFgf12SG2M	Mesoderm_Hoxa	1	Mesoderm_Hoxa
-0.466592	8.09497	0.80584	0.38099	0.728333	470	bPlxna4	0.957895	bPlxna4	Mesoderm_Hoxb	0.968421	Mesoderm_Hoxb
-0.0936242	7.65156	0.0356977	0.852203	0.956368	471	aIgfbp7	0.865672	aIgfbp7	Mesoderm_Hoxa	1	Mesoderm_Hoxa
0.990495	7.22015	2.4302	0.136111	0.515591	472	aWnt2G1	1	aWnt2G1	Mesoderm_Hoxa	1	Mesoderm_Hoxa
0.36278	8.30023	0.696853	0.414516	0.744151	473	bUpk3b	0.646018	bUpk3b	Mesoderm_Hoxb	0.646018	Mesoderm_Hoxb
-0.239792	8.91948	0.375243	0.547632	0.824377	474	aWnt2G1	0.407821	Mixed	Mesoderm_Hoxa	1	Mesoderm_Hoxa
0.152726	8.48208	0.118607	0.734442	0.908326	475	bPlxna4	0.503876	bPlxna4	Mesoderm_Hoxb	0.542636	Mesoderm_Hoxb
0.643341	8.58894	2.24231	0.151183	0.532657	476	bFgf15	0.631206	bFgf15	Mesoderm_Hoxb	1	Mesoderm_Hoxb
-0.0139854	7.30899	0.000525132	0.981963	0.996531	477	bUpk3b	0.58	bUpk3b	Mesoderm_Hoxb	0.74	Mesoderm_Hoxb
-0.458565	8.59692	0.972259	0.336952	0.693758	478	aFgf12SG2M	0.539568	aFgf12SG2M	Mesoderm_Hoxa	0.899281	Mesoderm_Hoxa
-0.103017	8.28015	0.0515702	0.822849	0.946257	479	aIgfbp7	0.972727	aIgfbp7	Mesoderm_Hoxa	1	Mesoderm_Hoxa
-0.0208106	7.63666	0.00100651	0.975034	0.992476	480	bUpk3b	0.923077	bUpk3b	Mesoderm_Hoxb	1	Mesoderm_Hoxb
-0.753939	7.90804	2.34425	0.142703	0.519808	481	aWnt2G1	0.658824	aWnt2G1	Mesoderm_Hoxa	0.976471	Mesoderm_Hoxa
-1.26261	8.36257	8.41706	0.00934582	0.290736	482	aIgfbp7	0.833333	aIgfbp7	Mesoderm_Hoxa	1	Mesoderm_Hoxa
-1.51331	7.49596	7.46577	0.0134648	0.294049	483	aWnt2G1	0.59322	aWnt2G1	Mesoderm_Hoxa	1	Mesoderm_Hoxa
0.0609255	7.286	0.00791893	0.930056	0.98311	484	bStard8	0.5	bStard8	Mesoderm_Hoxb	0.92	Mesoderm_Hoxb
0.0299273	7.82885	0.00378215	0.951623	0.987694	485	bCacna1d	0.897436	bCacna1d	Mesoderm_Hoxb	0.974359	Mesoderm_Hoxb
1.34967	8.40504	5.82085	0.0265099	0.329197	486	bUpk3b	0.959016	bUpk3b	Mesoderm_Hoxb	0.967213	Mesoderm_Hoxb
1.02001	8.7064	4.27453	0.0530997	0.385406	487	bUpk3b	0.935065	bUpk3b	Mesoderm_Hoxb	1	Mesoderm_Hoxb
[truncated: 4,405 more rows]

## Sheet: sTable_3F_Zfp711_Hematopoietic
sTable_3F_Zfp711_Hematopoietic_DAA_miloR
[truncated: 736 more rows]

## Sheet: sTable_3G_Bcl6b_Early_Different
sTable_3G_Bcl6b_Early_Differentiation_DAA_miloR
[truncated: 294 more rows]

[truncated: 2 more sheets: sTable_3H_Bcl6b_Late_Mesoderm, sTable_3I_Bcl6b_Hematopoietic]
