# Supplementary material for: Distinct roles of Atf3, Zfp711 and Bcl6b in early embryonic hematopoietic and endothelial lineage specification
Source: Development. 2025 Dec 8;152(23):dev204792. doi: 10.1242/dev.204792 (PMC12746078; doi:10.1242/dev.204792)
Supplement: Table S4. Differential Gene Expression Analysis (DGEA) Results. [file develop-152-204792-TableS4.xlsx]

## Sheet: 0_table_of_contents
Supplementary Table 4. Differential Gene Expression Analysis (DGEA) Results.
Supplementary Table_4A_Atf3_total_DEGs_list; DESeq2 Results (Combined) and Intersections with ChIP-Peaks, Literature DEGs, ENCODE TF Targets
Supplementary Table_4B_Atf3_DESeq2_summary; DESeq2 Summary
Supplementary Table_4C_Atf3_DESeq2_Late_Mesoderm; DESeq2 Results (padj < 0.1)
Supplementary Table_4D_Atf3_DESeq2_Hematopoietic; DESeq2 Results (padj < 0.1)
Supplementary Table_4E_Atf3_DESeq2_EMP; DESeq2 Results (padj < 0.1)
Supplementary Table_4F_Atf3_DESeq2_Hoxa_Mesoderm; DESeq2 Results (padj < 0.1)
Supplementary Table_4G_Atf3_DESeq2_Hoxb_Mesoderm; DESeq2 Results (padj < 0.1)
Supplementary Table_4H_Atf3_DESeq2_EMPCcl4Sepp1; DESeq2 Results (padj < 0.1)
Supplementary Table_4I_uniq_baIfit1; markers for baIfit1 (padj < 0.1)
Supplementary Table_4J_uniq_EndRsad2; markers for EndRsad2 (padj < 0.1)
Supplementary Table_4K_uniq_EndCyp26b1; markers for EndCyp26b1 (padj < 0.1)
Supplementary Table_4L_Zfp711_total_DEGs_list; DESeq2 Results (Combined) and Intersections with ChIP-Peaks, Literature DEGs, ENCODE TF Targets
Supplementary Table_4M_Zfp711_DESeq2_summary; DESeq2 Summary
Supplementary Table_4N_Zfp711_DESeq2_Late_Mesoderm; DESeq2 Results (padj < 0.1)
Supplementary Table_4O_Zfp711_DESeq2_Hematopoietic; DESeq2 Results (padj < 0.1)
Supplementary Table_4Q_Zfp711_DESeq2_Hoxa_Mesoderm; DESeq2 Results (padj < 0.1)
Supplementary Table_4P_Zfp711_DESeq2_Hoxb_Mesoderm; DESeq2 Results (padj < 0.1)
Supplementary Table_4R_Zfp711_DESeq2_Endothelium; DESeq2 Results (padj < 0.1)
Supplementary Table_4S_Zfp711_DESeq2_aFgf12SG2M; DESeq2 Results (padj < 0.1)
Supplementary Table_4T_Zfp711_DESeq2_bPlxna4; DESeq2 Results (padj < 0.1)
Supplementary Table_4U_Bcl6b_total_DEGs_list; DESeq2 Results (Combined) and Intersections with ChIP-Peaks, Literature DEGs, ENCODE TF Targets
Supplementary Table_4V_Bcl6b_DESeq2_summary; DESeq2 Summary
Supplementary Data of the Differential Gene Expression Analysis.
PS. We filtered the DESeq2 Results with p < 0.1 to give a more extensive DEGs list. In analysis, we used padj < 0.05
CLUSTERS
Coding_name	Cluster_name	New Name in Manuscript
Blood_Progenitors	HEP/BP	HEP/BP
EMP	EMP	EMP
Endothelium	Endothelium	Endothelium
Epiblast	Epiblast	Epiblast
Erythroid	Erythroid	Erythroid
ExE_Ectoderm	Amniotic Ectoderm	Amniotic-Ectoderm
ExE_Endoderm	Visceral Endoderm	Visceral-Endoderm
Megakaryocyte	MkP	MkP
Mesoderm_Hoxa	Limb Mesoderm and Allantois	Limb Mesoderm-Allantois
Mesoderm_Hoxb	Mesenchyme and Epicardium	Mesenchyme-Epicardium
Mesoderm_Ifit1	Atf3-KO Enriched	Atf3-KO-Enriched
Mesoderm_Mixl1	Nascent Mesoderm	Nascent-Mesoderm
Naive	Naive Pluripotency	Naive-Pluripotency
PGC	PGC	PGC
Primitive_Streak	Primitive Streak	Primitive-Streak
SUBCLUSTERS
Coding_name	Subluster_name	New Name in Manuscript
aActc1	Allantois 1	Allantois#1
aDach1	Limb Mesoderm 2	Limb-Mesoderm#2
aFgf12SG2M	Allantois 3	Allantois#3
aGreb1	Limb Mesoderm 1	Limb-Mesoderm#1
aIgfbp7	Allantois 4	Allantois#4
aWnt2G1	Allantois 2	Allantois#2
baIfit1	Atf3-KO Enriched	Atf3-KO-Enriched
bCacna1d	Epicardium 1	Epicardium#1
bFgf15	Lateral Plate Mesoderm	Lateral-Plate-Mesoderm
bNrxn3	Epicardium 2	Epicardium#2
bPlxna4	Epicardium 3	Epicardium#3
BPr	HEP/BP	HEP/BP
bStard8	Mesenchyme 1	Mesenchyme#1
bUpk3b	Mesenchyme 2	Mesenchyme#2
EcXAnxa1	Amniotic Ectoderm 3	Amniotic-Ectoderm#3
EcXCldn3	Amniotic Ectoderm 2	Amniotic-Ectoderm#2
EcXSfn	Amniotic Ectoderm 1	Amniotic-Ectoderm#1
EMPCcl4	EMP 3	EMP#3
EMPIl17ra	EMP 2	EMP#2
EMPNrg1	EMP 1	EMP#1
EMPSepp1	EMP 4	EMP#4
EndCdh5	Endothelium 2	Endothelium#2
EndCyp26b1	Endocardium	Endocardium
EndGadd45g	Endothelium 1	Endothelium#1
EndRsad2	Endothelium 3	Endothelium#3
EnXFgf5	Anterior Primitive Streak	Anterior-Primitive-Streak
EnXTtr	Visceral Endoderm	Visceral-Endoderm
Epib	Epiblast	Epiblast
Ery1a	Erythroid 1	Erythroid#1
Ery1b	Erythroid 2	Erythroid#2
Ery2	Erythroid 3	Erythroid#3
Ery3	Erythroid 4	Erythroid#4
MegP1	MkP 1	MkP#1
MegP2	MEP	MEP
MegP3	MkP 2	MkP#2
MesoMixl1	Nascent Mesoderm	Nascent-Mesoderm
Naive	Naive Pluripotency
PGC	PGC
PSMesp1	Primitive Streak 2	Primitive-Streak#2
PST	Primitive Streak 1	Primitive-Streak#1

## Sheet: sTable_4A_Atf3_total_DEGs_list
				Supplementary Table_4A_Atf3_total_DEGs_list
				Gene Name	annotated name	annotated name2	Atf3 Binding	Encode TF targets	literature DEGs	amount in literature	updown	gene_id	baseMean	pvalue	padj	Cell Type	log2FoldChange	stat	Zhang_S_2023	Marcantonio_DD_2021	Badu_P_2023	Labzin_IL_2015	Atf3 peaks	Closest downstream peak	Closest upstream peak	GREAT total linked peaks	chip_500bp_up/down	chip_up300_down150	amy Atf3 peaks
CLUSTERS				2010111I01Rik	2010111I01Rik	2010111I01Rik	Outside Promoter	FALSE	FALSE	0	down	ENSMUSG00000021458	453.837	3.13932e-06	0.000863762	EMP;EMPCcl4;Hematopoietic	-0.862359	-4.66149	FALSE	FALSE	FALSE	FALSE	NA	NA	NA	0	0	0	FALSE
Coding_name	Cluster_name	New Name in Manuscript		Adssl1	Adssl1	Adssl1	Outside Promoter	FALSE	TRUE	3	down	ENSMUSG00000011148	51.6859	0.000415244	0.0370259	EMP	-1.11204	-3.5302	TRUE	FALSE	TRUE	TRUE	8674	8674	NA	1	0	0	TRUE
Blood_Progenitors	HEP/BP	HEP/BP		AF251705	AF251705	AF251705	No Signal	FALSE	FALSE	0	down	ENSMUSG00000044811	157.911	0.000444356	0.03721	EMP	-0.822179	-3.51223	FALSE	FALSE	FALSE	FALSE	NA	NA	NA	0	0	0	FALSE
EMP	EMP	EMP		Afp	Afp	Afp	Outside Promoter	FALSE	TRUE	1	down	ENSMUSG00000054932	26.1093	1.35689e-08	5.07477e-05	EnXTtr	-3.75467	-5.67874	FALSE	FALSE	TRUE	FALSE	-4906,+10502	10502	-4906	2	0	0	TRUE
Endothelium	Endothelium	Endothelium		Ahnak2	Ahnak2	Ahnak2	Outside Promoter	FALSE	FALSE	0	down	ENSMUSG00000072812	16.3371	1.63645e-05	0.00305886	EMP;EMPSepp1	-2.8668	-4.30947	FALSE	FALSE	FALSE	FALSE	6722	6722	NA	1	0	0	TRUE
Epiblast	Epiblast	Epiblast		Aig1	Aig1	Aig1	Direct Promoter	FALSE	TRUE	1	down	ENSMUSG00000019806	90.5605	3.94992e-07	0.000113551	EMP;EMPSepp1	-1.97087	-5.07136	TRUE	FALSE	FALSE	FALSE	-50	NA	-50	1	1	1	TRUE
Erythroid	Erythroid	Erythroid		Alcam	Alcam	Alcam	Direct Promoter	TRUE	TRUE	2	down	ENSMUSG00000022636	23.8965	3.18786e-07	9.62255e-05	EMPSepp1	-2.55077	-5.11199	TRUE	TRUE	FALSE	FALSE	+871,+120289	871	NA	2	0	0	TRUE
ExE_Ectoderm	Amniotic Ectoderm	Amniotic-Ectoderm		Ank	Ank	Ank	Outside Promoter	TRUE	TRUE	1	down	ENSMUSG00000022265	49.7801	6.19065e-06	0.0013831	EMP	-1.47762	-4.51977	TRUE	FALSE	FALSE	FALSE	-87655,+37543,+40339	37543	-87655	3	0	0	TRUE
ExE_Endoderm	Visceral Endoderm	Visceral-Endoderm		Ankrd44	Ankrd44	Ankrd44	Outside Promoter	FALSE	FALSE	0	down	ENSMUSG00000052331	479.5	0.000115189	0.0276251	Mesoderm-Hoxa	-0.480495	-3.85615	FALSE	FALSE	FALSE	FALSE	+99518,+123541	99518	NA	2	0	0	TRUE
Megakaryocyte	MkP	MkP		Anxa1	Anxa1	Anxa1	Outside Promoter	FALSE	TRUE	3	down	ENSMUSG00000024659	131.688	1.52714e-18	2.94127e-15	EMP;EMPCcl4;EMPSepp1;Hematopoietic	-2.49715	-8.78766	FALSE	TRUE	TRUE	TRUE	-11822,-2783,+2490,+151436	2490	-2783	4	0	0	TRUE
Mesoderm_Hoxa	Limb Mesoderm and Allantois	Limb Mesoderm-Allantois		Anxa4	Anxa4	Anxa4	Direct Promoter	TRUE	TRUE	1	down	ENSMUSG00000029994	117.507	1.26772e-05	0.00254336	EMP	-0.954094	-4.3656	FALSE	FALSE	TRUE	FALSE	-40782,-27650,-6960,+283	283	-6960	4	1	0	TRUE
Mesoderm_Hoxb	Mesenchyme and Epicardium	Mesenchyme-Epicardium		Anxa5	Anxa5	Anxa5	Outside Promoter	FALSE	FALSE	0	down	ENSMUSG00000027712	293.612	4.01904e-06	0.00101071	EMP	-0.769231	-4.6104	FALSE	FALSE	FALSE	FALSE	8093	8093	NA	1	0	0	TRUE
Mesoderm_Ifit1	Atf3-KO Enriched	Atf3-KO-Enriched		Aplp2	Aplp2	Aplp2	Direct Promoter	FALSE	FALSE	0	down	ENSMUSG00000031996	173.811	0.00013142	0.0152479	EMP	-0.749631	-3.82378	FALSE	FALSE	FALSE	FALSE	+35,+7588,+30341,+36120	35	NA	4	1	1	TRUE
Mesoderm_Mixl1	Nascent Mesoderm	Nascent-Mesoderm		Apob	Apob	Apob	Direct Promoter	FALSE	FALSE	0	down	ENSMUSG00000020609	105.694	6.1627e-09	2.78841e-05	EarlyDiff	-1.31839	-5.81228	FALSE	FALSE	FALSE	FALSE	-215021,-27301,-93,+958	958	-93	4	1	1	TRUE
Naive	Naive Pluripotency	Naive-Pluripotency		Apobec1	Apobec1	Apobec1	No Signal	FALSE	FALSE	0	down	ENSMUSG00000040613	238.895	4.94905e-05	0.00703315	EMP	-0.789454	-4.05802	FALSE	FALSE	FALSE	FALSE	NA	NA	NA	0	0	0	FALSE
PGC	PGC	PGC		App	App	App	Direct Promoter	TRUE	FALSE	0	down	ENSMUSG00000022892	250.04	0.000421469	0.03721	EMP	-0.605555	-3.52626	FALSE	FALSE	FALSE	FALSE	-6,+24774,+63106	24774	-6	3	1	1	TRUE
Primitive_Streak	Primitive Streak	Primitive-Streak		Arhgap18	Arhgap18	Arhgap18	Direct Promoter	FALSE	FALSE	0	down	ENSMUSG00000039031	193.422	2.53156e-05	0.0126591	Endothelium	-0.617225	-4.21197	FALSE	FALSE	FALSE	FALSE	-76962,-18263,+47,+27336,+118400,+147276	47	-18263	6	1	1	TRUE
				Arhgap24	Arhgap24	Arhgap24	Outside Promoter	FALSE	TRUE	2	down	ENSMUSG00000057315	85.9386	1.08361e-05	0.00226852	EMP;EMPCcl4	-1.45061	-4.39978	FALSE	TRUE	TRUE	FALSE	+87767,+148164,+211777,+243322	87767	NA	4	0	0	TRUE
				Arhgap40	Arhgap40	Arhgap40	Outside Promoter	FALSE	FALSE	0	up	ENSMUSG00000074625	21.1879	0.000280046	0.047751	Late-Mesoderm	2.26378	3.63309	FALSE	FALSE	FALSE	FALSE	34188	34188	NA	1	0	0	TRUE
SUBCLUSTERS				Arl11	Arl11	Arl11	Outside Promoter	FALSE	FALSE	0	down	ENSMUSG00000043157	27.5387	4.63597e-05	0.00703315	EMP;Hematopoietic	-2.15868	-4.07326	FALSE	FALSE	FALSE	FALSE	11114	11114	NA	1	0	0	TRUE
Coding_name	Subluster_name	New Name in Manuscript		Arsb	Arsb	Arsb	Direct Promoter	FALSE	TRUE	1	down	ENSMUSG00000042082	165.89	0.000315278	0.0297122	EMP	-0.658738	-3.60241	FALSE	FALSE	TRUE	FALSE	+237,+68717	237	NA	2	1	0	TRUE
aActc1	Allantois 1	Allantois#1		Atf3	Atf3	Atf3	Direct Promoter	TRUE	TRUE	3	down	ENSMUSG00000026628	5099.02	5.84232e-222	6.87408e-218	aActc1;aDach1;aFgf12SG2M;aGreb1;aIgfbp7;aWnt2G1;bCacna1d;bFgf15;Blood-Progenitors;bNrxn3;bPlxna4;BPr;bStard8;bUpk3b;EarlyDiff;EcXCldn3;EcXSfn;EMP;EMPCcl4;EMPIl17ra;EMPSepp1;EndCdh5;EndCyp26b1;EndGadd45g;Endothelium;Epib;Epiblast;Ery1a;Ery1b;Ery2;Ery3;Erythroid;ExE-Ectoderm;Hematopoietic;Late-Mesoderm;Megakaryocyte;Mesoderm-Hoxa;Mesoderm-Hoxb;Mesoderm-Mixl1;MesoMixl1;Naive;PSMesp1;PST	-4.38081	-31.8032	TRUE	FALSE	TRUE	TRUE	-58902,-41164,-32983,-11035,-10620,-61,+6021	6021	-61	7	1	1	TRUE
aDach1	Limb Mesoderm 2	Limb-Mesoderm#2		Atp2b1	Atp2b1	Atp2b1	Direct Promoter	FALSE	FALSE	0	down	ENSMUSG00000019943	690.125	2.282e-05	0.0038551	EMP	-0.554864	-4.23535	FALSE	FALSE	FALSE	FALSE	-406487,-34943,-704,+28719,+45759	28719	-704	5	0	0	TRUE
aFgf12SG2M	Allantois 3	Allantois#3		Atp6v0d2	Atp6v0d2	Atp6v0d2	No Signal	FALSE	FALSE	0	down	ENSMUSG00000028238	39.1759	2.67906e-09	3.73968e-06	EMP;EMPSepp1;Hematopoietic	-6.0078	-5.95014	FALSE	FALSE	FALSE	FALSE	NA	NA	NA	0	0	0	FALSE
aGreb1	Limb Mesoderm 1	Limb-Mesoderm#1		Atxn1	Atxn1	Atxn1	Close Promoter	FALSE	FALSE	0	down	ENSMUSG00000046876	112.993	3.07068e-05	0.00469376	EMP	-0.93498	-4.16816	FALSE	FALSE	FALSE	FALSE	-115147,-93654,-88769,-54867,-41873,-12052,-9890,-427,+1014,+9075,+42345,+52996,+60973,+73385,+168417,+221058	1014	-427	16	1	0	TRUE
aIgfbp7	Allantois 4	Allantois#4		Bach2	Bach2	Bach2	Direct Promoter	TRUE	TRUE	1	down	ENSMUSG00000040270	2149.4	0.000100027	0.0258446	Mesoderm-Hoxa	-0.282865	-3.89053	FALSE	FALSE	TRUE	FALSE	-98268,-89399,-78049,-58772,-113,+4901,+8173,+11188,+11842,+12244,+49292,+65051,+113009,+143287	4901	-113	14	1	1	TRUE
aWnt2G1	Allantois 2	Allantois#2		Batf3	Batf3	Batf3	Direct Promoter	TRUE	TRUE	1	down	ENSMUSG00000026630	65.5171	0.00014933	0.0449021	Hematopoietic	-1.18852	-3.79218	FALSE	FALSE	TRUE	FALSE	-240,+389,+20928,+26001,+27766	389	-240	5	2	1	TRUE
baIfit1	Atf3-KO Enriched	Atf3-KO-Enriched		Bin1	Bin1	Bin1	Outside Promoter	FALSE	TRUE	1	up	ENSMUSG00000024381	62.5125	0.000138796	0.0142019	EMPSepp1	0.893085	3.8103	FALSE	FALSE	TRUE	FALSE	+37779,+41549	37779	NA	2	0	0	TRUE
bCacna1d	Epicardium 1	Epicardium#1		Blnk	Blnk	Blnk	Outside Promoter	FALSE	FALSE	0	down	ENSMUSG00000061132	27.9078	5.34944e-05	0.00725564	EMP;Hematopoietic	-1.83152	-4.03981	FALSE	FALSE	FALSE	FALSE	-4016,+4395,+31371	4395	-4016	3	0	0	TRUE
bFgf15	Lateral Plate Mesoderm	Lateral-Plate-Mesoderm		Bst2	Bst2	Bst2	Direct Promoter	FALSE	TRUE	2	up	ENSMUSG00000046718	3365.83	4.18708e-22	2.12913e-18	aActc1;aDach1;aFgf12SG2M;aIgfbp7;aWnt2G1;bCacna1d;bNrxn3;bPlxna4;bUpk3b;EMP;EMPSepp1;Endothelium;Ery2;Ery3;Erythroid;Late-Mesoderm;Megakaryocyte;MegP1;Mesoderm-Hoxa;Mesoderm-Hoxb	2.39113	9.66644	FALSE	FALSE	TRUE	FALSE	-188,+201	201	-188	2	2	1	TRUE
bNrxn3	Epicardium 2	Epicardium#2		C3ar1	C3ar1	C3ar1	Direct Promoter	TRUE	FALSE	0	down	ENSMUSG00000040552	342.098	6.35938e-07	0.000244963	EMP	-0.852753	-4.97997	FALSE	FALSE	FALSE	FALSE	25	25	NA	1	1	1	TRUE
bPlxna4	Epicardium 3	Epicardium#3		Cadm1	Cadm1	Cadm1	Close Promoter	FALSE	TRUE	2	down	ENSMUSG00000032076	2421.44	2.04722e-19	6.57159e-16	EMP;EMPCcl4;EMPSepp1;Hematopoietic;Late-Mesoderm	-2.00224	-9.01071	TRUE	FALSE	TRUE	FALSE	-113396,-93061,-21685,-402,+33101,+275354	33101	-402	6	1	0	TRUE
BPr	HEP/BP	HEP/BP		Calml4	Calml4	Calml4	No Signal	FALSE	TRUE	1	up	ENSMUSG00000032246	577.207	0.000129344	0.0261223	Late-Mesoderm	0.414483	3.8277	TRUE	FALSE	FALSE	FALSE	NA	NA	NA	0	0	0	FALSE
bStard8	Mesenchyme 1	Mesenchyme#1		Camk2d	Camk2d	Camk2d	Direct Promoter	TRUE	TRUE	1	down	ENSMUSG00000053819	159.432	0.00024816	0.0254232	EMP	-0.71085	-3.66415	FALSE	FALSE	FALSE	TRUE	-963,-57,+59558,+95786,+174610,+251074	59558	-57	6	1	1	TRUE
bUpk3b	Mesenchyme 2	Mesenchyme#2		Car2	Car2	Car2	Outside Promoter	FALSE	TRUE	3	up	ENSMUSG00000027562	22.5682	5.71712e-06	0.00095873	EMPSepp1	1.82605	4.53659	TRUE	TRUE	TRUE	FALSE	+5143,+66442,+85551	5143	NA	3	0	0	TRUE
EcXAnxa1	Amniotic Ectoderm 3	Amniotic-Ectoderm#3		Carhsp1	Carhsp1	Carhsp1	Direct Promoter	TRUE	TRUE	1	up	ENSMUSG00000008393	94.963	4.88555e-05	0.00703315	EMP	0.836318	4.06104	TRUE	FALSE	FALSE	FALSE	149	149	NA	1	1	1	TRUE
EcXCldn3	Amniotic Ectoderm 2	Amniotic-Ectoderm#2		Ccl12	Ccl12	Ccl12	Direct Promoter	FALSE	TRUE	1	up	ENSMUSG00000035352	70.6785	4.58109e-06	0.000791437	EMPSepp1	2.19505	4.58311	FALSE	FALSE	FALSE	TRUE	NA	NA	NA	0	0	0	FALSE
EcXSfn	Amniotic Ectoderm 1	Amniotic-Ectoderm#1		Ccl2	Ccl2	Ccl2	Outside Promoter	FALSE	TRUE	2	up	ENSMUSG00000035385	220.017	4.27148e-11	4.29782e-08	EMPSepp1	0.990279	6.59434	TRUE	FALSE	TRUE	FALSE	-52074,-39228	NA	-39228	2	0	0	TRUE
EMPCcl4	EMP 3	EMP#3		Ccl3	Ccl3	Ccl3	No Signal	FALSE	TRUE	2	up	ENSMUSG00000000982	800.139	4.13121e-06	0.00196439	EMPCcl4	0.427203	4.60467	FALSE	TRUE	FALSE	TRUE	NA	NA	NA	0	0	0	FALSE
EMPIl17ra	EMP 2	EMP#2		Cd300a	Cd300a	Cd300a	Outside Promoter	FALSE	FALSE	0	down	ENSMUSG00000034652	213.298	0.000122632	0.0145795	EMP	-0.731184	-3.8408	FALSE	FALSE	FALSE	FALSE	-16577	NA	-16577	1	0	0	TRUE
EMPNrg1	EMP 1	EMP#1		Cd36	Cd36	Cd36	Outside Promoter	FALSE	FALSE	0	down	ENSMUSG00000002944	27.621	4.70637e-07	0.000492717	EMP;Hematopoietic	-2.25315	-5.03791	FALSE	FALSE	FALSE	FALSE	+100732,+101327	100732	NA	2	0	0	TRUE
EMPSepp1	EMP 4	EMP#4		Cd63	Cd63	Cd63	Direct Promoter	TRUE	TRUE	1	down	ENSMUSG00000025351	1279.05	3.03546e-05	0.00469376	EMP;EMPSepp1	-0.56797	-4.17079	TRUE	FALSE	FALSE	FALSE	-565,+8689	8689	-565	2	0	0	TRUE
EndCdh5	Endothelium 2	Endothelium#2		Cd84	Cd84	Cd84	No Signal	FALSE	TRUE	1	down	ENSMUSG00000038147	69.8052	9.00236e-05	0.0111144	EMP	-1.23763	-3.91602	TRUE	FALSE	FALSE	FALSE	NA	NA	NA	0	0	0	FALSE
EndCyp26b1	Endocardium	Endocardium		Cd86	Cd86	Cd86	No Signal	FALSE	TRUE	1	up	ENSMUSG00000022901	147.243	3.10926e-11	3.75412e-08	EMPSepp1	1.22827	6.6413	FALSE	TRUE	FALSE	FALSE	NA	NA	NA	0	0	0	FALSE
EndGadd45g	Endothelium 1	Endothelium#1		Cd9	Cd9	Cd9	Outside Promoter	FALSE	TRUE	2	down	ENSMUSG00000030342	93.3006	3.32744e-05	0.00427399	EMPSepp1	-0.933893	-4.14981	FALSE	TRUE	TRUE	FALSE	-15952,-3483	NA	-3483	2	0	0	TRUE
EndRsad2	Endothelium 3	Endothelium#3		Cdh2	Cdh2	Cdh2	Outside Promoter	FALSE	TRUE	1	down	ENSMUSG00000024304	7333.72	0.000266844	0.0467335	Late-Mesoderm	-0.260879	-3.64553	FALSE	FALSE	TRUE	FALSE	-6962,+3492,+65364,+95483,+449845	3492	-6962	5	0	0	TRUE
EnXFgf5	Anterior Primitive Streak	Anterior-Primitive-Streak		Cdkn2a	Cdkn2a	Cdkn2a	Outside Promoter	FALSE	TRUE	1	down	ENSMUSG00000044303	98.6575	0.000487645	0.040483	EMP	-0.773742	-3.48745	TRUE	FALSE	FALSE	FALSE	77900	77900	NA	1	0	0	TRUE
EnXTtr	Visceral Endoderm	Visceral-Endoderm		Cdo1	Cdo1	Cdo1	Direct Promoter	FALSE	FALSE	0	down	ENSMUSG00000033022	755.242	4.78516e-05	0.0118556	Late-Mesoderm;Mesoderm-Hoxa	-0.412376	-4.06588	FALSE	FALSE	FALSE	FALSE	-5576,-79	NA	-79	2	1	1	TRUE
Epib	Epiblast	Epiblast		Cks2	Cks2	Cks2	Direct Promoter	TRUE	FALSE	0	up	ENSMUSG00000062248	492.636	0.000195315	0.0211335	EMP;EMPSepp1	0.86095	3.725	FALSE	FALSE	FALSE	FALSE	12	12	NA	1	1	1	TRUE
Ery1a	Erythroid 1	Erythroid#1		Clec4a2	Clec4a2	Clec4a2	No Signal	FALSE	FALSE	0	down	ENSMUSG00000030148	28.2735	0.000439449	0.03721	EMP	-1.41676	-3.51518	FALSE	FALSE	FALSE	FALSE	NA	NA	NA	0	0	0	FALSE
Ery1b	Erythroid 2	Erythroid#2		Cmpk2	Cmpk2	Cmpk2	Direct Promoter	TRUE	TRUE	2	up	ENSMUSG00000020638	37.7586	7.88651e-06	0.0041801	Hematopoietic	1.58211	4.46824	TRUE	FALSE	TRUE	FALSE	-24,+495,+20913	495	-24	3	2	1	TRUE
Ery2	Erythroid 3	Erythroid#3		Col1a1	Col1a1	Col1a1	Outside Promoter	TRUE	TRUE	1	up	ENSMUSG00000001506	22687.1	1.10135e-12	5.51228e-09	aFgf12SG2M;aWnt2G1;bPlxna4;Late-Mesoderm;Mesoderm-Hoxa	0.597447	7.11721	TRUE	FALSE	FALSE	FALSE	-15029,-9800,-8114,-7255,+874,+3174	874	-7255	6	0	0	TRUE
Ery3	Erythroid 4	Erythroid#4		Col1a2	Col1a2	Col1a2	Outside Promoter	FALSE	TRUE	1	up	ENSMUSG00000029661	29691.9	9.74737e-14	2.86719e-10	aFgf12SG2M;aIgfbp7;aWnt2G1;bPlxna4;Late-Mesoderm;Mesoderm-Hoxa;Mesoderm-Hoxb	0.58369	7.44428	TRUE	FALSE	FALSE	FALSE	-203547,-83113	NA	-83113	2	0	0	TRUE
MegP1	MkP 1	MkP#1		Col3a1	Col3a1	Col3a1	No Signal	FALSE	FALSE	0	up	ENSMUSG00000026043	35113.7	5.84941e-06	0.00382356	aWnt2G1;bPlxna4;Late-Mesoderm;Mesoderm-Hoxa;Mesoderm-Hoxb	0.412384	4.53176	FALSE	FALSE	FALSE	FALSE	NA	NA	NA	0	0	0	FALSE
MegP2	MEP	MEP		Col4a6	Col4a6	Col4a6	Outside Promoter	FALSE	TRUE	2	up	ENSMUSG00000031273	3167.04	0.000156418	0.0356372	Mesoderm-Hoxa	0.330048	3.78065	TRUE	FALSE	TRUE	FALSE	NA	NA	NA	0	0	0	FALSE
MegP3	MkP 2	MkP#2		Col5a2	Col5a2	Col5a2	Outside Promoter	FALSE	FALSE	0	up	ENSMUSG00000026042	7560.79	2.50946e-07	0.000180549	aFgf12SG2M;aWnt2G1;Late-Mesoderm;Mesoderm-Hoxa;Mesoderm-Hoxb	0.411784	5.15699	FALSE	FALSE	FALSE	FALSE	-38169	NA	-38169	1	0	0	TRUE
MesoMixl1	Nascent Mesoderm	Nascent-Mesoderm		Colec12	Colec12	Colec12	Outside Promoter	FALSE	FALSE	0	down	ENSMUSG00000036103	250.828	1.80974e-11	1.58435e-08	EMP;EMPSepp1	-1.24375	-6.7206	FALSE	FALSE	FALSE	FALSE	NA	NA	NA	0	0	0	FALSE
Naive	Naive Pluripotency			Cpz	Cpz	Cpz	Outside Promoter	FALSE	FALSE	0	up	ENSMUSG00000036596	1318.69	5.1448e-05	0.0123696	Late-Mesoderm	0.393977	4.04895	FALSE	FALSE	FALSE	FALSE	1717	1717	NA	1	0	0	TRUE
PGC	PGC			Creb5	Creb5	Creb5	Direct Promoter	FALSE	TRUE	3	down	ENSMUSG00000053007	865.178	1.06142e-05	0.00869375	aActc1;aIgfbp7;Mesoderm-Hoxa	-0.81463	-4.40427	TRUE	TRUE	TRUE	FALSE	-53211,+4,+50204	4	-53211	3	1	1	TRUE
PSMesp1	Primitive Streak 2	Primitive-Streak#2		Creg1	Creg1	Creg1	Direct Promoter	FALSE	TRUE	1	down	ENSMUSG00000040713	349.125	0.000285083	0.0274535	EMP	-0.532111	-3.62849	FALSE	FALSE	TRUE	FALSE	-27582,+129,+5625,+11645	129	-27582	4	1	1	TRUE
PST	Primitive Streak 1	Primitive-Streak#1		Crip1	Crip1	Crip1	No Signal	FALSE	TRUE	2	up	ENSMUSG00000006360	7025.77	1.57731e-07	0.000263148	aFgf12SG2M;aWnt2G1;EMPSepp1;Late-Mesoderm;Mesoderm-Hoxa	0.409388	5.2433	FALSE	TRUE	TRUE	FALSE	NA	NA	NA	0	0	0	FALSE
				Cryab	Cryab	Cryab	Outside Promoter	FALSE	TRUE	1	down	ENSMUSG00000032060	462.783	7.78868e-08	0.000264309	EarlyDiff	-0.905731	-5.37196	FALSE	FALSE	TRUE	FALSE	NA	NA	NA	0	0	0	FALSE
				Csf1r	Csf1r	Csf1r	No Signal	FALSE	TRUE	1	down	ENSMUSG00000024621	371.551	6.31948e-06	0.0013831	EMP	-0.75155	-4.51541	FALSE	TRUE	FALSE	FALSE	-28482	NA	-28482	1	0	0	TRUE
				Cst3	Cst3	Cst3	Direct Promoter	TRUE	TRUE	2	down	ENSMUSG00000027447	1532.99	0.000402558	0.0367061	EMP	-0.413402	-3.5384	FALSE	TRUE	TRUE	FALSE	+179,+2322,+10244	179	NA	3	1	0	TRUE
				Ctnnal1	Ctnnal1	Ctnnal1	Direct Promoter	TRUE	TRUE	2	up	ENSMUSG00000038816	183.089	9.35303e-06	0.0100383	aIgfbp7	0.651775	4.43161	FALSE	TRUE	TRUE	FALSE	139	139	NA	1	1	1	TRUE
				Ctsl	Ctsl	Ctsl	Outside Promoter	TRUE	TRUE	1	down	ENSMUSG00000021477	1286.78	7.18379e-14	9.88285e-11	EMP;EMPCcl4;EMPSepp1	-1.00166	-7.48447	FALSE	TRUE	FALSE	FALSE	+854,+26957	854	NA	2	0	0	TRUE
				Ctss	Ctss	Ctss	Close Promoter	TRUE	TRUE	3	down	ENSMUSG00000038642	110.464	0.00023817	0.0246621	EMP	-0.854645	-3.67466	TRUE	TRUE	TRUE	FALSE	NA	NA	NA	0	0	0	FALSE
				Cxcl10	Cxcl10	Cxcl10	Outside Promoter	FALSE	TRUE	1	up	ENSMUSG00000034855	72.0089	2.20775e-14	1.04879e-10	Endothelium;EndRsad2;Hematopoietic	6.42809	7.63791	TRUE	FALSE	FALSE	FALSE	-9195,-5168	NA	-5168	2	0	0	TRUE
				Dab2	Dab2	Dab2	Direct Promoter	TRUE	TRUE	2	up	ENSMUSG00000022150	382.574	0.00010829	0.0114692	EMPSepp1	0.501785	3.87122	FALSE	TRUE	TRUE	FALSE	-143971,-60556,-54969,-11350,+69,+4491	69	-11350	6	1	1	TRUE
				Dcn	Dcn	Dcn	No Signal	FALSE	TRUE	1	up	ENSMUSG00000019929	2442.64	1.77193e-16	4.03705e-13	aFgf12SG2M;aWnt2G1;bPlxna4;Late-Mesoderm;Mesoderm-Hoxa	0.814703	8.23659	TRUE	FALSE	FALSE	FALSE	NA	NA	NA	0	0	0	FALSE
				Ddx58	Ddx58	Ddx58	Direct Promoter	FALSE	TRUE	1	up	ENSMUSG00000040296	308.369	4.45987e-12	4.50358e-09	bUpk3b;Hematopoietic;Late-Mesoderm;Mesoderm-Hoxa;Mesoderm-Hoxb	1.88138	6.92179	FALSE	FALSE	FALSE	FALSE	NA	NA	NA	0	0	0	FALSE
				Ddx60	Ddx60	Ddx60	No Signal	FALSE	TRUE	2	up	ENSMUSG00000037921	119.515	2.48424e-11	2.21346e-08	Late-Mesoderm;Mesoderm-Hoxa	1.51947	6.67429	FALSE	FALSE	TRUE	FALSE	NA	NA	NA	0	0	0	FALSE
				Dlc1	Dlc1	Dlc1	Direct Promoter	FALSE	TRUE	2	down	ENSMUSG00000031523	4349.96	0.000193728	0.0401251	Mesoderm-Hoxa	-0.230477	-3.72706	FALSE	TRUE	TRUE	FALSE	+207725,+219582,+224684	207725	NA	3	0	0	TRUE
				Dock10	Dock10	Dock10	Outside Promoter	FALSE	TRUE	1	down	ENSMUSG00000038608	72.1023	0.000317794	0.0297122	EMP	-0.84814	-3.60035	FALSE	FALSE	TRUE	FALSE	127822	127822	NA	1	0	0	TRUE
				Dppa5a	Dppa5a	Dppa5a	No Signal	FALSE	FALSE	0	up	ENSMUSG00000060461	1542	1.16143e-08	3.59115e-05	EnXFgf5;ExE-Ectoderm	1.47259	5.70529	FALSE	FALSE	FALSE	FALSE	NA	NA	NA	0	0	0	FALSE
				Dpysl3	Dpysl3	Dpysl3	No Signal	FALSE	FALSE	0	down	ENSMUSG00000024501	530.012	0.000164538	0.032367	Late-Mesoderm	-0.367104	-3.76803	FALSE	FALSE	FALSE	FALSE	NA	NA	NA	0	0	0	FALSE
				Dqx1	Dqx1	Dqx1	No Signal	FALSE	FALSE	0	down	ENSMUSG00000009145	54.0477	1.35794e-06	0.00122904	aWnt2G1	-1.2506	-4.83108	FALSE	FALSE	FALSE	FALSE	NA	NA	NA	0	0	0	FALSE
				Ebf1	Ebf1	Ebf1	Direct Promoter	FALSE	TRUE	2	down	ENSMUSG00000057098	1365.35	8.31016e-12	1.96219e-08	aIgfbp7;Mesoderm-Hoxa	-0.740154	-6.8331	TRUE	FALSE	TRUE	FALSE	-265,+390988	390988	-265	2	1	1	TRUE
				Ednrb	Ednrb	Ednrb	No Signal	FALSE	FALSE	0	up	ENSMUSG00000022122	74.4542	0.000218873	0.0211093	EMPSepp1	0.806677	3.69617	FALSE	FALSE	FALSE	FALSE	NA	NA	NA	0	0	0	FALSE
				Eepd1	Eepd1	Eepd1	Direct Promoter	TRUE	TRUE	2	down	ENSMUSG00000036611	16.0907	1.0641e-05	0.00164716	EMP;EMPSepp1	-5.65494	-4.40372	TRUE	FALSE	TRUE	FALSE	-103245,-26446,-332,+37565,+88792,+109441	37565	-332	6	1	0	TRUE
				Egfl7	Egfl7	Egfl7	Outside Promoter	FALSE	FALSE	0	up	ENSMUSG00000026921	66.3509	2.83623e-05	0.00378557	EMPSepp1	1.00132	4.18623	FALSE	FALSE	FALSE	FALSE	-36170,-24271	NA	-24271	2	0	0	TRUE
				Egr1	Egr1	Egr1	Direct Promoter	TRUE	TRUE	3	down	ENSMUSG00000038418	143.017	6.69066e-07	0.00333228	Mesoderm-Mixl1;MesoMixl1	-0.844746	-4.97013	TRUE	FALSE	TRUE	TRUE	-9534,+188,+719,+1546,+5379,+5880,+24231	188	-9534	7	1	0	TRUE
				Ehd1	Ehd1	Ehd1	Direct Promoter	TRUE	TRUE	3	up	ENSMUSG00000024772	44.5357	0.000136277	0.0141845	EMPSepp1	1.12231	3.81483	FALSE	TRUE	TRUE	TRUE	-14339,-332,+129,+9249,+14473	129	-332	5	2	1	TRUE
				Eif2ak2	Eif2ak2	Eif2ak2	No Signal	FALSE	TRUE	1	up	ENSMUSG00000024079	2273.59	5.06464e-10	3.19642e-07	aWnt2G1;bUpk3b;Late-Mesoderm;Mesoderm-Hoxa;Mesoderm-Hoxb	0.72583	6.21709	FALSE	FALSE	TRUE	FALSE	NA	NA	NA	0	0	0	FALSE
				Eif4ebp1	Eif4ebp1	Eif4ebp1	Direct Promoter	TRUE	TRUE	2	up	ENSMUSG00000031490	343.157	6.23731e-07	0.000168308	EMP;EMPCcl4;EMPSepp1	1.10655	4.98372	FALSE	FALSE	TRUE	FALSE	+148,+955,+5362,+20196	148	NA	4	1	1	TRUE
				Elovl1	Elovl1	Elovl1	Direct Promoter	FALSE	FALSE	0	up	ENSMUSG00000006390	1521.31	3.56667e-05	0.0128306	Mesoderm-Hoxa	0.3008	4.13389	FALSE	FALSE	FALSE	FALSE	-154	NA	-154	1	1	1	TRUE
				Emp1	Emp1	Emp1	Outside Promoter	FALSE	TRUE	2	down	ENSMUSG00000030208	43.1362	2.64903e-12	2.55101e-09	EMP;EMPSepp1;Hematopoietic	-3.9413	-6.99519	FALSE	FALSE	TRUE	TRUE	+15560,+55263,+98374,+164186,+226254,+230443,+380745	15560	NA	7	0	0	TRUE
				Emp3	Emp3	Emp3	Direct Promoter	TRUE	TRUE	2	down	ENSMUSG00000040212	102.482	0.00021327	0.0426988	EMPCcl4	-0.720838	-3.70276	FALSE	TRUE	TRUE	FALSE	-2499,-2239,-508,+44,+1706,+3857	44	-508	6	1	1	TRUE
				Entpd1	Entpd1	Entpd1	Direct Promoter	FALSE	FALSE	0	down	ENSMUSG00000048120	110.481	7.10002e-07	0.000262974	EMP	-1.18056	-4.95861	FALSE	FALSE	FALSE	FALSE	NA	NA	NA	0	0	0	FALSE
				Fabp3	Fabp3	Fabp3	Outside Promoter	FALSE	FALSE	0	up	ENSMUSG00000028773	149.714	9.78666e-06	0.0332208	EcXCldn3	0.810774	4.42183	FALSE	FALSE	FALSE	FALSE	-16191,-3608	NA	-3608	2	0	0	TRUE
				Fabp4	Fabp4	Fabp4	No Signal	FALSE	FALSE	0	down	ENSMUSG00000062515	17.1143	2.02073e-06	0.000406639	EMP;EMPSepp1;Hematopoietic	-6.1243	-4.75134	FALSE	FALSE	FALSE	FALSE	NA	NA	NA	0	0	0	FALSE
				Fabp5	Fabp5	Fabp5	Outside Promoter	FALSE	TRUE	2	down	ENSMUSG00000027533	5472.44	5.13386e-21	3.09931e-17	EMP;EMPSepp1	-1.68734	-9.40641	FALSE	TRUE	TRUE	FALSE	-64779	NA	-64779	1	0	0	TRUE
				Fam155a	Fam155a	Fam155a	Close Promoter	FALSE	FALSE	0	down	ENSMUSG00000079157	61.8328	5.0778e-05	0.027157	aWnt2G1	-1.00022	-4.05202	FALSE	FALSE	FALSE	FALSE	-1134,-799,+190743,+537657	190743	-799	4	0	0	TRUE
				Fam20c	Fam20c	Fam20c	Outside Promoter	FALSE	TRUE	1	down	ENSMUSG00000025854	22.8795	1.84439e-06	0.000555046	EMP;Hematopoietic	-3.24684	-4.76977	FALSE	TRUE	FALSE	FALSE	NA	NA	NA	0	0	0	FALSE
				Fam46a	Fam46a	Fam46a	Close Promoter	FALSE	FALSE	0	up	ENSMUSG00000032265	2002.7	0.000120899	0.0254341	Late-Mesoderm	0.440858	3.8443	FALSE	FALSE	FALSE	FALSE	-112875,-832	NA	-832	2	0	0	TRUE
				Fam71a	Fam71a	Fam71a	Outside Promoter	FALSE	FALSE	0	up	ENSMUSG00000091017	439.772	5.18485e-43	3.25686e-39	aActc1;aFgf12SG2M;aIgfbp7;aWnt2G1;bPlxna4;bUpk3b;EarlyDiff;EcXSfn;EMP;EMPCcl4;EMPSepp1;EndCdh5;EndGadd45g;Endothelium;Ery3;Erythroid;ExE-Ectoderm;Hematopoietic;Late-Mesoderm;Mesoderm-Hoxa;Mesoderm-Hoxb	9.25022	13.7487	FALSE	FALSE	FALSE	FALSE	-7608,+10503	10503	-7608	2	0	0	TRUE
				Fat3	Fat3	Fat3	No Signal	FALSE	TRUE	1	down	ENSMUSG00000074505	4535.88	3.25594e-06	0.00421685	bPlxna4;Late-Mesoderm;Mesoderm-Hoxb	-0.474793	-4.65398	FALSE	FALSE	TRUE	FALSE	NA	NA	NA	0	0	0	FALSE
				Fcgr2b	Fcgr2b	Fcgr2b	No Signal	FALSE	TRUE	1	up	ENSMUSG00000026656	98.1222	1.73233e-08	1.64745e-05	EMP;EMPCcl4	1.96302	5.63681	TRUE	FALSE	FALSE	FALSE	NA	NA	NA	0	0	0	FALSE
				Fcrls	Fcrls	Fcrls	No Signal	FALSE	TRUE	2	up	ENSMUSG00000015852	94.9363	0.000426968	0.0339159	EMPSepp1	0.731433	3.52283	TRUE	FALSE	FALSE	TRUE	NA	NA	NA	0	0	0	FALSE
				Filip1	Filip1	Filip1	Outside Promoter	FALSE	FALSE	0	down	ENSMUSG00000034898	833.157	2.58216e-10	1.70052e-07	Late-Mesoderm;Mesoderm-Hoxa	-0.571292	-6.32199	FALSE	FALSE	FALSE	FALSE	-25115	NA	-25115	1	0	0	TRUE
				Fnip2	Fnip2	Fnip2	Direct Promoter	TRUE	TRUE	2	down	ENSMUSG00000061175	323.691	9.08131e-08	4.60279e-05	EMP;EMPSepp1	-0.963708	-5.34421	FALSE	TRUE	TRUE	FALSE	-433,+15365,+24614,+126255	15365	-433	4	1	0	TRUE
				Fos	Fos	Fos	Direct Promoter	TRUE	TRUE	3	down	ENSMUSG00000021250	1323.28	1.99979e-11	7.23924e-08	aDach1;bStard8;EMP	-0.724392	-6.70604	TRUE	FALSE	TRUE	TRUE	-39538,-21995,-18536,-1705,-17,+5410,+9190,+12089,+49960	5410	-17	9	1	1	TRUE
				Fth1	Fth1	Fth1	Direct Promoter	TRUE	TRUE	2	down	ENSMUSG00000024661	15315.2	8.43589e-07	0.00030088	EMP;EMPSepp1	-0.5614	-4.925	TRUE	TRUE	FALSE	FALSE	-27625,-7899,-5242,-3940,-32,+7246	7246	-32	6	1	1	TRUE
				Ftl1	Ftl1	Ftl1	Direct Promoter	TRUE	FALSE	0	down	ENSMUSG00000050708	501.385	4.9663e-05	0.00703315	EMP	-0.639847	-4.05721	FALSE	FALSE	FALSE	FALSE	-1184,+85,+8377	85	-1184	3	1	1	TRUE
				Fuca2	Fuca2	Fuca2	Direct Promoter	TRUE	FALSE	0	up	ENSMUSG00000019810	1218.4	6.58613e-06	0.00257236	Late-Mesoderm;Mesoderm-Hoxa	0.478884	4.50664	FALSE	FALSE	FALSE	FALSE	32	32	NA	1	1	1	TRUE
				Fyb	Fyb	Fyb	Close Promoter	FALSE	TRUE	1	down	ENSMUSG00000022148	385.035	0.000213741	0.0226189	EMP	-0.618793	-3.7022	FALSE	TRUE	FALSE	FALSE	-451,+46119	46119	-451	2	1	0	TRUE
				Gadd45b	Gadd45b	Gadd45b	Direct Promoter	TRUE	TRUE	3	down	ENSMUSG00000015312	57.1539	0.000313395	0.0297122	EMP	-1.06429	-3.60397	TRUE	TRUE	TRUE	FALSE	-1283,+73,+9838,+10473,+31206	73	-1283	5	1	1	TRUE
				Gadd45g	Gadd45g	Gadd45g	Outside Promoter	FALSE	TRUE	1	down	ENSMUSG00000021453	108.413	0.000507969	0.0418097	EMP	-0.820999	-3.47652	FALSE	FALSE	FALSE	TRUE	+1647,+2470,+45658,+51192,+53112,+56662,+59582,+64777,+115729,+117748,+153048,+306040	1647	NA	12	0	0	TRUE
				Gap43	Gap43	Gap43	Outside Promoter	FALSE	TRUE	1	down	ENSMUSG00000047261	308.127	8.89117e-08	9.38611e-05	Endothelium;Hematopoietic	-0.938134	-5.34804	TRUE	FALSE	FALSE	FALSE	-235225,-104143,-100368,+20768,+34244,+149907,+150386,+175503,+187865	20768	-100368	9	0	0	TRUE
				Gas2l3	Gas2l3	Gas2l3	Outside Promoter	TRUE	TRUE	2	down	ENSMUSG00000074802	84.4522	0.000263934	0.0262029	EMP	-0.903535	-3.64835	FALSE	TRUE	FALSE	TRUE	-18030	NA	-18030	1	0	0	TRUE
				Gatm	Gatm	Gatm	No Signal	FALSE	TRUE	1	down	ENSMUSG00000027199	139.617	5.61397e-05	0.00750868	EMP	-0.887471	-4.02848	FALSE	TRUE	FALSE	FALSE	NA	NA	NA	0	0	0	FALSE
				Gbp2	Gbp2	Gbp2	No Signal	TRUE	TRUE	2	up	ENSMUSG00000028270	113.421	4.0726e-05	0.0104555	Late-Mesoderm	0.810974	4.10332	TRUE	FALSE	TRUE	FALSE	NA	NA	NA	0	0	0	FALSE
				Gbp2b	Gbp2b	Gbp2b	No Signal	FALSE	TRUE	1	up	ENSMUSG00000040264	88.5263	1.38444e-08	7.48931e-06	Late-Mesoderm	1.32624	5.6753	FALSE	FALSE	TRUE	FALSE	NA	NA	NA	0	0	0	FALSE
				Gbp3	Gbp3	Gbp3	No Signal	FALSE	TRUE	1	up	ENSMUSG00000028268	105.763	4.21377e-15	5.80236e-12	Late-Mesoderm;Mesoderm-Hoxa	1.89402	7.8484	FALSE	FALSE	TRUE	FALSE	NA	NA	NA	0	0	0	FALSE
				Gbp7	Gbp7	Gbp7	No Signal	FALSE	TRUE	2	up	ENSMUSG00000040253	241.53	4.81825e-13	5.61401e-10	Late-Mesoderm;Mesoderm-Hoxa	1.40281	7.23033	FALSE	TRUE	TRUE	FALSE	NA	NA	NA	0	0	0	FALSE
				Gm10116	Gm10116	Gm10116	No Signal	FALSE	FALSE	0	down	ENSMUSG00000062382	19020.7	1.24167e-06	0.000412321	EMP;EMPCcl4	-0.639798	-4.84887	FALSE	FALSE	FALSE	FALSE	NA	NA	NA	0	0	0	FALSE
				Gm42418	Gm42418	Gm42418	Direct Promoter	FALSE	FALSE	0	down	ENSMUSG00000098178	271.082	1.39326e-06	0.00197077	EndCyp26b1	-0.828603	-4.82597	FALSE	FALSE	FALSE	FALSE	NA	NA	NA	0	0	0	FALSE
				Gm4951	Gm4951	Gm4951	Outside Promoter	FALSE	FALSE	0	up	ENSMUSG00000073555	40.312	2.16664e-05	0.00631118	Late-Mesoderm	1.7432	4.24699	FALSE	FALSE	FALSE	FALSE	-248761,-9797	NA	-9797	2	0	0	TRUE
				Gns	Gns	Gns	Direct Promoter	TRUE	FALSE	0	down	ENSMUSG00000034707	300.61	0.000633329	0.0491851	EMP	-0.599818	-3.41692	FALSE	FALSE	FALSE	FALSE	+175,+15836,+17546,+55415	175	NA	4	1	0	TRUE
				Gpr137b	Gpr137b	Gpr137b	Outside Promoter	FALSE	TRUE	1	down	ENSMUSG00000021306	97.6697	1.50522e-09	1.11502e-06	EMP;EMPSepp1;Hematopoietic	-1.79465	-6.0438	TRUE	FALSE	FALSE	FALSE	19331	19331	NA	1	0	0	TRUE
				Gpr34	Gpr34	Gpr34	No Signal	FALSE	TRUE	1	down	ENSMUSG00000040229	129.159	0.000257824	0.0258629	EMP	-0.762006	-3.65436	TRUE	FALSE	FALSE	FALSE	NA	NA	NA	0	0	0	FALSE
				Grik3	Grik3	Grik3	Outside Promoter	FALSE	FALSE	0	down	ENSMUSG00000001985	429.839	0.000100916	0.0123016	EMP	-0.631525	-3.88838	FALSE	FALSE	FALSE	FALSE	196549	196549	NA	1	0	0	TRUE
				H19	H19	H19	No Signal	FALSE	TRUE	1	down	ENSMUSG00000000031	42.5872	4.18033e-08	7.15777e-05	Ery3	-2.00321	-5.48306	TRUE	FALSE	FALSE	FALSE	NA	NA	NA	0	0	0	FALSE
				H2-D1	H2-D1	H2-D1	No Signal	FALSE	FALSE	0	up	ENSMUSG00000073411	146.385	7.12979e-05	0.0158816	Late-Mesoderm	0.841967	3.97191	FALSE	FALSE	FALSE	FALSE	NA	NA	NA	0	0	0	FALSE
				H2-T22	H2-T22	H2-T22	No Signal	FALSE	FALSE	0	up	ENSMUSG00000056116	352.86	0.000125356	0.0260105	Late-Mesoderm	0.503523	3.83541	FALSE	FALSE	FALSE	FALSE	NA	NA	NA	0	0	0	FALSE
				Hba-a1	Hba-a1	Hba-a1	No Signal	FALSE	TRUE	1	down	ENSMUSG00000069919	40.3435	2.43104e-09	5.77434e-06	Endothelium	-2.03878	-5.96602	TRUE	FALSE	FALSE	FALSE	NA	NA	NA	0	0	0	FALSE
				Hba-x	Hba-x	Hba-x	No Signal	FALSE	FALSE	0	down	ENSMUSG00000055609	158.541	1.81577e-07	0.000172516	Endothelium	-1.81009	-5.21727	FALSE	FALSE	FALSE	FALSE	NA	NA	NA	0	0	0	FALSE
				Hbb-bt	Hbb-bt	Hbb-bt	No Signal	FALSE	FALSE	0	up	ENSMUSG00000073940	245.841	1.75449e-06	0.0061986	Hematopoietic;MegP3	2.13024	4.77982	FALSE	FALSE	FALSE	FALSE	-56890,-51895,-47123,-45127	NA	-45127	4	0	0	TRUE
				Hcn1	Hcn1	Hcn1	No Signal	FALSE	FALSE	0	down	ENSMUSG00000021730	702.804	1.30679e-06	0.000493239	Late-Mesoderm;Mesoderm-Hoxa	-0.512086	-4.83872	FALSE	FALSE	FALSE	FALSE	NA	NA	NA	0	0	0	FALSE
				Herpud1	Herpud1	Herpud1	Direct Promoter	TRUE	TRUE	1	up	ENSMUSG00000031770	34.2063	0.000473773	0.0371451	EMPSepp1	1.08629	3.49516	FALSE	FALSE	FALSE	TRUE	-111,+1200	1200	-111	2	1	1	TRUE
				Hexa	Hexa	Hexa	Direct Promoter	TRUE	FALSE	0	down	ENSMUSG00000025232	517.643	0.000611106	0.0486359	EMP	-0.550511	-3.42664	FALSE	FALSE	FALSE	FALSE	229	229	NA	1	1	0	TRUE
				Hexb	Hexb	Hexb	Direct Promoter	TRUE	FALSE	0	down	ENSMUSG00000021665	362.164	1.08918e-07	4.3836e-05	EMP;EMPSepp1	-0.948283	-5.31118	FALSE	FALSE	FALSE	FALSE	90	90	NA	1	1	1	TRUE
				Hist1h1b	Hist1h1b	Hist1h1b	Close Promoter	FALSE	TRUE	1	up	ENSMUSG00000058773	687.149	3.1304e-05	0.036011	bStard8	0.404252	4.16377	TRUE	FALSE	FALSE	FALSE	427	427	NA	1	1	0	TRUE
				Hmga2	Hmga2	Hmga2	Outside Promoter	FALSE	TRUE	1	down	ENSMUSG00000056758	3101.49	3.93523e-06	0.00378557	aFgf12SG2M;EMPSepp1	-2.65627	-4.61477	FALSE	FALSE	TRUE	FALSE	-198324,-159686,-151395,-140184,-106374,-49073,+99210	99210	-49073	7	0	0	TRUE
				Hs6st3	Hs6st3	Hs6st3	No Signal	FALSE	TRUE	1	up	ENSMUSG00000053465	16.0888	8.53103e-05	0.0352406	Endothelium	2.04256	3.92897	TRUE	FALSE	FALSE	FALSE	NA	NA	NA	0	0	0	FALSE
				Hspb1	Hspb1	Hspb1	Direct Promoter	TRUE	TRUE	1	down	ENSMUSG00000004951	348.057	4.89362e-06	0.0082108	aActc1	-0.564761	-4.5693	TRUE	FALSE	FALSE	FALSE	-32441,-9972,-7987,+6,+964,+15742	6	-7987	6	1	1	TRUE
				Id1	Id1	Id1	Direct Promoter	TRUE	TRUE	2	down	ENSMUSG00000042745	6969.34	7.56454e-09	7.38624e-06	aWnt2G1;Late-Mesoderm;Mesoderm-Hoxa	-0.499386	-5.77789	FALSE	FALSE	TRUE	TRUE	-9388,-9015,-6644,-1058,+41,+3457,+5396,+6345	41	-1058	8	1	1	TRUE
				Id2	Id2	Id2	Direct Promoter	TRUE	TRUE	3	down	ENSMUSG00000020644	454.549	2.26745e-08	1.4557e-05	EMP;EMPSepp1	-0.991304	-5.59025	TRUE	TRUE	TRUE	FALSE	-378152,-290567,-238663,-213545,-208242,-206604,-154428,-112481,-92353,-86251,-48263,-43544,-42979,-35033,-13349,-3947,-1673,+1124,+4095,+4718	1124	-1673	20	0	0	TRUE
				Ier5	Ier5	Ier5	Direct Promoter	TRUE	TRUE	2	down	ENSMUSG00000056708	1097.09	0.000212438	0.0433437	Mesoderm-Hoxa	-0.310667	-3.70375	FALSE	TRUE	TRUE	FALSE	+66,+1351,+10161,+10897,+12621,+24493,+39936,+49318,+59001,+60233,+94119	66	NA	11	1	1	TRUE
				Ifi27	Ifi27	Ifi27	No Signal	FALSE	TRUE	1	up	ENSMUSG00000064215	228.993	5.47321e-08	2.76343e-05	bUpk3b;Late-Mesoderm;Mesoderm-Hoxa	2.1624	5.43521	FALSE	FALSE	FALSE	TRUE	NA	NA	NA	0	0	0	FALSE
				Ifi27l2a	Ifi27l2a	Ifi27l2a	No Signal	FALSE	TRUE	1	up	ENSMUSG00000079017	123.976	0.000185139	0.0359525	Late-Mesoderm	0.754309	3.73848	TRUE	FALSE	FALSE	FALSE	NA	NA	NA	0	0	0	FALSE
				Ifi35	Ifi35	Ifi35	Outside Promoter	FALSE	TRUE	1	up	ENSMUSG00000010358	291.769	1.38496e-05	0.004344	Hematopoietic;Late-Mesoderm	0.628331	4.34623	FALSE	FALSE	TRUE	FALSE	6505	6505	NA	1	0	0	TRUE
				Ifi44	Ifi44	Ifi44	No Signal	FALSE	TRUE	1	up	ENSMUSG00000028037	90.4198	2.74099e-11	2.30654e-08	EMP;EMPSepp1;Endothelium;Late-Mesoderm	2.4039	6.65985	TRUE	FALSE	FALSE	FALSE	NA	NA	NA	0	0	0	FALSE
				Ifih1	Ifih1	Ifih1	Direct Promoter	FALSE	TRUE	3	up	ENSMUSG00000026896	145.292	3.68517e-07	0.000159484	Late-Mesoderm	1.07114	5.08454	TRUE	FALSE	TRUE	FALSE	-150,+18410	18410	-150	2	1	1	TRUE
				Ifit1	Ifit1	Ifit1	Direct Promoter	FALSE	TRUE	1	up	ENSMUSG00000034459	375.561	6.81957e-41	5.1648e-37	aFgf12SG2M;aIgfbp7;aWnt2G1;bPlxna4;bUpk3b;Endothelium;Hematopoietic;Late-Mesoderm;Mesoderm-Hoxa;Mesoderm-Hoxb	3.36509	13.3911	FALSE	FALSE	FALSE	FALSE	36	36	NA	1	1	1	TRUE
				Ifit2	Ifit2	Ifit2	Outside Promoter	FALSE	TRUE	3	up	ENSMUSG00000045932	20.6215	9.2661e-09	1.76075e-05	EMPSepp1;Endothelium	2.80552	5.74364	FALSE	TRUE	TRUE	FALSE	6352	6352	NA	1	0	0	TRUE
				Ifit3	Ifit3	Ifit3	Direct Promoter	FALSE	TRUE	1	up	ENSMUSG00000074896	225.259	5.07186e-19	8.53594e-16	Endothelium;Late-Mesoderm;Mesoderm-Hoxa;Mesoderm-Hoxb	2.68098	8.91068	FALSE	FALSE	TRUE	FALSE	-13176,+11,+2946	11	-13176	3	1	1	TRUE
				Ifit3b	Ifit3b	Ifit3b	No Signal	FALSE	TRUE	1	up	ENSMUSG00000062488	55.7632	1.66789e-09	9.71677e-07	Endothelium;Late-Mesoderm	2.82162	6.02723	FALSE	FALSE	TRUE	FALSE	NA	NA	NA	0	0	0	FALSE
				Ifitm3	Ifitm3	Ifitm3	Direct Promoter	FALSE	TRUE	2	up	ENSMUSG00000025492	7319.81	1.06761e-22	6.30213e-19	aActc1;aDach1;aIgfbp7;aWnt2G1;bCacna1d;bPlxna4;bStard8;bUpk3b;EMPSepp1;Endothelium;Ery2;Ery3;Erythroid;Hematopoietic;Late-Mesoderm;Megakaryocyte;MegP1;Mesoderm-Hoxa;Mesoderm-Hoxb	2.9604	9.80536	FALSE	FALSE	TRUE	FALSE	35	35	NA	1	1	1	TRUE
				Igf1	Igf1	Igf1	Direct Promoter	FALSE	TRUE	1	down	ENSMUSG00000020053	555.027	5.68181e-14	9.11931e-11	EMP;EMPCcl4;EMPSepp1	-1.12428	-7.51521	TRUE	FALSE	FALSE	FALSE	-131,+1562,+8779,+25715,+67924	1562	-131	5	1	1	TRUE
				Igf2	Igf2	Igf2	No Signal	TRUE	FALSE	0	up	ENSMUSG00000048583	292.83	2.50335e-06	0.00236066	EndCyp26b1	0.731441	4.70786	FALSE	FALSE	FALSE	FALSE	NA	NA	NA	0	0	0	FALSE
				Igfbp4	Igfbp4	Igfbp4	Outside Promoter	TRUE	TRUE	2	up	ENSMUSG00000017493	129.022	0.000341931	0.0282772	EMPSepp1	0.714944	3.58127	TRUE	TRUE	FALSE	FALSE	-1276,+6427	6427	-1276	2	0	0	TRUE
				Igfbp7	Igfbp7	Igfbp7	Outside Promoter	FALSE	TRUE	2	down	ENSMUSG00000036256	395.408	6.87651e-05	0.0354189	Mesoderm-Hoxb	-0.633143	-3.98052	TRUE	FALSE	TRUE	FALSE	-396063	NA	-396063	1	0	0	TRUE
				Igsf6	Igsf6	Igsf6	No Signal	FALSE	FALSE	0	down	ENSMUSG00000035004	60.5613	8.362e-05	0.0104579	EMP;EMPSepp1;Hematopoietic	-1.43451	-3.93378	FALSE	FALSE	FALSE	FALSE	NA	NA	NA	0	0	0	FALSE
				Igtp	Igtp	Igtp	No Signal	FALSE	TRUE	1	up	ENSMUSG00000078853	79.9234	0.000239089	0.0431128	Late-Mesoderm	1.12846	3.67367	FALSE	FALSE	TRUE	FALSE	NA	NA	NA	0	0	0	FALSE
				Iigp1	Iigp1	Iigp1	No Signal	FALSE	FALSE	0	up	ENSMUSG00000054072	203.384	1.94527e-08	2.90019e-05	Endothelium;Hematopoietic;Late-Mesoderm	3.87018	5.6168	FALSE	FALSE	FALSE	FALSE	NA	NA	NA	0	0	0	FALSE
				Irf7	Irf7	Irf7	No Signal	FALSE	TRUE	1	up	ENSMUSG00000025498	71.6381	4.22238e-06	0.00312034	EMP;Hematopoietic;Late-Mesoderm	1.80595	4.60012	FALSE	FALSE	TRUE	FALSE	NA	NA	NA	0	0	0	FALSE
				Irf9	Irf9	Irf9	Direct Promoter	TRUE	TRUE	2	up	ENSMUSG00000002325	302.025	2.2984e-11	2.17587e-08	bUpk3b;Late-Mesoderm;Mesoderm-Hoxa;Mesoderm-Hoxb	1.84703	6.68569	FALSE	FALSE	TRUE	FALSE	656	656	NA	1	0	0	TRUE
				Irgm1	Irgm1	Irgm1	Outside Promoter	TRUE	TRUE	1	up	ENSMUSG00000046879	120.658	7.11855e-07	0.000291418	Late-Mesoderm	0.944263	4.9581	FALSE	FALSE	TRUE	FALSE	+14572,+14789,+15018	14572	NA	3	0	0	TRUE
				Irgm2	Irgm2	Irgm2	Outside Promoter	FALSE	TRUE	2	up	ENSMUSG00000069874	100.67	0.000229417	0.0418672	Late-Mesoderm	0.876798	3.68421	TRUE	FALSE	TRUE	FALSE	32788	32788	NA	1	0	0	TRUE
				Isg15	Isg15	Isg15	No Signal	FALSE	TRUE	3	up	ENSMUSG00000035692	1348.41	6.24657e-49	7.3216e-45	aActc1;aDach1;aFgf12SG2M;aIgfbp7;aWnt2G1;bCacna1d;bPlxna4;bStard8;bUpk3b;EMPSepp1;Endothelium;Ery2;Erythroid;ExE-Ectoderm;Hematopoietic;Late-Mesoderm;Megakaryocyte;MegP1;Mesoderm-Hoxa;Mesoderm-Hoxb	3.30473	14.7021	TRUE	FALSE	TRUE	FALSE	NA	NA	NA	0	0	0	FALSE
				Itga6	Itga6	Itga6	Direct Promoter	FALSE	TRUE	2	down	ENSMUSG00000027111	35.2965	0.000251029	0.0226189	EMPSepp1	-1.22725	-3.66121	TRUE	FALSE	TRUE	FALSE	-67205,-47566,-46869,-42022,+186,+14847,+15300,+29908	186	-42022	8	1	0	TRUE
				Jun	Jun	Jun	Direct Promoter	TRUE	TRUE	3	down	ENSMUSG00000052684	638.837	1.09528e-07	0.000227489	bStard8;EnXFgf5	-1.13666	-5.31016	TRUE	TRUE	TRUE	FALSE	-178989,-160830,-156659,-155432,-136147,-109364,-104761,-91739,-53465,-29813,-29447,-23937,-16153,-1088,-75,+2022,+3572,+26059,+36259	2022	-75	19	1	1	TRUE
				Jund	Jund	Jund	Direct Promoter	TRUE	TRUE	1	down	ENSMUSG00000071076	539.196	2.16513e-05	0.0321213	bStard8	-0.525762	-4.24714	TRUE	FALSE	FALSE	FALSE	-154,+1709	1709	-154	2	1	1	TRUE
				Kcnk3	Kcnk3	Kcnk3	Outside Promoter	FALSE	TRUE	1	up	ENSMUSG00000049265	675.272	5.91205e-05	0.0175691	Mesoderm-Hoxa	0.495359	4.01629	FALSE	FALSE	TRUE	FALSE	-6842,+26353,+27487	26353	-6842	3	0	0	TRUE
				Kcnq1ot1	Kcnq1ot1	Kcnq1ot1	Direct Promoter	FALSE	TRUE	1	down	ENSMUSG00000101609	727.547	1.48134e-05	0.0134529	aIgfbp7	-0.502915	-4.33144	TRUE	FALSE	FALSE	FALSE	NA	NA	NA	0	0	0	FALSE
				Kdelr3	Kdelr3	Kdelr3	Direct Promoter	FALSE	TRUE	1	up	ENSMUSG00000010830	869.426	0.000194972	0.0370205	Late-Mesoderm	0.495299	3.72544	FALSE	TRUE	FALSE	FALSE	25	25	NA	1	1	1	TRUE
				Kitl	Kitl	Kitl	Outside Promoter	FALSE	FALSE	0	down	ENSMUSG00000019966	187.508	2.50059e-06	0.00139754	Endothelium;Hematopoietic	-1.15785	-4.70808	FALSE	FALSE	FALSE	FALSE	2573	2573	NA	1	0	0	TRUE
				Klf2	Klf2	Klf2	No Signal	FALSE	TRUE	2	down	ENSMUSG00000055148	130.591	4.31408e-06	0.021249	Epib;Epiblast	-0.842535	-4.59565	TRUE	TRUE	FALSE	FALSE	NA	NA	NA	0	0	0	FALSE
				Klf4	Klf4	Klf4	Direct Promoter	FALSE	TRUE	2	down	ENSMUSG00000003032	1488.75	5.50637e-06	0.00235225	Mesoderm-Hoxa	-0.422388	-4.54451	TRUE	FALSE	TRUE	FALSE	-581490,-536538,-485877,-258128,-201114,-119113,-60483,-39167,-9368,-288,+9364,+54392	9364	-288	12	1	1	TRUE
				Krt13	Krt13	Krt13	No Signal	FALSE	FALSE	0	up	ENSMUSG00000044041	905.864	0.000105187	0.0247503	Late-Mesoderm;Mesoderm-Hoxa	0.404628	3.87831	FALSE	FALSE	FALSE	FALSE	NA	NA	NA	0	0	0	FALSE
				Krt18	Krt18	Krt18	Direct Promoter	TRUE	TRUE	1	up	ENSMUSG00000023043	1656.08	3.28376e-05	0.036011	bStard8	0.338663	4.15284	FALSE	FALSE	TRUE	FALSE	-11864,-11402,-10090,-2421,-127,+198	198	-127	6	2	1	TRUE
				Large	Large	Large	Outside Promoter	FALSE	FALSE	0	down	ENSMUSG00000004383	1290.67	2.81294e-05	0.0201125	aFgf12SG2M;EMP	-0.72154	-4.1881	FALSE	FALSE	FALSE	FALSE	NA	NA	NA	0	0	0	FALSE
				Ldb2	Ldb2	Ldb2	No Signal	FALSE	FALSE	0	up	ENSMUSG00000039706	44.7073	0.000520847	0.0425064	EMP	1.30483	3.4698	FALSE	FALSE	FALSE	FALSE	NA	NA	NA	0	0	0	FALSE
				Lef1	Lef1	Lef1	Outside Promoter	FALSE	FALSE	0	down	ENSMUSG00000027985	71.0931	3.56763e-05	0.0199889	aWnt2G1	-0.991245	-4.13383	FALSE	FALSE	FALSE	FALSE	-17836,+44177,+44933	44177	-17836	3	0	0	TRUE
				Lgals1	Lgals1	Lgals1	Outside Promoter	TRUE	TRUE	1	down	ENSMUSG00000068220	1834.51	3.95092e-07	0.000165423	EMP	-0.595571	-5.07131	FALSE	TRUE	FALSE	FALSE	-10644,+1534	1534	-10644	2	0	0	TRUE
				Lgals3	Lgals3	Lgals3	Outside Promoter	FALSE	TRUE	1	down	ENSMUSG00000050335	436.609	1.76643e-21	3.35974e-18	EMP;EMPCcl4;EMPSepp1;Hematopoietic	-3.33085	-9.51794	FALSE	FALSE	TRUE	FALSE	-19379	NA	-19379	1	0	0	TRUE
				Lgals3bp	Lgals3bp	Lgals3bp	Direct Promoter	FALSE	TRUE	2	up	ENSMUSG00000033880	483.781	1.41992e-13	1.7923e-10	bUpk3b;Late-Mesoderm;Mesoderm-Hoxa;Mesoderm-Hoxb	1.94559	7.39445	TRUE	FALSE	TRUE	FALSE	219	219	NA	1	1	0	TRUE
				Lgals9	Lgals9	Lgals9	No Signal	FALSE	TRUE	1	up	ENSMUSG00000001123	157.413	1.35063e-06	0.000493239	Late-Mesoderm	0.881958	4.83216	TRUE	FALSE	FALSE	FALSE	-66585,-45749	NA	-45749	2	0	0	TRUE
				Lhfp	Lhfp	Lhfp	Outside Promoter	FALSE	FALSE	0	down	ENSMUSG00000048332	3267.01	3.69394e-05	0.00964693	Late-Mesoderm	-0.248363	-4.12583	FALSE	FALSE	FALSE	FALSE	22074	22074	NA	1	0	0	TRUE
				Lilr4b	Lilr4b	Lilr4b	No Signal	FALSE	FALSE	0	down	ENSMUSG00000089672	43.7928	1.45219e-05	0.00285399	EMP;EMPSepp1;Hematopoietic	-2.84509	-4.33582	FALSE	FALSE	FALSE	FALSE	-244602	NA	-244602	1	0	0	TRUE
				Lilrb4a	Lilrb4a	Lilrb4a	No Signal	FALSE	TRUE	1	down	ENSMUSG00000062593	175.131	1.68348e-05	0.00305886	EMP;EMPSepp1	-0.993304	-4.3032	FALSE	TRUE	FALSE	FALSE	NA	NA	NA	0	0	0	FALSE
				Lrp1	Lrp1	Lrp1	Close Promoter	TRUE	TRUE	1	down	ENSMUSG00000040249	168.075	5.32791e-06	0.0012309	EMP	-0.943682	-4.55144	FALSE	FALSE	TRUE	FALSE	-801,+21274,+40300	21274	-801	3	0	0	TRUE
				Lrp12	Lrp12	Lrp12	Direct Promoter	FALSE	TRUE	2	down	ENSMUSG00000022305	67.0747	0.000430756	0.03721	EMP	-0.936753	-3.52049	FALSE	TRUE	FALSE	TRUE	-74137,-70418,-18862,-320	NA	-320	4	1	0	TRUE
				Lrpap1	Lrpap1	Lrpap1	No Signal	TRUE	TRUE	2	down	ENSMUSG00000029103	123.273	0.000404034	0.0367061	EMP	-0.721297	-3.53743	FALSE	TRUE	TRUE	FALSE	NA	NA	NA	0	0	0	FALSE
				Lum	Lum	Lum	No Signal	FALSE	TRUE	1	up	ENSMUSG00000036446	6831.62	3.72202e-19	1.272e-15	aIgfbp7;aWnt2G1;Late-Mesoderm;Mesoderm-Hoxa;Mesoderm-Hoxb	0.851797	8.94493	TRUE	FALSE	FALSE	FALSE	NA	NA	NA	0	0	0	FALSE
				Ly6e	Ly6e	Ly6e	No Signal	FALSE	TRUE	2	up	ENSMUSG00000022587	96.2122	3.73406e-06	0.000704454	EMPSepp1	0.970119	4.62566	TRUE	FALSE	TRUE	FALSE	NA	NA	NA	0	0	0	FALSE
				Lyve1	Lyve1	Lyve1	No Signal	FALSE	FALSE	0	up	ENSMUSG00000030787	121.473	2.08515e-10	1.67333e-07	EMP;EMPSepp1	3.18562	6.35493	FALSE	FALSE	FALSE	FALSE	-18431	NA	-18431	1	0	0	TRUE
				Lyz2	Lyz2	Lyz2	No Signal	FALSE	TRUE	2	down	ENSMUSG00000069516	69.4607	1.66521e-05	0.00487266	EMPCcl4	-1.13349	-4.30562	TRUE	TRUE	FALSE	FALSE	NA	NA	NA	0	0	0	FALSE
				Mafb	Mafb	Mafb	Outside Promoter	FALSE	FALSE	0	down	ENSMUSG00000074622	29.2639	1.89875e-07	8.70711e-05	EMP;EMPSepp1	-2.34934	-5.20899	FALSE	FALSE	FALSE	FALSE	-8918,+17224	17224	-8918	2	0	0	TRUE
				Magi1	Magi1	Magi1	Outside Promoter	TRUE	FALSE	0	up	ENSMUSG00000045095	1207.3	2.29323e-06	0.00339431	bPlxna4;EMP	1.25056	4.09254	FALSE	FALSE	FALSE	FALSE	-62281,+27290,+40435,+41856,+75265,+79266,+87668,+361690,+564647,+645854	27290	-62281	10	0	0	TRUE
				Map1b	Map1b	Map1b	Direct Promoter	TRUE	TRUE	1	down	ENSMUSG00000052727	566.655	3.46759e-05	0.036011	bStard8	-0.38835	-4.14036	FALSE	FALSE	TRUE	FALSE	-180191,-163235,-146107,-257,+1551,+23478,+49337	1551	-257	7	1	1	TRUE
				Marcks	Marcks	Marcks	Outside Promoter	FALSE	FALSE	0	down	ENSMUSG00000069662	1091.2	6.27783e-05	0.00828158	EMP	-0.535447	-4.00212	FALSE	FALSE	FALSE	FALSE	-487316,-365719,-187191,-176274,-144241	NA	-144241	5	0	0	TRUE
				Marcksl1	Marcksl1	Marcksl1	Close Promoter	FALSE	TRUE	4	up	ENSMUSG00000047945	76.3311	1.58694e-06	0.000354829	EMPSepp1	1.08933	4.79996	TRUE	TRUE	TRUE	TRUE	-10535,+213,+1012	213	-10535	3	1	0	TRUE
				Mcc	Mcc	Mcc	Close Promoter	FALSE	FALSE	0	down	ENSMUSG00000071856	1372.12	6.06966e-06	0.00244036	aIgfbp7;Mesoderm-Hoxa	-0.536575	-4.52395	FALSE	FALSE	FALSE	FALSE	-1030,+125744,+196901	125744	-1030	3	0	0	TRUE
				Mdfic	Mdfic	Mdfic	Direct Promoter	FALSE	FALSE	0	down	ENSMUSG00000041390	63.6149	5.30171e-05	0.00725564	EMP	-1.05196	-4.04191	FALSE	FALSE	FALSE	FALSE	-392803,-38,+49597,+69550,+267171	49597	-38	5	1	1	TRUE
				Mecom	Mecom	Mecom	Direct Promoter	FALSE	TRUE	2	down	ENSMUSG00000027684	1171.5	1.62035e-07	0.000233687	Mesoderm-Hoxb	-0.511159	-5.23833	TRUE	FALSE	TRUE	FALSE	-2479,-201,+122179	122179	-201	3	1	1	TRUE
				Mest	Mest	Mest	Outside Promoter	TRUE	TRUE	1	up	ENSMUSG00000051855	1641.82	2.55254e-06	0.0127308	bFgf15	0.360206	4.70389	TRUE	FALSE	FALSE	FALSE	2250	2250	NA	1	0	0	TRUE
				Mitd1	Mitd1	Mitd1	Direct Promoter	TRUE	TRUE	1	up	ENSMUSG00000026088	1552.01	5.49049e-05	0.0129944	Late-Mesoderm	0.305332	4.0337	TRUE	FALSE	FALSE	FALSE	NA	NA	NA	0	0	0	FALSE
				Mrc1	Mrc1	Mrc1	Outside Promoter	FALSE	TRUE	1	up	ENSMUSG00000026712	440.31	0.00014855	0.0149466	EMPSepp1	0.591881	3.79348	FALSE	FALSE	FALSE	TRUE	-15748,-14389	NA	-14389	2	0	0	TRUE
				Ms4a6c	Ms4a6c	Ms4a6c	No Signal	FALSE	FALSE	0	down	ENSMUSG00000079419	188.225	0.000171009	0.0187138	EMP	-0.715521	-3.75839	FALSE	FALSE	FALSE	FALSE	NA	NA	NA	0	0	0	FALSE
				Ms4a6d	Ms4a6d	Ms4a6d	No Signal	FALSE	FALSE	0	down	ENSMUSG00000024679	120.31	0.000412463	0.0370259	EMP	-0.843358	-3.53198	FALSE	FALSE	FALSE	FALSE	NA	NA	NA	0	0	0	FALSE
				Mt1	Mt1	Mt1	Direct Promoter	FALSE	TRUE	1	down	ENSMUSG00000031765	904.399	0.00044145	0.03721	EMP	-0.432222	-3.51398	TRUE	FALSE	FALSE	FALSE	+113,+7532,+10394	113	NA	3	1	1	TRUE
				Mthfs	Mthfs	Mthfs	Outside Promoter	TRUE	TRUE	1	down	ENSMUSG00000066442	33.533	0.000586565	0.0470719	EMP	-1.22853	-3.43775	TRUE	FALSE	FALSE	FALSE	5070	5070	NA	1	0	0	TRUE
				Mylip	Mylip	Mylip	Direct Promoter	TRUE	TRUE	1	up	ENSMUSG00000038175	538.299	8.34157e-05	0.0183116	Late-Mesoderm	0.412482	3.93437	FALSE	FALSE	TRUE	FALSE	-115146,-114116,-16,+8534,+53133	8534	-16	5	1	1	TRUE
				Myo1f	Myo1f	Myo1f	Outside Promoter	FALSE	FALSE	0	down	ENSMUSG00000024300	155.621	0.000231899	0.0242737	EMP	-0.730476	-3.68146	FALSE	FALSE	FALSE	FALSE	-2535,+8202	8202	-2535	2	0	0	TRUE
				Myof	Myof	Myof	Direct Promoter	TRUE	FALSE	0	down	ENSMUSG00000048612	45.2453	1.92209e-06	0.000560902	EMP;EMPSepp1;Hematopoietic	-2.68644	-4.76145	FALSE	FALSE	FALSE	FALSE	-130,+18127,+27828,+38963,+147486,+156549	18127	-130	6	1	1	TRUE
				Nceh1	Nceh1	Nceh1	Direct Promoter	TRUE	FALSE	0	down	ENSMUSG00000027698	97.5189	5.34324e-05	0.00725564	EMP	-0.847265	-4.04008	FALSE	FALSE	FALSE	FALSE	+124,+56831	124	NA	2	1	1	TRUE
				Nhs	Nhs	Nhs	No Signal	FALSE	TRUE	2	up	ENSMUSG00000059493	3962.83	0.000101091	0.0258446	Mesoderm-Hoxa	0.318998	3.88796	TRUE	FALSE	TRUE	FALSE	NA	NA	NA	0	0	0	FALSE
				Nov	Nov	Nov	No Signal	FALSE	TRUE	1	down	ENSMUSG00000037362	14.4108	0.000107951	0.034774	Hematopoietic	-2.76664	-3.87199	TRUE	FALSE	FALSE	FALSE	NA	NA	NA	0	0	0	FALSE
				Npc2	Npc2	Npc2	Close Promoter	FALSE	FALSE	0	down	ENSMUSG00000021242	923.703	0.000630988	0.0491851	EMP	-0.46072	-3.41793	FALSE	FALSE	FALSE	FALSE	312	312	NA	1	1	0	TRUE
				Nrk	Nrk	Nrk	No Signal	FALSE	FALSE	0	down	ENSMUSG00000052854	137.501	1.57717e-05	0.0272982	bStard8	-0.702098	-4.31762	FALSE	FALSE	FALSE	FALSE	NA	NA	NA	0	0	0	FALSE
				Nrp1	Nrp1	Nrp1	Outside Promoter	TRUE	TRUE	1	up	ENSMUSG00000025810	18152.4	4.2746e-05	0.0146085	Mesoderm-Hoxa	0.215831	4.09211	FALSE	FALSE	TRUE	FALSE	-535845,-188037,-171844,-62605,+56581,+129282,+160055	56581	-62605	7	0	0	TRUE
				Ntm	Ntm	Ntm	No Signal	FALSE	FALSE	0	down	ENSMUSG00000059974	6068.25	5.44344e-05	0.0173051	Mesoderm-Hoxa	-0.247385	-4.03572	FALSE	FALSE	FALSE	FALSE	NA	NA	NA	0	0	0	FALSE
				Nupr1	Nupr1	Nupr1	Direct Promoter	FALSE	TRUE	2	up	ENSMUSG00000030717	24.7709	9.92373e-05	0.0106981	EMPSepp1	1.40365	3.89245	FALSE	FALSE	TRUE	TRUE	+95,+3586	95	NA	2	1	1	TRUE
				Oas1a	Oas1a	Oas1a	No Signal	FALSE	TRUE	2	up	ENSMUSG00000052776	22.4012	2.89679e-06	0.000975058	Late-Mesoderm	2.21539	4.67801	FALSE	FALSE	TRUE	FALSE	NA	NA	NA	0	0	0	FALSE
				Oasl1	Oasl1	Oasl1	Direct Promoter	FALSE	FALSE	0	up	ENSMUSG00000041827	23.7219	0.000274013	0.026926	EMP	1.52294	3.6387	FALSE	FALSE	FALSE	FALSE	-749,-32,+18976	18976	-32	3	1	1	TRUE
				Oasl2	Oasl2	Oasl2	No Signal	FALSE	TRUE	1	up	ENSMUSG00000029561	116.139	1.84832e-20	3.49956e-17	Late-Mesoderm;Mesoderm-Hoxa;Mesoderm-Hoxb	2.57427	9.27076	TRUE	FALSE	FALSE	FALSE	NA	NA	NA	0	0	0	FALSE
				Osbpl8	Osbpl8	Osbpl8	Direct Promoter	TRUE	TRUE	2	down	ENSMUSG00000020189	628.97	3.44639e-13	4.14859e-10	EMP;EMPCcl4;EMPSepp1;Hematopoietic	-1.22937	-7.2757	TRUE	FALSE	TRUE	FALSE	-64589,-114,+61969	61969	-114	3	1	1	TRUE
				P4ha2	P4ha2	P4ha2	Direct Promoter	FALSE	TRUE	1	up	ENSMUSG00000018906	2826.09	6.93859e-06	0.00223615	Late-Mesoderm;Mesoderm-Hoxa;Mesoderm-Hoxb	0.352156	4.49556	FALSE	TRUE	FALSE	FALSE	-69,+286,+39224,+39642	286	-69	4	2	1	TRUE
				Parp12	Parp12	Parp12	Direct Promoter	TRUE	TRUE	2	up	ENSMUSG00000038507	160.834	2.53578e-05	0.00700137	Late-Mesoderm	0.758683	4.21159	FALSE	TRUE	TRUE	FALSE	+36,+51069	36	NA	2	1	1	TRUE
				Parp14	Parp14	Parp14	Outside Promoter	FALSE	TRUE	2	up	ENSMUSG00000034422	71.5226	1.6794e-07	7.94934e-05	Endothelium;Late-Mesoderm	1.83038	5.23172	FALSE	TRUE	TRUE	FALSE	NA	NA	NA	0	0	0	FALSE
				Pcdh17	Pcdh17	Pcdh17	No Signal	FALSE	TRUE	2	down	ENSMUSG00000035566	195.755	6.34168e-08	7.24278e-05	Hematopoietic	-0.923026	-5.40889	TRUE	TRUE	FALSE	FALSE	NA	NA	NA	0	0	0	FALSE
				Pf4	Pf4	Pf4	No Signal	FALSE	TRUE	2	up	ENSMUSG00000029373	381.471	0.000257428	0.0228232	EMPSepp1	1.5602	3.65476	TRUE	FALSE	FALSE	TRUE	NA	NA	NA	0	0	0	FALSE
				Phgdh	Phgdh	Phgdh	Outside Promoter	TRUE	TRUE	2	up	ENSMUSG00000053398	52.0367	0.0001869	0.018497	EMPSepp1	1.01175	3.73609	FALSE	TRUE	TRUE	FALSE	+996,+10674,+26777	996	NA	3	0	0	TRUE
				Pid1	Pid1	Pid1	Close Promoter	FALSE	TRUE	2	down	ENSMUSG00000045658	37.2407	1.21828e-06	0.000412321	EMP;EMPSepp1	-2.04372	-4.85264	TRUE	FALSE	TRUE	FALSE	-122439,-121349,-2291,+378,+113328	378	-2291	5	1	0	TRUE
				Piezo2	Piezo2	Piezo2	Outside Promoter	FALSE	TRUE	1	down	ENSMUSG00000041482	834.098	0.000155484	0.0309884	Late-Mesoderm	-0.363117	-3.78214	FALSE	FALSE	TRUE	FALSE	+87388,+124029	87388	NA	2	0	0	TRUE
				Pla2g7	Pla2g7	Pla2g7	No Signal	FALSE	FALSE	0	down	ENSMUSG00000023913	50.5099	0.000201606	0.0215718	EMP	-1.16246	-3.717	FALSE	FALSE	FALSE	FALSE	NA	NA	NA	0	0	0	FALSE
				Plac8	Plac8	Plac8	No Signal	FALSE	TRUE	3	up	ENSMUSG00000029322	34.5106	4.24227e-05	0.00512212	EMPSepp1	2.90631	4.09387	TRUE	FALSE	TRUE	TRUE	NA	NA	NA	0	0	0	FALSE
				Plau	Plau	Plau	Outside Promoter	TRUE	TRUE	1	down	ENSMUSG00000021822	43.4249	0.000102632	0.0123543	EMP;Hematopoietic	-1.60795	-3.88428	TRUE	FALSE	FALSE	FALSE	-2302,+27215,+36937	27215	-2302	3	0	0	TRUE
				Plcb1	Plcb1	Plcb1	Direct Promoter	FALSE	TRUE	1	up	ENSMUSG00000051177	112.121	1.46556e-06	0.00286884	aActc1	1.06795	4.81588	FALSE	FALSE	TRUE	FALSE	-61855,-133,+71098,+174339,+232504	71098	-133	5	1	1	TRUE
				Plgrkt	Plgrkt	Plgrkt	Direct Promoter	FALSE	TRUE	1	down	ENSMUSG00000016495	69.487	0.000383677	0.0313008	EMPSepp1	-0.847695	-3.55106	FALSE	TRUE	FALSE	FALSE	55	55	NA	1	1	1	TRUE
				Plk2	Plk2	Plk2	Direct Promoter	TRUE	TRUE	1	down	ENSMUSG00000021701	784.064	0.00010876	0.0265492	Mesoderm-Hoxa	-0.342456	-3.87017	FALSE	FALSE	TRUE	FALSE	-2233,+27,+150661,+151027,+330815	27	-2233	5	1	1	TRUE
				Plpp3	Plpp3	Plpp3	Close Promoter	TRUE	TRUE	1	up	ENSMUSG00000028517	2052.67	1.54411e-07	0.000233687	bUpk3b;Late-Mesoderm;Mesoderm-Hoxb	0.57364	5.24722	FALSE	FALSE	TRUE	FALSE	+333,+8172,+27342,+57477,+64363,+68413,+103034,+129238,+148535,+219775,+221090	333	NA	11	1	0	TRUE
				Plxdc2	Plxdc2	Plxdc2	Outside Promoter	FALSE	FALSE	0	down	ENSMUSG00000026748	2995.97	0.000122587	0.0288925	Mesoderm-Hoxa	-0.270349	-3.84089	FALSE	FALSE	FALSE	FALSE	-186874	NA	-186874	1	0	0	TRUE
				Pmp22	Pmp22	Pmp22	Outside Promoter	FALSE	TRUE	3	down	ENSMUSG00000018217	135.258	1.66929e-05	0.00305886	EMP	-0.96994	-4.30508	TRUE	TRUE	TRUE	FALSE	-9065,+22795,+23177,+284056	22795	-9065	4	0	0	TRUE
				Pnp	Pnp	Pnp	Direct Promoter	FALSE	FALSE	0	up	ENSMUSG00000021871	305.591	1.37826e-05	0.00319588	EMP;EMPCcl4	0.674738	4.3473	FALSE	FALSE	FALSE	FALSE	293	293	NA	1	1	0	TRUE
				Postn	Postn	Postn	No Signal	FALSE	FALSE	0	up	ENSMUSG00000027750	20243.8	2.54379e-07	0.000272093	aWnt2G1;Late-Mesoderm;Mesoderm-Hoxa	0.38468	5.15445	FALSE	FALSE	FALSE	FALSE	NA	NA	NA	0	0	0	FALSE
				Prkg1	Prkg1	Prkg1	Outside Promoter	FALSE	FALSE	0	down	ENSMUSG00000052920	5636.05	0.000191639	0.0372808	EMPSepp1;Mesoderm-Hoxa	-0.924371	-3.72979	FALSE	FALSE	FALSE	FALSE	NA	NA	NA	0	0	0	FALSE
				Prrx1	Prrx1	Prrx1	Outside Promoter	FALSE	TRUE	1	down	ENSMUSG00000026586	2076.89	6.18903e-05	0.0142038	Late-Mesoderm	-0.302915	-4.00549	FALSE	FALSE	TRUE	FALSE	+28376,+32205	28376	NA	2	0	0	TRUE
				Psap	Psap	Psap	Direct Promoter	FALSE	TRUE	1	down	ENSMUSG00000004207	293.251	3.11729e-06	0.000607067	EMP;EMPSepp1	-0.84333	-4.66294	FALSE	TRUE	FALSE	FALSE	-7844,+97,+483	97	-7844	3	2	1	TRUE
				Pvt1	Pvt1	Pvt1	Outside Promoter	TRUE	FALSE	0	down	ENSMUSG00000097039	1936.05	1.87043e-05	0.0156025	aFgf12SG2M;Late-Mesoderm	-0.597759	-4.27982	FALSE	FALSE	FALSE	FALSE	NA	NA	NA	0	0	0	FALSE
				Rab7b	Rab7b	Rab7b	Direct Promoter	FALSE	FALSE	0	down	ENSMUSG00000052688	170.263	4.48465e-09	3.0848e-06	EMP;Hematopoietic	-1.57105	-5.86525	FALSE	FALSE	FALSE	FALSE	-64,+1958,+23938	1958	-64	3	1	1	TRUE
				Ralgps2	Ralgps2	Ralgps2	Close Promoter	FALSE	TRUE	1	up	ENSMUSG00000026594	84.301	0.000248429	0.0226189	EMPSepp1	0.768424	3.66387	FALSE	TRUE	FALSE	FALSE	-63894,+452,+1818	452	-63894	3	1	0	TRUE
				Rasa1	Rasa1	Rasa1	Outside Promoter	FALSE	TRUE	1	down	ENSMUSG00000021549	311.97	0.000386507	0.0357891	EMP	-0.542727	-3.54913	FALSE	TRUE	FALSE	FALSE	-267244	NA	-267244	1	0	0	TRUE
				Rbm47	Rbm47	Rbm47	Direct Promoter	FALSE	TRUE	1	down	ENSMUSG00000070780	109.337	0.000279274	0.0271658	EMP	-0.830153	-3.6338	FALSE	FALSE	TRUE	FALSE	-1185,+22077,+34246,+60984,+69559,+71272,+82871	22077	-1185	7	0	0	TRUE
				Rbpj	Rbpj	Rbpj	Direct Promoter	TRUE	FALSE	0	up	ENSMUSG00000039191	91.7415	0.000488519	0.0373315	EMPSepp1	0.71712	3.48697	FALSE	FALSE	FALSE	FALSE	-159881,-99328,-67204,-48338,-1071,+227	227	-1071	6	1	0	TRUE
				Reps2	Reps2	Reps2	Outside Promoter	FALSE	TRUE	1	down	ENSMUSG00000040855	49.0774	0.000141966	0.0160839	EMP	-1.24148	-3.80472	TRUE	FALSE	FALSE	FALSE	NA	NA	NA	0	0	0	FALSE
				Rgs1	Rgs1	Rgs1	No Signal	FALSE	TRUE	2	down	ENSMUSG00000026358	188.565	4.18472e-08	2.37052e-05	EMP;EMPSepp1;Hematopoietic	-1.54081	-5.48287	TRUE	FALSE	FALSE	FALSE	NA	NA	NA	0	0	0	FALSE
				Rhou	Rhou	Rhou	Outside Promoter	FALSE	TRUE	2	down	ENSMUSG00000039960	823.922	8.13953e-05	0.0227076	Mesoderm-Hoxa	-0.337759	-3.94025	TRUE	FALSE	TRUE	FALSE	-8572,+56214,+56870,+62150,+63785	56214	-8572	5	0	0	TRUE
				Rhox5	Rhox5	Rhox5	No Signal	FALSE	FALSE	0	down	ENSMUSG00000095180	12.8472	5.36841e-06	0.0012309	EMP	-3.96147	-4.54985	FALSE	FALSE	FALSE	FALSE	NA	NA	NA	0	0	0	FALSE
				Rnf213	Rnf213	Rnf213	Direct Promoter	TRUE	TRUE	1	up	ENSMUSG00000070327	949.45	1.71525e-10	3.59144e-07	bPlxna4;EMP;EMPSepp1;Endothelium;Erythroid;Hematopoietic;Late-Mesoderm;Mesoderm-Hoxb	1.50959	6.38489	FALSE	FALSE	TRUE	FALSE	-14314,-97	NA	-97	2	1	1	TRUE
				Robo2	Robo2	Robo2	Outside Promoter	TRUE	FALSE	0	down	ENSMUSG00000052516	4427.19	1.91695e-07	0.000233933	bPlxna4;Late-Mesoderm;Mesoderm-Hoxb	-0.546585	-5.20722	FALSE	FALSE	FALSE	FALSE	-340108,+183482	183482	-340108	2	0	0	TRUE
				Rsad2	Rsad2	Rsad2	Direct Promoter	FALSE	FALSE	0	up	ENSMUSG00000020641	161.45	2.9435e-27	1.48617e-23	Late-Mesoderm;Megakaryocyte;Mesoderm-Hoxa;Mesoderm-Hoxb	2.83283	10.8144	FALSE	FALSE	FALSE	FALSE	-76,+12237	12237	-76	2	1	1	TRUE
				Rspo1	Rspo1	Rspo1	No Signal	FALSE	FALSE	0	up	ENSMUSG00000028871	297.384	0.000189137	0.0401251	Mesoderm-Hoxa	0.543104	3.7331	FALSE	FALSE	FALSE	FALSE	NA	NA	NA	0	0	0	FALSE
				Rtp4	Rtp4	Rtp4	Outside Promoter	FALSE	TRUE	1	up	ENSMUSG00000033355	103.698	1.92932e-17	2.92233e-14	EMP;EMPSepp1;Endothelium;Hematopoietic;Late-Mesoderm;Mesoderm-Hoxa;Mesoderm-Hoxb	2.32571	8.49797	FALSE	FALSE	TRUE	FALSE	-22564,-14073,-4432,-2448	NA	-2448	4	0	0	TRUE
				Runx1	Runx1	Runx1	Direct Promoter	FALSE	TRUE	3	down	ENSMUSG00000022952	681.431	0.000221923	0.0409935	Late-Mesoderm	-0.510848	-3.69266	TRUE	TRUE	TRUE	FALSE	-371400,-367518,-335397,-257673,-237757,-180801,-153709,-137645,-126431,-57876,-2156,-118,+24380,+31760,+39015,+85770,+110415,+127287,+128925,+150235,+150829	24380	-118	21	1	1	TRUE
				S100a11	S100a11	S100a11	Close Promoter	FALSE	TRUE	2	down	ENSMUSG00000027907	34.3824	1.00358e-05	0.00159438	EMPSepp1	-1.58144	-4.4164	FALSE	TRUE	FALSE	TRUE	-13930,+402,+2159	402	-13930	3	1	0	TRUE
				S100a6	S100a6	S100a6	Outside Promoter	TRUE	TRUE	2	up	ENSMUSG00000001025	2304.27	8.96689e-09	1.17227e-05	aWnt2G1;EMP;EMPSepp1;Hematopoietic;Mesoderm-Hoxa	0.549811	5.7492	FALSE	TRUE	TRUE	FALSE	+2347,+2779,+15119	2347	NA	3	0	0	TRUE
				Samd9l	Samd9l	Samd9l	No Signal	FALSE	TRUE	2	up	ENSMUSG00000047735	50.9058	1.36767e-06	0.000493239	Late-Mesoderm	1.62072	4.82966	TRUE	FALSE	TRUE	FALSE	+198083,+198407	198083	NA	2	0	0	TRUE
				Sash1	Sash1	Sash1	No Signal	TRUE	TRUE	1	down	ENSMUSG00000015305	263.801	3.77248e-06	0.000981864	EMP;EMPSepp1	-0.809625	-4.62354	TRUE	FALSE	FALSE	FALSE	-185772	NA	-185772	1	0	0	TRUE
				Selm	Selm	Selm	Close Promoter	FALSE	TRUE	1	up	ENSMUSG00000075702	2310.94	5.7364e-05	0.0174259	Mesoderm-Hoxa	0.30032	4.0234	TRUE	FALSE	FALSE	FALSE	NA	NA	NA	0	0	0	FALSE
				Serpinb6a	Serpinb6a	Serpinb6a	Direct Promoter	FALSE	TRUE	1	down	ENSMUSG00000060147	427.855	9.69902e-06	0.00207559	EMP	-0.78848	-4.42378	FALSE	FALSE	TRUE	FALSE	-12804	NA	-12804	1	0	0	TRUE
				Serpinb6b	Serpinb6b	Serpinb6b	No Signal	FALSE	TRUE	2	down	ENSMUSG00000042842	226.82	5.63185e-08	3.01304e-05	EMP;EMPCcl4;EMPSepp1;Hematopoietic	-1.39874	-5.43011	FALSE	FALSE	TRUE	TRUE	NA	NA	NA	0	0	0	FALSE
				Serpine2	Serpine2	Serpine2	No Signal	FALSE	TRUE	1	down	ENSMUSG00000026249	101.989	2.61252e-07	0.000114357	EMP;EMPSepp1	-1.53448	-5.14945	TRUE	FALSE	FALSE	FALSE	NA	NA	NA	0	0	0	FALSE
				Serpinh1	Serpinh1	Serpinh1	Outside Promoter	TRUE	FALSE	0	up	ENSMUSG00000070436	33611.2	2.32488e-05	0.0179016	aFgf12SG2M;Late-Mesoderm	0.232819	4.23116	FALSE	FALSE	FALSE	FALSE	-7279,+1779,+4252,+19930	1779	-7279	4	0	0	TRUE
				Sgk1	Sgk1	Sgk1	Outside Promoter	FALSE	TRUE	3	down	ENSMUSG00000019970	205.149	4.90942e-05	0.0181403	Hematopoietic	-0.750119	-4.0599	FALSE	TRUE	TRUE	FALSE	-135984,-105574,-42822,+24923,+64955	24923	-42822	5	0	0	TRUE
				Shroom3	Shroom3	Shroom3	Outside Promoter	FALSE	TRUE	2	down	ENSMUSG00000029381	713.383	0.000235628	0.0466817	Mesoderm-Hoxa	-0.325196	-3.67739	TRUE	FALSE	TRUE	FALSE	+15104,+34639,+62648,+104567,+113419,+114809,+125814	15104	NA	7	0	0	TRUE
				Slc15a3	Slc15a3	Slc15a3	Outside Promoter	FALSE	TRUE	3	down	ENSMUSG00000024737	80.6338	8.25388e-05	0.0104579	EMP	-0.966507	-3.93691	TRUE	TRUE	TRUE	FALSE	-3360	NA	-3360	1	0	0	TRUE
				Slc1a3	Slc1a3	Slc1a3	Direct Promoter	FALSE	TRUE	2	up	ENSMUSG00000005360	35.044	7.93369e-05	0.00870831	EMPSepp1	1.39344	3.94639	TRUE	FALSE	TRUE	FALSE	-95788,+563,+46938	563	-95788	3	0	0	TRUE
				Slc23a2	Slc23a2	Slc23a2	Outside Promoter	FALSE	TRUE	1	down	ENSMUSG00000027340	146.453	5.81852e-07	0.000233468	EMP	-0.906556	-4.99715	FALSE	FALSE	TRUE	FALSE	890	890	NA	1	0	0	TRUE
				Smad7	Smad7	Smad7	Direct Promoter	TRUE	TRUE	1	down	ENSMUSG00000025880	4330.12	6.74132e-05	0.0152404	Late-Mesoderm;Mesoderm-Hoxa	-0.326414	-3.98524	FALSE	FALSE	TRUE	FALSE	-105009,-92923,-67255,-47981,-45186,-6773,-735,-222,+8071,+17365,+18917,+21947,+24271,+30141,+38240,+41380,+63329,+77156,+87766,+127809,+135494	8071	-222	21	1	1	TRUE
				Smoc2	Smoc2	Smoc2	Outside Promoter	FALSE	TRUE	1	up	ENSMUSG00000023886	2299.31	2.09986e-08	1.79407e-05	aIgfbp7;Late-Mesoderm;Mesoderm-Hoxa	0.589514	5.60357	TRUE	FALSE	FALSE	FALSE	-25526	NA	-25526	1	0	0	TRUE
				Sntb1	Sntb1	Sntb1	Direct Promoter	FALSE	FALSE	0	up	ENSMUSG00000060429	30.5255	2.32187e-05	0.0038551	EMP	1.50917	4.23145	FALSE	FALSE	FALSE	FALSE	-235597,-201341,-140064,+117,+2252,+42212,+57188	117	-140064	7	1	1	TRUE
				Snx2	Snx2	Snx2	Direct Promoter	TRUE	FALSE	0	up	ENSMUSG00000034484	204.516	1.9323e-06	0.000406639	EMPSepp1	0.761665	4.76038	FALSE	FALSE	FALSE	FALSE	-17499,-21	NA	-21	2	1	1	TRUE
				Soat1	Soat1	Soat1	Close Promoter	TRUE	TRUE	1	down	ENSMUSG00000026600	244.328	3.07667e-08	1.85177e-05	EMP;EMPSepp1	-1.08178	-5.53702	FALSE	FALSE	TRUE	FALSE	+216,+9387	216	NA	2	1	0	TRUE
				Sox4	Sox4	Sox4	Outside Promoter	FALSE	TRUE	1	down	ENSMUSG00000076431	18.2104	0.000291787	0.0244655	EMPSepp1	-1.79381	-3.62248	FALSE	FALSE	TRUE	FALSE	-331904,-215542,-4271,+21967,+129983,+139379,+233006,+289984,+398899	21967	-4271	9	0	0	TRUE
				Sp100	Sp100	Sp100	Outside Promoter	TRUE	FALSE	0	up	ENSMUSG00000026222	26.9845	0.000252923	0.0256384	EMP	1.44852	3.65928	FALSE	FALSE	FALSE	FALSE	36521	36521	NA	1	0	0	TRUE
				Sparc	Sparc	Sparc	Outside Promoter	FALSE	TRUE	2	up	ENSMUSG00000018593	4888.05	2.2087e-05	0.0136777	aFgf12SG2M;aWnt2G1	0.298038	4.24268	TRUE	FALSE	TRUE	FALSE	-8344,-3913,+30116	30116	-3913	3	0	0	TRUE
				Spred2	Spred2	Spred2	Direct Promoter	TRUE	TRUE	1	down	ENSMUSG00000045671	1474.5	0.000102093	0.0258446	Mesoderm-Hoxa	-0.265401	-3.88556	FALSE	FALSE	TRUE	FALSE	-392654,-387123,-280170,-186896,-93717,-46733,-4223,-3837,-182,+1245,+26306,+41673,+49190,+55092,+58442	1245	-182	15	1	1	TRUE
				Srgap3	Srgap3	Srgap3	No Signal	FALSE	FALSE	0	up	ENSMUSG00000030257	467.164	5.13295e-08	4.12749e-05	Mesoderm-Hoxa	0.560783	5.44664	FALSE	FALSE	FALSE	FALSE	NA	NA	NA	0	0	0	FALSE
				Stab2	Stab2	Stab2	Outside Promoter	FALSE	FALSE	0	down	ENSMUSG00000035459	113.332	1.58148e-05	0.00709578	Hematopoietic	-1.09079	-4.31702	FALSE	FALSE	FALSE	FALSE	35988	35988	NA	1	0	0	TRUE
				Stat1	Stat1	Stat1	Direct Promoter	TRUE	TRUE	2	up	ENSMUSG00000026104	895.81	2.90135e-24	8.78934e-21	aActc1;aFgf12SG2M;aWnt2G1;bUpk3b;Endothelium;Hematopoietic;Late-Mesoderm;Mesoderm-Hoxa;Mesoderm-Hoxb	1.65914	10.163	FALSE	FALSE	TRUE	FALSE	-30935,-20424,-5661,-363	NA	-363	4	1	0	TRUE
				Stat2	Stat2	Stat2	Direct Promoter	FALSE	TRUE	2	up	ENSMUSG00000040033	742.238	5.9821e-05	0.0139401	Late-Mesoderm	0.434412	4.01352	FALSE	FALSE	TRUE	FALSE	-172	NA	-172	1	1	1	TRUE
				Stim1	Stim1	Stim1	Outside Promoter	TRUE	FALSE	0	up	ENSMUSG00000030987	1058.17	0.000188536	0.0401251	Mesoderm-Hoxa	0.297884	3.7339	FALSE	FALSE	FALSE	FALSE	-605,+48003	48003	-605	2	0	0	TRUE
				Stox2	Stox2	Stox2	Outside Promoter	FALSE	FALSE	0	down	ENSMUSG00000038143	1951.82	4.85276e-05	0.0118556	Late-Mesoderm;Mesoderm-Hoxa	-0.308816	-4.06261	FALSE	FALSE	FALSE	FALSE	71191	71191	NA	1	0	0	TRUE
				Syk	Syk	Syk	Outside Promoter	FALSE	TRUE	1	down	ENSMUSG00000021457	144.014	0.000437555	0.03721	EMP	-0.668008	-3.51633	FALSE	FALSE	TRUE	FALSE	+119227,+120611,+129018,+129423	119227	NA	4	0	0	TRUE
				Syngr1	Syngr1	Syngr1	Close Promoter	FALSE	TRUE	1	down	ENSMUSG00000022415	669.747	2.41268e-12	2.55101e-09	EMP;EMPSepp1;Hematopoietic	-0.988571	-7.00828	TRUE	FALSE	FALSE	FALSE	-412	NA	-412	1	1	0	TRUE
				Tacstd2	Tacstd2	Tacstd2	Close Promoter	FALSE	TRUE	2	down	ENSMUSG00000051397	156.893	1.85373e-06	0.00503251	EarlyDiff	-1.00958	-4.76875	TRUE	TRUE	FALSE	FALSE	290	290	NA	1	1	0	TRUE
				Thsd7a	Thsd7a	Thsd7a	Outside Promoter	FALSE	TRUE	1	down	ENSMUSG00000032625	1244.63	2.24383e-05	0.0064127	Late-Mesoderm	-0.342747	-4.23913	FALSE	FALSE	TRUE	FALSE	NA	NA	NA	0	0	0	FALSE
				Timp2	Timp2	Timp2	Outside Promoter	FALSE	TRUE	3	down	ENSMUSG00000017466	140.313	6.41228e-07	0.000168308	EMPSepp1	-0.909746	-4.97837	TRUE	TRUE	TRUE	FALSE	-9857,-7891	NA	-7891	2	0	0	TRUE
				Tm7sf2	Tm7sf2	Tm7sf2	Outside Promoter	TRUE	TRUE	1	up	ENSMUSG00000024799	516.425	0.000154569	0.0356372	Mesoderm-Hoxa	0.386615	3.78361	FALSE	TRUE	FALSE	FALSE	726	726	NA	1	0	0	TRUE
				Tmed3	Tmed3	Tmed3	No Signal	TRUE	TRUE	1	up	ENSMUSG00000032353	3050.17	0.000207976	0.0388915	Late-Mesoderm	0.248034	3.70913	FALSE	FALSE	TRUE	FALSE	NA	NA	NA	0	0	0	FALSE
				Tmem104	Tmem104	Tmem104	Direct Promoter	TRUE	TRUE	1	down	ENSMUSG00000045980	38.5766	0.000153501	0.0169909	EMP	-1.24469	-3.78534	TRUE	FALSE	FALSE	FALSE	NA	NA	NA	0	0	0	FALSE
				Tmem106a	Tmem106a	Tmem106a	No Signal	FALSE	TRUE	2	down	ENSMUSG00000034947	54.1533	2.7484e-05	0.00441119	EMP	-1.25716	-4.19337	TRUE	FALSE	TRUE	FALSE	NA	NA	NA	0	0	0	FALSE
				Tmem37	Tmem37	Tmem37	Direct Promoter	FALSE	TRUE	1	down	ENSMUSG00000050777	72.0108	0.000617814	0.0487668	EMP	-0.865302	-3.42367	FALSE	FALSE	TRUE	FALSE	+143,+562,+3672	143	NA	3	1	1	TRUE
				Tmsb10	Tmsb10	Tmsb10	Direct Promoter	TRUE	FALSE	0	down	ENSMUSG00000079523	242.59	0.000233188	0.0216578	EMPSepp1	-0.570691	-3.68005	FALSE	FALSE	FALSE	FALSE	-68988,-28,+20224	20224	-28	3	1	1	TRUE
				Tnfrsf12a	Tnfrsf12a	Tnfrsf12a	Close Promoter	TRUE	TRUE	1	down	ENSMUSG00000023905	252.804	0.000127213	0.0260391	Late-Mesoderm	-0.550069	-3.83179	FALSE	FALSE	FALSE	TRUE	343	343	NA	1	1	0	TRUE
				Tor3a	Tor3a	Tor3a	Direct Promoter	TRUE	TRUE	1	up	ENSMUSG00000060519	119.36	1.40527e-05	0.004344	Late-Mesoderm	0.884707	4.34304	FALSE	FALSE	TRUE	FALSE	-62,+14222,+16637	14222	-62	3	1	1	TRUE
				Trem2	Trem2	Trem2	No Signal	FALSE	FALSE	0	down	ENSMUSG00000023992	95.8249	6.43676e-06	0.00244854	EMPCcl4	-0.949615	-4.51151	FALSE	FALSE	FALSE	FALSE	NA	NA	NA	0	0	0	FALSE
				Trim25	Trim25	Trim25	Direct Promoter	TRUE	TRUE	2	up	ENSMUSG00000000275	769.169	3.76402e-09	2.11162e-06	bUpk3b;Late-Mesoderm;Mesoderm-Hoxa;Mesoderm-Hoxb	0.973482	5.89424	FALSE	FALSE	TRUE	FALSE	-2852,-68,+5124	5124	-68	3	1	1	TRUE
				Trim30a	Trim30a	Trim30a	No Signal	FALSE	TRUE	1	up	ENSMUSG00000030921	113.268	1.82059e-10	1.25347e-07	Late-Mesoderm	1.61301	6.37576	FALSE	FALSE	TRUE	FALSE	NA	NA	NA	0	0	0	FALSE
				Tubb2a	Tubb2a	Tubb2a	Direct Promoter	TRUE	FALSE	0	up	ENSMUSG00000058672	841.584	0.000222125	0.0446536	Mesoderm-Hoxa	0.364995	3.69243	FALSE	FALSE	FALSE	FALSE	-9075,-2121,-11,+15459	15459	-11	4	1	1	TRUE
				Tyrobp	Tyrobp	Tyrobp	No Signal	FALSE	TRUE	2	down	ENSMUSG00000030579	3191.75	1.1458e-05	0.00234766	EMP	-0.631313	-4.38765	TRUE	TRUE	FALSE	FALSE	NA	NA	NA	0	0	0	FALSE
				Ube2l6	Ube2l6	Ube2l6	Outside Promoter	FALSE	TRUE	1	up	ENSMUSG00000027078	352.926	7.49919e-07	0.000298922	Late-Mesoderm;Mesoderm-Hoxb	0.76106	4.94797	FALSE	FALSE	TRUE	FALSE	1841	1841	NA	1	0	0	TRUE
				Ucp2	Ucp2	Ucp2	Direct Promoter	TRUE	TRUE	1	down	ENSMUSG00000033685	380.822	1.92645e-05	0.00270464	EMP;EMPSepp1	-0.786789	-4.27325	TRUE	FALSE	FALSE	FALSE	-351	NA	-351	1	1	0	TRUE
				Usp18	Usp18	Usp18	No Signal	FALSE	TRUE	2	up	ENSMUSG00000030107	207.872	1.85281e-26	7.01611e-23	aIgfbp7;bUpk3b;Endothelium;Hematopoietic;Late-Mesoderm;Megakaryocyte;Mesoderm-Hoxa;Mesoderm-Hoxb	3.05115	10.6443	FALSE	TRUE	TRUE	FALSE	NA	NA	NA	0	0	0	FALSE
				Xaf1	Xaf1	Xaf1	No Signal	FALSE	TRUE	1	up	ENSMUSG00000040483	118.202	1.05475e-09	6.39049e-07	Late-Mesoderm;Mesoderm-Hoxa	1.39864	6.1009	FALSE	FALSE	TRUE	FALSE	NA	NA	NA	0	0	0	FALSE
				Zcchc16	Zcchc16	Zcchc16	No Signal	FALSE	FALSE	0	up	ENSMUSG00000071679	2560.62	6.58177e-09	9.68014e-06	aWnt2G1;Late-Mesoderm;Mesoderm-Hoxa;Mesoderm-Hoxb	0.623495	5.80126	FALSE	FALSE	FALSE	FALSE	NA	NA	NA	0	0	0	FALSE
				Zfp608	Zfp608	Zfp608	Outside Promoter	FALSE	TRUE	2	down	-4.57875	down	TRUE

## Sheet: Sheet1
Direct Promoter					Close Promoter		Outside Promoter					No Signal
Aig1	Fnip2	Nceh1	Bst2	P4ha2	Atxn1	Fam46a	Adssl1	Gas2l3	Robo2	Arhgap40	Phgdh	AF251705	Nov	Calml4	Igtp
Alcam	Fos	Osbpl8	Carhsp1	Parp12	Cadm1	Hist1h1b	Afp	Gpr137b	Sgk1	Bin1	Rtp4	Apobec1	Nrk	Ccl3	Iigp1
Anxa4	Fth1	Plgrkt	Ccl12	Plcb1	Ctss	Marcksl1	Ahnak2	Grik3	Shroom3	Car2	S100a6	Atp6v0d2	Ntm	Cd86	Irf7
Aplp2	Ftl1	Plk2	Cks2	Pnp	Fam155a	Plpp3	Ank	Hmga2	Slc15a3	Ccl2	Serpinh1	Cd84	Pcdh17	Col3a1	Isg15
Apob	Gadd45b	Psap	Cmpk2	Rbpj	Fyb	Ralgps2	Ankrd44	Igfbp7	Slc23a2	Col1a1	Smoc2	Clec4a2	Pla2g7	Crip1	Krt13
App	Gm42418	Rab7b	Ctnnal1	Rnf213	Lrp1	Selm	Anxa1	Kitl	Sox4	Col1a2	Sp100	Csf1r	Rgs1	Dcn	Ldb2
Arhgap18	Gns	Rbm47	Dab2	Rsad2	Mcc		Anxa5	Large	Stab2	Col4a6	Sparc	Dpysl3	Rhox5	Ddx60	Lgals9
Arsb	Hexa	Runx1	Ddx58	Slc1a3	Npc2		Arhgap24	Lef1	Stox2	Col5a2	Stim1	Dqx1	Sash1	Dppa5a	Lum
Atf3	Hexb	Serpinb6a	Ehd1	Sntb1	Pid1		Arl11	Lgals1	Syk	Cpz	Tm7sf2	Fabp4	Serpinb6b	Ednrb	Ly6e
Atp2b1	Hspb1	Smad7	Eif4ebp1	Snx2	S100a11		Blnk	Lgals3	Thsd7a	Cxcl10	Ube2l6	Fat3	Serpine2	Eif2ak2	Lyve1
Bach2	Id1	Spred2	Elovl1	Stat1	Soat1		Cd300a	Lhfp	Timp2	Egfl7		Gatm	Tmem106a	Fcgr2b	Nhs
Batf3	Id2	Tmem104	Fuca2	Stat2	Syngr1		Cd36	Mafb	Zfp608	Fabp3		Gm10116	Trem2	Fcrls	Oas1a
C3ar1	Ier5	Tmem37	Herpud1	Tor3a	Tacstd2		Cd9	Marcks	2010111I01Rik	Fam71a		Gpr34	Tyrobp	Gbp2	Oasl2
Camk2d	Igf1	Tmsb10	Ifih1	Trim25	Tnfrsf12a		Cdh2	Mthfs		Gm4951		H19		Gbp2b	Pf4
Cd63	Itga6	Ucp2	Ifit1	Tubb2a			Cdkn2a	Myo1f		Ifi35		Hba-a1		Gbp3	Plac8
Cdo1	Jun		Ifit3				Colec12	Piezo2		Ifit2		Hba-x		Gbp7	Postn
Creb5	Jund		Ifitm3				Cryab	Plau		Igfbp4		Hcn1		H2-D1	Rspo1
Creg1	Kcnq1ot1		Irf9				Ctsl	Plxdc2		Irgm1		Igsf6		H2-T22	Samd9l
Cst3	Klf4		Kdelr3				Dock10	Pmp22		Irgm2		Klf2		Hbb-bt	Srgap3
Dlc1	Lrp12		Krt18				Emp1	Prkg1		Kcnk3		Lilr4b		Hs6st3	Tmed3
Ebf1	Map1b		Lgals3bp				Fabp5	Prrx1		Magi1		Lilrb4a		Ifi27	Trim30a
Eepd1	Mdfic		Mitd1				Fam20c	Pvt1		Mest		Lrpap1		Ifi27l2a	Usp18
Egr1	Mecom		Mylip				Filip1	Rasa1		Mrc1		Lyz2		Ifi44	Xaf1
Emp3	Mt1		Nupr1				Gadd45g	Reps2		Nrp1		Ms4a6c		Ifit3b	Zcchc16
Entpd1	Myof		Oasl1				Gap43	Rhou		Parp14		Ms4a6d		Igf2
Legend
Apob	Down Regulated			App (italic)	Endoce Target (+)			Kcnq1ot1	Shared w/ Literature DEGs = 1				Cdo1 (bold)	Common with Zfp711-KO DEGs
Pnp	Up Regulated			Mdfic	Endoce Target (-)			Klf4	Shared w/ Literature DEGs > 1

## Sheet: sTable_4B_Atf3_DESeq2_summary
				Supplementary Table_4B_Atf3_DESeq2_summary
				Idents	avg_exp_Atf3	total_genes	included_genes	excluded_g	padj0_05	uppadj0_05	downpadj0_05	padj0_01	uppadj0_01	downpadj0_01	padj0_1	uppadj0_1	downpadj0_1
				EMP_Ccl4_Sepp1	5,84142769038843	27998	8534	19464	150	41	109	92	23	69	202	57	145
CLUSTERS				EMP	4,090654436	27998	9631	18367	124	17	107	74	11	63	158	26	132
Coding_name	Cluster_name	New Name in Manuscript		Late-Mesoderm	1,221763253	27998	16083	11915	89	69	20	58	49	9	130	90	40
Blood_Progenitors	HEP/BP	HEP/BP		EMPSepp1	7,682101543	27998	6037	21961	81	34	47	55	19	36	114	47	67
EMP	EMP	EMP		Mesoderm-Hoxa	1,333990396	27998	14821	13177	69	46	23	37	30	7	94	61	33
Endothelium	Endothelium	Endothelium		Hematopoietic	1,771362951	27998	12564	15434	45	15	30	29	11	18	56	16	40
Epiblast	Epiblast	Epiblast		Mesoderm-Hoxb	1,085617038	27998	14423	13575	30	25	5	22	19	3	37	27	10
Erythroid	Erythroid	Erythroid		aWnt2G1	2,011345996	27998	12000	15998	23	18	5	18	15	3	26	21	5
ExE_Ectoderm	Amniotic Ectoderm	Amniotic-Ectoderm		Endothelium	2,071222533	27998	9501	18497	23	17	6	18	13	5	28	20	8
ExE_Endoderm	Visceral Endoderm	Visceral-Endoderm		EMPCcl4	3,843843936	27998	7383	20615	19	5	14	13	4	9	24	7	17
Megakaryocyte	MkP	MkP		aFgf12SG2M	1,245814755	27998	12128	15870	16	12	4	9	7	2	19	14	5
Mesoderm_Hoxa	Limb Mesoderm and Allantois	Limb Mesoderm-Allantois		bUpk3b	0,753429727	27998	11721	16277	15	14	1	13	12	1	16	14	2
Mesoderm_Hoxb	Mesenchyme and Epicardium	Mesenchyme-Epicardium		aIgfbp7	1,550261291	27998	11806	16192	15	10	5	10	8	2	15	10	5
Mesoderm_Ifit1	Atf3-KO Enriched	Atf3-KO-Enriched		bPlxna4	1,660048886	27998	12553	15445	14	10	4	10	6	4	19	13	6
Mesoderm_Mixl1	Nascent Mesoderm	Nascent-Mesoderm		bStard8	0,427434418	27998	10385	17613	10	4	6	5	2	3	12	5	7
Naive	Naive Pluripotency	Naive-Pluripotency		aActc1	0,766748189	27998	11745	16253	9	6	3	7	5	2	13	8	5
PGC	PGC	PGC		Megakaryocyte	0,316901955	27998	5902	22096	6	5	1	5	4	1	6	5	1
Primitive_Streak	Primitive Streak	Primitive-Streak		Erythroid	0,858070563	27998	9409	18589	6	5	1	5	4	1	11	9	2
				EarlyDiff	0,556561885	27998	13574	14424	5	1	4	5	1	4	5	1	4
				aDach1	0,750496807	27998	10860	17138	5	3	2	5	3	2	5	3	2
SUBCLUSTERS				Ery3	1,284466699	27998	6849	21149	5	3	2	5	3	2	5	3	2
Coding_name	Subluster_name	New Name in Manuscript		Ery2	0,80560536	27998	5400	22598	4	3	1	4	3	1	4	3	1
aActc1	Allantois 1	Allantois#1		bCacna1d	1,000693634	27998	10173	17825	4	3	1	4	3	1	6	5	1
aDach1	Limb Mesoderm 2	Limb-Mesoderm#2		ExE-Ectoderm	1,535016086	27998	9276	18722	4	3	1	4	3	1	4	3	1
aFgf12SG2M	Allantois 3	Allantois#3		MegP1	0,212405379	27998	3827	24171	3	3	0	3	3	0	3	3	0
aGreb1	Limb Mesoderm 1	Limb-Mesoderm#1		EndCyp26b1	2,816041403	27998	2829	25169	3	1	2	3	1	2	3	1	2
aIgfbp7	Allantois 4	Allantois#4		EnXFgf5	0,200801771	27998	3886	24112	2	1	1	0	0	0	2	1	1
aWnt2G1	Allantois 2	Allantois#2		Mesoderm-Mixl1	0,23821682	27998	9961	18037	2	0	2	2	0	2	3	0	3
baIfit1	Atf3-KO Enriched	Atf3-KO-Enriched		MesoMixl1	0,23821682	27998	9961	18037	2	0	2	2	0	2	3	0	3
bCacna1d	Epicardium 1	Epicardium#1		bFgf15	0,256925835	27998	9975	18023	2	1	1	1	0	1	2	1	1
bFgf15	Lateral Plate Mesoderm	Lateral-Plate-Mesoderm		Epiblast	0,677462562	27998	9851	18147	2	0	2	1	0	1	3	1	2
bNrxn3	Epicardium 2	Epicardium#2		Epib	0,677462562	27998	9851	18147	2	0	2	1	0	1	3	1	2
bPlxna4	Epicardium 3	Epicardium#3		bNrxn3	0,936260151	27998	8658	19340	2	1	1	2	1	1	2	1	1
BPr	HEP/BP	HEP/BP		EcXSfn	1,349824971	27998	7675	20323	2	1	1	1	0	1	3	2	1
bStard8	Mesenchyme 1	Mesenchyme#1		EcXCldn3	1,777018695	27998	6790	21208	2	1	1	1	0	1	3	1	2
bUpk3b	Mesenchyme 2	Mesenchyme#2		EndGadd45g	1,839371652	27998	7803	20195	2	1	1	2	1	1	2	1	1
EcXAnxa1	Amniotic Ectoderm 3	Amniotic-Ectoderm#3		EndCdh5	2,211924828	27998	6754	21244	2	1	1	2	1	1	2	1	1
EcXCldn3	Amniotic Ectoderm 2	Amniotic-Ectoderm#2		Naive	0,1550287	27998	9948	18050	1	0	1	1	0	1	1	0	1
EcXSfn	Amniotic Ectoderm 1	Amniotic-Ectoderm#1		Naive	0,1550287	27998	9948	18050	1	0	1	1	0	1	1	0	1
EMPCcl4	EMP 3	EMP#3		MegP3	0,21008329	27998	3533	24465	1	1	0	1	1	0	1	1	0
EMPIl17ra	EMP 2	EMP#2		Ery1a	0,325639736	27998	7349	20649	1	0	1	1	0	1	2	1	1
EMPNrg1	EMP 1	EMP#1		Blood-Progenitors	0,375653475	27998	8470	19528	1	0	1	1	0	1	1	0	1
EMPSepp1	EMP 4	EMP#4		BPr	0,375653475	27998	8470	19528	1	0	1	1	0	1	1	0	1
EndCdh5	Endothelium 2	Endothelium#2		PSMesp1	0,423045329	27998	6630	21368	1	0	1	1	0	1	1	0	1
EndCyp26b1	Endocardium	Endocardium		Primitive-Streak	0,584585924	27998	8912	19086	1	0	1	1	0	1	1	0	1
EndGadd45g	Endothelium 1	Endothelium#1		aGreb1	0,686555976	27998	9686	18312	1	0	1	1	0	1	1	0	1
EndRsad2	Endothelium 3	Endothelium#3		Ery1b	0,704430374	27998	5592	22406	1	0	1	1	0	1	1	0	1
EnXFgf5	Anterior Primitive Streak	Anterior-Primitive-Streak		PST	0,725649543	27998	7326	20672	1	0	1	1	0	1	1	0	1
EnXTtr	Visceral Endoderm	Visceral-Endoderm		EndRsad2	0,860443134	27998	1045	26953	1	1	0	1	1	0	1	1	0
Epib	Epiblast	Epiblast		EnXTtr	1,338352041	27998	3740	24258	1	0	1	1	0	1	1	0	1
Ery1a	Erythroid 1	Erythroid#1		EMPIl17ra	2,013739972	27998	4352	23646	1	0	1	1	0	1	1	0	1
Ery1b	Erythroid 2	Erythroid#2		PGC	0,172381019	27998	6469	21529	0	0	0	0	0	0	0	0	0
Ery2	Erythroid 3	Erythroid#3		PGC	0,172381019	27998	6469	21529	0	0	0	0	0	0	0	0	0
Ery3	Erythroid 4	Erythroid#4		EMPNrg1	0,304382109	27998	5492	22506	0	0	0	0	0	0	0	0	0
MegP1	MkP 1	MkP#1		Mesoderm-Ifit1	0,388817145	27998	5179	22819	0	0	0	0	0	0	2	1	1
MegP2	MEP	MEP		baIfit1	0,388817145	27998	5179	22819	0	0	0	0	0	0	2	1	1
MegP3	MkP 2	MkP#2		ExE-Endoderm	0,786207758	27998	6122	21876	0	0	0	0	0	0	1	0	1
MesoMixl1	Nascent Mesoderm	Nascent-Mesoderm		MegP2	1,042804636	27998	706	27292	0	0	0	0	0	0	0	0	0
Naive	Naive Pluripotency			EcXAnxa1	1,390295368	27998	2465	25533	0	0	0	0	0	0	1	0	1
PGC	PGC
PSMesp1	Primitive Streak 2	Primitive-Streak#2
PST	Primitive Streak 1	Primitive-Streak#1

## Sheet: sTable_4C_Atf3_DESeq2_Late_Meso
Supplementary Table_4C_Atf3_DESeq2_Late_Mesoderm
gene	baseMean	log2FoldChange	lfcSE	stat	pvalue	padj	gene_id
Atf3	5099.02	-3.64128	0.244712	-14.8799	4.4546e-50	6.74738e-46	ENSMUSG00000026628		CLUSTERS
Ifit1	375.561	2.74538	0.205016	13.3911	6.81957e-41	5.1648e-37	ENSMUSG00000034459		Coding_name	Cluster_name	New Name in Manuscript
Rsad2	161.45	2.83283	0.261951	10.8144	2.9435e-27	1.48617e-23	ENSMUSG00000020641		Blood_Progenitors	HEP/BP	HEP/BP
Usp18	207.872	1.95195	0.183379	10.6443	1.85281e-26	7.01611e-23	ENSMUSG00000030107		EMP	EMP	EMP
Stat1	895.81	1.20875	0.118937	10.163	2.90135e-24	8.78934e-21	ENSMUSG00000026104		Endothelium	Endothelium	Endothelium
Isg15	1348.41	2.31305	0.244238	9.47048	2.78561e-21	7.03228e-18	ENSMUSG00000035692		Epiblast	Epiblast	Epiblast
Ifitm3	7319.81	0.977917	0.105085	9.30595	1.328e-20	2.8736e-17	ENSMUSG00000025492		Erythroid	Erythroid	Erythroid
Oasl2	116.139	2.57427	0.277676	9.27076	1.84832e-20	3.49956e-17	ENSMUSG00000029561		ExE_Ectoderm	Amniotic Ectoderm	Amniotic-Ectoderm
Ifit3	225.259	1.60776	0.18043	8.91068	5.07186e-19	8.53594e-16	ENSMUSG00000074896		ExE_Endoderm	Visceral Endoderm	Visceral-Endoderm
Rtp4	103.698	2.16117	0.254316	8.49797	1.92932e-17	2.92233e-14	ENSMUSG00000033355		Megakaryocyte	MkP	MkP
Gbp3	105.763	1.89402	0.241325	7.8484	4.21377e-15	5.80236e-12	ENSMUSG00000028268		Mesoderm_Hoxa	Limb Mesoderm and Allantois	Limb Mesoderm-Allantois
Lgals3bp	483.781	0.954627	0.1291	7.39445	1.41992e-13	1.7923e-10	ENSMUSG00000033880		Mesoderm_Hoxb	Mesenchyme and Epicardium	Mesenchyme-Epicardium
Gbp7	241.53	1.40281	0.194018	7.23033	4.81825e-13	5.61401e-10	ENSMUSG00000040253		Mesoderm_Ifit1	Atf3-KO Enriched	Atf3-KO-Enriched
Lum	6831.62	0.613776	0.0872877	7.03165	2.04111e-12	2.20833e-09	ENSMUSG00000036446		Mesoderm_Mixl1	Nascent Mesoderm	Nascent-Mesoderm
Ddx58	308.369	1.04029	0.150292	6.92179	4.45987e-12	4.50358e-09	ENSMUSG00000040296		Naive	Naive Pluripotency	Naive-Pluripotency
Irf9	302.025	1.08663	0.162531	6.68569	2.2984e-11	2.17587e-08	ENSMUSG00000002325		PGC	PGC	PGC
Ddx60	119.515	1.51947	0.22766	6.67429	2.48424e-11	2.21346e-08	ENSMUSG00000037921		Primitive_Streak	Primitive Streak	Primitive-Streak
Ifi44	43.8549	2.4039	0.360953	6.65985	2.74099e-11	2.30654e-08	ENSMUSG00000028037
Col1a2	29691.9	0.466474	0.0702838	6.637	3.20129e-11	2.55211e-08	ENSMUSG00000029661
Dcn	2442.64	0.658564	0.100892	6.52743	6.69082e-11	5.06729e-08	ENSMUSG00000019929		SUBCLUSTERS
Fam71a	439.772	3.07237	0.479537	6.40695	1.48455e-10	1.07079e-07	ENSMUSG00000091017		Coding_name	Subluster_name	New Name in Manuscript
Trim30a	113.268	1.61301	0.252991	6.37576	1.82059e-10	1.25347e-07	ENSMUSG00000030921		aActc1	Allantois 1	Allantois#1
Filip1	833.157	-0.568403	0.0899089	-6.32199	2.58216e-10	1.70052e-07	ENSMUSG00000034898		aDach1	Limb Mesoderm 2	Limb-Mesoderm#2
Eif2ak2	2273.59	0.503471	0.0809818	6.21709	5.06464e-10	3.19642e-07	ENSMUSG00000024079		aFgf12SG2M	Allantois 3	Allantois#3
Xaf1	118.202	1.39864	0.229252	6.1009	1.05475e-09	6.39049e-07	ENSMUSG00000040483		aGreb1	Limb Mesoderm 1	Limb-Mesoderm#1
Ifit3b	55.7632	2.06341	0.342347	6.02723	1.66789e-09	9.71677e-07	ENSMUSG00000062488		aIgfbp7	Allantois 4	Allantois#4
Trim25	769.169	0.528005	0.0895799	5.89424	3.76402e-09	2.11162e-06	ENSMUSG00000000275		aWnt2G1	Allantois 2	Allantois#2
Gbp2b	88.5263	1.32624	0.233686	5.6753	1.38444e-08	7.48931e-06	ENSMUSG00000040264		baIfit1	Atf3-KO Enriched	Atf3-KO-Enriched
Bst2	3365.83	1.53843	0.281218	5.47059	4.48546e-08	2.3428e-05	ENSMUSG00000046718		bCacna1d	Epicardium 1	Epicardium#1
Ifi27	228.993	1.16471	0.21429	5.43521	5.47321e-08	2.76343e-05	ENSMUSG00000064215		bFgf15	Lateral Plate Mesoderm	Lateral-Plate-Mesoderm
Iigp1	203.384	0.993237	0.188525	5.26847	1.37565e-07	6.72162e-05	ENSMUSG00000054072		bNrxn3	Epicardium 2	Epicardium#2
Parp14	71.5226	1.49569	0.285888	5.23172	1.6794e-07	7.94934e-05	ENSMUSG00000034422		bPlxna4	Epicardium 3	Epicardium#3
Zcchc16	2560.62	0.386572	0.0745124	5.18802	2.12536e-07	9.46849e-05	ENSMUSG00000071679		BPr	HEP/BP	HEP/BP
Col1a1	22687.1	0.423754	0.0816133	5.19222	2.07803e-07	9.46849e-05	ENSMUSG00000001506		bStard8	Mesenchyme 1	Mesenchyme#1
Ifih1	145.292	1.07114	0.210666	5.08454	3.68517e-07	0.000159484	ENSMUSG00000026896		bUpk3b	Mesenchyme 2	Mesenchyme#2
Col5a2	7560.79	0.321073	0.0639914	5.01745	5.23625e-07	0.000220315	ENSMUSG00000026042		EcXAnxa1	Amniotic Ectoderm 3	Amniotic-Ectoderm#3
Irgm1	120.658	0.944263	0.190448	4.9581	7.11855e-07	0.000291418	ENSMUSG00000046879		EcXCldn3	Amniotic Ectoderm 2	Amniotic-Ectoderm#2
Ube2l6	352.926	0.735491	0.148645	4.94797	7.49919e-07	0.000298922	ENSMUSG00000027078		EcXSfn	Amniotic Ectoderm 1	Amniotic-Ectoderm#1
Smoc2	2299.31	0.449519	0.0909547	4.94222	7.7236e-07	0.000299973	ENSMUSG00000023886		EMPCcl4	EMP 3	EMP#3
Hcn1	702.804	-0.495062	0.102313	-4.83872	1.30679e-06	0.000493239	ENSMUSG00000021730		EMPIl17ra	EMP 2	EMP#2
Samd9l	50.9058	1.62072	0.335576	4.82966	1.36767e-06	0.000493239	ENSMUSG00000047735		EMPNrg1	EMP 1	EMP#1
Lgals9	157.413	0.881958	0.182519	4.83216	1.35063e-06	0.000493239	ENSMUSG00000001123		EMPSepp1	EMP 4	EMP#4
Id1	6969.34	-0.413305	0.0857241	-4.82134	1.42596e-06	0.000502301	ENSMUSG00000042745		EndCdh5	Endothelium 2	Endothelium#2
Rnf213	949.45	0.633073	0.132312	4.7847	1.71244e-06	0.000589509	ENSMUSG00000070327		EndCyp26b1	Endocardium	Endocardium
Oas1a	22.4012	2.21539	0.473576	4.67801	2.89679e-06	0.000975058	ENSMUSG00000052776		EndGadd45g	Endothelium 1	Endothelium#1
Zfp608	2500.29	-0.280927	0.0613545	-4.57875	4.67756e-06	0.00154024	ENSMUSG00000052713		EndRsad2	Endothelium 3	Endothelium#3
P4ha2	2826.09	0.308871	0.0687058	4.49556	6.93859e-06	0.00223615	ENSMUSG00000018906		EnXFgf5	Anterior Primitive Streak	Anterior-Primitive-Streak
Tor3a	119.36	0.884707	0.203707	4.34304	1.40527e-05	0.004344	ENSMUSG00000060519		EnXTtr	Visceral Endoderm	Visceral-Endoderm
Ifi35	291.769	0.60546	0.139307	4.34623	1.38496e-05	0.004344	ENSMUSG00000010358		Epib	Epiblast	Epiblast
Plpp3	2052.67	0.412134	0.0960298	4.29173	1.77286e-05	0.0052654	ENSMUSG00000028517		Ery1a	Erythroid 1	Erythroid#1
Crip1	7025.77	0.321853	0.0749353	4.29509	1.74626e-05	0.0052654	ENSMUSG00000006360		Ery1b	Erythroid 2	Erythroid#2
Gm4951	40.312	1.7432	0.410455	4.24699	2.16664e-05	0.00631118	ENSMUSG00000073555		Ery2	Erythroid 3	Erythroid#3
Thsd7a	1244.63	-0.342747	0.0808531	-4.23913	2.24383e-05	0.0064127	ENSMUSG00000032625		Ery3	Erythroid 4	Erythroid#4
Fat3	4535.88	-0.287459	0.0682635	-4.21102	2.54226e-05	0.00700137	ENSMUSG00000074505		MegP1	MkP 1	MkP#1
Parp12	160.834	0.758683	0.180142	4.21159	2.53578e-05	0.00700137	ENSMUSG00000038507		MegP2	MEP	MEP
Robo2	4427.19	-0.362219	0.0862229	-4.20096	2.65787e-05	0.00718906	ENSMUSG00000052516		MegP3	MkP 2	MkP#2
Fuca2	1218.4	0.45712	0.108977	4.19463	2.73312e-05	0.00726291	ENSMUSG00000019810		MesoMixl1	Nascent Mesoderm	Nascent-Mesoderm
Lhfp	3267.01	-0.248363	0.060197	-4.12583	3.69394e-05	0.00964693	ENSMUSG00000048332		Naive	Naive Pluripotency
Gbp2	113.421	0.810974	0.197638	4.10332	4.0726e-05	0.0104555	ENSMUSG00000028270		PGC	PGC
Col3a1	35113.7	0.311551	0.076084	4.09482	4.22493e-05	0.0106658	ENSMUSG00000026043		PSMesp1	Primitive Streak 2	Primitive-Streak#2
Cdo1	755.242	-0.412376	0.101424	-4.06588	4.78516e-05	0.0118556	ENSMUSG00000033022		PST	Primitive Streak 1	Primitive-Streak#1
Stox2	1951.82	-0.282236	0.0694716	-4.06261	4.85276e-05	0.0118556	ENSMUSG00000038143
Cpz	1318.69	0.393977	0.0973035	4.04895	5.1448e-05	0.0123696	ENSMUSG00000036596
Mitd1	1552.01	0.305332	0.0756951	4.0337	5.49049e-05	0.0129944	ENSMUSG00000026088
Stat2	742.238	0.434412	0.108237	4.01352	5.9821e-05	0.0139401	ENSMUSG00000040033
Prrx1	2076.89	-0.302915	0.0756251	-4.00549	6.18903e-05	0.0142038	ENSMUSG00000026586
Smad7	4330.12	-0.326414	0.0819059	-3.98524	6.74132e-05	0.0152404	ENSMUSG00000025880
H2-D1	146.385	0.841967	0.21198	3.97191	7.12979e-05	0.0158816	ENSMUSG00000073411
Mylip	538.299	0.412482	0.104841	3.93437	8.34157e-05	0.0183116	ENSMUSG00000038175
Irf7	24.7067	1.80595	0.459758	3.92804	8.56403e-05	0.0185313	ENSMUSG00000025498
Krt13	905.864	0.404628	0.104978	3.8544	0.000116014	0.0247503	ENSMUSG00000044041
Fam46a	2002.7	0.440858	0.114679	3.8443	0.000120899	0.0254341	ENSMUSG00000032265
H2-T22	352.86	0.503523	0.131283	3.83541	0.000125356	0.0260105	ENSMUSG00000056116
Tnfrsf12a	252.804	-0.550069	0.143554	-3.83179	0.000127213	0.0260391	ENSMUSG00000023905
Calml4	577.207	0.414483	0.108285	3.8277	0.000129344	0.0261223	ENSMUSG00000032246
Piezo2	834.098	-0.363117	0.0960082	-3.78214	0.000155484	0.0309884	ENSMUSG00000041482
Dpysl3	530.012	-0.367104	0.0974259	-3.76803	0.000164538	0.032367	ENSMUSG00000024501
Ifi27l2a	123.976	0.754309	0.201769	3.73848	0.000185139	0.0359525	ENSMUSG00000079017
Cadm1	2421.44	-0.329023	0.0883349	-3.72473	0.000195527	0.0370205	ENSMUSG00000032076
Kdelr3	869.426	0.495299	0.13295	3.72544	0.000194972	0.0370205	ENSMUSG00000010830
Tmed3	3050.17	0.248034	0.0668714	3.70913	0.000207976	0.0388915	ENSMUSG00000032353
Runx1	681.431	-0.510848	0.138342	-3.69266	0.000221923	0.0409935	ENSMUSG00000022952
Irgm2	100.67	0.876798	0.237988	3.68421	0.000229417	0.0418672	ENSMUSG00000069874
Igtp	79.9234	1.12846	0.307176	3.67367	0.000239089	0.0431128	ENSMUSG00000078853
Serpinh1	33611.2	0.197238	0.0539004	3.65931	0.000252893	0.0450655	ENSMUSG00000070436
Cdh2	7333.72	-0.260879	0.0715614	-3.64553	0.000266844	0.0467335	ENSMUSG00000024304
Pvt1	1936.05	-0.320827	0.0880423	-3.64401	0.000268424	0.0467335	ENSMUSG00000097039
Postn	20243.8	0.284025	0.0781876	3.63261	0.000280573	0.047751	ENSMUSG00000027750
Arhgap40	21.1879	2.26378	0.623099	3.63309	0.000280046	0.047751	ENSMUSG00000074625
Psme2	4794.36	0.189249	0.0524784	3.60623	0.00031068	0.0522874	ENSMUSG00000079197
Shroom3	1607.03	-0.272129	0.0756723	-3.59615	0.000322967	0.053758	ENSMUSG00000029381
Lrig1	181.207	-0.569286	0.158537	-3.59086	0.00032959	0.0542641	ENSMUSG00000030029
Ankrd44	839.638	-0.359935	0.100342	-3.5871	0.000334382	0.0544612	ENSMUSG00000052331
Ier5	2365.92	-0.316278	0.0888389	-3.56013	0.000370671	0.0597292	ENSMUSG00000056708
Socs2	1176.51	-0.277665	0.078157	-3.55266	0.000381362	0.0608052	ENSMUSG00000020027
Srgap3	1123.51	0.361447	0.101933	3.54594	0.000391219	0.0617271	ENSMUSG00000030257
Pmepa1	1038.84	-0.466215	0.131901	-3.53458	0.000408431	0.0637783	ENSMUSG00000038400
Slc7a6	1276.77	-0.298826	0.0846246	-3.5312	0.000413681	0.063939	ENSMUSG00000031904
Sparc	45242.4	0.209126	0.0593998	3.52065	0.000430483	0.0658638	ENSMUSG00000018593
Elovl1	2815.46	0.246315	0.0701252	3.51251	0.000443895	0.0672368	ENSMUSG00000006390
Magi1	7781.95	-0.256457	0.0739182	-3.46947	0.000521493	0.073747	ENSMUSG00000045095
Mvk	2301.39	0.218343	0.062973	3.46724	0.000525825	0.073747	ENSMUSG00000041939
S100a6	5656.11	0.318633	0.0918113	3.47052	0.000519446	0.073747	ENSMUSG00000001025
Stim1	1869.71	0.240023	0.0691456	3.47126	0.000518015	0.073747	ENSMUSG00000030987
Dtx3l	96.4913	0.764835	0.220317	3.47152	0.00051753	0.073747	ENSMUSG00000049502
Oas1c	32.0046	1.3308	0.383327	3.47171	0.000517155	0.073747	ENSMUSG00000001166
Slfn5	167.347	0.601181	0.173043	3.47418	0.000512418	0.073747	ENSMUSG00000054404
S100a1	901.017	0.387783	0.1116	3.47474	0.00051134	0.073747	ENSMUSG00000044080
Cttnbp2nl	1341.22	-0.302565	0.0874374	-3.46037	0.00053944	0.0742809	ENSMUSG00000062127
Actn2	177.694	0.628337	0.181482	3.46225	0.000535683	0.0742809	ENSMUSG00000052374
Npas3	956.359	-0.362129	0.104748	-3.45714	0.000545948	0.074425	ENSMUSG00000021010
Rabac1	4076.2	0.22219	0.0643099	3.45499	0.000550313	0.074425	ENSMUSG00000003380
Rgs5	609.925	-0.413486	0.119804	-3.45136	0.000557769	0.0747658	ENSMUSG00000026678
Mex3b	1003.24	-0.310774	0.0901684	-3.44659	0.000567707	0.0749914	ENSMUSG00000057706
Dqx1	457.336	-0.487634	0.141515	-3.44581	0.000569355	0.0749914	ENSMUSG00000009145
Id3	12505.5	-0.292779	0.0852988	-3.4324	0.000598271	0.0776976	ENSMUSG00000007872
Nes	602.029	-0.414642	0.120832	-3.43154	0.00060016	0.0776976	ENSMUSG00000004891
Trps1	3051.72	-0.286915	0.0839539	-3.41753	0.00063193	0.0811174	ENSMUSG00000038679
Rnase4	284.144	0.451748	0.132913	3.39883	0.000676741	0.0861395	ENSMUSG00000021876
Emp2	3112.79	0.254304	0.0749597	3.39254	0.000692484	0.0874087	ENSMUSG00000022505
Popdc2	734.126	-0.299625	0.0888876	-3.37083	0.000749416	0.0933447	ENSMUSG00000022803
Fst	1038.71	0.346505	0.102959	3.36546	0.000764161	0.0933447	ENSMUSG00000021765
Lgals8	657.084	0.330073	0.0980287	3.3671	0.000759623	0.0933447	ENSMUSG00000057554
Fam132a	996.429	0.295745	0.0878096	3.36803	0.000757079	0.0933447	ENSMUSG00000023571
Rims2	2101.77	-0.321815	0.0957304	-3.36168	0.000774691	0.0938739	ENSMUSG00000037386
Col4a5	9846.74	0.242837	0.0723254	3.35756	0.000786347	0.0945301	ENSMUSG00000031274
Grn	2045.55	0.219611	0.0655006	3.35281	0.000799949	0.0954081	ENSMUSG00000034708
Spred1	3281.64	-0.263088	0.0786634	-3.34447	0.000824394	0.0975555	ENSMUSG00000027351
Simc1	972.841	-0.282817	0.0847656	-3.33646	0.000848517	0.0994047	ENSMUSG00000043183
Tm7sf2	870.034	0.351187	0.105305	3.33495	0.000853146	0.0994047	ENSMUSG00000024799

## Sheet: sTable_4D_Atf3_DESeq2_Hematopoi
Supplementary Table_4D_Atf3_DESeq2_Hematopoietic
gene	baseMean	log2FoldChange	lfcSE	stat	pvalue	padj	gene_id
Atf3	1285.23	-3.87884	0.194721	-19.92	2.73173e-88	3.43187e-84	ENSMUSG00000026628			CLUSTERS
Fam71a	142.051	4.44999	0.323666	13.7487	5.18485e-43	3.25686e-39	ENSMUSG00000091017			Coding_name	Cluster_name	New Name in Manuscript
Lgals3	436.609	-3.29462	0.448519	-7.34556	2.04902e-13	8.58062e-10	ENSMUSG00000050335			Blood_Progenitors	HEP/BP	HEP/BP
Anxa1	131.688	-2.49715	0.368262	-6.78091	1.1942e-11	3.7507e-08	ENSMUSG00000024659			EMP	EMP	EMP
Isg15	1070.02	1.5142	0.225146	6.72538	1.75133e-11	4.4004e-08	ENSMUSG00000035692			Endothelium	Endothelium	Endothelium
Rnf213	265.779	1.0217	0.160019	6.38489	1.71525e-10	3.59144e-07	ENSMUSG00000070327			Epiblast	Epiblast	Epiblast
Emp1	43.1362	-3.69839	0.586137	-6.30977	2.79457e-10	5.01545e-07	ENSMUSG00000030208			Erythroid	Erythroid	Erythroid
Usp18	109.159	1.3367	0.216663	6.16951	6.8501e-10	1.07572e-06	ENSMUSG00000030107			ExE_Ectoderm	Amniotic Ectoderm	Amniotic-Ectoderm
Atp6v0d2	39.1759	-4.92353	0.827464	-5.95014	2.67906e-09	3.73968e-06	ENSMUSG00000028238			ExE_Endoderm	Visceral Endoderm	Visceral-Endoderm
Ifitm3	1600.3	0.619345	0.108284	5.71961	1.06767e-08	1.34131e-05	ENSMUSG00000025492			Megakaryocyte	MkP	MkP
Pcdh17	195.755	-0.923026	0.17065	-5.40889	6.34168e-08	7.24278e-05	ENSMUSG00000035566			Mesoderm_Hoxa	Limb Mesoderm and Allantois	Limb Mesoderm-Allantois
Cd36	27.621	-2.25315	0.447239	-5.03791	4.70637e-07	0.000492717	ENSMUSG00000002944			Mesoderm_Hoxb	Mesenchyme and Epicardium	Mesenchyme-Epicardium
Rab7b	170.263	-1.57105	0.325525	-4.82622	1.39149e-06	0.00134472	ENSMUSG00000052688			Mesoderm_Ifit1	Atf3-KO Enriched	Atf3-KO-Enriched
Kitl	187.508	-1.15785	0.246237	-4.70219	2.57392e-06	0.00230972	ENSMUSG00000019966			Mesoderm_Mixl1	Nascent Mesoderm	Nascent-Mesoderm
Irf7	71.6381	1.42663	0.310128	4.60012	4.22238e-06	0.00312034	ENSMUSG00000025498			Naive	Naive Pluripotency	Naive-Pluripotency
S100a6	221.908	-0.947034	0.205721	-4.6035	4.15459e-06	0.00312034	ENSMUSG00000001025			PGC	PGC	PGC
Serpinb6b	226.82	-1.39874	0.302739	-4.62026	3.83257e-06	0.00312034	ENSMUSG00000042842			Primitive_Streak	Primitive Streak	Primitive-Streak
Cxcl10	72.0089	1.83921	0.406072	4.52926	5.91903e-06	0.00372817	ENSMUSG00000034855
Fabp4	17.1143	-5.58409	1.23308	-4.52858	5.93826e-06	0.00372817	ENSMUSG00000062515
Rtp4	80.9978	1.32828	0.293974	4.51836	6.23191e-06	0.00372817	ENSMUSG00000033355			SUBCLUSTERS
Stat1	243.387	0.685388	0.150794	4.54519	5.48867e-06	0.00372817	ENSMUSG00000026104			Coding_name	Subluster_name	New Name in Manuscript
Gpr137b	97.6697	-1.55493	0.34637	-4.48921	7.14885e-06	0.00408232	ENSMUSG00000021306			aActc1	Allantois 1	Allantois#1
Cmpk2	37.7586	1.58211	0.35408	4.46824	7.88651e-06	0.0041801	ENSMUSG00000020638			aDach1	Limb Mesoderm 2	Limb-Mesoderm#2
Gap43	308.127	-0.938134	0.210081	-4.46557	7.98554e-06	0.0041801	ENSMUSG00000047261			aFgf12SG2M	Allantois 3	Allantois#3
Fam20c	22.8795	-3.2173	0.726525	-4.42834	9.49627e-06	0.00477207	ENSMUSG00000025854			aGreb1	Limb Mesoderm 1	Limb-Mesoderm#1
Cadm1	281.116	-1.20295	0.273437	-4.39937	1.08567e-05	0.0052459	ENSMUSG00000032076			aIgfbp7	Allantois 4	Allantois#4
Rgs1	188.565	-1.33025	0.303544	-4.38239	1.17384e-05	0.00546185	ENSMUSG00000026358			aWnt2G1	Allantois 2	Allantois#2
Stab2	113.332	-1.09079	0.252673	-4.31702	1.58148e-05	0.00709578	ENSMUSG00000035459			baIfit1	Atf3-KO Enriched	Atf3-KO-Enriched
Ifi35	241.665	0.628331	0.147292	4.2659	1.991e-05	0.00862513	ENSMUSG00000010358			bCacna1d	Epicardium 1	Epicardium#1
Myof	45.2453	-2.21917	0.52578	-4.22072	2.43528e-05	0.0101982	ENSMUSG00000048612			bFgf15	Lateral Plate Mesoderm	Lateral-Plate-Mesoderm
Osbpl8	628.97	-0.764942	0.181914	-4.20497	2.61116e-05	0.0105819	ENSMUSG00000020189			bNrxn3	Epicardium 2	Epicardium#2
Arl11	27.5387	-2.15868	0.529964	-4.07326	4.63597e-05	0.017649	ENSMUSG00000043157			bPlxna4	Epicardium 3	Epicardium#3
Lilr4b	43.7928	-1.79982	0.441624	-4.07545	4.59263e-05	0.017649	ENSMUSG00000089672			BPr	HEP/BP	HEP/BP
Sgk1	205.149	-0.750119	0.184763	-4.0599	4.90942e-05	0.0181403	ENSMUSG00000019970			bStard8	Mesenchyme 1	Mesenchyme#1
Ifit1	109.402	1.1666	0.294275	3.96432	7.36061e-05	0.0256865	ENSMUSG00000034459			bUpk3b	Mesenchyme 2	Mesenchyme#2
Syngr1	669.747	-0.914369	0.230411	-3.96843	7.23492e-05	0.0256865	ENSMUSG00000022415			EcXAnxa1	Amniotic Ectoderm 3	Amniotic-Ectoderm#3
2010111I01Rik	453.837	-0.717786	0.182597	-3.93098	8.45989e-05	0.0287248	ENSMUSG00000021458			EcXCldn3	Amniotic Ectoderm 2	Amniotic-Ectoderm#2
Iigp1	28.3533	1.87866	0.484469	3.87777	0.000105419	0.034774	ENSMUSG00000054072			EcXSfn	Amniotic Ectoderm 1	Amniotic-Ectoderm#1
Nov	14.4108	-2.76664	0.714527	-3.87199	0.000107951	0.034774	ENSMUSG00000037362			EMPCcl4	EMP 3	EMP#3
Ddx58	97.1868	0.884482	0.23243	3.80536	0.000141595	0.0444716	ENSMUSG00000040296			EMPIl17ra	EMP 2	EMP#2
Batf3	65.5171	-1.18852	0.313413	-3.79218	0.00014933	0.0449021	ENSMUSG00000026630			EMPNrg1	EMP 1	EMP#1
Blnk	27.9078	-1.83152	0.4832	-3.7904	0.000150405	0.0449021	ENSMUSG00000061132			EMPSepp1	EMP 4	EMP#4
Plau	43.4249	-1.60795	0.424818	-3.78503	0.000153689	0.0449021	ENSMUSG00000021822			EndCdh5	Endothelium 2	Endothelium#2
Hbb-bt	245.841	1.16225	0.309157	3.75942	0.000170309	0.0475464	ENSMUSG00000073940			EndCyp26b1	Endocardium	Endocardium
Igsf6	60.5613	-1.43451	0.381436	-3.76082	0.000169356	0.0475464	ENSMUSG00000035004			EndGadd45g	Endothelium 1	Endothelium#1
Adam19	98.0988	-0.843033	0.226049	-3.72943	0.000191912	0.0524128	ENSMUSG00000011256			EndRsad2	Endothelium 3	Endothelium#3
Pid1	62.3917	-1.61253	0.437335	-3.68716	0.000226768	0.060397	ENSMUSG00000045658			EnXFgf5	Anterior Primitive Streak	Anterior-Primitive-Streak
Slc23a2	292.778	-0.710582	0.192951	-3.68272	0.000230761	0.060397	ENSMUSG00000027340			EnXTtr	Visceral Endoderm	Visceral-Endoderm
Dysf	123.583	-1.00614	0.273637	-3.67691	0.00023608	0.0605281	ENSMUSG00000033788			Epib	Epiblast	Epiblast
Tmem104	58.4671	-1.30922	0.357385	-3.66333	0.000248955	0.0625523	ENSMUSG00000045980			Ery1a	Erythroid 1	Erythroid#1
Mdfic	123.936	-1.01866	0.278628	-3.65599	0.000256188	0.0631078	ENSMUSG00000041390			Ery1b	Erythroid 2	Erythroid#2
Ahnak2	39.6501	-1.61184	0.445464	-3.61835	0.000296492	0.0716314	ENSMUSG00000072812			Ery2	Erythroid 3	Erythroid#3
Lrp1	214.729	-1.17082	0.325382	-3.59828	0.000320323	0.0745227	ENSMUSG00000040249			Ery3	Erythroid 4	Erythroid#4
Vim	5129.13	-0.391509	0.108662	-3.60299	0.000314574	0.0745227	ENSMUSG00000026728			MegP1	MkP 1	MkP#1
Slc15a3	91.6588	-1.37609	0.387251	-3.55348	0.000380176	0.0868392	ENSMUSG00000024737			MegP2	MEP	MEP
Bst2	1248.89	0.624747	0.176053	3.54864	0.000387229	0.0868707	ENSMUSG00000046718			MegP3	MkP 2	MkP#2
										MesoMixl1	Nascent Mesoderm	Nascent-Mesoderm
										Naive	Naive Pluripotency
										PGC	PGC
										PSMesp1	Primitive Streak 2	Primitive-Streak#2
										PST	Primitive Streak 1	Primitive-Streak#1

## Sheet: sTable_4E_Atf3_DESeq2_EMP
Supplementary Table_4E_Atf3_DESeq2_EMP
gene	baseMean	log2FoldChange	lfcSE	stat	pvalue	padj	gene_id
Atf3	616.158	-3.74164	0.173927	-21.5127	1.18371e-102	1.13991e-98	ENSMUSG00000026628			CLUSTERS
Fam71a	79.4494	6.63562	0.629918	10.5341	6.01527e-26	2.89635e-22	ENSMUSG00000091017			Coding_name	Cluster_name	New Name in Manuscript
Cadm1	148.668	-2.00224	0.222207	-9.01071	2.04722e-19	6.57159e-16	ENSMUSG00000032076			Blood_Progenitors	HEP/BP	HEP/BP
Anxa1	108.512	-2.14217	0.24377	-8.78766	1.52714e-18	2.94127e-15	ENSMUSG00000024659			EMP	EMP	EMP
Lgals3	365.878	-3.33085	0.378301	-8.80477	1.31123e-18	2.94127e-15	ENSMUSG00000050335			Endothelium	Endothelium	Endothelium
Igf1	555.027	-1.12428	0.149601	-7.51521	5.68181e-14	9.11931e-11	ENSMUSG00000020053			Epiblast	Epiblast	Epiblast
Ctsl	1286.78	-1.00166	0.133832	-7.48447	7.18379e-14	9.88285e-11	ENSMUSG00000021477			Erythroid	Erythroid	Erythroid
Osbpl8	305.621	-1.14088	0.156807	-7.2757	3.44639e-13	4.14859e-10	ENSMUSG00000020189			ExE_Ectoderm	Amniotic Ectoderm	Amniotic-Ectoderm
Emp1	33.3201	-3.58776	0.512889	-6.99519	2.64903e-12	2.55101e-09	ENSMUSG00000030208			ExE_Endoderm	Visceral Endoderm	Visceral-Endoderm
Syngr1	465.072	-0.988571	0.141058	-7.00828	2.41268e-12	2.55101e-09	ENSMUSG00000022415			Megakaryocyte	MkP	MkP
Colec12	250.828	-1.24375	0.185065	-6.7206	1.80974e-11	1.58435e-08	ENSMUSG00000036103			Mesoderm_Hoxa	Limb Mesoderm and Allantois	Limb Mesoderm-Allantois
Lyve1	121.473	1.28692	0.202508	6.35493	2.08515e-10	1.67333e-07	ENSMUSG00000030787			Mesoderm_Hoxb	Mesenchyme and Epicardium	Mesenchyme-Epicardium
Gpr137b	64.0743	-1.79465	0.296941	-6.0438	1.50522e-09	1.11502e-06	ENSMUSG00000021306			Mesoderm_Ifit1	Atf3-KO Enriched	Atf3-KO-Enriched
Rab7b	151.239	-1.16603	0.198804	-5.86525	4.48465e-09	3.0848e-06	ENSMUSG00000052688			Mesoderm_Mixl1	Nascent Mesoderm	Nascent-Mesoderm
Id2	454.549	-0.991304	0.177327	-5.59025	2.26745e-08	1.4557e-05	ENSMUSG00000020644			Naive	Naive Pluripotency	Naive-Pluripotency
Soat1	244.328	-0.89866	0.1623	-5.53702	3.07667e-08	1.85177e-05	ENSMUSG00000026600			PGC	PGC	PGC
Rgs1	162.559	-0.990078	0.180577	-5.48287	4.18472e-08	2.37052e-05	ENSMUSG00000026358			Primitive_Streak	Primitive Streak	Primitive-Streak
Serpinb6b	197.357	-1.05833	0.194901	-5.43011	5.63185e-08	3.01304e-05	ENSMUSG00000042842
Fnip2	323.691	-0.963708	0.180328	-5.34421	9.08131e-08	4.60279e-05	ENSMUSG00000061175
Rnf213	140.637	1.15012	0.217997	5.27584	1.32147e-07	6.36286e-05	ENSMUSG00000070327			SUBCLUSTERS
Mafb	29.2639	-2.34934	0.451017	-5.20899	1.89875e-07	8.70711e-05	ENSMUSG00000074622			Coding_name	Subluster_name	New Name in Manuscript
Serpine2	101.989	-1.40237	0.272335	-5.14945	2.61252e-07	0.000114357	ENSMUSG00000026249			aActc1	Allantois 1	Allantois#1
Lgals1	1834.51	-0.595571	0.117439	-5.07131	3.95092e-07	0.000165423	ENSMUSG00000068220			aDach1	Limb Mesoderm 2	Limb-Mesoderm#2
Slc23a2	146.453	-0.906556	0.181415	-4.99715	5.81852e-07	0.000233468	ENSMUSG00000027340			aFgf12SG2M	Allantois 3	Allantois#3
C3ar1	342.098	-0.852753	0.171237	-4.97997	6.35938e-07	0.000244963	ENSMUSG00000040552			aGreb1	Limb Mesoderm 1	Limb-Mesoderm#1
Entpd1	110.481	-1.18056	0.238084	-4.95861	7.10002e-07	0.000262974	ENSMUSG00000048120			aIgfbp7	Allantois 4	Allantois#4
Fth1	15315.2	-0.5614	0.11399	-4.925	8.43589e-07	0.00030088	ENSMUSG00000024661			aWnt2G1	Allantois 2	Allantois#2
Gm10116	19020.7	-0.639798	0.131948	-4.84887	1.24167e-06	0.000412321	ENSMUSG00000062382			baIfit1	Atf3-KO Enriched	Atf3-KO-Enriched
Pid1	37.2407	-2.04372	0.421157	-4.85264	1.21828e-06	0.000412321	ENSMUSG00000045658			bCacna1d	Epicardium 1	Epicardium#1
Atp6v0d2	29.2544	-4.33664	0.903505	-4.7998	1.58828e-06	0.000493391	ENSMUSG00000028238			bFgf15	Lateral Plate Mesoderm	Lateral-Plate-Mesoderm
Bst2	562.398	0.689425	0.143615	4.80052	1.58254e-06	0.000493391	ENSMUSG00000046718			bNrxn3	Epicardium 2	Epicardium#2
Fam20c	16.5948	-3.24684	0.680713	-4.76977	1.84439e-06	0.000555046	ENSMUSG00000025854			bPlxna4	Epicardium 3	Epicardium#3
Myof	32.2843	-2.09872	0.440774	-4.76145	1.92209e-06	0.000560902	ENSMUSG00000048612			BPr	HEP/BP	HEP/BP
Rtp4	56.2317	1.30104	0.276626	4.70326	2.56044e-06	0.000725208	ENSMUSG00000033355			bStard8	Mesenchyme 1	Mesenchyme#1
2010111I01Rik	200.173	-0.777454	0.166782	-4.66149	3.13932e-06	0.000863762	ENSMUSG00000021458			bUpk3b	Mesenchyme 2	Mesenchyme#2
Eif4ebp1	343.157	0.607241	0.130509	4.65286	3.27362e-06	0.000875692	ENSMUSG00000031490			EcXAnxa1	Amniotic Ectoderm 3	Amniotic-Ectoderm#3
Sash1	263.801	-0.809625	0.175109	-4.62354	3.77248e-06	0.000981864	ENSMUSG00000015305			EcXCldn3	Amniotic Ectoderm 2	Amniotic-Ectoderm#2
Anxa5	293.612	-0.769231	0.166847	-4.6104	4.01904e-06	0.00101071	ENSMUSG00000027712			EcXSfn	Amniotic Ectoderm 1	Amniotic-Ectoderm#1
Fabp4	13.746	-5.95656	1.29446	-4.60158	4.193e-06	0.00101071	ENSMUSG00000062515			EMPCcl4	EMP 3	EMP#3
Hexb	362.164	-0.885842	0.192519	-4.60132	4.19819e-06	0.00101071	ENSMUSG00000021665			EMPIl17ra	EMP 2	EMP#2
Lrp1	168.075	-0.943682	0.207337	-4.55144	5.32791e-06	0.0012309	ENSMUSG00000040249			EMPNrg1	EMP 1	EMP#1
Rhox5	12.8472	-3.96147	0.870682	-4.54985	5.36841e-06	0.0012309	ENSMUSG00000095180			EMPSepp1	EMP 4	EMP#4
Ank	49.7801	-1.47762	0.326924	-4.51977	6.19065e-06	0.0013831	ENSMUSG00000022265			EndCdh5	Endothelium 2	Endothelium#2
Csf1r	371.551	-0.75155	0.166441	-4.51541	6.31948e-06	0.0013831	ENSMUSG00000024621			EndCyp26b1	Endocardium	Endocardium
Serpinb6a	427.855	-0.78848	0.178237	-4.42378	9.69902e-06	0.00207559	ENSMUSG00000060147			EndGadd45g	Endothelium 1	Endothelium#1
Arhgap24	85.9386	-1.04469	0.237441	-4.39978	1.08361e-05	0.00226852	ENSMUSG00000057315			EndRsad2	Endothelium 3	Endothelium#3
Tyrobp	3191.75	-0.631313	0.143884	-4.38765	1.1458e-05	0.00234766	ENSMUSG00000030579			EnXFgf5	Anterior Primitive Streak	Anterior-Primitive-Streak
Anxa4	117.507	-0.954094	0.218548	-4.3656	1.26772e-05	0.00254336	ENSMUSG00000029994			EnXTtr	Visceral Endoderm	Visceral-Endoderm
Lilr4b	37.6732	-1.49911	0.34575	-4.33582	1.45219e-05	0.00285399	ENSMUSG00000089672			Epib	Epiblast	Epiblast
Ahnak2	16.3371	-2.70819	0.628428	-4.30947	1.63645e-05	0.00305886	ENSMUSG00000072812			Ery1a	Erythroid 1	Erythroid#1
Lilrb4a	175.131	-0.83115	0.193147	-4.3032	1.68348e-05	0.00305886	ENSMUSG00000062593			Ery1b	Erythroid 2	Erythroid#2
Pmp22	135.258	-0.96994	0.225301	-4.30508	1.66929e-05	0.00305886	ENSMUSG00000018217			Ery2	Erythroid 3	Erythroid#3
Psap	293.251	-0.84333	0.195859	-4.3058	1.6638e-05	0.00305886	ENSMUSG00000004207			Ery3	Erythroid 4	Erythroid#4
Pnp	305.591	0.599267	0.139711	4.28934	1.79208e-05	0.00319588	ENSMUSG00000021871			MegP1	MkP 1	MkP#1
Eepd1	16.0907	-2.40125	0.560593	-4.28341	1.84049e-05	0.00322253	ENSMUSG00000036611			MegP2	MEP	MEP
Ucp2	380.822	-0.770119	0.181437	-4.24455	2.19031e-05	0.00376656	ENSMUSG00000033685			MegP3	MkP 2	MkP#2
Atp2b1	690.125	-0.554864	0.131008	-4.23535	2.282e-05	0.0038551	ENSMUSG00000019943			MesoMixl1	Nascent Mesoderm	Nascent-Mesoderm
Sntb1	30.5255	1.50917	0.356656	4.23145	2.32187e-05	0.0038551	ENSMUSG00000060429			Naive	Naive Pluripotency
S100a6	181.157	-0.937533	0.222703	-4.20978	2.55617e-05	0.00417219	ENSMUSG00000001025			PGC	PGC
Tmem106a	54.1533	-1.25716	0.299798	-4.19337	2.7484e-05	0.00441119	ENSMUSG00000034947			PSMesp1	Primitive Streak 2	Primitive-Streak#2
Ifi44	90.4198	1.12534	0.269143	4.1812	2.89979e-05	0.00457786	ENSMUSG00000028037			PST	Primitive Streak 1	Primitive-Streak#1
Atxn1	112.993	-0.93498	0.224315	-4.16816	3.07068e-05	0.00469376	ENSMUSG00000046876
Cd63	1279.05	-0.56797	0.136178	-4.17079	3.03546e-05	0.00469376	ENSMUSG00000025351
Magi1	53.8197	1.25056	0.305569	4.09254	4.26669e-05	0.00642004	ENSMUSG00000045095
Apobec1	238.895	-0.789454	0.194542	-4.05802	4.94905e-05	0.00703315	ENSMUSG00000040613
Arl11	24.0063	-1.73319	0.426991	-4.05909	4.92645e-05	0.00703315	ENSMUSG00000043157
Carhsp1	94.963	0.836318	0.205937	4.06104	4.88555e-05	0.00703315	ENSMUSG00000008393
Ftl1	501.385	-0.639847	0.157706	-4.05721	4.9663e-05	0.00703315	ENSMUSG00000050708
Blnk	22.0027	-1.78491	0.441829	-4.03981	5.34944e-05	0.00725564	ENSMUSG00000061132
Mdfic	63.6149	-1.05196	0.260262	-4.04191	5.30171e-05	0.00725564	ENSMUSG00000041390
Nceh1	97.5189	-0.847265	0.209715	-4.04008	5.34324e-05	0.00725564	ENSMUSG00000027698
Gatm	139.617	-0.887471	0.220299	-4.02848	5.61397e-05	0.00750868	ENSMUSG00000027199
Marcks	1091.2	-0.535447	0.133791	-4.00212	6.27783e-05	0.00828158	ENSMUSG00000069662
Cd36	19.4197	-1.93795	0.487172	-3.97795	6.95115e-05	0.00904589	ENSMUSG00000002944
Igsf6	47.4923	-1.18607	0.30151	-3.93378	8.362e-05	0.0104579	ENSMUSG00000035004
Irf7	43.3841	1.34793	0.342597	3.93445	8.33875e-05	0.0104579	ENSMUSG00000025498
Slc15a3	80.6338	-0.966507	0.245499	-3.93691	8.25388e-05	0.0104579	ENSMUSG00000024737
Cd84	69.8052	-1.23763	0.316044	-3.91602	9.00236e-05	0.0111144	ENSMUSG00000038147
Grik3	429.839	-0.631525	0.162413	-3.88838	0.000100916	0.0123016	ENSMUSG00000001985
Plau	33.6166	-1.46605	0.377432	-3.88428	0.000102632	0.0123543	ENSMUSG00000021822
Cd300a	213.298	-0.731184	0.190373	-3.8408	0.000122632	0.0145795	ENSMUSG00000034652
Fos	709.134	-0.591681	0.15452	-3.82915	0.000128586	0.015101	ENSMUSG00000021250
Aplp2	173.811	-0.749631	0.196045	-3.82378	0.00013142	0.0152479	ENSMUSG00000031996
Fcgr2b	98.1222	0.819871	0.215071	3.8121	0.000137791	0.0157967	ENSMUSG00000026656
Reps2	49.0774	-1.24148	0.326301	-3.80472	0.000141966	0.0160839	ENSMUSG00000040855
Aig1	90.5605	-0.934138	0.246107	-3.79566	0.000147248	0.0164884	ENSMUSG00000019806
Tmem104	38.5766	-1.24469	0.328818	-3.78534	0.000153501	0.0169909	ENSMUSG00000045980
Ms4a6c	188.225	-0.715521	0.19038	-3.75839	0.000171009	0.0187138	ENSMUSG00000079419
Cks2	492.636	0.51494	0.138239	3.725	0.000195315	0.0211335	ENSMUSG00000062248
Pla2g7	50.5099	-1.16246	0.312742	-3.717	0.000201606	0.0215718	ENSMUSG00000023913
Fyb	385.035	-0.618793	0.167142	-3.7022	0.000213741	0.0226189	ENSMUSG00000022148
Myo1f	155.621	-0.730476	0.19842	-3.68146	0.000231899	0.0242737	ENSMUSG00000024300
Ctss	110.464	-0.854645	0.232578	-3.67466	0.00023817	0.0246621	ENSMUSG00000038642
Camk2d	159.432	-0.71085	0.194001	-3.66415	0.00024816	0.0254232	ENSMUSG00000053819
Sp100	26.9845	1.44852	0.395848	3.65928	0.000252923	0.0256384	ENSMUSG00000026222
Gpr34	129.159	-0.762006	0.20852	-3.65436	0.000257824	0.0258629	ENSMUSG00000040229
Gas2l3	84.4522	-0.903535	0.247656	-3.64835	0.000263934	0.0262029	ENSMUSG00000074802
Oasl1	23.7219	1.52294	0.418538	3.6387	0.000274013	0.026926	ENSMUSG00000041827
Rbm47	109.337	-0.830153	0.228453	-3.6338	0.000279274	0.0271658	ENSMUSG00000070780
Creg1	349.125	-0.532111	0.146648	-3.62849	0.000285083	0.0274535	ENSMUSG00000040713
Arsb	165.89	-0.658738	0.18286	-3.60241	0.000315278	0.0297122	ENSMUSG00000042082
Dock10	72.1023	-0.84814	0.235572	-3.60035	0.000317794	0.0297122	ENSMUSG00000038608
Gadd45b	57.1539	-1.06429	0.29531	-3.60397	0.000313395	0.0297122	ENSMUSG00000015312
Rasa1	311.97	-0.542727	0.152918	-3.54913	0.000386507	0.0357891	ENSMUSG00000021549
Cst3	1532.99	-0.413402	0.116833	-3.5384	0.000402558	0.0367061	ENSMUSG00000027447
Lrpap1	123.273	-0.721297	0.203904	-3.53743	0.000404034	0.0367061	ENSMUSG00000029103
Adssl1	51.6859	-1.11204	0.315009	-3.5302	0.000415244	0.0370259	ENSMUSG00000011148
Ms4a6d	120.31	-0.843358	0.238778	-3.53198	0.000412463	0.0370259	ENSMUSG00000024679
AF251705	157.911	-0.822179	0.23409	-3.51223	0.000444356	0.03721	ENSMUSG00000044811
App	250.04	-0.605555	0.171727	-3.52626	0.000421469	0.03721	ENSMUSG00000022892
Clec4a2	28.2735	-1.41676	0.40304	-3.51518	0.000439449	0.03721	ENSMUSG00000030148
Fabp5	5472.44	-1.68734	0.480155	-3.51416	0.000441146	0.03721	ENSMUSG00000027533
Lrp12	67.0747	-0.936753	0.266086	-3.52049	0.000430756	0.03721	ENSMUSG00000022305
Mt1	904.399	-0.432222	0.123001	-3.51398	0.00044145	0.03721	ENSMUSG00000031765
Syk	144.014	-0.668008	0.189973	-3.51633	0.000437555	0.03721	ENSMUSG00000021457
Cdkn2a	98.6575	-0.773742	0.221865	-3.48745	0.000487645	0.040483	ENSMUSG00000044303
Gadd45g	108.413	-0.820999	0.236156	-3.47652	0.000507969	0.0418097	ENSMUSG00000021453
Ldb2	44.7073	1.30483	0.376052	3.4698	0.000520847	0.0425064	ENSMUSG00000039706
Large	111.913	-0.72154	0.208147	-3.4665	0.000527283	0.04267	ENSMUSG00000004383
Mthfs	33.533	-1.22853	0.357364	-3.43775	0.000586565	0.0470719	ENSMUSG00000066442
Hexa	517.643	-0.550511	0.160656	-3.42664	0.000611106	0.0486359	ENSMUSG00000025232
Tmem37	72.0108	-0.865302	0.252741	-3.42367	0.000617814	0.0487668	ENSMUSG00000050777
Gns	300.61	-0.599818	0.175543	-3.41692	0.000633329	0.0491851	ENSMUSG00000034707
Npc2	923.703	-0.46072	0.134795	-3.41793	0.000630988	0.0491851	ENSMUSG00000021242
Grn	529.158	-0.517279	0.151784	-3.408	0.000654405	0.0504153	ENSMUSG00000034708
Cstb	689.204	-0.470055	0.138257	-3.39986	0.000674208	0.0515287	ENSMUSG00000005054
Usp18	49.0707	1.05384	0.310961	3.38898	0.000701534	0.0531951	ENSMUSG00000030107
Rgs10	383.82	-0.538171	0.158947	-3.38585	0.000709586	0.0533852	ENSMUSG00000030844
Crip1	102.048	-0.904454	0.267302	-3.38365	0.000715301	0.053398	ENSMUSG00000006360
Ccl12	144.044	1.44469	0.428344	3.37273	0.000744258	0.0540337	ENSMUSG00000035352
Ccny	265.025	-0.516632	0.153213	-3.37199	0.00074626	0.0540337	ENSMUSG00000024286
Fam64a	63.7461	0.823957	0.244296	3.37278	0.00074414	0.0540337	ENSMUSG00000020808
Lmna	115.174	-0.680776	0.20169	-3.37535	0.000737211	0.0540337	ENSMUSG00000028063
Fam49a	40.6279	-1.06677	0.3168	-3.36735	0.000758953	0.0545427	ENSMUSG00000020589
Cmpk2	14.4161	1.85619	0.557366	3.33028	0.000867588	0.0602136	ENSMUSG00000020638
Ninj1	260.583	-0.513644	0.154021	-3.3349	0.000853301	0.0602136	ENSMUSG00000037966
S100a11	107.36	-0.649863	0.195167	-3.32979	0.000869127	0.0602136	ENSMUSG00000027907
Slc24a5	68.8196	-0.831432	0.249624	-3.33074	0.000866155	0.0602136	ENSMUSG00000035183
Zeb2	705.183	-0.430709	0.129258	-3.33218	0.00086169	0.0602136	ENSMUSG00000026872
Timp2	202.474	-1.28712	0.386793	-3.32766	0.000875776	0.0602409	ENSMUSG00000017466
Mest	119.337	0.773504	0.232773	3.32299	0.000890567	0.0608238	ENSMUSG00000051855
Mthfsl	39.1737	-1.02692	0.31115	-3.30039	0.000965499	0.0654771	ENSMUSG00000079427
Cdk18	14.0996	-1.85487	0.564295	-3.28705	0.00101243	0.06818	ENSMUSG00000026437
Cx3cr1	733.707	-0.482831	0.147049	-3.28346	0.0010254	0.0685736	ENSMUSG00000052336
Xaf1	55.537	0.891553	0.27251	3.27164	0.00106926	0.0710134	ENSMUSG00000040483
Cpeb2	125.155	-0.622129	0.190466	-3.26635	0.00108945	0.0718586	ENSMUSG00000039782
Lpl	1276.85	-0.453858	0.140067	-3.24029	0.00119406	0.0782234	ENSMUSG00000015568
Nov	8.58831	-2.59962	0.803687	-3.23462	0.00121806	0.079256	ENSMUSG00000037362
Bri3	778.838	-0.430687	0.133912	-3.2162	0.00129902	0.0830702	ENSMUSG00000047843
Cenpf	304.41	0.468367	0.145663	3.21542	0.00130255	0.0830702	ENSMUSG00000026605
Ect2	102.648	0.641901	0.199594	3.21604	0.00129975	0.0830702	ENSMUSG00000027699
Plgrkt	164.171	-0.633577	0.197597	-3.20642	0.001344	0.084452	ENSMUSG00000016495
Slc8a1	460.335	-0.525578	0.163835	-3.20797	0.00133677	0.084452	ENSMUSG00000054640
Zfp507	7.84423	2.37168	0.739988	3.20502	0.00135053	0.084452	ENSMUSG00000044452
Asah1	263.424	-0.578521	0.181334	-3.19036	0.00142097	0.0882834	ENSMUSG00000031591
Abhd11os	72.4655	-0.847686	0.268223	-3.16038	0.00157562	0.0972641	ENSMUSG00000085042
Lyz2	544.403	-1.63405	0.518245	-3.15305	0.00161574	0.0991056	ENSMUSG00000069516
Vat1	128.527	-0.613364	0.19467	-3.15078	0.00162833	0.099246	ENSMUSG00000034993

## Sheet: sTable_4F_Atf3_DESeq2_Hoxa_Meso
Supplementary Table_4F_Atf3_DESeq2_Hoxa_Mesoderm
gene	baseMean	log2FoldChange	lfcSE	stat	pvalue	padj	gene_id
Atf3	3036.64	-3.75515	0.203881	-18.4184	9.35776e-76	1.27921e-71	ENSMUSG00000026628		CLUSTERS
Isg15	431.783	2.00567	0.15834	12.6668	9.03298e-37	6.17404e-33	ENSMUSG00000035692		Coding_name	Cluster_name	New Name in Manuscript
Ifit1	119.961	2.37804	0.224226	10.6056	2.80709e-26	1.2791e-22	ENSMUSG00000034459		Blood_Progenitors	HEP/BP	HEP/BP
Lum	2406.32	0.851797	0.0952268	8.94493	3.72202e-19	1.272e-15	ENSMUSG00000036446		EMP	EMP	EMP
Ifitm3	4162.84	0.774131	0.0889091	8.707	3.12022e-18	8.53068e-15	ENSMUSG00000025492		Endothelium	Endothelium	Endothelium
Dcn	881.093	0.770065	0.0934932	8.23659	1.77193e-16	4.03705e-13	ENSMUSG00000019929		Epiblast	Epiblast	Epiblast
Stat1	388.53	1.00118	0.131838	7.59403	3.10105e-14	6.05591e-11	ENSMUSG00000026104		Erythroid	Erythroid	Erythroid
Usp18	65.5718	2.0246	0.27225	7.43656	1.03341e-13	1.76583e-10	ENSMUSG00000030107		ExE_Ectoderm	Amniotic Ectoderm	Amniotic-Ectoderm
Col1a2	11643.6	0.494162	0.0715276	6.90869	4.89146e-12	7.42958e-09	ENSMUSG00000029661		ExE_Endoderm	Visceral Endoderm	Visceral-Endoderm
Fam71a	247.801	3.23538	0.475171	6.80888	9.83614e-12	1.3446e-08	ENSMUSG00000091017		Megakaryocyte	MkP	MkP
Col1a1	8686.65	0.417012	0.0638578	6.53032	6.56288e-11	8.15587e-08	ENSMUSG00000001506		Mesoderm_Hoxa	Limb Mesoderm and Allantois	Limb Mesoderm-Allantois
Filip1	613.154	-0.571292	0.0933866	-6.1175	9.50573e-10	1.08286e-06	ENSMUSG00000034898		Mesoderm_Hoxb	Mesenchyme and Epicardium	Mesenchyme-Epicardium
Ebf1	1365.35	-0.601525	0.101622	-5.91925	3.23413e-09	3.40081e-06	ENSMUSG00000057098		Mesoderm_Ifit1	Atf3-KO Enriched	Atf3-KO-Enriched
Id1	4327.8	-0.427151	0.0739287	-5.77789	7.56454e-09	7.38624e-06	ENSMUSG00000042745		Mesoderm_Mixl1	Nascent Mesoderm	Nascent-Mesoderm
Bst2	1600.99	1.2287	0.215743	5.6952	1.23226e-08	1.123e-05	ENSMUSG00000046718		Naive	Naive Pluripotency	Naive-Pluripotency
Smoc2	980.387	0.503404	0.0898363	5.60357	2.09986e-08	1.79407e-05	ENSMUSG00000023886		PGC	PGC	PGC
Srgap3	467.164	0.560783	0.102959	5.44664	5.13295e-08	4.12749e-05	ENSMUSG00000030257		Primitive_Streak	Primitive Streak	Primitive-Streak
Eif2ak2	1163.31	0.410753	0.077816	5.27852	1.30235e-07	9.89061e-05	ENSMUSG00000024079
Col5a2	3292.47	0.322257	0.0624894	5.15699	2.50946e-07	0.000180549	ENSMUSG00000026042
Ifi27	93.1811	1.45167	0.28756	5.04823	4.45912e-07	0.000304781	ENSMUSG00000064215		SUBCLUSTERS
Oasl2	43.1161	1.74243	0.346641	5.0266	4.9924e-07	0.000324981	ENSMUSG00000029561		Coding_name	Subluster_name	New Name in Manuscript
Zcchc16	1357.71	0.412551	0.0828739	4.97806	6.42264e-07	0.000399079	ENSMUSG00000071679		aActc1	Allantois 1	Allantois#1
Ifit3	86.2605	1.10381	0.22515	4.90254	9.4607e-07	0.000562294	ENSMUSG00000074896		aDach1	Limb Mesoderm 2	Limb-Mesoderm#2
Gbp7	115.294	0.942547	0.199049	4.73524	2.18793e-06	0.00124621	ENSMUSG00000040253		aFgf12SG2M	Allantois 3	Allantois#3
Lgals3bp	265.833	0.629119	0.133157	4.72465	2.30507e-06	0.00126041	ENSMUSG00000033880		aGreb1	Limb Mesoderm 1	Limb-Mesoderm#1
Ddx60	44.9698	1.42474	0.30616	4.65359	3.26211e-06	0.00171512	ENSMUSG00000037921		aIgfbp7	Allantois 4	Allantois#4
Irf9	140.847	0.87454	0.189366	4.61824	3.87006e-06	0.0019594	ENSMUSG00000002325		aWnt2G1	Allantois 2	Allantois#2
Postn	8116.86	0.304569	0.0661399	4.60492	4.12625e-06	0.00201449	ENSMUSG00000027750		baIfit1	Atf3-KO Enriched	Atf3-KO-Enriched
Ddx58	126.335	0.864484	0.188381	4.58902	4.45324e-06	0.00209917	ENSMUSG00000040296		bCacna1d	Epicardium 1	Epicardium#1
Crip1	4033.07	0.309761	0.067818	4.56754	4.93481e-06	0.00224641	ENSMUSG00000006360		bFgf15	Lateral Plate Mesoderm	Lateral-Plate-Mesoderm
Rtp4	45.9021	1.4091	0.308954	4.56087	5.09428e-06	0.00224641	ENSMUSG00000033355		bNrxn3	Epicardium 2	Epicardium#2
Klf4	1488.75	-0.422388	0.0929447	-4.54451	5.50637e-06	0.00235225	ENSMUSG00000003032		bPlxna4	Epicardium 3	Epicardium#3
Mcc	1372.12	-0.337239	0.0745452	-4.52395	6.06966e-06	0.00244036	ENSMUSG00000071856		BPr	HEP/BP	HEP/BP
S100a6	2304.27	0.383852	0.0847766	4.5278	5.95998e-06	0.00244036	ENSMUSG00000001025		bStard8	Mesenchyme 1	Mesenchyme#1
Fuca2	636.6	0.478884	0.106262	4.50664	6.58613e-06	0.00257236	ENSMUSG00000019810		bUpk3b	Mesenchyme 2	Mesenchyme#2
Gbp3	36.1342	1.51503	0.345017	4.39118	1.1274e-05	0.00428097	ENSMUSG00000028268		EcXAnxa1	Amniotic Ectoderm 3	Amniotic-Ectoderm#3
Creb5	865.178	-0.478194	0.11309	-4.22845	2.3531e-05	0.00869375	ENSMUSG00000053007		EcXCldn3	Amniotic Ectoderm 2	Amniotic-Ectoderm#2
Elovl1	1521.31	0.3008	0.0727644	4.13389	3.56667e-05	0.0128306	ENSMUSG00000006390		EcXSfn	Amniotic Ectoderm 1	Amniotic-Ectoderm#1
Trim25	404.269	0.460457	0.1123	4.10023	4.12736e-05	0.0144669	ENSMUSG00000000275		EMPCcl4	EMP 3	EMP#3
Nrp1	18152.4	0.215831	0.0527432	4.09211	4.2746e-05	0.0146085	ENSMUSG00000025810		EMPIl17ra	EMP 2	EMP#2
Col3a1	16628.7	0.28215	0.0690513	4.08609	4.387e-05	0.0146269	ENSMUSG00000026043		EMPNrg1	EMP 1	EMP#1
Rsad2	32.1972	1.65384	0.405666	4.07685	4.56499e-05	0.0148579	ENSMUSG00000020641		EMPSepp1	EMP 4	EMP#4
Ntm	6068.25	-0.247385	0.0612989	-4.03572	5.44344e-05	0.0173051	ENSMUSG00000059974		EndCdh5	Endothelium 2	Endothelium#2
Hcn1	545.87	-0.512086	0.127258	-4.02399	5.72211e-05	0.0174259	ENSMUSG00000021730		EndCyp26b1	Endocardium	Endocardium
Selm	2310.94	0.30032	0.0746433	4.0234	5.7364e-05	0.0174259	ENSMUSG00000075702		EndGadd45g	Endothelium 1	Endothelium#1
Kcnk3	675.272	0.495359	0.123337	4.01629	5.91205e-05	0.0175691	ENSMUSG00000049265		EndRsad2	Endothelium 3	Endothelium#3
P4ha2	1598.84	0.282102	0.0712038	3.96189	7.43589e-05	0.0215574	ENSMUSG00000018906		EnXFgf5	Anterior Primitive Streak	Anterior-Primitive-Streak
Zfp608	1277.27	-0.283683	0.0716798	-3.95764	7.56955e-05	0.0215574	ENSMUSG00000052713		EnXTtr	Visceral Endoderm	Visceral-Endoderm
Rhou	823.922	-0.337759	0.0857201	-3.94025	8.13953e-05	0.0227076	ENSMUSG00000039960		Epib	Epiblast	Epiblast
Stox2	1202.31	-0.308816	0.0788707	-3.91547	9.02285e-05	0.0246685	ENSMUSG00000038143		Ery1a	Erythroid 1	Erythroid#1
Bach2	2149.4	-0.282865	0.0727061	-3.89053	0.000100027	0.0258446	ENSMUSG00000040270		Ery1b	Erythroid 2	Erythroid#2
Nhs	3962.83	0.318998	0.0820478	3.88796	0.000101091	0.0258446	ENSMUSG00000059493		Ery2	Erythroid 3	Erythroid#3
Smad7	2160.9	-0.320604	0.082304	-3.89537	9.80498e-05	0.0258446	ENSMUSG00000025880		Ery3	Erythroid 4	Erythroid#4
Spred2	1474.5	-0.265401	0.0683044	-3.88556	0.000102093	0.0258446	ENSMUSG00000045671		MegP1	MkP 1	MkP#1
Krt13	602.593	0.376718	0.0971347	3.87831	0.000105187	0.0261436	ENSMUSG00000044041		MegP2	MEP	MEP
Plk2	784.064	-0.342456	0.088486	-3.87017	0.00010876	0.0265492	ENSMUSG00000021701		MegP3	MkP 2	MkP#2
Ankrd44	479.5	-0.480495	0.124605	-3.85615	0.000115189	0.0276251	ENSMUSG00000052331		MesoMixl1	Nascent Mesoderm	Nascent-Mesoderm
Plxdc2	2995.97	-0.270349	0.0703871	-3.84089	0.000122587	0.0288925	ENSMUSG00000026748		Naive	Naive Pluripotency
Col4a6	3167.04	0.330048	0.0872991	3.78065	0.000156418	0.0356372	ENSMUSG00000031273		PGC	PGC
Tm7sf2	516.425	0.386615	0.102181	3.78361	0.000154569	0.0356372	ENSMUSG00000024799		PSMesp1	Primitive Streak 2	Primitive-Streak#2
Xaf1	49.5453	1.10056	0.292585	3.76152	0.000168885	0.0378468	ENSMUSG00000040483		PST	Primitive Streak 1	Primitive-Streak#1
Cdo1	625.841	-0.380721	0.10141	-3.75426	0.000173855	0.0383323	ENSMUSG00000033022
Dlc1	4349.96	-0.230477	0.0618388	-3.72706	0.000193728	0.0401251	ENSMUSG00000031523
Prkg1	5636.05	-0.220065	0.0590021	-3.72979	0.000191639	0.0401251	ENSMUSG00000052920
Rspo1	297.384	0.543104	0.145483	3.7331	0.000189137	0.0401251	ENSMUSG00000028871
Stim1	1058.17	0.297884	0.0797783	3.7339	0.000188536	0.0401251	ENSMUSG00000030987
Ier5	1097.09	-0.310667	0.0838791	-3.70375	0.000212438	0.0433437	ENSMUSG00000056708
Tubb2a	841.584	0.364995	0.0988497	3.69243	0.000222125	0.0446536	ENSMUSG00000058672
Shroom3	713.383	-0.325196	0.088431	-3.67739	0.000235628	0.0466817	ENSMUSG00000029381
Bicc1	1245.94	0.299086	0.083324	3.58943	0.000331401	0.0638064	ENSMUSG00000014329
Pard3	3308.04	-0.243254	0.0677516	-3.59037	0.000330205	0.0638064	ENSMUSG00000025812
Emp2	1858.92	0.246666	0.0691054	3.56942	0.000357771	0.0657937	ENSMUSG00000022505
Erp44	1701.33	0.231794	0.0649478	3.56893	0.000358446	0.0657937	ENSMUSG00000028343
Fam132a	547.993	0.35787	0.100423	3.56361	0.000365788	0.0657937	ENSMUSG00000023571
Serpinh1	16321.7	0.188874	0.052849	3.57385	0.000351768	0.0657937	ENSMUSG00000070436
Trim30a	48.4866	1.11633	0.313153	3.56482	0.000364108	0.0657937	ENSMUSG00000030921
Pvt1	1267.02	-0.333995	0.0938267	-3.5597	0.000371285	0.0659152	ENSMUSG00000097039
Sparc	19300.7	0.199929	0.0562405	3.55489	0.000378137	0.0662709	ENSMUSG00000018593
Vldlr	864.104	0.329436	0.0929556	3.54401	0.000394085	0.0681916	ENSMUSG00000024924
Cadm1	1174.05	-0.380127	0.107659	-3.53083	0.000414256	0.070786	ENSMUSG00000032076
Midn	1369.13	-0.245928	0.0699163	-3.51746	0.0004357	0.0735311	ENSMUSG00000035621
Magi1	2979.34	-0.239284	0.0684366	-3.49643	0.000471525	0.0786066	ENSMUSG00000045095
Lhfp	1910.53	-0.251517	0.0721089	-3.48802	0.000486609	0.080144	ENSMUSG00000048332
Efna5	6231.36	-0.20267	0.0582136	-3.48149	0.00049863	0.0811461	ENSMUSG00000048915
Fads3	299.051	0.435302	0.125841	3.45916	0.000541869	0.086416	ENSMUSG00000024664
Scube1	1946.21	0.22191	0.0641678	3.45827	0.000543656	0.086416	ENSMUSG00000016763
Cpz	504.373	0.457992	0.132702	3.45128	0.000557924	0.0876646	ENSMUSG00000036596
Adamtsl1	3774.47	0.275415	0.0800513	3.44048	0.000580677	0.0902029	ENSMUSG00000066113
Actn2	83.5533	0.78341	0.228264	3.43203	0.000599081	0.0920161	ENSMUSG00000052374
Spred1	1818.36	-0.2597	0.075968	-3.41855	0.000629565	0.0956239	ENSMUSG00000027351
Fat3	2839.13	-0.222218	0.0651238	-3.41225	0.000644299	0.0967865	ENSMUSG00000074505
Id3	6901.9	-0.267049	0.0783776	-3.4072	0.000656323	0.0969918	ENSMUSG00000007872
Irgm1	51.4145	0.948238	0.278424	3.40574	0.000659857	0.0969918	ENSMUSG00000046879
Hand1	5316.83	0.277928	0.0817707	3.39887	0.000676649	0.0984021	ENSMUSG00000037335

## Sheet: sTable_4G_Atf3_DESeq2_Hoxb_Meso
Supplementary Table_4G_Atf3_DESeq2_Hoxb_Mesoderm
gene	baseMean	log2FoldChange	lfcSE	stat	pvalue	padj	gene_id
Isg15	550.555	1.84864	0.143298	12.9007	4.46219e-38	6.43537e-34	ENSMUSG00000035692		CLUSTERS
Atf3	2045.54	-3.49156	0.340468	-10.2552	1.12159e-24	8.08776e-21	ENSMUSG00000026628		Coding_name	Cluster_name	New Name in Manuscript
Ifitm3	2667.79	1.01664	0.104861	9.6951	3.16333e-22	1.52072e-18	ENSMUSG00000025492		Blood_Progenitors	HEP/BP	HEP/BP
Ifit1	115.827	2.1779	0.248788	8.75406	2.05807e-18	7.42039e-15	ENSMUSG00000034459		EMP	EMP	EMP
Stat1	407.906	1.05441	0.12914	8.16486	3.21802e-16	9.28207e-13	ENSMUSG00000026104		Endothelium	Endothelium	Endothelium
Irf9	150.682	1.21492	0.200511	6.0591	1.36888e-09	3.29033e-06	ENSMUSG00000002325		Epiblast	Epiblast	Epiblast
Lgals3bp	188.042	1.15864	0.197302	5.87241	4.29506e-09	8.84905e-06	ENSMUSG00000033880		Erythroid	Erythroid	Erythroid
Col1a2	17816.3	0.418071	0.0765049	5.46463	4.63877e-08	8.36254e-05	ENSMUSG00000029661		ExE_Ectoderm	Amniotic Ectoderm	Amniotic-Ectoderm
Mecom	1171.5	-0.511159	0.0975805	-5.23833	1.62035e-07	0.000233687	ENSMUSG00000027684		ExE_Endoderm	Visceral Endoderm	Visceral-Endoderm
Plpp3	730.52	0.48494	0.0924184	5.24722	1.54411e-07	0.000233687	ENSMUSG00000028517		Megakaryocyte	MkP	MkP
Robo2	2924.72	-0.445126	0.0854826	-5.20722	1.91695e-07	0.000233933	ENSMUSG00000052516		Mesoderm_Hoxa	Limb Mesoderm and Allantois	Limb Mesoderm-Allantois
Usp18	89.2526	1.33045	0.255641	5.20438	1.94647e-07	0.000233933	ENSMUSG00000030107		Mesoderm_Hoxb	Mesenchyme and Epicardium	Mesenchyme-Epicardium
Eif2ak2	1018.57	0.463913	0.0916685	5.06077	4.17575e-07	0.000411619	ENSMUSG00000024079		Mesoderm_Ifit1	Atf3-KO Enriched	Atf3-KO-Enriched
Fam71a	192.356	2.84402	0.561599	5.06415	4.10232e-07	0.000411619	ENSMUSG00000091017		Mesoderm_Mixl1	Nascent Mesoderm	Nascent-Mesoderm
Ifit3	72.7819	1.25374	0.24797	5.05601	4.28116e-07	0.000411619	ENSMUSG00000074896		Naive	Naive Pluripotency	Naive-Pluripotency
Rnf213	371.817	0.658406	0.130966	5.02731	4.9742e-07	0.000448362	ENSMUSG00000070327		PGC	PGC	PGC
Lum	4353.1	0.444888	0.0911284	4.88199	1.0502e-06	0.000890939	ENSMUSG00000036446		Primitive_Streak	Primitive Streak	Primitive-Streak
Rtp4	28.6048	2.16728	0.452099	4.79381	1.63641e-06	0.00131113	ENSMUSG00000033355
Bst2	1469.52	1.58834	0.352085	4.51125	6.44477e-06	0.0048239	ENSMUSG00000046718
Ddx58	151.384	0.854331	0.189711	4.50333	6.68964e-06	0.0048239	ENSMUSG00000040296		SUBCLUSTERS
Col5a2	4182.3	0.298362	0.0673825	4.42788	9.51634e-06	0.00653546	ENSMUSG00000026042		Coding_name	Subluster_name	New Name in Manuscript
Col3a1	18129.9	0.318018	0.072657	4.37698	1.20335e-05	0.00788851	ENSMUSG00000026043		aActc1	Allantois 1	Allantois#1
Trim25	341.295	0.520957	0.121142	4.30037	1.70513e-05	0.0106919	ENSMUSG00000000275		aDach1	Limb Mesoderm 2	Limb-Mesoderm#2
Fat3	1657.47	-0.369777	0.0881921	-4.19286	2.7546e-05	0.0165529	ENSMUSG00000074505		aFgf12SG2M	Allantois 3	Allantois#3
P4ha2	1206.23	0.352156	0.0865314	4.06969	4.70753e-05	0.0271568	ENSMUSG00000018906		aGreb1	Limb Mesoderm 1	Limb-Mesoderm#1
Rsad2	24.9637	1.86631	0.460649	4.05148	5.08951e-05	0.0282311	ENSMUSG00000020641		aIgfbp7	Allantois 4	Allantois#4
Oasl2	24.0939	1.89216	0.471357	4.01428	5.96278e-05	0.0318501	ENSMUSG00000029561		aWnt2G1	Allantois 2	Allantois#2
Igfbp7	395.408	-0.633143	0.15906	-3.98052	6.87651e-05	0.0354189	ENSMUSG00000036256		baIfit1	Atf3-KO Enriched	Atf3-KO-Enriched
Zcchc16	1166.96	0.343104	0.0871777	3.93568	8.29603e-05	0.041257	ENSMUSG00000071679		bCacna1d	Epicardium 1	Epicardium#1
Ube2l6	177.075	0.76106	0.193933	3.92435	8.69656e-05	0.0418073	ENSMUSG00000027078		bFgf15	Lateral Plate Mesoderm	Lateral-Plate-Mesoderm
Plcb1	883.859	-0.472495	0.122271	-3.86433	0.000111397	0.0518246	ENSMUSG00000051177		bNrxn3	Epicardium 2	Epicardium#2
Gbp7	68.2868	1.03096	0.267828	3.84934	0.000118435	0.0533772	ENSMUSG00000040253		bPlxna4	Epicardium 3	Epicardium#3
Id1	2593.09	-0.372129	0.0969184	-3.83961	0.00012323	0.0538551	ENSMUSG00000042745		BPr	HEP/BP	HEP/BP
Ifi27	130.048	0.861636	0.226722	3.80041	0.000144455	0.0612745	ENSMUSG00000064215		bStard8	Mesenchyme 1	Mesenchyme#1
Zfp608	1202.12	-0.284517	0.075295	-3.7787	0.00015765	0.0649608	ENSMUSG00000052713		bUpk3b	Mesenchyme 2	Mesenchyme#2
Smad7	2136.06	-0.346678	0.0929875	-3.72822	0.000192839	0.0772534	ENSMUSG00000025880		EcXAnxa1	Amniotic Ectoderm 3	Amniotic-Ectoderm#3
Rims2	466.241	-0.421108	0.1137	-3.70367	0.000212502	0.0828297	ENSMUSG00000037386		EcXCldn3	Amniotic Ectoderm 2	Amniotic-Ectoderm#2
									EcXSfn	Amniotic Ectoderm 1	Amniotic-Ectoderm#1
									EMPCcl4	EMP 3	EMP#3
									EMPIl17ra	EMP 2	EMP#2
									EMPNrg1	EMP 1	EMP#1
									EMPSepp1	EMP 4	EMP#4
									EndCdh5	Endothelium 2	Endothelium#2
									EndCyp26b1	Endocardium	Endocardium
									EndGadd45g	Endothelium 1	Endothelium#1
									EndRsad2	Endothelium 3	Endothelium#3
									EnXFgf5	Anterior Primitive Streak	Anterior-Primitive-Streak
									EnXTtr	Visceral Endoderm	Visceral-Endoderm
									Epib	Epiblast	Epiblast
									Ery1a	Erythroid 1	Erythroid#1
									Ery1b	Erythroid 2	Erythroid#2
									Ery2	Erythroid 3	Erythroid#3
									Ery3	Erythroid 4	Erythroid#4
									MegP1	MkP 1	MkP#1
									MegP2	MEP	MEP
									MegP3	MkP 2	MkP#2
									MesoMixl1	Nascent Mesoderm	Nascent-Mesoderm
									Naive	Naive Pluripotency
									PGC	PGC
									PSMesp1	Primitive Streak 2	Primitive-Streak#2
									PST	Primitive Streak 1	Primitive-Streak#1

## Sheet: sTable_4H_Atf3_DESeq2_EMPCcl4Se
Supplementary Table_4H_Atf3_DESeq2_EMPCcl4Sepp1
gene	baseMean	log2FoldChange	lfcSE	stat	pvalue	padj	gene_id
Atf3	513.333	-3.4803	0.153536	-22.6677	9.33059e-114	7.96272e-110	ENSMUSG00000026628		CLUSTERS
Fam71a	76.969	6.75597	0.626457	10.7844	4.07815e-27	1.74014e-23	ENSMUSG00000091017		Coding_name	Cluster_name	New Name in Manuscript
Cadm1	129.83	-1.90834	0.199009	-9.58924	8.87354e-22	2.52423e-18	ENSMUSG00000032076		Blood_Progenitors	HEP/BP	HEP/BP
Anxa1	98.162	-1.88989	0.225004	-8.39936	4.48905e-17	9.57739e-14	ENSMUSG00000024659		EMP	EMP	EMP
Ctsl	1091.04	-0.967566	0.118824	-8.14283	3.86151e-16	6.59083e-13	ENSMUSG00000021477		Endothelium	Endothelium	Endothelium
Lgals3	334.359	-3.23448	0.408965	-7.90893	2.59611e-15	3.69254e-12	ENSMUSG00000050335		Epiblast	Epiblast	Epiblast
Osbpl8	253.074	-1.09189	0.142324	-7.67184	1.69552e-14	2.06708e-11	ENSMUSG00000020189		Erythroid	Erythroid	Erythroid
Ifitm3	128.144	1.45951	0.191273	7.63049	2.33867e-14	2.49477e-11	ENSMUSG00000025492		ExE_Ectoderm	Amniotic Ectoderm	Amniotic-Ectoderm
Car2	78.6117	1.83039	0.241613	7.5757	3.57184e-14	3.3869e-11	ENSMUSG00000027562		ExE_Endoderm	Visceral Endoderm	Visceral-Endoderm
Igf1	446.705	-1.03132	0.136651	-7.54711	4.45033e-14	3.79791e-11	ENSMUSG00000020053		Megakaryocyte	MkP	MkP
Emp1	28.8066	-3.64373	0.543607	-6.70287	2.04368e-11	1.58553e-08	ENSMUSG00000030208		Mesoderm_Hoxa	Limb Mesoderm and Allantois	Limb Mesoderm-Allantois
Colec12	232.656	-1.01487	0.153203	-6.62435	3.48778e-11	2.48039e-08	ENSMUSG00000036103		Mesoderm_Hoxb	Mesenchyme and Epicardium	Mesenchyme-Epicardium
Syngr1	412.087	-0.818965	0.130989	-6.25218	4.04775e-10	2.65719e-07	ENSMUSG00000022415		Mesoderm_Ifit1	Atf3-KO Enriched	Atf3-KO-Enriched
Isg15	61.5035	1.69833	0.273802	6.20277	5.54775e-10	3.38175e-07	ENSMUSG00000035692		Mesoderm_Mixl1	Nascent Mesoderm	Nascent-Mesoderm
Soat1	188.94	-0.944996	0.153023	-6.1755	6.5953e-10	3.75229e-07	ENSMUSG00000026600		Naive	Naive Pluripotency	Naive-Pluripotency
Atp6v0d2	25.2355	-3.99674	0.668663	-5.97722	2.2698e-09	1.21066e-06	ENSMUSG00000028238		PGC	PGC	PGC
Eif4ebp1	223.085	0.881166	0.147827	5.9608	2.51e-09	1.26002e-06	ENSMUSG00000031490		Primitive_Streak	Primitive Streak	Primitive-Streak
Gpr137b	56.3167	-1.71317	0.293806	-5.83095	5.5113e-09	2.61297e-06	ENSMUSG00000021306
Rgs1	128.136	-1.00621	0.177381	-5.67262	1.40632e-08	6.3166e-06	ENSMUSG00000026358
Id2	411.633	-0.812212	0.143999	-5.6404	1.6966e-08	7.23941e-06	ENSMUSG00000020644		SUBCLUSTERS
Aig1	61.428	-1.47076	0.267606	-5.496	3.88494e-08	1.57877e-05	ENSMUSG00000019806		Coding_name	Subluster_name	New Name in Manuscript
Serpinb6b	157.504	-1.09436	0.203492	-5.37788	7.53678e-08	2.92359e-05	ENSMUSG00000042842		aActc1	Allantois 1	Allantois#1
Emp3	270.398	-0.792315	0.148172	-5.34725	8.92994e-08	3.31339e-05	ENSMUSG00000040212		aDach1	Limb Mesoderm 2	Limb-Mesoderm#2
Vim	564.89	-0.79619	0.149784	-5.31559	1.06313e-07	3.7803e-05	ENSMUSG00000026728		aFgf12SG2M	Allantois 3	Allantois#3
Fcgr2b	98.8605	1.08597	0.208222	5.21545	1.83376e-07	6.01897e-05	ENSMUSG00000026656		aGreb1	Limb Mesoderm 1	Limb-Mesoderm#1
Sash1	215.219	-0.79967	0.153278	-5.21713	1.81712e-07	6.01897e-05	ENSMUSG00000015305		aIgfbp7	Allantois 4	Allantois#4
Timp2	188.281	-1.008	0.19357	-5.20744	1.91461e-07	6.05157e-05	ENSMUSG00000017466		aWnt2G1	Allantois 2	Allantois#2
Rab7b	143.145	-0.90245	0.175046	-5.1555	2.52961e-07	7.7099e-05	ENSMUSG00000052688		baIfit1	Atf3-KO Enriched	Atf3-KO-Enriched
Pnp	230.461	0.789006	0.153701	5.13338	2.84591e-07	8.37481e-05	ENSMUSG00000021871		bCacna1d	Epicardium 1	Epicardium#1
Pid1	29.6613	-2.22608	0.439135	-5.06925	3.99395e-07	0.000113615	ENSMUSG00000045658		bFgf15	Lateral Plate Mesoderm	Lateral-Plate-Mesoderm
Myof	27.8131	-2.10125	0.421138	-4.98947	6.05458e-07	0.000166677	ENSMUSG00000048612		bNrxn3	Epicardium 2	Epicardium#2
Serpine2	88.7718	-1.19759	0.242291	-4.94276	7.70227e-07	0.00020541	ENSMUSG00000026249		bPlxna4	Epicardium 3	Epicardium#3
Cks2	263.552	0.676704	0.139582	4.84807	1.24665e-06	0.00031291	ENSMUSG00000062248		BPr	HEP/BP	HEP/BP
Fnip2	269.4	-0.786194	0.162113	-4.84966	1.23674e-06	0.00031291	ENSMUSG00000061175		bStard8	Mesenchyme 1	Mesenchyme#1
Bst2	306.589	0.777399	0.161875	4.80245	1.56734e-06	0.000382163	ENSMUSG00000046718		bUpk3b	Mesenchyme 2	Mesenchyme#2
Fth1	13107.3	-0.430831	0.0916059	-4.70309	2.56256e-06	0.000591052	ENSMUSG00000024661		EcXAnxa1	Amniotic Ectoderm 3	Amniotic-Ectoderm#3
Itga6	71.3499	-1.10877	0.235686	-4.70445	2.54556e-06	0.000591052	ENSMUSG00000027111		EcXCldn3	Amniotic Ectoderm 2	Amniotic-Ectoderm#2
2010111I01Rik	156.518	-0.813209	0.173496	-4.6872	2.76966e-06	0.000622006	ENSMUSG00000021458		EcXSfn	Amniotic Ectoderm 1	Amniotic-Ectoderm#1
Mafb	22.5474	-2.25751	0.482795	-4.67593	2.92625e-06	0.000640324	ENSMUSG00000074622		EMPCcl4	EMP 3	EMP#3
Fam20c	14.3963	-3.32102	0.718134	-4.62452	3.75474e-06	0.000801073	ENSMUSG00000025854		EMPIl17ra	EMP 2	EMP#2
Anxa4	97.346	-1.01491	0.221275	-4.58665	4.50404e-06	0.000902111	ENSMUSG00000029994		EMPNrg1	EMP 1	EMP#1
C3ar1	316.114	-0.625687	0.136472	-4.58474	4.54544e-06	0.000902111	ENSMUSG00000040552		EMPSepp1	EMP 4	EMP#4
Entpd1	95.5862	-0.979459	0.213363	-4.59058	4.42024e-06	0.000902111	ENSMUSG00000048120		EndCdh5	Endothelium 2	Endothelium#2
Irf7	24.4573	2.02683	0.442707	4.57826	4.68869e-06	0.000909393	ENSMUSG00000025498		EndCyp26b1	Endocardium	Endocardium
Ccl3	1292.37	0.433302	0.0947462	4.57329	4.80129e-06	0.000910538	ENSMUSG00000000982		EndGadd45g	Endothelium 1	Endothelium#1
Atxn1	59.5975	-1.31333	0.291634	-4.50336	6.68863e-06	0.00124089	ENSMUSG00000046876		EndRsad2	Endothelium 3	Endothelium#3
S100a11	72.0705	-1.01584	0.227701	-4.46127	8.14746e-06	0.00144855	ENSMUSG00000027907		EnXFgf5	Anterior Primitive Streak	Anterior-Primitive-Streak
Snx2	587.398	0.483305	0.108288	4.46314	8.0767e-06	0.00144855	ENSMUSG00000034484		EnXTtr	Visceral Endoderm	Visceral-Endoderm
Lilr4b	33.2799	-1.54061	0.347258	-4.43649	9.14355e-06	0.00159247	ENSMUSG00000089672		Epib	Epiblast	Epiblast
Ahnak2	12.8716	-3.46661	0.784539	-4.41865	9.93172e-06	0.00166191	ENSMUSG00000072812		Ery1a	Erythroid 1	Erythroid#1
Fabp4	12.5961	-5.68999	1.28713	-4.42068	9.83909e-06	0.00166191	ENSMUSG00000062515		Ery1b	Erythroid 2	Erythroid#2
Arhgap24	57.937	-1.32106	0.30016	-4.40117	1.07667e-05	0.00170154	ENSMUSG00000057315		Ery2	Erythroid 3	Erythroid#3
Psap	245.949	-0.738118	0.167427	-4.40859	1.04047e-05	0.00170154	ENSMUSG00000004207		Ery3	Erythroid 4	Erythroid#4
Tyrobp	2478.37	-0.525973	0.119409	-4.40479	1.05886e-05	0.00170154	ENSMUSG00000030579		MegP1	MkP 1	MkP#1
Gm10116	16518.5	-0.46273	0.105455	-4.38796	1.14421e-05	0.0017754	ENSMUSG00000062382		MegP2	MEP	MEP
Mrc1	976.975	0.427268	0.0979882	4.3604	1.29825e-05	0.00197844	ENSMUSG00000026712		MegP3	MkP 2	MkP#2
Rtp4	38.7919	1.32295	0.304788	4.34057	1.42112e-05	0.00210054	ENSMUSG00000033355		MesoMixl1	Nascent Mesoderm	Nascent-Mesoderm
Sntb1	22.3769	1.80014	0.414819	4.33957	1.4276e-05	0.00210054	ENSMUSG00000060429		Naive	Naive Pluripotency
Anxa5	248.259	-0.67217	0.155564	-4.32087	1.55418e-05	0.00224802	ENSMUSG00000027712		PGC	PGC
Slc23a2	116.851	-0.80045	0.186289	-4.29681	1.73274e-05	0.00246453	ENSMUSG00000027340		PSMesp1	Primitive Streak 2	Primitive-Streak#2
Hmgb2	1310.37	0.410223	0.0956592	4.28838	1.79985e-05	0.0024873	ENSMUSG00000054717		PST	Primitive Streak 1	Primitive-Streak#1
Igsf6	36.8138	-1.36421	0.318185	-4.28749	1.80704e-05	0.0024873	ENSMUSG00000035004
Ucp2	299.012	-0.700826	0.16381	-4.27828	1.88341e-05	0.00255127	ENSMUSG00000033685
Lmna	86.5547	-0.916426	0.214488	-4.27263	1.93184e-05	0.00257599	ENSMUSG00000028063
Myo1f	110.605	-0.866884	0.203377	-4.26244	2.02208e-05	0.00265484	ENSMUSG00000024300
Cd63	959.518	-0.523362	0.12651	-4.13692	3.51997e-05	0.00455143	ENSMUSG00000025351
Ctsd	2214.58	-0.530076	0.128345	-4.13008	3.62632e-05	0.00461896	ENSMUSG00000007891
Cyba	984.678	-0.5622	0.136295	-4.12488	3.70935e-05	0.00465523	ENSMUSG00000006519
Blnk	18.7947	-1.94659	0.473753	-4.10887	3.97605e-05	0.00484738	ENSMUSG00000061132
Ect2	69.1998	0.92851	0.225974	4.10892	3.97515e-05	0.00484738	ENSMUSG00000027699
Carhsp1	60.0629	0.995603	0.242697	4.10225	4.09151e-05	0.00484958	ENSMUSG00000008393
Fabp5	4881.21	-1.43261	0.349163	-4.10299	4.07847e-05	0.00484958	ENSMUSG00000027533
Csf1r	334.533	-0.547913	0.134535	-4.07264	4.64839e-05	0.00543416	ENSMUSG00000024621
Ccl12	151.671	1.75763	0.434706	4.04326	5.27124e-05	0.00576728	ENSMUSG00000035352
Ccny	184.45	-0.628444	0.15537	-4.04483	5.23604e-05	0.00576728	ENSMUSG00000024286
Cenpf	159.944	0.714789	0.176611	4.04724	5.18242e-05	0.00576728	ENSMUSG00000026605
Creg1	243.171	-0.621408	0.153523	-4.04765	5.17352e-05	0.00576728	ENSMUSG00000040713
Rcbtb2	166.974	-0.702931	0.173713	-4.04651	5.19866e-05	0.00576728	ENSMUSG00000022106
Msrb1	95.8513	-0.831643	0.205956	-4.03797	5.39151e-05	0.0058242	ENSMUSG00000075705
Basp1	317.343	-0.515836	0.128151	-4.02522	5.69216e-05	0.00607212	ENSMUSG00000045763
Eepd1	13.9755	-2.30198	0.574097	-4.00973	6.0787e-05	0.0064044	ENSMUSG00000036611
Mdfic	53.9147	-1.04587	0.261317	-4.00229	6.27316e-05	0.00652867	ENSMUSG00000041390
Lilrb4a	144.637	-0.739214	0.184841	-3.99919	6.35592e-05	0.00653511	ENSMUSG00000062593
Serpinb6a	374.616	-0.623781	0.156646	-3.98212	6.83047e-05	0.00693943	ENSMUSG00000060147
Marcksl1	192.659	0.639704	0.161155	3.96949	7.2027e-05	0.00723151	ENSMUSG00000047945
Tmem106a	47.6182	-1.16449	0.294196	-3.95822	7.55116e-05	0.00749321	ENSMUSG00000034947
Ube2s	460.372	0.455284	0.115685	3.93556	8.30025e-05	0.00814188	ENSMUSG00000060860
Lair1	29.8801	-1.39726	0.355693	-3.92826	8.55622e-05	0.00829759	ENSMUSG00000055541
Cdk1	171.244	0.633498	0.161706	3.9176	8.94364e-05	0.00857585	ENSMUSG00000019942
Ank	32.7069	-1.47297	0.378244	-3.89424	9.85067e-05	0.00934063	ENSMUSG00000022265
Trf	53.1726	-1.26936	0.326676	-3.88568	0.000102044	0.00956971	ENSMUSG00000032554
Lrp1	145.324	-0.700301	0.180746	-3.8745	0.000106842	0.0099108	ENSMUSG00000040249
Arl11	20.2523	-1.71131	0.442458	-3.86774	0.00010985	0.0100802	ENSMUSG00000043157
Plgrkt	119.451	-0.747558	0.194178	-3.84985	0.000118189	0.01073	ENSMUSG00000016495
Aplp2	135.568	-0.795461	0.206785	-3.8468	0.000119669	0.01075	ENSMUSG00000031996
Lgals1	1718.79	-0.368652	0.0963752	-3.82518	0.000130676	0.0116166	ENSMUSG00000068220
Rnf213	60.4843	0.947212	0.248652	3.80939	0.000139311	0.0122565	ENSMUSG00000070327
Slc1a3	52.6304	1.06959	0.281664	3.79741	0.000146213	0.0127325	ENSMUSG00000005360
Phgdh	227.035	0.658371	0.174135	3.78081	0.000156316	0.0134747	ENSMUSG00000053398
Cd86	225.136	0.647868	0.172699	3.75143	0.000175828	0.0150052	ENSMUSG00000022901
Large	65.0793	-1.03905	0.277621	-3.74268	0.000182069	0.0153839	ENSMUSG00000004383
Gsn	96.9279	-0.752385	0.201435	-3.73512	0.000187623	0.0153959	ENSMUSG00000026879
Lat2	16.1694	-1.97338	0.527748	-3.73924	0.00018458	0.0153959	ENSMUSG00000040751
Psmb6	510.81	-0.407403	0.109046	-3.73606	0.000186928	0.0153959	ENSMUSG00000018286
Pmp22	126.328	-0.722329	0.194783	-3.70839	0.000208582	0.0169528	ENSMUSG00000018217
Ube2c	265.787	0.623644	0.168879	3.69285	0.000221753	0.0178532	ENSMUSG00000001403
Cst3	1082.14	-0.416018	0.112969	-3.68259	0.000230874	0.0184138	ENSMUSG00000027447
AF251705	131.406	-0.788913	0.214932	-3.67052	0.00024206	0.0189518	ENSMUSG00000044811
Pla2g7	44.8049	-1.13642	0.309534	-3.6714	0.000241221	0.0189518	ENSMUSG00000023913
Atp2b1	543.7	-0.435398	0.118835	-3.6639	0.000248404	0.0190981	ENSMUSG00000019943
Stmn1	399.63	-0.43535	0.118763	-3.66571	0.000246652	0.0190981	ENSMUSG00000028832
Cd36	18.2988	-1.82095	0.498676	-3.65157	0.000260643	0.0198601	ENSMUSG00000002944
Sox4	27.5406	-1.36323	0.373784	-3.64711	0.000265205	0.0200289	ENSMUSG00000076431
Cd44	139.535	-0.699145	0.192319	-3.63535	0.000277605	0.0206426	ENSMUSG00000005087
Cd84	63.3626	-1.00638	0.276872	-3.63483	0.000278169	0.0206426	ENSMUSG00000038147
Lrp12	55.0347	-0.961661	0.265658	-3.61993	0.000294685	0.0216796	ENSMUSG00000022305
Tmem104	33.1356	-1.20285	0.332716	-3.61526	0.000300047	0.0218855	ENSMUSG00000045980
Adssl1	38.8801	-1.1965	0.332299	-3.60067	0.000317401	0.0227622	ENSMUSG00000011148
Egfl7	195.45	0.54818	0.152167	3.60249	0.000315182	0.0227622	ENSMUSG00000026921
Ehd1	100.788	0.712025	0.199166	3.57503	0.000350186	0.0246738	ENSMUSG00000024772
Gap43	16.6154	1.75822	0.492361	3.571	0.000355622	0.0246738	ENSMUSG00000047261
Malt1	83.1484	-0.848825	0.237447	-3.57479	0.000350503	0.0246738	ENSMUSG00000032688
Plxdc2	104.351	-0.877716	0.245781	-3.57113	0.000355447	0.0246738	ENSMUSG00000026748
Nceh1	84.9636	-0.761246	0.213312	-3.5687	0.000358758	0.0246906	ENSMUSG00000027698
Rbfa	203.972	0.542731	0.152497	3.55897	0.000372312	0.0254185	ENSMUSG00000024570
Cpeb2	75.1971	-0.779518	0.220159	-3.5407	0.000399069	0.026611	ENSMUSG00000039782
Dapk1	42.2504	-1.03578	0.292539	-3.54066	0.000399134	0.026611	ENSMUSG00000021559
Igfbp4	279.021	0.487225	0.137521	3.54292	0.000395719	0.026611	ENSMUSG00000017493
Ifit2	21.5552	1.40476	0.397451	3.53442	0.000408675	0.026998	ENSMUSG00000045932
Slfn2	131.148	-0.65817	0.186305	-3.53275	0.000411266	0.026998	ENSMUSG00000072620
Gadd45b	49.0524	-0.997163	0.282767	-3.52645	0.000421178	0.0274377	ENSMUSG00000015312
Ctsb	3623.18	-0.418723	0.118884	-3.52211	0.000428131	0.0276793	ENSMUSG00000021939
Pitpnc1	81.2701	-0.761637	0.218278	-3.4893	0.000484286	0.0310744	ENSMUSG00000040430
Ftl1	431.818	-0.485037	0.139159	-3.4855	0.000491223	0.0312843	ENSMUSG00000050708
Sh3kbp1	117.437	-0.680932	0.195692	-3.47962	0.000502134	0.0317423	ENSMUSG00000040990
Gatm	130.309	-0.628487	0.181491	-3.46291	0.000534363	0.0335313	ENSMUSG00000027199
Dok2	139.111	0.612761	0.177412	3.45389	0.000552565	0.0344204	ENSMUSG00000022102
Lrpap1	95.0638	-0.697532	0.202765	-3.4401	0.000581505	0.0359606	ENSMUSG00000029103
Gja1	14.1445	1.67846	0.488506	3.4359	0.000590579	0.0360359	ENSMUSG00000050953
Tubb4b	288.21	0.461716	0.13439	3.43563	0.000591168	0.0360359	ENSMUSG00000036752
Apobec1	219.512	-0.562338	0.16384	-3.43223	0.000598634	0.0362322	ENSMUSG00000040613
Gas2l3	64.0827	-0.866768	0.252903	-3.42728	0.00060967	0.0366403	ENSMUSG00000074802
Fyb	320.813	-0.480133	0.14019	-3.42486	0.000615114	0.036709	ENSMUSG00000022148
Plk1	57.5768	0.966035	0.283519	3.4073	0.000656087	0.0388823	ENSMUSG00000030867
Rasa1	246.224	-0.486195	0.14288	-3.40283	0.000666922	0.0392518	ENSMUSG00000021549
Fdps	147.829	0.545322	0.160453	3.39865	0.000677199	0.0395837	ENSMUSG00000059743
Oasl1	13.9561	1.77928	0.523921	3.39609	0.000683549	0.0396831	ENSMUSG00000041827
Marcks	945.988	-0.359477	0.106166	-3.38599	0.000709214	0.0408948	ENSMUSG00000069662
Prc1	119.506	0.592535	0.177129	3.34522	0.000822166	0.0470897	ENSMUSG00000038943
Plau	31.9537	-1.1984	0.360155	-3.32746	0.000876419	0.0498624	ENSMUSG00000021822
Gbp2b	10.1243	1.91791	0.579171	3.31148	0.000928042	0.0519203	ENSMUSG00000040264
Ninj1	184.394	-0.527608	0.159368	-3.31064	0.000930841	0.0519203	ENSMUSG00000037966
Pdgfb	15.874	-1.66569	0.503009	-3.31146	0.000928116	0.0519203	ENSMUSG00000000489
1810058I24Rik	364.087	-0.415602	0.126056	-3.29696	0.000977383	0.0536023	ENSMUSG00000073155
Asph	98.7531	-0.648253	0.196664	-3.29625	0.00097984	0.0536023	ENSMUSG00000028207
Mthfsl	25.8979	-1.24009	0.37592	-3.29883	0.000970904	0.0536023	ENSMUSG00000079427
Cdk18	12.0839	-1.95304	0.593178	-3.29251	0.000992989	0.0539756	ENSMUSG00000026437
Kitl	12.7059	-1.92189	0.584701	-3.28696	0.00101276	0.0547019	ENSMUSG00000019966
Fos	588.238	-0.456919	0.139417	-3.27734	0.00104789	0.0562435	ENSMUSG00000021250
Csf3r	22.1871	-1.41386	0.432132	-3.27183	0.00106854	0.0569935	ENSMUSG00000028859
Grik3	374.208	-0.444411	0.13599	-3.26798	0.00108319	0.0574156	ENSMUSG00000001985
1700112E06Rik	206.619	-0.566642	0.173694	-3.26229	0.00110515	0.0582184	ENSMUSG00000063458
Syk	102.396	-0.664059	0.204234	-3.25146	0.00114813	0.0601114	ENSMUSG00000021457
Slc24a5	54.9695	-0.832726	0.256304	-3.24898	0.00115818	0.0602679	ENSMUSG00000035183
Arhgap18	155.812	-0.530221	0.163671	-3.23955	0.0011972	0.0619208	ENSMUSG00000039031
Arsb	136.068	-0.553702	0.171128	-3.2356	0.00121389	0.0620318	ENSMUSG00000042082
Hsp90ab1	5060.02	0.280783	0.0867622	3.23624	0.00121117	0.0620318	ENSMUSG00000023944
Slc15a3	76.3552	-0.69692	0.217517	-3.20398	0.0013554	0.0688513	ENSMUSG00000024737
Mthfs	24.3389	-1.30889	0.409329	-3.19765	0.00138551	0.0699643	ENSMUSG00000066442
Gls	153.993	0.501781	0.157054	3.19497	0.00139848	0.0702035	ENSMUSG00000026103
Asah1	199.391	-0.541472	0.169617	-3.19231	0.00141139	0.0704376	ENSMUSG00000031591
Cd9	257.924	-0.496567	0.156029	-3.18253	0.00145992	0.072436	ENSMUSG00000030342
Rgs10	300.802	-0.446551	0.140487	-3.17858	0.00147998	0.0730066	ENSMUSG00000030844
Cers6	79.9671	-0.727006	0.22982	-3.16337	0.00155953	0.0764886	ENSMUSG00000027035
Ebna1bp2	157.098	0.513672	0.162745	3.15629	0.00159789	0.0779057	ENSMUSG00000028729
Psph	46.7296	0.857367	0.271775	3.15469	0.00160668	0.0779057	ENSMUSG00000029446
App	202.773	-0.498731	0.158463	-3.1473	0.00164785	0.0794507	ENSMUSG00000022892
Lyz2	465.699	-1.49991	0.477382	-3.14196	0.00167823	0.0804605	ENSMUSG00000069516
Cd300a	166.388	-0.55827	0.178088	-3.1348	0.0017197	0.0810824	ENSMUSG00000034652
Cdk14	77.1648	-0.686841	0.218998	-3.13628	0.00171103	0.0810824	ENSMUSG00000028926
Xaf1	32.7996	0.980995	0.312796	3.13621	0.00171147	0.0810824	ENSMUSG00000040483
Ifi44l	19.2274	1.40402	0.448335	3.13164	0.00173832	0.0815099	ENSMUSG00000039146
Pik3cb	59.5714	-0.810037	0.25891	-3.12864	0.00175616	0.0818967	ENSMUSG00000032462
Dab2	1013.84	0.287087	0.0918664	3.12505	0.00177777	0.0824539	ENSMUSG00000022150
Reps2	42.4009	-0.998131	0.319661	-3.12247	0.00179342	0.0827299	ENSMUSG00000040855
Srsf3	625.1	0.316062	0.101672	3.10865	0.00187947	0.0862334	ENSMUSG00000071172
Ltc4s	62.0408	0.769612	0.24789	3.10466	0.00190499	0.0864746	ENSMUSG00000020377
Stmn2	11.1702	2.00616	0.645982	3.1056	0.00189891	0.0864746	ENSMUSG00000027500
Wbp5	352.83	-0.508577	0.163987	-3.10133	0.00192655	0.0869903	ENSMUSG00000042712
Npc2	714.495	-0.380221	0.123112	-3.0884	0.00201235	0.089913	ENSMUSG00000021242
Rbm47	100.764	-0.624058	0.201977	-3.08975	0.00200323	0.089913	ENSMUSG00000070780
Anxa2	81.4175	-0.686339	0.222821	-3.08023	0.00206841	0.0910394	ENSMUSG00000032231
Bri3	599.85	-0.375008	0.121714	-3.08107	0.0020626	0.0910394	ENSMUSG00000047843
Ran	1483.29	0.358267	0.116318	3.08006	0.00206956	0.0910394	ENSMUSG00000029430
Usp18	14.3145	1.60531	0.523367	3.06727	0.00216024	0.0945411	ENSMUSG00000030107
Bin1	106.331	0.577586	0.188486	3.06434	0.00218151	0.0949847	ENSMUSG00000024381
Hmga2	151.365	-1.09071	0.35729	-3.05272	0.00226778	0.0962848	ENSMUSG00000056758
Kcnq1ot1	95.7754	-0.683957	0.223945	-3.05413	0.00225715	0.0962848	ENSMUSG00000101609
Mvd	60.8404	0.716216	0.234604	3.05287	0.00226662	0.0962848	ENSMUSG00000006517
Nasp	379.959	0.443257	0.145144	3.05391	0.00225882	0.0962848	ENSMUSG00000028693
Vat1	100.716	-0.605201	0.197983	-3.05683	0.0022369	0.0962848	ENSMUSG00000034993
Rtn4	579.045	-0.354186	0.116117	-3.05025	0.00228648	0.096598	ENSMUSG00000020458

[truncated: 15 more sheets: sTable_4I_uniq_baIfit1, sTable_4J_uniq_EndRsad2, sTable_4K_uniq_EndCyp26b1, sTable_4L_Zfp711_total_DEGs_lis, Sheet2, sTable_4M_Zfp711_DESeq2_summary, sTable_4N_Zfp711_DESeq2_Late_Me, sTable_4O_Zfp711_DESeq2_Hematop, sTable_4Q_Zfp711_DESeq2_Hoxa_Me, sTable_4P_Zfp711_DESeq2_Hoxb_Me, sTable_4R_Zfp711_DESeq2_Endothe, sTable_4S_Zfp711_DESeq2_aFgf12S, sTable_4T_Zfp711_DESeq2_bPlxna4, sTable_4U_Bcl6b_total_DEGs_list, sTable_4V_Bcl6b_DESeq2_summary]
