# Supplementary material for: Distinct roles of Atf3, Zfp711 and Bcl6b in early embryonic hematopoietic and endothelial lineage specification
Source: Development. 2025 Dec 8;152(23):dev204792. doi: 10.1242/dev.204792 (PMC12746078; doi:10.1242/dev.204792)
Supplement: Table S5. Gene Set Enrichment Analysis Results.(GSEA). [file develop-152-204792-TableS5.xlsx]

## Sheet: 0_table_of_contents
Supplementary Table 5. Gene Set Enrichment Analysis Results.(GSEA).
Supplementary Table_5A_Atf3_EMP_HALLMARK
Supplementary Table_5B_Atf3_EMP_GOBP
Supplementary Table_5C_Atf3_EMP_REACTOME
Supplementary Table_5D_Atf3_Late_Mesoderm_HALLMARK
Supplementary Table_5E_Atf3_Late_Mesoderm_GOBP			CLUSTERS
Supplementary Table_5F_Atf3_Late_Mesoderm_REACTOME			Coding_name	Cluster_name	New Name in Manuscript
Supplementary Table_5G_Zfp711_Late_Mesoderm_HALLMARK			Blood_Progenitors	HEP/BP	HEP/BP
Supplementary Table_5H_Zfp711_Late_Mesoderm_GOBP			EMP	EMP	EMP
Supplementary Table_5I_Zfp711_Late_Mesoderm_REACTOME			Endothelium	Endothelium	Endothelium
			Epiblast	Epiblast	Epiblast
			Erythroid	Erythroid	Erythroid
			ExE_Ectoderm	Amniotic Ectoderm	Amniotic-Ectoderm
			ExE_Endoderm	Visceral Endoderm	Visceral-Endoderm
			Megakaryocyte	MkP	MkP
			Mesoderm_Hoxa	Limb Mesoderm and Allantois	Limb Mesoderm-Allantois
			Mesoderm_Hoxb	Mesenchyme and Epicardium	Mesenchyme-Epicardium
			Mesoderm_Ifit1	Atf3-KO Enriched	Atf3-KO-Enriched
			Mesoderm_Mixl1	Nascent Mesoderm	Nascent-Mesoderm
			Naive	Naive Pluripotency	Naive-Pluripotency
			PGC	PGC	PGC
			Primitive_Streak	Primitive Streak	Primitive-Streak
			SUBCLUSTERS
			Coding_name	Subluster_name	New Name in Manuscript
			aActc1	Allantois 1	Allantois#1
			aDach1	Limb Mesoderm 2	Limb-Mesoderm#2
			aFgf12SG2M	Allantois 3	Allantois#3
			aGreb1	Limb Mesoderm 1	Limb-Mesoderm#1
			aIgfbp7	Allantois 4	Allantois#4
			aWnt2G1	Allantois 2	Allantois#2
			baIfit1	Atf3-KO Enriched	Atf3-KO-Enriched
			bCacna1d	Epicardium 1	Epicardium#1
			bFgf15	Lateral Plate Mesoderm	Lateral-Plate-Mesoderm
			bNrxn3	Epicardium 2	Epicardium#2
			bPlxna4	Epicardium 3	Epicardium#3
			BPr	HEP/BP	HEP/BP
			bStard8	Mesenchyme 1	Mesenchyme#1
			bUpk3b	Mesenchyme 2	Mesenchyme#2
			EcXAnxa1	Amniotic Ectoderm 3	Amniotic-Ectoderm#3
			EcXCldn3	Amniotic Ectoderm 2	Amniotic-Ectoderm#2
			EcXSfn	Amniotic Ectoderm 1	Amniotic-Ectoderm#1
			EMPCcl4	EMP 3	EMP#3
			EMPIl17ra	EMP 2	EMP#2
			EMPNrg1	EMP 1	EMP#1
			EMPSepp1	EMP 4	EMP#4
			EndCdh5	Endothelium 2	Endothelium#2
			EndCyp26b1	Endocardium	Endocardium
			EndGadd45g	Endothelium 1	Endothelium#1
			EndRsad2	Endothelium 3	Endothelium#3
			EnXFgf5	Anterior Primitive Streak	Anterior-Primitive-Streak
			EnXTtr	Visceral Endoderm	Visceral-Endoderm
			Epib	Epiblast	Epiblast
			Ery1a	Erythroid 1	Erythroid#1
			Ery1b	Erythroid 2	Erythroid#2
			Ery2	Erythroid 3	Erythroid#3
			Ery3	Erythroid 4	Erythroid#4
			MegP1	MkP 1	MkP#1
			MegP2	MEP	MEP
			MegP3	MkP 2	MkP#2
			MesoMixl1	Nascent Mesoderm	Nascent-Mesoderm
			Naive	Naive Pluripotency
			PGC	PGC
			PSMesp1	Primitive Streak 2	Primitive-Streak#2
			PST	Primitive Streak 1	Primitive-Streak#1

## Sheet: sTable_5A_Atf3_EMP_HALLMARK
Supplementary Table_5A_Atf3_EMP_HALLMARK
pathway	pval	padj	log2err	ES	NES	size	leadingEdge
HALLMARK_MYC_TARGETS_V1	1.1702e-24	5.49994e-23	1.2871	0.593005	2.93808	190	Cdc20 Hsp90ab1 Snrpg Ran Snrpa Npm1 Eif2s2 Tyms Hnrnpa1 Ranbp1 Eif4e Nop56 Snrpd3 Rnps1 Dut Apex1 Hnrnpd Cct3 Cnbp Mrps18b Ccna2 Srm Ssb Hspe1 Ruvbl2 Psma4 Ndufab1 Rsl1d1 Gspt1 Lsm2 Ldha Srsf3 Cdk4 Psmd7 Phb2 Erh Cct5 Rplp0 Hspd1 Psmc4 Tfdp1 Cct7 Syncrip Rad23b Ppia Prpf31 Bub3 Abce1 Tra2b Psmb2 Nolc1 Cct2 Snrpd1 Mcm4 Aimp2 Hddc2 G3bp1 Nop16 Fbl Serbp1 Hdgf Ywhaq Cops5 Pa2g4 Gnl3 Nme1 Uba2 Psma6 …
HALLMARK_E2F_TARGETS	1.50578e-23	3.53859e-22	1.25451	0.588219	2.90116	185	Cks2 Cdc20 Ube2s Plk1 Nasp Hmgb2 Aurka Cdk1 Hmmr Snrpb Top2a Ran Smc4 Cdkn2c Cenpe Rpa3 Depdc1a Ranbp1 Nop56 Aurkb Spc24 Dctpp1 Dut Ssrp1 Hnrnpd Prps1 Psip1 Lyar Shmt1 Mthfd2 Cdca8 Phf5a Lbr Gspt1 Rad21 Trp53 Cdk4 Mki67 Rbbp7 Trip13 Syncrip Nup107 Luc7l3 Nbn Melk Rad50 Pole Rad51ap1 Tra2b Nolc1 Mcm4 Rrm2 Tmpo Tfrc Kif18b Tubb5 Paics Smc3 Diaph3 Racgap1 Pttg1 Prim2 Bub1b Birc5 Ezh2 Lig1 Pa2g4 Nme1…
HALLMARK_G2M_CHECKPOINT	4.34553e-19	6.808e-18	1.12391	0.56337	2.76073	176	Cks2 Cenpf Cdc20 Ube2s Plk1 Ube2c Nasp Aurka Cdk1 Hmmr Prc1 Stil Kif20b Nusap1 Top2a Tpx2 Smc4 Cdkn2c Cenpe Smc2 Incenp Fancc Aurkb Kif11 Sqle Hnrnpd Ccna2 Kif23 Kif15 Lbr Gspt1 Bub1 Rad21 Cdk4 Mki67 Tfdp1 Ncl Syncrip Rad23b Pml Sfpq Bub3 Pole Dtymk Slc7a1 Tra2b Nolc1 Snrpd1 E2f4 Dbf4 Tmpo G3bp1 E2f2 Exo1 Amd1 Racgap1 Pttg1 Nek2 Prim2 Birc5 Ezh2 Smad3 Cdc45 Xpo1 Chek1 Hira Cdc27 Slc7a5 Plk4 Pura …
HALLMARK_INTERFERON_GAMMA_RESPONSE	6.12044e-14	7.19152e-13	0.954542	0.555321	2.55339	130	Rnf213 Bst2 Rtp4 Pnp Ifi44 Irf7 Oasl1 Usp18 Xaf1 Stat1 Ifit2 Epsti1 Samd9l Ifitm3 Ifi35 Ifih1 Ifi44l Isg15 Parp14 Cxcl10 Psme1 Ly6e Herc6 Fgl2 Stat4 Ddx60 Isoc1 Adar Ifit3 Sp110 Tdrd7 Psmb8 Psma3 Mthfd2 Myd88 Stat2 Auts2 Ogfr Psmb10 Vamp5 Pml Lgals3bp Eif2ak2 Psmb2 Pnpt1 Sod2 Casp3
HALLMARK_INTERFERON_ALPHA_RESPONSE	1.03538e-12	9.73253e-12	0.91012	0.636699	2.72385	79	Bst2 Rtp4 Ifi44 Irf7 Oasl1 Usp18 Ifit2 Epsti1 Samd9l Ifitm3 Ifi35 Ifih1 Ifi44l Isg15 Parp14 Cxcl10 Psme1 Ly6e Herc6 Ddx60 Adar Cd47 Ifit3 Sp110 Tdrd7 Psmb8 Parp9 Psma3 Stat2 Ogfr Lgals3bp Oas1a Eif2ak2 Pnpt1 Ifitm1 Mov10 Ncoa7
HALLMARK_MYC_TARGETS_V2	4.68534e-08	3.67018e-07	0.719513	0.590296	2.35199	56	Plk1 Npm1 Nop56 Dctpp1 Srm Hspe1 Mphosph10 Tcof1 Cdk4 Hspd1 Ndufaf4 Nop2 Prmt3 Exosc5 Farsa Nolc1 Mcm4 Aimp2 Wdr43 Bysl Nop16 Pa2g4 Gnl3 Mybbp1a Ppan Cbx3 Slc19a1 Ddx18 Noc4l Plk4 Grwd1 Tmem97 Pprc1 Utp20 Rrp12 Mcm5 Mrto4 Imp4 Phb Las1l Tbrg4 Tfb2m Ipo4
HALLMARK_APOPTOSIS	2.06341e-06	1.38543e-05	0.627257	-0.522411	-2.03151	108	Atf3 Lgals3 Anxa1 Emp1 Ank Gadd45b App Lmna Timp2 Gsn Casp1 Hmox1 Cd44 Smad7 Bcl2l11 Sat1 Cd14 Tnf Bnip3l Psen2 Tspo Casp4 Gpx3 Diablo Hspb1
HALLMARK_HYPOXIA	4.8952e-06	2.87593e-05	0.610527	-0.509603	-1.948	103	Atf3 Fos Mt1 Hexa Pdgfb Plaur Anxa2 Hmox1 Klf6 Tpd52 Plin2 Nagk Ilvbl Bhlhe40 S100a4 Atp7a Bnip3l Pfkfb3 Tnfaip3 Nr3c1 Slc6a6 Mxi1 Dusp1 Foxo3 Noct Pdk3 Ppp1r15a Hspa5 Lxn Gbe1 Ugp2 Nfil3 Map3k1
HALLMARK_COMPLEMENT	5.90599e-06	3.08424e-05	0.610527	-0.527874	-2.04022	106	Lgals3 Ctsl Anxa5 Lrp1 Cd36 Pla2g7 Ctss Dock10 Timp2 Msrb1 Apoc1 Casp1 Pdgfb Plaur Ctsd Ctsb Lgmn Rhog Fcer1g Lipa S100a13 Tnfaip3 C1qc Casp4 Cfh Grb2 Gngt2 Calm3 Usp8 Gng2 Lyn Fdx1 Lamp2 Hspa5 Ctsc Jak2 Rce1 Gnai2 C1qa Rbsn Ctso Sh2b3
HALLMARK_MTORC1_SIGNALING	9.64935e-06	4.5352e-05	0.593325	0.371328	1.8043	172	Pnp Phgdh Plk1 Aurka Ppa1 Psph Nupr1 Eif2s2 Fgl2 Cyp51 Dhcr7 Psmc2 Sqle Asns Psma3 Mthfd2 Hspe1 Psma4 Stip1 Hspa9 Ldha Shmt2 Bub1 Idi1 Hspd1 Psmc4 Ppia Ldlr Pdap1 Arpc5l Tm7sf2 Lta4h Tomm40 Psme3 Uchl5 Mcm4 Acaca Rrm2 Tfrc Acsl3 Pitpnb Psmb5 Cops5 Hmgcr Pgm1 Pfkl Cacybp Gmps Nup205 Hspa4 Psmc6 Slc7a5 Gtf2h1 Atp2a2 Fdxr Insig1 Tuba4a Tmem97 Mllt11 Stard4
HALLMARK_TNFA_SIGNALING_VIA_NFKB	2.43475e-05	0.00010403	0.57561	-0.480085	-1.90985	128	Atf3 Id2 Atp2b1 Marcks Plau Fos Gadd45b Ninj1 Egr1 Il6st Plaur Litaf Klf6 Cd44 Sgk1 Tubb2a Ccrl2 Abca1 Sat1 Bhlhe40 Csf1 Tnf Pfkfb3 Tnfaip3 B4galt1 Cd83 Dusp1 Myc Tnfaip2 Ccnl1 Hbegf Ppp1r15a Ifngr2 Ripk2 Klf4 Cflar Trib1 Nfil3 Klf10 Icam1 Il18 Fosb Klf2 Rnf19b Rel Mcl1 Slc2a3 Cxcl2 Tgif1 Zfp36 Btg1 Plek Ier2 Gpr183
HALLMARK_COAGULATION	3.56802e-05	0.000129321	0.557332	-0.586048	-2.01425	54	Anxa1 Ctsl Lrp1 Plau Apoc1 Gsn S100a1 Pdgfb Trf Ctsb Cd9 Lgmn Pros1 S100a13 Cfh Sirt2 Gng12 Furin Wdr1 Lamp2 Rac1 Pef1 C1qa Ctso
HALLMARK_EPITHELIAL_MESENCHYMAL_TRANSITION	3.85211e-05	0.000129321	0.557332	-0.552863	-1.98341	65	Cadm1 Id2 Serpine2 Lgals1 Lrp1 Pmp22 Gadd45b Emp3 Basp1 Plaur Tpm2 Flna Ecm1 Vim Cd44 Spp1 Capg Fuca1 Sat1 Glipr1 Tnfaip3 Dst Itgb5 Ppib Efemp2 Notch2
HALLMARK_XENOBIOTIC_METABOLISM	3.79444e-05	0.000129321	0.557332	-0.505578	-1.91691	94	Igf1 Id2 Cd36 Ninj1 Cndp2 Hmox1 Npc1 Aldh2 Ddt Ech1 Por Elovl5 Pros1 Idh1 Apoe Dcxr Alas1 Bphl Cyfip2 Ptgr1 Slc6a6 Abhd6 Dhrs7 Irf8 Acox1 Smox Tmem176b Nfs1 Lpin2 Gstt2 Abcd2 Acp2 Slc46a3 Pts Dhrs1 Blvrb Tgfb2 Acox3 Casp6 Tmbim6
HALLMARK_SPERMATOGENESIS	6.64944e-05	0.000208349	0.538434	0.492502	1.96233	56	Aurka Cdk1 Mllt10 Parp2 Bub1 Clpb Dbf4 Tsn Jam3 Il12rb2 Nek2 Ezh2 Hba-x Strbp Ide Ccnb2 Psmg1 Ip6k1 Mast2 Pgs1 Chfr She Coil Tle4 Rad17 Nf2 Pebp1 Zc3h14
HALLMARK_CHOLESTEROL_HOMEOSTASIS	7.39238e-05	0.000217151	0.538434	-0.57908	-1.99146	53	Atf3 Lgals3 Anxa5 Fabp5 S100a11 Cpeb2 Lpl Antxr2 Plaur Cd9 Lgmn Actg1 Ech1 Alcam Gusb Stx5a Ctnnb1 Atxn2 Pdk3 Ethe1
HALLMARK_KRAS_SIGNALING_UP	8.03294e-05	0.000222087	0.538434	-0.497691	-1.89327	95	Emp1 Id2 Mafb C3ar1 Ank Plau Ctss Gadd45g Cbl Plaur Gpnmb Dcbld2 Laptm5 Mtmr10 Lat2 Spp1 Fuca1 Tnfrsf1b Fcer1g Tnfaip3 Cfh Hdac9 Irf8 Hbegf Ppp1r15a Cbr4 Tmem176b Klf4 Trib1 Csf2ra Etv5 Map3k1
HALLMARK_IL2_STAT5_SIGNALING	9.84232e-05	0.000256994	0.538434	-0.469197	-1.83642	116	Emp1 Serpinb6a Anxa4 Gadd45b S100a1 Batf3 Itga6 Ahnak Rnh1 Dhrs3 P2rx4 Tnfrsf21 Ncoa3 Ecm1 Klf6 Cd44 Plin2 Spp1 Capg Snx14 Tnfrsf1b Bhlhe40 Csf1 Igf1r Alcam Myo1e Cdc42se2 Tlr7 Ctsz Cd83 Plpp1 Cyfip1 Myc Irf8 Ckap4 Furin
HALLMARK_PROTEIN_SECRETION	0.00033215	0.000821634	0.498493	-0.477271	-1.78699	86	Cd63 Gla Ap3s1 Tpd52 Vps4b Sgms1 Abca1 Galc Atp7a Stx12 Copb1 Golga4 Clcn3 Adam10 Kif1b Dst Arfgap3 Cln5 Cltc Snap23 Stx7 Lamp2 Rab2a Ctsc Ap2s1 Ocrl Atp6v1h M6pr Gnas Ap3b1 Rps6ka3 Arfgef2 Tmed10 Clta Sec22b
HALLMARK_MYOGENESIS	0.000405394	0.000952676	0.498493	-0.5114	-1.83095	64	Igf1 Cd36 Gadd45b App Gsn Tpm2 Fabp3 Ckb Bhlhe40 Speg Adcy9 Psen2 Agl Gpx3 Sirt2 Ifrd1 Fkbp1b Mef2c Itgb5 Hbegf Ocel1
HALLMARK_P53_PATHWAY	0.000567907	0.00127103	0.477271	-0.429507	-1.71344	132	Atf3 Fos App Cdkn2a Ninj1 Casp1 Ctsd Hmox1 Pitpnc1 Fuca1 Sat1 Sesn1 Fgf13 Cebpa Ctsf Wwp1 Ldhb S100a4 Dcxr Mdm2 Cyfip2 Tob1 Ifi30 Rap2b S100a10 Mxd4 Foxo3 Hbegf Ppp1r15a Klf4 Kif13b Rhbdf2 Rnf19b Vamp8 Tax1bp3 Mknk2 Gm2a Abhd4 Tspyl2
HALLMARK_INFLAMMATORY_RESPONSE	0.00246807	0.0052727	0.431708	-0.452628	-1.68133	84	Rgs1 C3ar1 Atp2b1 Msr1 Emp3 Plaur Ptafr P2rx4 Dcbld2 Ifnar1 Csf3r Klf6 Rhog Ccrl2 Abca1 Tnfrsf1b Slc31a2 Csf1 Cd14 Adgre1 Sema4d Rnf144b Kif1b Myc Lyn Hbegf Ifngr2 Cybb Ripk2 Icam1 Irak2 Il18
HALLMARK_MITOTIC_SPINDLE	0.00523577	0.0106992	0.407018	0.297601	1.4434	169	Ect2 Cenpf Plk1 Aurka Cdk1 Prc1 Kif20b Nusap1 Top2a Tpx2 Ckap5 Smc4 Cenpe Myh10 Cep192 Net1 Incenp Kntc1 Cd2ap Kif11 Kif23 Anln Kif15 Bub1 Dlg1 Bcr Bin1 Cep57 Smc3 Ssh2 Arhgef12 Racgap1 Nek2 Birc5 Cntrl Stk38l Pcgf5 Sac3d1 Tiam1 Rapgef5 Cdc27 Ccnb2 Rictor Sos1 Tuba4a Mid1ip1 Lrpprc Ndc80 Lmnb1 Kif22 Espl1 Arfip2 Sass6 Uxt Trio Farp1
HALLMARK_APICAL_JUNCTION	0.00656792	0.0128622	0.407018	-0.424171	-1.59158	88	Fyb Rasa1 Syk Sirpa Epb41l2 Ptprc Pik3cb Cdk8 Actg1 Lima1 Vav2 Speg B4galt1 Evl Actb Gamt Actn1 Myl12b Sgce Adam15 Gnai2 Icam1 Ikbkg Ctnnd1 Rsu1 Cd276 Itgb1 Taok2 Msn Arpc2 Mapk14 Stx4a Akt2 Ldlrap1 Actn4 Inppl1 Wasl Rac2 Skap2
HALLMARK_DNA_REPAIR	0.00784529	0.0147492	0.38073	0.319966	1.47328	122	Pnp Rpa3 Tyms Alyref Dut Ssrp1 Polr2k Fen1 Trp53 Rad51 Polr1c Pom121 Sec61a1 Prim1 Polr1d Polr2h Rfc5 Sf3a3 Lig1 Nme1 Cstf3 Sac3d1 Polr2f Polr2c Gtf2h1 Rev3l Nelfcd Nudt21 Polr2j Impdh2 Polr2e Cetn2 Adrm1 Hprt Rfc3 Taf10 Taf6 Umps Ddb2 Aaas Rpa2 Ncbp2 Gtf2h3 Ercc3 Taf12 Upf3b Nelfe Gtf2a2 Rrm2b Rnmt Polr2a Usp11 Supt5 Pola1
HALLMARK_PEROXISOME	0.0106113	0.019182	0.38073	-0.419998	-1.54351	74	Cadm1 Slc23a2 Atxn1 Cln8 Dhrs3 Vps4b Abcd3 Ech1 Elovl5 Idh1 Tspo Mvp Pex2 Hmgcl Hsd17b4 Acaa1a
HALLMARK_UV_RESPONSE_UP	0.0116111	0.0202119	0.38073	-0.376471	-1.43909	103	Atf3 Ctsl Fos Creg1 Il6st Hmox1 Atp6v1c1 Bcl2l11 Alas1 Gpx3 Atp6v1f Acaa1a Grina Lyn Ggh Furin Ap2s1 Ago2
HALLMARK_ESTROGEN_RESPONSE_EARLY	0.0137053	0.0230054	0.38073	-0.415709	-1.54092	81	Syngr1 Myof Fos Il6st Dhrs3 Rab31 Gla Snx24 Aff1 Cd44 Bhlhe40 Igf1r Elovl5 Adcy9 Tob1 B4galt1 Abca3 Myc Rhod Jak2 Klf4 Dynlt3 Fkbp5 Klf10
HALLMARK_IL6_JAK_STAT3_SIGNALING	0.014758	0.0239182	0.38073	-0.465881	-1.5994	52	Cd36 Cbl Il6st Hmox1 Tnfrsf21 Ifnar1 Csf3r Cd44 Cd9 Tnfrsf1b Csf1 Cd14 Tnf
HALLMARK_BILE_ACID_METABOLISM	0.0485584	0.0760749	0.252961	-0.445803	-1.50728	47	Slc23a2 Atxn1 Abca9 Npc1 Bcar3 Abcd3 Abca1 Idh1 Gclm Abca3 Hsd17b4 Abcd2 Rbp1 Pnpla8 Acsl5 Pex1 Prdx5
HALLMARK_ANDROGEN_RESPONSE	0.0564972	0.085657	0.224966	-0.383853	-1.40973	75	Ank Tmem50a Arid5b Tpd52 Sgk1 Sat1 Elovl5 B4galt1 Plpp1 Adamts1 Actn1 Mertk Ncoa4 H1f0 Zmiz1 Hpgd Inpp4b Itgav Fkbp5 Elk4 Rps6ka3
HALLMARK_TGF_BETA_SIGNALING	0.0621212	0.0912405	0.222056	-0.433033	-1.46015	46	Id2 Rab31 Bcar3 Smad7 Tgfbr1 Skil Ctnnb1 Furin Ppp1r15a Ifngr2 Hipk2 Klf10 Ski Tgif1
HALLMARK_UV_RESPONSE_DN	0.0720109	0.102561	0.193813	-0.354663	-1.34262	92	Anxa4 Pmp22 Atp2b1 Atxn1 Mt1 Cacna1a Anxa2 Apbb2 Smad7 Bhlhe40 Igf1r Vav2 Nr3c1 Pik3cd Dusp1 Myc Zmiz1 Celf2 Notch2 Inpp4b
HALLMARK_ESTROGEN_RESPONSE_LATE	0.130435	0.180307	0.140406	-0.328243	-1.2426	92	Id2 Myof Fos Fabp5 Il6st Rab31 Gla Aff1 Cd44 Cd9 Sgk1 Ckb Elovl5 Dcxr Tob1 Abca3 Snx10 Jak2 Klf4 Dynlt3 Fkbp5 Dnajc12 Jak1 Blvrb Tspan13 Aldh3a2 Bag1 Zfp36
HALLMARK_ADIPOGENESIS	0.140078	0.188105	0.131458	-0.296832	-1.2034	148	Ucp2 Cd36 Aplp2 Lpl Cd302 Plin2 Aldh2 Abca1 Ddt Ech1 Ubc Por Idh1 Apoe Pfkfb3 Tob1 Gpx3 Dhrs7 Acadl Rreb1 Rab34 Ndufb7 Dram2 Acox1 Reep5 Acadm Decr1 Gbe1 Cmpk1
HALLMARK_HEME_METABOLISM	0.153741	0.200718	0.128143	-0.309894	-1.21934	124	Ucp2 Sdcbp Bach1 Ctsb Picalm Atp6v0a1 Bnip3l Mpp1 Mfhas1 Gclm Sidt2 Nr3c1 Clcn3 Mxi1 Hebp1 Ncoa4 Mkrn1 H1f0 Foxo3 Ctns Trak2 Ranbp10 Gde1 Lamp2 Smox Lpin2 Bmp2k Adipor1
HALLMARK_ALLOGRAFT_REJECTION	0.216735	0.275312	0.105521	-0.303366	-1.15642	100	Igsf6 Fyb Ctss Cdkn2a Ptprc Ccr5 Flna Tpd52 Capg Csf1 Elf4 Tnf Cd28 Ncf4 Hdac9 Ifnar2 Irf8 Lyn Ifngr2 Cd74 Jak2 Spi1 Ripk2 St8sia4
HALLMARK_KRAS_SIGNALING_DN	0.28013	0.346477	0.100279	-0.364404	-1.14271	32	Sgk1 Copz2 Ptprj Vps50 Gamt Skil Sphk2 Slc29a3 Cpeb3 Slc16a7 Tgfb2
HALLMARK_GLYCOLYSIS	0.334586	0.393139	0.146416	0.230547	1.0508	113	Nasp Aurka Cdk1 Hmmr Mif Ext1 Kif2a Depdc1a Prps1 Mpi Ldha Psmc4 Ppia Sod1 Galk1
HALLMARK_REACTIVE_OXIGEN_SPECIES_PATHWAY	0.328125	0.393139	0.0886261	-0.323654	-1.07822	43	Ftl1 Srxn1 Gclm Gpx3 Prdx4 Mpo Fes Hmox2 Prdx1 Lamtor5 Gpx4 Mbp Atox1 Egln2 G6pdx Ipcef1
HALLMARK_HEDGEHOG_SIGNALING	0.416961	0.47798	0.0822055	-0.390886	-1.02601	15	Rasa1 Dpysl2 Ophn1
HALLMARK_NOTCH_SIGNALING	0.464623	0.519935	0.0922597	0.321119	0.995043	20	Kat2a Hes1 Maml2 Notch1
HALLMARK_UNFOLDED_PROTEIN_RESPONSE	0.52394	0.572678	0.0579755	-0.254325	-0.964122	93	Atf3 Eif2ak3 Serp1 Tubb2a Yif1a
HALLMARK_FATTY_ACID_METABOLISM	0.559892	0.587024	0.0541201	-0.244485	-0.950736	108	Lgals1 Cd36 Erp29 Ech1 Elovl5 Rap1gds1 Idh1 Bphl Cpt1a Glul Serinc1 Acadl Hmgcl Hsd17b4 Acaa1a S100a10 Hpgd Acox1 Acadm Decr1
HALLMARK_WNT_BETA_CATENIN_SIGNALING	0.562044	0.587024	0.0833634	0.292405	0.936038	22	Ccnd2 Kat2a Trp53 Notch1 Rbpj Skp2 Csnk1e
HALLMARK_OXIDATIVE_PHOSPHORYLATION	0.684478	0.699358	0.0423318	-0.215763	-0.903171	184	Tcirg1 Atp6v1c1 Afg3l2 Ldhb Ech1 Por Hadha Idh1 Supv3l1 Alas1 Cpt1a Oat Surf1 Atp6v1f Ndufa3 Atp6v0b Ndufa2 Cyb5r3 Acaa1a Atp6v1e1 Ndufb7 Atp6v0e Cox7a2l Fdx1 Cox4i1 Atp6v1g1 Glud1 Acadm Atp6v1h Decr1 Acadsb
HALLMARK_PI3K_AKT_MTOR_SIGNALING	0.821229	0.821229	0.0382417	-0.215336	-0.799887	83	Cab39 Dusp3 Tbk1 Cfl1 Pikfyve Map2k6 Arhgdia Grb2 Cltc Gsk3b Rac1 Mapk9 Calr Rps6ka3 Mknk2 Akt1 Rit1 Arf1 Hsp90b1 Arpc3 Ywhab

## Sheet: sTable_5B_Atf3_EMP_GOBP
Supplementary Table_5B_Atf3_EMP_GOBP
pathway	pval	padj	log2err	ES	NES	size	leadingEdge
GOBP_RIBONUCLEOPROTEIN_COMPLEX_BIOGENESIS	3.15983e-25	9.1888e-22	1.30309	0.479926	2.55954	375	Snrpg Ebna1bp2 Snrpb Ruvbl1 Rpusd4 Surf6 Ckap5 Ddx39b Ran Pop5 Npm1 Hsp90aa1 Eif2s2 Emg1 Mrps7 Adar Nop56 Rbfa Denr Snrpd3 Gemin2 Gtpbp4 Nop58 Psip1 Lyar Rrp15 Nup88 Ruvbl2 Mphosph10 Imp3 Rsl1d1 Utp18 Lsm2 Brix1 Rbm5 Nvl Rplp0 Ncl Nop2 Nsun5 Wdr18 Sart3 Luc7l3 Prpf31 Rexo4 Tsr2 Sdad1 Ptges3 Exosc5 Pak1ip1 Abce1 Nop10 Wbp11 Wdr46 Snrpd1 Snrpe Sf3a2 Prpf19 Wdr43 Prpf8 Bysl Rps27rt Luc7l Npm3 Nop16 …
GOBP_RNA_SPLICING	8.62063e-19	1.25344e-15	1.12391	0.447045	2.37174	352	Snrpg Sgf29 Snrpb Rpusd4 Gpkow Ddx39b Snrpa Npm1 Smu1 Snrnp48 Thoc1 Prmt1 Hnrnpa1 Kat2a Lsm5 Snrpd3 Alyref Rnps1 Gemin2 Snrnp40 Psip1 Sap18 Tra2a Phf5a Rnf113a2 Rbm8a Lsm2 Prpf38a Rbm5 Srsf3 U2af1 Lsm3 Ncl Syncrip Usp22 Prpf40a Cdk12 Thrap3 Srrm1 Sart3 Rbm25 Luc7l3 Sfpq Ddx46 Prpf31 Rbm38 Rbm15 Tra2b Wbp11 Acin1 Snrpd1 Prkrip1 Snrpe Sf3a2 Ppil1 Prpf19 Slc38a2 Ptbp1 Prpf8 Cwc22 Luc7l Eny2 Puf60 Sf…
GOBP_RIBOSOME_BIOGENESIS	8.91875e-17	8.64524e-14	1.05746	0.462069	2.38087	277	Ebna1bp2 Rpusd4 Surf6 Ran Pop5 Npm1 Emg1 Mrps7 Nop56 Rbfa Gtpbp4 Nop58 Lyar Rrp15 Nup88 Mphosph10 Imp3 Rsl1d1 Utp18 Brix1 Nvl Rplp0 Ncl Nop2 Nsun5 Wdr18 Rexo4 Tsr2 Sdad1 Exosc5 Pak1ip1 Abce1 Nop10 Wbp11 Wdr46 Wdr43 Bysl Rps27rt Npm3 Nop16 Ddx28 Zfp593 Fbl Serbp1 Exosc10 Lsm6 Dhx30 Ltv1 Rpp30 Pa2g4 Dnttip2 Gnl3l Rrs1 Utp14a Mybbp1a Ddx27 Nol9 Sde2 Rpf1 Ppan Isg20 Rpl27 Tma16 Xpo1 Utp23 Ddx49 Exosc…
GOBP_RNA_SPLICING_VIA_TRANSESTERIFICATION_REACTIONS	4.14711e-16	3.01495e-13	1.0377	0.485553	2.4524	232	Snrpg Snrpb Gpkow Ddx39b Snrpa Npm1 Smu1 Hnrnpa1 Lsm5 Snrpd3 Rnps1 Gemin2 Psip1 Sap18 Tra2a Phf5a Rnf113a2 Rbm8a Lsm2 Prpf38a Rbm5 Srsf3 U2af1 Lsm3 Ncl Prpf40a Thrap3 Srrm1 Sart3 Rbm25 Luc7l3 Sfpq Ddx46 Prpf31 Rbm15 Tra2b Acin1 Snrpd1 Snrpe Sf3a2 Ppil1 Prpf19 Ptbp1 Prpf8 Cwc22 Luc7l Puf60 Sf3b6 Sf3a3 Lsm6 Wdr77 Larp7 Zfp64 Cactin Rbm17 Sde2 Lsm8 Snrpb2 Srpk1 Snrpf Fxr1 Rbmx2 Srsf7 Snrpd2 Rbm14 Sf…
GOBP_MRNA_PROCESSING	8.69797e-16	5.05874e-13	1.02767	0.40715	2.17172	381	Snrpg Snrpb Rpusd4 Gpkow Ddx39b Snrpa Ccnb1 Npm1 Smu1 Snrnp48 Thoc1 Hnrnpa1 Adar Lsm5 Snrpd3 Alyref Rnps1 Gemin2 Snrnp40 Psip1 Sap18 Tra2a Phf5a Rnf113a2 Rbm8a Lsm2 Prpf38a Rbm5 Srsf3 U2af1 Lsm3 Ncl Syncrip Safb Prpf40a Cdk12 Thrap3 Srrm1 Sart3 Rbm25 Luc7l3 Rprd1b Sfpq Ddx46 Prpf31 Rbm38 Rbm15 Tra2b Wbp11 Pnpt1 Acin1 Snrpd1 Prkrip1 Snrpe Sf3a2 Ppil1 Prpf19 Ptbp1 Prpf8 Cwc22 Luc7l Puf60 Sf3b6 Sltm…
GOBP_CHROMOSOME_SEGREGATION	1.35531e-14	6.56873e-12	0.986546	0.425516	2.22762	306	Ect2 Cenpf Cdc20 Plk1 Ube2c Actl6a Bex4 Aurka Cdk1 Prc1 Stil Nusap1 Top2a Tpx2 Rcc2 Ran Smc4 Ccnb1 Cenpe Cdca2 Aspm Smc2 Cep192 Kif2a Nuf2 Incenp Kntc1 Aurkb Kif11 Hecw2 Spc24 Phf10 Kif23 Rcc1 Cdca8 Spdl1 Ncor1 Mnd1 Haus1 Seh1l Bub1 Rad21 Mki67 Trip13 Ppp1r7 Nde1 Ska2 Bub3 Ncapg Usp9x Terf1 Arid1b Dsn1 Gem Nup37 Kif18b Bcl7c Tubb5 Smc3 Kif18a Racgap1 Pttg1 Nek2 Bub1b Birc5 Nup62 Cdca5 Mis18a Cenp…
GOBP_CHROMOSOME_ORGANIZATION	2.80443e-14	1.15759e-11	0.975995	0.384892	2.07604	419	Sp100 Cdc20 Plk1 Ube2c Nasp Actl6a Cdk1 Prc1 Naa10 Ruvbl1 Nusap1 Hmgb1 Top2a Tpx2 Ran Smc4 Ccnb1 Cenpe Hsp90aa1 Smc2 Cep192 Kif2a Nuf2 Incenp Kntc1 Xrn1 Aurkb Kif11 Hecw2 Spc24 Tinf2 Apex1 Hnrnpd Cct3 Tal1 Ino80d Phf10 Kif23 Mphosph8 Cdca8 Ruvbl2 Spdl1 Mnd1 Seh1l Smchd1 Fen1 Bub1 Rad21 Trp53 Rad51 Phb2 Cenpv Cct8 Cct5 Nup133 Trip13 Cct7 Nup107 Ctc1 Pml Sfpq Nbn Bub3 Rad50 Ncapg Ptges3 Terf1 Nabp2…
GOBP_IMPORT_INTO_CELL	3.18458e-14	1.15759e-11	0.965328	-0.452695	-2.08078	449	Lgals3 Anxa1 Colec12 Rab7b Lrp1 Tyrobp Lilrb4a Cd63 Cd36 Slc15a3 Cd300a Reps2 Creg1 Lrpap1 App Lrp12 Syk Grn Slc8a1 Msr1 Cacna1a Apoc1 Trem2 Gsn Cbl Anxa3 Sh3kbp1 Slc43a2 Sirpa Rab20 Sdcbp Cln8 Anxa2 Ptprc Npc1 Trf Cyba Pik3cb Slc11a1 Rab31 Fabp3 Coro1c Ap3s1 Abr Atg7 Picalm Cd44 Ano6 Cd302 Cd9 Nckap1l Fcgr4 Actg1 Abca1 Rin2 Spg11 Dtnbp1 Cd14 Btk Tnf Nsf Myo1e Appl2 Cdc42se2 Pros1 Necap2 Mctp1 Fc…
GOBP_ENDOCYTOSIS	5.64442e-14	1.82377e-11	0.965328	-0.468702	-2.12859	389	Lgals3 Anxa1 Colec12 Rab7b Lrp1 Tyrobp Lilrb4a Cd63 Cd36 Cd300a Reps2 Creg1 Lrpap1 App Lrp12 Syk Grn Msr1 Apoc1 Trem2 Gsn Cbl Anxa3 Sh3kbp1 Sirpa Rab20 Sdcbp Anxa2 Ptprc Npc1 Trf Cyba Pik3cb Slc11a1 Rab31 Coro1c Ap3s1 Abr Atg7 Picalm Cd44 Ano6 Cd302 Cd9 Nckap1l Fcgr4 Actg1 Abca1 Rin2 Spg11 Dtnbp1 Cd14 Btk Tnf Nsf Myo1e Appl2 Cdc42se2 Pros1 Necap2 Mctp1 Fcer1g Lipa Ehd4 Apoe Necap1 Arhgap25 Dpysl2…
GOBP_WOUND_HEALING	2.36051e-13	6.86437e-11	0.932595	-0.571063	-2.39451	165	Anxa1 Igf1 Serpine2 Entpd1 Myof Anxa5 Arhgap24 Lilrb4a Cd36 Plau Syk Pdgfb Tec Ahnak Plaur Gnaq Anxa2 Hmox1 Dcbld2 Flna Pik3cb Slc11a1 Cd44 Ano6 Cd9 Vps4b Emilin2 Actg1 P2ry12 Dtnbp1 Tnf Pros1 Fcer1g Macf1 Apoe Tlr4 Ptprj B4galt1 Evl Cfh Rap2b Dst Hps5 Mertk Rreb1 S100a10 Anxa6 Scrib Fundc2 Lyn Hpse Arl8b Tor1a Fermt3 Hbegf Prkg1 Notch2 Gna13 Jak2 Cflar Ptk7 Gpx1 Pak1 Gnas Elk3 Map3k1 Ap3b1 Sh2b3
GOBP_NUCLEAR_CHROMOSOME_SEGREGATION	4.5136e-13	1.19323e-10	0.932595	0.454042	2.30494	220	Ect2 Cenpf Cdc20 Plk1 Ube2c Actl6a Aurka Cdk1 Prc1 Nusap1 Top2a Tpx2 Rcc2 Ran Smc4 Ccnb1 Cenpe Aspm Smc2 Cep192 Kif2a Nuf2 Incenp Kntc1 Aurkb Kif11 Hecw2 Spc24 Phf10 Kif23 Cdca8 Spdl1 Mnd1 Seh1l Bub1 Rad21 Trip13 Bub3 Ncapg Terf1 Arid1b Dsn1 Gem Kif18b Bcl7c Smc3 Kif18a Racgap1 Pttg1 Nek2 Bub1b Birc5 Nup62 Cdca5 Cenpc1 Rrs1 Atm Nudc Knstrn Anapc7 Cdc27 Ncapd3 Smarca5 Spc25 Chmp4b Ncapg2 Ccnb2 Nca…
GOBP_NCRNA_PROCESSING	6.6247e-13	1.60538e-10	0.921426	0.40359	2.11444	322	Ebna1bp2 Rpusd4 Pop5 Npm1 Emg1 Adar Rbfa Gtpbp4 Ints10 Tdrd7 Lyar Rrp15 Ssb Mphosph10 Imp3 Rnf113a2 Rsl1d1 Utp18 Brix1 Trp53 Srsf3 Nvl Ncl Nop2 Nsun5 Dalrd3 Wdr18 Mettl1 Zc3h7a Rexo4 Tsr2 Sars Exosc5 Qtrt1 Trim71 Nop10 Urm1 Trmt10b Wbp11 Pnpt1 Wdr46 Elp4 Zc3h7b Ints7 Tsn Wdr43 Ctu2 Bysl Rps27rt Kti12 Npm3 Lin28b Fbl Exosc10 Yrdc Lsm6 Ddx1 Larp7 Rpp30 Pa2g4 Trmt13 Rrs1 Utp14a Ddx27 Nol9 Sde2 Rpf1 …
GOBP_CHEMICAL_HOMEOSTASIS	3.936e-12	8.80453e-10	0.887075	-0.424432	-1.95218	466	Igf1 Soat1 Fth1 Atp6v0d2 Hexb Lrp1 Ank Ucp2 Atp2b1 Ftl1 Aplp2 Camk2d Creg1 App Fabp5 Mt1 Cdkn2a Npc2 Grn Slc24a5 Lpl Slc8a1 Cacna1a Asph Trem2 Hk3 Slc40a1 Tcirg1 Rab20 Rtn4 Cln8 Ptprc Myo5a Ccr5 Hmox1 Npc1 Trf Flna Cyba Pik3cb Slc11a1 Atp6v1a Fabp3 Atg7 Picalm Sox4 Sgk1 Tbxas1 Spp1 Tlcd2 Ckb Socs6 Atp6v0a1 Abca1 Lamtor1 Slc31a2 Lima1 Cebpa Afg3l2 Dmxl1 Igf1r Nptn Atp7a Appl2 Rap1gds1 Atp6v1b2 Vap…
GOBP_RESPONSE_TO_WOUNDING	5.99457e-12	1.24516e-09	0.887075	-0.505874	-2.19548	233	Anxa1 Igf1 Serpine2 Entpd1 Myof Anxa5 Lrp1 Arhgap24 Tyrobp Lilrb4a Cd36 Plau Syk Grn Trem2 Pdgfb Neat1 Tec Ahnak Plaur Gnaq Anxa2 Hmox1 P2rx4 Dcbld2 Flna Pik3cb Slc11a1 Cd44 Ano6 Cd9 Vps4b Emilin2 Actg1 P2ry12 Igf1r Dtnbp1 Tnf Atp7a Pros1 Fcer1g Macf1 Apoe Tnfaip3 Tlr4 Ptprj Bex1 B4galt1 Evl Cfh Naglu Rap2b Dst Fkbp1b Hps5 Mertk Rreb1 S100a10 Anxa6 Scrib Fundc2 Lyn Cd24a Hpse Arl8b Tor1a Fermt3 H…
GOBP_SISTER_CHROMATID_SEGREGATION	7.71644e-12	1.49596e-09	0.875325	0.465186	2.30801	181	Cdc20 Plk1 Ube2c Actl6a Cdk1 Prc1 Nusap1 Top2a Tpx2 Ran Smc4 Ccnb1 Cenpe Smc2 Cep192 Kif2a Nuf2 Incenp Kntc1 Aurkb Kif11 Hecw2 Spc24 Phf10 Kif23 Cdca8 Spdl1 Seh1l Bub1 Rad21 Trip13 Bub3 Ncapg Arid1b Dsn1 Kif18b Bcl7c Smc3 Kif18a Racgap1 Nek2 Bub1b Birc5 Nup62 Cdca5 Cenpc1 Rrs1 Atm Nudc Knstrn Anapc7 Cdc27 Ncapd3 Smarca5 Spc25 Chmp4b Ncapg2 Ncapd2 Cenpi Mad2l1 Chmp7 Ndc80 Cenpk Mad1l1 Kif22 Ccsap …
GOBP_SECRETION	8.75702e-12	1.59159e-09	0.875325	-0.433606	-1.98562	426	Lgals3 Anxa1 Igf1 Syngr1 Serpine2 Entpd1 Anxa5 Lrp1 Psap Ucp2 Cd84 Cd300a Myo1f Syk Cacna1a Trem2 Anxa3 Tcirg1 Sdcbp Rtn4 Gnaq Ptafr Anxa2 Myo5a Hmox1 Lamp1 Cyba Eif2ak3 Rab31 Abr Atg7 Serp1 Lat2 Sox4 Vps4b Spp1 Tnfrsf11a Nckap1l Fcgr4 Abca1 Tnfrsf1b Erp29 P2ry12 Exoc3 Dtnbp1 Btk Map1lc3b Tnf Nsf Rap1gds1 Mctp1 Sacm1l Fcer1g Apoe Aprt Dpysl2 Tlr4 Tspo Cpt1a Pikfyve Snap29 Glul Wnk1 Gnptab Sidt2 A…
GOBP_EXPORT_FROM_CELL	1.2329e-11	2.02313e-09	0.875325	-0.435862	-1.98931	414	Lgals3 Anxa1 Igf1 Syngr1 Serpine2 Entpd1 Anxa5 Lrp1 Psap Ucp2 Atp2b1 Cd84 Cd300a Myo1f Syk Slc8a1 Cacna1a Trem2 Anxa3 Slc40a1 Tcirg1 Sdcbp Rtn4 Gnaq Ptafr Anxa2 Myo5a Hmox1 Lamp1 Rab31 Abr Atg7 Serp1 Ano6 Lat2 Sox4 Vps4b Spp1 Tnfrsf11a Nckap1l Fcgr4 Abca1 Tnfrsf1b Erp29 P2ry12 Exoc3 Dtnbp1 Btk Tnf Nsf Rap1gds1 Mctp1 Sacm1l Fcer1g Apoe Dpysl2 Tlr4 Tspo Cpt1a Pikfyve Snap29 Glul Gnptab Sidt2 Atp13a…
GOBP_POSITIVE_REGULATION_OF_LOCOMOTION	1.25228e-11	2.02313e-09	0.875325	-0.470607	-2.1024	311	Lgals3 Anxa1 Igf1 C3ar1 Sash1 Lrp1 Csf1r Plau Pla2g7 Myo1f Camk2d App Grn S100a11 Cx3cr1 Slc8a1 Trem2 Egr1 Il6st Anxa3 Itga6 Kitl Pdgfb Sdcbp Rtn4 Ptafr Tmsb4x Ptprc Myo5a Gpnmb Hmox1 Rhoc P2rx4 Trf Flna Pik3cb Ano6 Vsir Lgmn Bcas3 Nckap1l Actg1 P2ry12 Rin2 Csf1 Igf1r Atp7a Rufy3 Sema5a Cfl1 Shtn1 Atp8a1 Prex1 Mdm2 Tlr4 Ptprj Wnk1 Tgfbr1 Sema4d Hdac9 Pycard Hspb1 Pik3cd Adam10 Mapre2 Adamts1 Myc …
GOBP_MITOTIC_SISTER_CHROMATID_SEGREGATION	1.79144e-11	2.74184e-09	0.863415	0.498503	2.40478	148	Cdc20 Plk1 Ube2c Cdk1 Prc1 Nusap1 Tpx2 Ran Smc4 Ccnb1 Cenpe Smc2 Cep192 Kif2a Nuf2 Incenp Kntc1 Aurkb Kif11 Spc24 Kif23 Cdca8 Spdl1 Seh1l Bub1 Rad21 Trip13 Bub3 Ncapg Dsn1 Kif18b Smc3 Kif18a Racgap1 Nek2 Bub1b Birc5 Nup62 Cdca5 Cenpc1 Rrs1 Atm Nudc Knstrn Anapc7 Ncapd3 Smarca5 Spc25 Chmp4b Ncapg2 Ncapd2 Cenpi Mad2l1 Chmp7 Ndc80 Cenpk Mad1l1 Kif22 Ccsap Espl1
GOBP_REGULATION_OF_HYDROLASE_ACTIVITY	3.5875e-11	5.21623e-09	0.851339	-0.424046	-1.94734	468	Anxa1 Igf1 Ctsl Gpr137b Rgs1 Serpinb6b Serpine2 Lrp1 Serpinb6a Arhgap24 Psap Marcks Cd300a Ctss Dock10 Rasa1 Cst3 App Syk Cdkn2a Grn Cstb Rgs10 Timp2 Cpeb2 Apoc1 Asph Malt1 Gsn Casp1 Pkp4 Tns3 Itga6 Plaur Gnaq Ptafr Ctsd Ptprc Rhoc Gmip Eif2ak3 Ecm1 Coro1c Laptm5 Dapk1 Abr Picalm Cd44 Adap2 Vsir Aph1c Naip6 Lgmn Plxnc1 Bcar3 Rhog Nckap1l Bcl2l11 Rasgrp3 Rffl Tbc1d20 Vav2 Por Tnf Gna12 Rap1gds1 Fn…
GOBP_DNA_REPAIR	5.32507e-11	7.37396e-09	0.851339	0.353273	1.90271	427	Pnp Actl6a Sgf29 Ruvbl1 Hmgb1 Smc4 Npm1 Rpa3 Smc2 Cdkn2d Kat2a Fancc Ube2v2 Zfyve26 Apex1 Ssrp1 Brd8 Ino80d Phf10 Parp9 Ruvbl2 Smchd1 Parp2 Fen1 Rad21 Trp53 Rad51 Fbxo6 Klhl15 Trip13 Rad23b Emsy Usp22 Fanca Usp7 Pml Sfpq Nbn Rexo4 Babam1 Rad50 Pole Parp10 Rad51ap1 Nabp2 Uchl5 Pds5a Wrap53 Arid1b Ube2w Mcm4 Prpf19 Tdp2 Zmynd8 Rnaseh2b Nucks1 Bcl7c Rad54b Ticrr Spidr Smc3 Exo1 Hmgn1 Eny2 Ubqln4 Ptt…
GOBP_REGULATION_OF_CHROMOSOME_ORGANIZATION	6.7977e-11	8.98532e-09	0.839089	0.439627	2.21469	202	Cdc20 Plk1 Ube2c Actl6a Cdk1 Naa10 Ruvbl1 Top2a Smc4 Ccnb1 Cenpe Smc2 Cep192 Nuf2 Incenp Kntc1 Aurkb Hecw2 Spc24 Tinf2 Hnrnpd Cct3 Tal1 Ino80d Phf10 Mphosph8 Cdca8 Ruvbl2 Spdl1 Fen1 Bub1 Rad21 Cenpv Cct8 Cct5 Trip13 Cct7 Ctc1 Pml Sfpq Nbn Bub3 Rad50 Ncapg Terf1 Nabp2 Uchl5 Arid1b Cct2 Bcl7c Nek2 Exosc10 Bub1b Birc5 Gnl3 Gnl3l Atm Smg6 Rnf4 Smg5 Tcp1 Hnrnpa2b1 Anapc7 Cdc27 Bmyc Smarca5 Mcrs1 Spc25…
GOBP_CELL_DIVISION	8.76625e-11	1.10836e-08	0.839089	0.344374	1.87202	432	Cks2 Ect2 Cdc20 Ube2s Plk1 Ube2c Samd9l Aurka Cdk1 Sgf29 Prc1 Ext1 Men1 Ruvbl1 Vrk1 Kif20b Nusap1 Top2a Ccnd2 Tpx2 Ckap5 Rcc2 Ran Smc4 Ccnb1 Cenpe Cdca2 Myh10 Aspm Smc2 Kif2a Mdk Nuf2 Pou5f1 Kat2a Incenp Kntc1 Cd2ap Aurkb Kif11 Spc24 Zfyve26 Git1 Klhl18 Tal1 Ccna2 Kif23 Anln Bora Rcc1 Cdca8 Igf2 Spdl1 Haus1 Seh1l Bub1 Ccdc124 Rad21 Cdk4 Myb Cenpv Prpf40a Nde1 Ska2 Bub3 Babam1 Usp37 Usp9x Terf1 Pr…
GOBP_PHAGOCYTOSIS	1.30155e-10	1.57705e-08	0.826657	-0.5817	-2.37327	131	Anxa1 Colec12 Rab7b Lrp1 Tyrobp Cd36 Cd300a Syk Msr1 Trem2 Gsn Anxa3 Sirpa Rab20 Ptprc Cyba Slc11a1 Rab31 Coro1c Abr Atg7 Ano6 Cd302 Nckap1l Abca1 Spg11 Btk Tnf Appl2 Cdc42se2 Pros1 Fcer1g Arhgap25 Tlr4 Ptprj Pikfyve Ncf4 Fcgr3 Clcn3 Pycard Mertk Vav1 Fcgr1 Bin2 Cdc42 Rab34 Stap1 Irf8 Cln3 Arl8b Ncf2 Rac1 Rab7 Itgav
GOBP_ORGANIC_HYDROXY_COMPOUND_TRANSPORT	2.01619e-10	2.34524e-08	0.826657	-0.617227	-2.41845	101	Lgals3 Soat1 Entpd1 Lrp1 Eepd1 Cd36 Cd300a Syk Npc2 Msr1 Apoc1 Trem2 Rtn4 Anxa2 Myo5a Npc1 Vps4b Spp1 Abcd3 Abca1 Lamtor1 Lima1 P2ry12 Spg11 Dtnbp1 Pltp Stx12 Vapb Fcer1g Lipa Apoe Tspo Fcgr3 Actb Slco2b1 Abca3 Myc Nus1 Arl8b Tor1a Stard3nl Furin
GOBP_MONOATOMIC_ION_TRANSPORT	2.77453e-10	3.1032e-08	0.814036	-0.422857	-1.92605	407	Lgals3 Igf1 Serpine2 Slc23a2 Fth1 Atp6v0d2 Atp2b1 Cd63 Cd84 Grik3 Cd300a Ctss Camk2d App Tmem37 Slc24a5 Slc8a1 Cacna1a Asph Trem2 S100a1 Slc40a1 Pdgfb Tcirg1 Ahnak Kcnk13 Gnaq Ptafr Ptprc Myo5a Ccr5 P2rx4 Trf Flna Cyba Slc11a1 Ttyh2 Atp6v1a Atp6v1c1 Ano6 Sgk1 Vps4b Clcc1 Fxyd5 Atp6v0a1 Gria3 Slc31a2 P2ry12 Fgf13 Spg11 Afg3l2 Nsf Atp7a Atp6v1b2 Lasp1 Psen2 Cfl1 Tspo Wnk1 Atp13a2 Commd9 Clcn3 Atp6v…
GOBP_REGULATION_OF_CELL_ADHESION	6.31869e-10	6.80546e-08	0.801216	-0.431458	-1.95129	371	Lgals3 Anxa1 Igf1 Serpine2 Lgals1 Lrp1 Lilrb4a Cd63 Cd36 Plau Cd300a Myo1f Rasa1 Syk Cdkn2a Ninj1 Malt1 Il6st Itga6 Kitl Pdgfb Sirpa Plaur Ptafr Ptprc Apbb1ip Ccr5 Gpnmb Flna Tnfrsf21 Pik3cb Coro1c Laptm5 Cd44 Itpkb Sox4 Cd9 Vsir Emilin2 Plxnc1 Spp1 Socs6 Nckap1l Smad7 Actg1 P2ry12 Dusp3 Rin2 Csf1 Dusp22 Tnf Sema5a Macf1 Cfl1 Cd28 Prex1 Tnfaip3 Ptprj Wnk1 Ptpra Tnfaip8l2 Sema4d Cd83 Cytip Pycard …
GOBP_REGULATION_OF_CELL_CYCLE_PROCESS	1.01338e-09	1.05246e-07	0.788187	0.325667	1.78998	500	Ect2 Cenpf Gja1 Cdc20 Plk1 Ube2c Actl6a Aurka Cdk1 Prc1 Stil Men1 Naa10 Kif20b Nusap1 Ccnd2 Tpx2 Psme1 Ddx39b Rcc2 Smc4 Ccnb1 Cdkn2c Cenpe Cdca2 Npm1 Smc2 Cep192 Thoc1 Nuf2 Cdkn2d Kat2a Ranbp1 Incenp Kntc1 Aurkb Kif11 Hecw2 Mdm1 Spc24 Ppp1r35 Zfyve26 Git1 Apex1 Klhl18 Phf10 Kif23 Sin3a Bora Parp9 Rcc1 Cdca8 Igf2 Spdl1 Fen1 Bub1 Rad21 Trp53 Bid Dlg1 Rad51 Cdk4 Pbx1 Anp32b Phb2 Cenpv Mki67 Trip13 P…
GOBP_NEGATIVE_REGULATION_OF_CHROMOSOME_ORGANIZATION	1.14712e-09	1.15028e-07	0.788187	0.568803	2.46471	80	Cdc20 Plk1 Naa10 Top2a Ccnb1 Cenpe Cep192 Nuf2 Incenp Kntc1 Aurkb Spc24 Tinf2 Cdca8 Spdl1 Bub1 Rad21 Trip13 Ctc1 Pml Nbn Bub3 Rad50 Terf1 Exosc10 Bub1b Birc5 Gnl3l Atm Smg6 Smarca5 Mcrs1 Spc25 Mad2l1 Ndc80 Dcp2 Mad1l1 Pot1b
GOBP_LIPID_CATABOLIC_PROCESS	1.36524e-09	1.32337e-07	0.788187	-0.558214	-2.29382	139	Hexb Lrp1 Psap Nceh1 Aig1 Pla2g7 Hexa Lpl Asah1 Abhd12 Apoc1 Gla Spp1 Abcd3 Ilvbl Galc Tnf Hadha Lipa Idh1 Apoe Ddhd2 Cpt1a Sgpl1 Hint2 Naglu Pex2 Sirt2 Abhd6 Acadl Hsd17b4 Acaa1a Hpgd Acox1 Oxct1 Decr2 Neu1 Acadm Lpin2 Daglb Rab7 Decr1 Bscl2 Pnpla7 Abcd2 Pld1 Plbd2 Acat1 Abcd4 Abhd5 Gm2a Abhd4 Gpcpd1 Acox3 Vps54 Pnpla8 Acsl5 Akt1 Slc25a17 Naga Abhd16a Plcg2 Pnpla6 Acot8 Irs2 Ivd Akt2 Pcca Gba Pr…
GOBP_RRNA_METABOLIC_PROCESS	1.48774e-09	1.39559e-07	0.788187	0.414839	2.0886	209	Ebna1bp2 Rpusd4 Pop5 Npm1 Emg1 Xrn1 Rbfa Gtpbp4 Lyar Rrp15 Mphosph10 Tcof1 Imp3 Rsl1d1 Utp18 Brix1 Trp53 Nvl Ncl Nop2 Nsun5 Wdr18 Rexo4 Tsr2 Exosc5 Nop10 Wbp11 Wdr46 Wdr43 Bysl Rps27rt Npm3 Fbl Exosc10 Lsm6 Rpp30 Pa2g4 Rrs1 Utp14a Ddx27 Nol9 Sde2 Rpf1 Ppan Isg20 Rpl27 Utp23 Ddx49 Exosc8 Mak16 Wdr12 Ddx21 Gar1 Tfb1m Ddx56 Ddx18 Wdr75 Nob1 Exosc7 Esf1 Wdr55 Nhp2 Drosha Rps8 Exosc1 Utp20 Nsun4 Eif6 …
GOBP_IMMUNE_EFFECTOR_PROCESS	1.85406e-09	1.68476e-07	0.788187	-0.449221	-1.99711	294	Cadm1 Lgals3 Anxa1 Lgals1 Lrp1 Tyrobp Lilrb4a Cd36 Cd84 Cd300a Myo1f Dock10 App Syk Gadd45g Grn Cx3cr1 Trem2 Malt1 Slfn2 Casp1 Anxa3 Tcirg1 Rtn4 Ptafr Ptprc Apbb1ip Litaf Hmox1 Lamp1 Slc11a1 Csf2rb Csf3r Laptm5 Unc93b1 Abr Lat2 Vsir C1qb Nckap1l Smad7 Fcgr4 Plekhm2 Tnfrsf1b Rftn1 Btk Dusp22 Tnf Clec4d Atp7a Appl2 Fcer1g Lipa Psen2 Cd28 Tnfaip3 Arid5a C1qc Tlr4 Tlr7 Ptprj Casp4 Pikfyve Lacc1 Cfh F…
GOBP_PROTEIN_RNA_COMPLEX_ORGANIZATION	1.91187e-09	1.68476e-07	0.774939	0.464079	2.24864	154	Snrpg Snrpb Ruvbl1 Ckap5 Ddx39b Hsp90aa1 Eif2s2 Mrps7 Adar Denr Snrpd3 Gemin2 Psip1 Ruvbl2 Lsm2 Brix1 Rbm5 Rplp0 Nop2 Sart3 Luc7l3 Prpf31 Ptges3 Snrpd1 Snrpe Sf3a2 Prpf19 Prpf8 Luc7l Puf60 Ddx28 Sf3a3 Dhx30 Wdr77 Rrs1 Atm Ppan Mcts1 Srpk1 Snrpf Snrpd2 Prmt7 Fastkd2 Snrpc Eif5 Mrpl20 Scaf11 Nudt21 Sf3a1 Luc7l2 Gemin5 Mdn1 Prpf3 Eif6 Dicer1 Dnajc17 Srsf10 Lsm4 Mrto4 Aar2 Prmt5 Crnkl1 Coil Ptbp2 Smn…
GOBP_MITOTIC_NUCLEAR_DIVISION	2.99353e-09	2.56035e-07	0.774939	0.424571	2.13418	197	Cdc20 Ube2s Plk1 Ube2c Aurka Cdk1 Prc1 Nusap1 Tpx2 Ran Smc4 Ccnb1 Cenpe Cdca2 Smc2 Cep192 Kif2a Nuf2 Ranbp1 Incenp Kntc1 Aurkb Kif11 Spc24 Kif23 Bora Rcc1 Cdca8 Igf2 Spdl1 Seh1l Bub1 Rad21 Phb2 Mki67 Trip13 Nde1 Bub3 Ncapg Dsn1 Kif18b Smc3 Kif18a Racgap1 Nek2 Bub1b Birc5 Nup62 Cdca5 Banf1 Cenpc1 Rrs1 Insr Reep4 Atm Nudc Chek1 Knstrn Anapc7 Ncapd3 Smarca5 Spc25 Chmp4b Ncapg2 Nme6 Ncapd2 Cenpi Mad2…
GOBP_MONOATOMIC_CATION_TRANSPORT	3.31541e-09	2.75463e-07	0.774939	-0.427512	-1.92259	352	Lgals3 Igf1 Serpine2 Slc23a2 Fth1 Atp6v0d2 Atp2b1 Cd63 Cd84 Ctss Camk2d App Tmem37 Slc24a5 Slc8a1 Cacna1a Asph Trem2 S100a1 Slc40a1 Pdgfb Tcirg1 Ahnak Kcnk13 Gnaq Ptprc Myo5a Ccr5 P2rx4 Trf Flna Cyba Slc11a1 Atp6v1a Atp6v1c1 Ano6 Sgk1 Vps4b Fxyd5 Atp6v0a1 Slc31a2 P2ry12 Fgf13 Spg11 Afg3l2 Nsf Atp7a Atp6v1b2 Psen2 Tspo Wnk1 Atp13a2 Commd9 Clcn3 Atp6v1f Slc6a6 Atp6v0b Fkbp1b Vmp1 Calm3 Sphk2 Ctnnb1…
GOBP_CHOLESTEROL_EFFLUX	3.61105e-09	2.91692e-07	0.774939	-0.83938	-2.49679	24	Soat1 Lrp1 Eepd1 Npc2 Apoc1 Trem2 Npc1 Abca1 Lamtor1 Spg11 Pltp Stx12 Lipa Apoe Abca3
GOBP_NEGATIVE_REGULATION_OF_CELL_CYCLE_PROCESS	4.56654e-09	3.58905e-07	0.761461	0.402148	2.04072	215	Cdc20 Plk1 Aurka Cdk1 Stil Men1 Naa10 Ddx39b Ccnb1 Cenpe Npm1 Cep192 Thoc1 Nuf2 Cdkn2d Kat2a Incenp Kntc1 Aurkb Mdm1 Spc24 Parp9 Cdca8 Spdl1 Bub1 Rad21 Trp53 Dlg1 Rad51 Trip13 Pml Nbn Bub3 Babam1 Rad50 Rbm38 Nabp2 Ints7 Prpf19 Rnaseh2b Ticrr Fbxo7 Nek2 Bub1b Birc5 Dtx3l Ezh2 Thoc5 Sde2 Atm Pkmyt1 Orc1 Ccp110 Ctdspl Chek1 Ptpn11 Brcc3 Eif2ak4 Smarca5 Spc25 Nae1 Nme6
GOBP_CELLULAR_LIPID_CATABOLIC_PROCESS	5.73261e-09	4.27447e-07	0.761461	-0.576388	-2.30011	110	Hexb Lrp1 Psap Aig1 Pla2g7 Hexa Lpl Asah1 Abhd12 Apoc1 Gla Abcd3 Ilvbl Galc Hadha Idh1 Ddhd2 Cpt1a Sgpl1 Naglu Pex2 Sirt2 Abhd6 Acadl Hsd17b4 Acaa1a Acox1 Decr2 Neu1 Acadm Lpin2 Daglb Decr1 Bscl2 Pnpla7 Abcd2 Pld1 Plbd2 Acat1 Abcd4 Abhd5 Gm2a Gpcpd1 Acox3 Vps54 Pnpla8 Acsl5 Akt1 Slc25a17 Naga Abhd16a Plcg2 Acot8 Irs2 Ivd Akt2 Gba
GOBP_IMMUNE_RESPONSE_REGULATING_CELL_SURFACE_RECEPTOR_SIGNALING_PATHWAY	5.60998e-09	4.27447e-07	0.761461	-0.521347	-2.1609	150	Lgals3 Rab7b C3ar1 Tyrobp Lilrb4a Blnk Cd300a Fyb Syk Ninj1 Trem2 Malt1 Tec Ptprc Cyba Tnfrsf21 Laptm5 Lat2 Cmtm3 Nckap1l Klhl6 Dusp3 Rftn1 Cd14 Btk Dusp22 Clec4d Appl2 Fcer1g Mfhas1 Lipa Psen2 Cd28 Tnfaip3 Tlr4 Ptprj Wnk1 Naglu Dgkz Grb2 Mef2c Stap1 Pik3ap1 Lyn Phpt1
GOBP_CHROMOSOME_SEPARATION	7.82475e-09	5.6886e-07	0.74774	0.578039	2.42211	68	Cdc20 Plk1 Ube2c Top2a Smc4 Ccnb1 Cenpe Smc2 Cep192 Nuf2 Incenp Kntc1 Aurkb Spc24 Cdca8 Spdl1 Bub1 Rad21 Trip13 Bub3 Ncapg Bub1b Birc5 Atm Anapc7 Ncapd3 Spc25 Ncapg2 Ncapd2 Mad2l1 Ndc80 Mad1l1 Espl1 Chfr Apc Cdc16 Cdk5rap2 Pcid2 Dync1li1 Zfp207
GOBP_NCRNA_METABOLIC_PROCESS	8.34498e-09	5.7779e-07	0.74774	0.321131	1.74598	448	Ebna1bp2 Rpusd4 Pop5 Npm1 Polr3e Emg1 Adar Xrn1 Rbfa Gtpbp4 Ints10 Tdrd7 Lyar Rrp15 Ssb Mphosph10 Tcof1 Imp3 Rnf113a2 Rsl1d1 Ncor1 Utp18 Brix1 Trp53 Srsf3 Myb Nvl Ncl Nop2 Nsun5 Dalrd3 Wdr18 Mettl1 Zc3h7a Rexo4 Tsr2 Sars Exosc5 Uspl1 Srebf1 Farsa Qtrt1 Trim71 Nop10 Urm1 Trmt10b Nolc1 Wbp11 Pnpt1 Wdr46 Elp4 Zc3h7b Ints7 Tsn Wdr43 Ctu2 Bysl Rps27rt Kti12 Npm3 Lin28b Rpap2 Fbl Exosc10 Yrdc Lsm6 Ddx1…
GOBP_REGULATION_OF_ENDOCYTOSIS	8.16401e-09	5.7779e-07	0.74774	-0.499933	-2.11625	182	Lgals3 Lrp1 Cd63 Cd36 Cd300a Lrpap1 App Syk Apoc1 Trem2 Cbl Sirpa Sdcbp Anxa2 Ptprc Trf Cyba Slc11a1 Rab31 Abr Atg7 Picalm Ano6 Nckap1l Actg1 Dtnbp1 Cd14 Btk Tnf Nsf Appl2 Pros1 Mctp1 Fcer1g Ehd4 Apoe Ptprj Fcgr3 Pycard Actb Sirt2 Hip1 Ophn1 Mertk Fcgr1 Cdc42 Stap1 Scrib Ppp3ca Atxn2 Cln3 Tor1a
GOBP_ACTIN_FILAMENT_BASED_PROCESS	8.90415e-09	6.02169e-07	0.74774	-0.408064	-1.85465	393	Anxa1 Lrp1 Csf1r Tyrobp Pmp22 Marcks Myo1f Camk2d Gas2l3 Rasa1 Zeb2 Msrb1 Gsn Sh3kbp1 Specc1 Pdgfb Sirpa Epb41l2 Sh3pxd2b Rnh1 Tmsb4x Tpm2 Myo5a Rhoc Trf Flna Myl6 Coro1c Gas7 Abr Rhog Bcas3 Capg Nckap1l Cotl1 Actg1 Arhgap18 Lima1 Phactr2 Fgf13 Tln1 Dtnbp1 Tnf Myo1e Rufy3 Rap1gds1 Sema5a Fmnl2 Capza2 Cfl1 Tmsb10 Shtn1 Arhgap25 Prex1 Cyfip2 Casp4 Tgfbr1 Brk1 Evl Myo9b Pycard Actb Hip1 Grb2 Cyfip1 …
GOBP_POSITIVE_REGULATION_OF_RESPONSE_TO_EXTERNAL_STIMULUS	1.11536e-08	7.37151e-07	0.74774	-0.429149	-1.91718	316	Cadm1 Colec12 Rab7b Lgals1 C3ar1 Sash1 Lrp1 Csf1r Tyrobp Cd36 Slc15a3 Plau Cd300a Pla2g7 Ctss Rbm47 App Syk Grn Ninj1 Cx3cr1 Lpl Trem2 Tifa Casp1 Pdgfb Rtn4 Ccr5 Lamp1 P2rx4 Flna Cyba Unc93b1 Tlr13 Ano6 Lgmn Emilin2 Tnfrsf11a Nckap1l Nagk Ddt P2ry12 Cebpa Rftn1 Csf1 Tbk1 Igf1r Cd14 Btk Tnf Appl2 Sema5a Fcer1g Mfhas1 Cd28 Tnfaip3 Tlr4 Tlr7 Ptprj Casp4 Wnk1 Alpk1 Lacc1 Fcgr3 Naglu Pycard Hspb1 Sirt…
GOBP_REGULATION_OF_CELL_ACTIVATION	1.40039e-08	9.04965e-07	0.74774	-0.426764	-1.90936	318	Lgals3 Anxa1 Igf1 Gpr137b Id2 Serpine2 Lgals1 Csf1r Tyrobp Lilrb4a Cd84 Cd300a Syk Cdkn2a Grn Trem2 Malt1 Il6st Sh3kbp1 Kitl Pdgfb Sirpa Tec Gnaq Ptafr Ptprc Gpnmb Hmox1 Lamp1 Flna Tnfrsf21 Laptm5 Abr Cd44 Itpkb Sox4 Cd9 Vsir Emilin2 Socs6 Nckap1l Smad7 Tnfrsf1b Dusp3 Cebpa Btk Dusp22 Tnf Clec4d Fcer1g Mfhas1 Apoe Cd28 Tnfaip3 Tlr4 Ptprj Tnfaip8l2 Cd300lb Cd83 Pycard Actb Hspb1 Havcr2 Mef2c Mertk…
GOBP_CELL_ACTIVATION_INVOLVED_IN_IMMUNE_RESPONSE	1.43749e-08	9.08746e-07	0.74774	-0.518583	-2.14991	156	Lgals3 Anxa1 Lgals1 Lrp1 Tyrobp Lilrb4a Cd84 Cd300a Myo1f Dock10 App Syk Gadd45g Grn Trem2 Malt1 Slfn2 Anxa3 Ptafr Ptprc Apbb1ip Hmox1 Lamp1 Slc11a1 Abr Lat2 Nckap1l Smad7 Fcgr4 Btk Tnf Clec4d Atp7a Fcer1g Psen2 Cd28 Tnfaip3 Tlr4 Pikfyve Pycard Cd180 Havcr2 Sphk2 Irf8 Dock11 Lyn Snap23 Fes Slc15a4 Notch2 Cd74 Spi1 Ripk2 Milr1 Icam1 Il18 Pi4k2a Ung Plcl2 Vamp8
GOBP_INFLAMMATORY_RESPONSE	1.57355e-08	9.73591e-07	0.733762	-0.413855	-1.86386	357	Anxa1 Igf1 Lgals1 C3ar1 Lrp1 Csf1r Tyrobp Pmp22 Lilrb4a Cd36 Cd300a Pla2g7 Ctss App Syk Grn Ninj1 Zeb2 Cx3cr1 Lpl Plgrkt Abhd12 Trem2 Casp1 Pld3 Tcirg1 Sirpa Rtn4 Ptafr Myo5a Ccr5 Hmox1 Cd68 Cyba Slc11a1 Ecm1 Tlr13 Abr Cd44 Ano6 Naip6 Tnfrsf11a Ccrl2 Tnfrsf1b Ddt Ctnnbip1 Cebpa Csf1 Elf4 Cd14 Btk Tnf Appl2 Rap1gds1 Fcer1g Mfhas1 Lipa Psen2 Apoe Cd28 Tnfaip3 Tlr4 Tlr7 Casp4 Cers6 B4galt1 Lacc1 Tnf…
GOBP_LEUKOCYTE_DIFFERENTIATION	1.6941e-08	1.02634e-06	0.733762	-0.416087	-1.8789	364	Anxa1 Ctsl Gpr137b Id2 Mafb Lgals1 Fam20c Csf1r Tyrobp Psap Lilrb4a Ucp2 Fos Dock10 App Syk Cdkn2a Gadd45g Ninj1 Trem2 Malt1 Egr1 Batf3 Kitl Tcirg1 Ptprc Trf Mitf Laptm5 Tpd52 Cd44 Lrrk1 Itpkb Sox4 Vsir Tnfrsf11a Nckap1l Smad7 Ctnnbip1 Cebpa Wwp1 Csf1 Btk Tnf Clec4d Atp7a Gab3 Fcer1g Fnip1 Lipa Psen2 Cd28 Prex1 Tnfaip3 C1qc Tlr4 Ptprj Nr3c1 Hdac9 Naglu Cd83 Actb Hspb1 Ccl9 Mef2c Myc Mertk Vav1 Ct…
GOBP_ORGANELLE_FISSION	1.87223e-08	1.11111e-06	0.733762	0.359471	1.87035	300	Cks2 Gja1 Cdc20 Ube2s Plk1 Ube2c Aurka Cdk1 Prc1 Nusap1 Top2a Tpx2 Ran Smc4 Ccnb1 Cenpe Cdca2 Irgm1 Aspm Smc2 Cep192 Kif2a Nuf2 Ranbp1 Incenp Kntc1 Aurkb Kif11 Spc24 Kif23 Bora Rcc1 Cdca8 Igf2 Spdl1 Siah1a Mnd1 Seh1l Bub1 Stat2 Rad21 Kdr Rad51 Phb2 Mki67 Trip13 Igtp Nde1 Fanca Bub3 Zscan21 Ncapg Bnip3 Rad51ap1 Terf1 Dsn1 Kif18b Rad54b Smc3 Kif18a Racgap1 Pttg1 Nek2 Bub1b Birc5 Nup62 Cdca5 Banf1 C…
GOBP_CELLULAR_HOMEOSTASIS	1.98886e-08	1.15672e-06	0.733762	-0.403592	-1.837	396	Igf1 Fth1 Atp6v0d2 Hexb Lrp1 Ank Ucp2 Atp2b1 Ftl1 Aplp2 Camk2d Creg1 App Mt1 Grn Slc24a5 Slc8a1 Cacna1a Asph Trem2 Hk3 Slc40a1 Tcirg1 Rab20 Rtn4 Ptprc Myo5a Ccr5 Hmox1 Trf Flna Cyba Pik3cb Slc11a1 Atp6v1a Atp6v1c1 Atg7 Picalm Ano6 Sox4 Sgk1 Tbxas1 Spp1 Ckb Socs6 Atp6v0a1 Slc31a2 Afg3l2 Dmxl1 Igf1r Nptn Atp7a Rap1gds1 Atp6v1b2 Vapb Psen2 Apoe Glul Wnk1 Sidt2 Atp13a2 Lacc1 Naglu Clcn3 Atp6v1f Mtm1 …
GOBP_IMMUNE_RESPONSE_REGULATING_SIGNALING_PATHWAY	2.19401e-08	1.25102e-06	0.733762	-0.460945	-2.00959	241	Lgals3 Colec12 Rab7b C3ar1 Tyrobp Lilrb4a Blnk Cd36 Slc15a3 Cd300a Fyb App Syk Ninj1 Trem2 Malt1 Tifa Casp1 Tec Rtn4 Ptprc Cyba Tnfrsf21 Laptm5 Unc93b1 Tlr13 Lat2 Cmtm3 Nckap1l Klhl6 Nagk Dusp3 Rftn1 Tbk1 Cd14 Btk Dusp22 Tnf Clec4d Appl2 Fcer1g Mfhas1 Lipa Psen2 Cd28 Tnfaip3 Tlr4 Tlr7 Ptprj Casp4 Wnk1 Alpk1 Lacc1 Naglu Pycard Dgkz Sirt2 Havcr2 Grb2 Mef2c
GOBP_MYELOID_LEUKOCYTE_ACTIVATION	2.32017e-08	1.29751e-06	0.733762	-0.537664	-2.19001	129	Anxa1 Gpr137b Csf1r Tyrobp Lilrb4a Tmem106a Cd84 Cd300a Fyb Myo1f App Syk Grn Cx3cr1 Trem2 Batf3 Casp1 Anxa3 Ptafr Hmox1 Slc11a1 Abr Lat2 Fcgr4 Cebpa Btk Tnf Clec4d Fcer1g Mfhas1 Tlr4 Pikfyve Fcgr3 Cd300lb Naglu Pycard Adam10 Havcr2 Sphk2 Stap1 Lyn Snhg20 Snap23 Fes Notch2 Ifngr2 Ctsc Jak2 Spi1
GOBP_POSITIVE_REGULATION_OF_IMMUNE_RESPONSE	2.98911e-08	1.64006e-06	0.719513	-0.413711	-1.8607	349	Cadm1 Lgals3 Anxa1 Colec12 Rab7b C3ar1 Tyrobp Lilrb4a Blnk Cd36 Slc15a3 Cd300a Fyb Rbm47 App Syk Ninj1 Trem2 Malt1 Tifa Casp1 Tec Rtn4 Ptafr Ptprc Lamp1 Cyba Tnfrsf21 Slc11a1 Laptm5 Unc93b1 Tlr13 Cd44 Lat2 C1qb Cmtm3 Nckap1l Klhl6 Nagk Dusp3 Rftn1 Tbk1 Cd14 Btk Dusp22 Tnf Appl2 Fcer1g Mfhas1 Lipa Psen2 Cd28 Tnfaip3 Arid5a C1qc Tlr4 Tlr7 Ptprj Casp4 Wnk1 Alpk1 Lacc1 Cfh Fcgr3 Naglu Pycard Dgkz Sir…
GOBP_MEIOTIC_CELL_CYCLE	3.46811e-08	1.86148e-06	0.719513	0.447599	2.13992	141	Cks2 Gja1 Cdc20 Plk1 Aurka Top2a Smc4 Cenpe Aspm Smc2 Nuf2 Incenp Xrn1 Siah1a Mnd1 Rad51 Mki67 Trip13 Fanca Nbn Bub3 Zscan21 Rad50 Rad51ap1 Terf1 Mcm4 Rad54b Smc3 Exo1 Kif18a Pttg1 Nek2 Birc5 Zfp318 Cenpc1 Insr Atm Ubb Pkmyt1 Pms2 Mns1 Ncapd3 Ccnb2 Ncapd2 Ythdc2 Mcm7 Ndc80 Espl1 Dicer1 Ndc1 Mcm5 Hmga2 Chfr Cdc25a Rpa1
GOBP_REGULATION_OF_VESICLE_MEDIATED_TRANSPORT	3.52068e-08	1.86148e-06	0.719513	-0.425597	-1.89485	308	Lgals3 Anxa1 Lrp1 Cd63 Cd36 Cd84 Cd300a Lrpap1 App Syk Cacna1a Apoc1 Trem2 Cbl Sirpa Sdcbp Ptafr Anxa2 Ptprc Myo5a Hmox1 Lamp1 Trf Cyba Slc11a1 Rab31 Abr Atg7 Picalm Ano6 Vps4b Nckap1l Actg1 Dtnbp1 Tbc1d20 Cd14 Btk Tnf Nsf Appl2 Pros1 Mctp1 Fcer1g Ehd4 Apoe Ptprj Snap29 Atp13a2 Lyplal1 Fcgr3 Sh3glb1 Pycard Actb Sirt2 Arhgdia Hip1 Ophn1 Mertk Fcgr1 Sphk2 Cdc42 S100a10 Stap1 Rab8b Scrib Lyn Ppp3ca …
GOBP_SPINDLE_CHECKPOINT_SIGNALING	5.03297e-08	2.61355e-06	0.719513	0.651094	2.45788	43	Cdc20 Plk1 Aurka Stil Ccnb1 Cenpe Cep192 Nuf2 Incenp Kntc1 Aurkb Spc24 Cdca8 Spdl1 Bub1 Trip13 Bub3 Bub1b Birc5 Atm Spc25 Mad2l1 Ndc80 Mad1l1 Chfr Apc Cdk5rap2 Pcid2 Dync1li1 Zfp207
GOBP_HEMOSTASIS	5.34412e-08	2.71677e-06	0.719513	-0.62266	-2.36584	79	Serpine2 Entpd1 Anxa5 Lilrb4a Cd36 Plau Syk Pdgfb Tec Plaur Gnaq Anxa2 Flna Pik3cb Ano6 Cd9 Emilin2 P2ry12 Dtnbp1 Pros1 Fcer1g Apoe Tlr4 Ptprj Evl Cfh Rap2b Hps5 Mertk Fundc2 Lyn Hpse Fermt3 Prkg1 Gna13 Jak2
GOBP_REGULATION_OF_BODY_FLUID_LEVELS	5.41859e-08	2.71677e-06	0.719513	-0.537441	-2.18127	121	Serpine2 Entpd1 Anxa5 Lilrb4a Cd36 Plau Syk Pdgfb Tec Plaur Gnaq Anxa2 Flna Cyba Pik3cb Eif2ak3 Atg7 Ano6 Cd9 Emilin2 P2ry12 Dtnbp1 Map1lc3b Pros1 Fcer1g Apoe Aprt Ptpro Tlr4 Ptprj Wnk1 Evl Cfh Rap2b Hps5 Mertk Fundc2 Lyn Ppp3ca Ctns Hpse Fermt3 Prkg1 Ext2 Gna13 Jak2 Gnai2 Gnas Tifab Ap3b1 Sh2b3
GOBP_CELL_CYCLE_CHECKPOINT_SIGNALING	5.74369e-08	2.83096e-06	0.719513	0.430297	2.08985	156	Cdc20 Plk1 Aurka Cdk1 Stil Ddx39b Ccnb1 Cenpe Cep192 Thoc1 Nuf2 Incenp Kntc1 Aurkb Spc24 Parp9 Cdca8 Spdl1 Bub1 Trp53 Rad51 Trip13 Pml Nbn Bub3 Babam1 Rad50 Rbm38 Nabp2 Ints7 Prpf19 Rnaseh2b Ticrr Bub1b Birc5 Dtx3l Thoc5 Sde2 Atm Orc1 Chek1 Ptpn11 Brcc3 Eif2ak4 Spc25 Nae1 Trp53bp1 Ier3 Mad2l1
GOBP_REGULATION_OF_MITOTIC_SISTER_CHROMATID_SEGREGATION	5.87863e-08	2.84918e-06	0.719513	0.621662	2.38477	47	Cdc20 Plk1 Cdk1 Ccnb1 Cenpe Cep192 Nuf2 Incenp Kntc1 Aurkb Spc24 Cdca8 Spdl1 Bub1 Rad21 Trip13 Bub3 Bub1b Birc5 Atm Spc25 Mad2l1 Ndc80 Mad1l1 Apc Cdk5rap2 Pcid2 Dync1li1 Hnrnpu Zfp207 Kat5
GOBP_MYELOID_LEUKOCYTE_MIGRATION	6.74701e-08	3.21644e-06	0.704976	-0.535465	-2.17325	121	Lgals3 Anxa1 C3ar1 Csf1r Cd300a Pla2g7 Myo1f App Syk Ninj1 Cx3cr1 Trem2 Kitl Pdgfb Sirpa Rtn4 P2rx4 Csf3r Abr Ano6 Cd9 Lgmn Spp1 Nckap1l P2ry12 Csf1 Mpp1 Fcer1g Ptpro Prex1 Ptprj Pikfyve B4galt1 Myo9b Fcgr3 Ccl9 Dusp1 Vav1 Stap1 Ppib Lyn Mospd2 Wdr1 Cd74 Rac1 Spi1
GOBP_REGULATION_OF_CHROMOSOME_SEGREGATION	6.86505e-08	3.21993e-06	0.704976	0.482417	2.20794	108	Cdc20 Plk1 Ube2c Actl6a Cdk1 Rcc2 Smc4 Ccnb1 Cenpe Cdca2 Smc2 Cep192 Nuf2 Incenp Kntc1 Aurkb Hecw2 Spc24 Phf10 Cdca8 Spdl1 Bub1 Rad21 Mki67 Trip13 Bub3 Ncapg Arid1b Bcl7c Bub1b Birc5 Atm Anapc7 Cdc27 Ncapd3 Spc25 Ncapg2 Ncapd2 Mad2l1 Ndc80 Mad1l1 Pum1 Arid1a Smarcc1 Chfr Apc Cdc16 Cdk5rap2 Pcid2 Dync1li1 Hnrnpu Zfp207 Kat5 Rmi2 Psmg2 Brd7 Cit
GOBP_ACTIVATION_OF_IMMUNE_RESPONSE	7.10296e-08	3.26185e-06	0.704976	-0.437547	-1.92407	265	Lgals3 Colec12 Rab7b C3ar1 Tyrobp Lilrb4a Blnk Cd36 Slc15a3 Cd300a Fyb App Syk Ninj1 Trem2 Malt1 Tifa Casp1 Tec Rtn4 Ptprc Cyba Tnfrsf21 Laptm5 Unc93b1 Tlr13 Lat2 C1qb Cmtm3 Nckap1l Klhl6 Nagk Dusp3 Rftn1 Tbk1 Cd14 Btk Dusp22 Tnf Appl2 Fcer1g Mfhas1 Lipa Psen2 Cd28 Tnfaip3 C1qc Tlr4 Tlr7 Ptprj Casp4 Wnk1 Alpk1 Lacc1 Cfh Naglu Pycard Dgkz Sirt2 Havcr2 Grb2 Mef2c
GOBP_DOUBLE_STRAND_BREAK_REPAIR	7.17876e-08	3.26185e-06	0.704976	0.393062	1.99434	206	Actl6a Ruvbl1 Rpa3 Ube2v2 Zfyve26 Brd8 Phf10 Parp9 Ruvbl2 Smchd1 Parp2 Rad21 Trp53 Rad51 Klhl15 Trip13 Pml Sfpq Nbn Babam1 Rad50 Rad51ap1 Nabp2 Wrap53 Arid1b Mcm4 Prpf19 Tdp2 Zmynd8 Nucks1 Bcl7c Rad54b Spidr Ubqln4 Ddx1 Dtx3l Lig1 Senp3 Swi5 Cdca5 Atm Fus Cdc45 Exd2 Chek1 Esco2 Brcc3 Samhd1 Rev3l Mrgbp Trp53bp1 Mms22l Mcm7 Parpbp Wdr48 Polq Pot1b Ube2n Yeats4 Arid1a Smarcc1 Tdp1 Rif1 Pnkp Slf1 Mo…
GOBP_NEGATIVE_REGULATION_OF_NUCLEAR_DIVISION	1.15143e-07	5.15132e-06	0.704976	0.611677	2.34647	47	Cdc20 Plk1 Ccnb1 Cenpe Cep192 Nuf2 Incenp Kntc1 Aurkb Spc24 Cdca8 Spdl1 Bub1 Rad21 Trip13 Bub3 Bub1b Birc5 Atm Chek1 Spc25 Nme6 Mad2l1 Ndc80 Mad1l1 Apc Cdk5rap2 Pcid2 Dync1li1 Zfp207 Tom1l2 Psmg2
GOBP_INTERLEUKIN_1_PRODUCTION	1.26881e-07	5.59045e-06	0.690132	-0.672885	-2.42594	57	Anxa1 Igf1 Tyrobp Lilrb4a Tmem106a Cd36 App Cx3cr1 Lpl Trem2 Malt1 Egr1 Casp1 Sirpa Ccr5 Ifnar1 Elf4 Tnf S100a13 Tnfaip3 Tlr4 Casp4 Pycard Hspb1 Havcr2
GOBP_POSITIVE_REGULATION_OF_CELL_DEVELOPMENT	1.43103e-07	6.21112e-06	0.690132	-0.431841	-1.90235	273	Anxa1 Igf1 Id2 Serpine2 Lrp1 Csf1r Tyrobp Lilrb4a Atxn1 Marcks Fos Syk Ninj1 Zeb2 Cx3cr1 Trem2 Malt1 Il6st Kitl Rtn4 Ptprc Trf Picalm Vim Itpkb Sox4 Sgk1 Vsir Plxnc1 Nckap1l Smad7 Tnfrsf1b Ctnnbip1 Csf1 Nptn Tnf Rufy3 Sema5a Macf1 Golga4 Apoe Shtn1 Tspo Bex1 Ptpra Sema4d Cd83 Sh3glb1 Actb Sirt2 Ccl9 Skil Cyfip1 Myc Spen Ctnnb1 Zmiz1 Lyn Ppp3ca Fes Plxna2 Gsk3b Notch2 Cux1 Cd74 Spi1 Ripk2 Mapk9 Sm…
GOBP_REGULATION_OF_DNA_REPAIR	1.89611e-07	7.99115e-06	0.690132	0.422957	2.05423	158	Pnp Actl6a Sgf29 Ruvbl1 Hmgb1 Kat2a Ube2v2 Brd8 Ino80d Phf10 Ruvbl2 Smchd1 Rad51 Klhl15 Usp22 Pml Babam1 Rad51ap1 Uchl5 Wrap53 Arid1b Bcl7c Spidr Eny2 Ubqln4 Senp3 Taf5 Fus Chek1 Brcc3 Mcrs1 Tada1 Mrgbp Supt3 Trp53bp1 Usp1 Ier3 Parpbp Wdr48 Polq Trim28 Pot1b Ube2n Yeats4 Arid1a Supt20 Smarcc1 Rif1 Pnkp Slf1 Morf4l2 Hmga2 Fam168a Taf5l Rnf8 Ino80b Taf10 Taf6 Kat5 Dek Sf3b5 Rmi2 Rpa2
GOBP_REGULATION_OF_SECRETION	1.8851e-07	7.99115e-06	0.690132	-0.422912	-1.87849	292	Lgals3 Anxa1 Igf1 Entpd1 Anxa5 Lrp1 Ucp2 Cd84 Cd300a Syk Cacna1a Trem2 Tcirg1 Sdcbp Rtn4 Gnaq Ptafr Anxa2 Myo5a Hmox1 Lamp1 Cyba Abr Atg7 Serp1 Sox4 Vps4b Spp1 Tnfrsf11a Nckap1l Tnfrsf1b Erp29 P2ry12 Dtnbp1 Map1lc3b Tnf Nsf Rap1gds1 Mctp1 Fcer1g Apoe Dpysl2 Tlr4 Tspo Cpt1a Snap29 Glul Wnk1 Sidt2 Atp13a2 Nr3c1 Map2k6 Fkbp1b Mef2c Cry1 Sphk2 Rab34 S100a10 Frmd4a Rab8b Lyn Ppp3ca Snap23 Fes Pofut2 W…
GOBP_MONOATOMIC_ION_TRANSMEMBRANE_TRANSPORT	2.00283e-07	8.32033e-06	0.690132	-0.425347	-1.89005	289	Slc23a2 Atp6v0d2 Atp2b1 Cd63 Ctss Camk2d App Tmem37 Slc24a5 Slc8a1 Cacna1a Asph Trem2 S100a1 Slc40a1 Tcirg1 Ahnak Kcnk13 Ptafr Ptprc Myo5a Ccr5 P2rx4 Trf Flna Cyba Slc11a1 Atp6v1a Atp6v1c1 Ano6 Fxyd5 Atp6v0a1 Slc31a2 P2ry12 Fgf13 Afg3l2 Atp7a Atp6v1b2 Psen2 Cfl1 Wnk1 Clcn3 Atp6v1f Slc6a6 Atp6v0b Fkbp1b Vmp1 Calm3 Tmem109 Sphk2 Pik3c2a Atp6v1e1 Anxa6 Slc12a6 Atp6v0e Lyn Ppp3ca mt-Cytb mt-Nd4 Slc39…
GOBP_NEGATIVE_REGULATION_OF_CATALYTIC_ACTIVITY	2.14957e-07	8.80416e-06	0.690132	-0.414698	-1.84441	302	Anxa1 Igf1 Serpinb6b Serpine2 Serpinb6a Lilrb4a Cd300a Gadd45b Cst3 App Cdkn2a Gadd45g Grn Cstb Timp2 Cpeb2 Slc8a1 Apoc1 Cbl Plaur Gnaq Cln8 Ptprc Gmip Pik3cb Ecm1 Gla Coro1c Picalm Cd44 Naip6 Nckap1l Smad7 Pkib Dusp3 Rffl Dtnbp1 Por Dusp22 Tnf Spred1 Rap1gds1 Fnip1 Psen2 Apoe Ptpro Tnfaip3 Mdm2 Nes Ptprj Wnk1 Mvp Sema4d Hdac9 Atpif1 Pycard Actb Hspb1 Dusp1 Fkbp1b Socs4 Gskip Sh3rf1 Ppp1r12a Lyn …
GOBP_LIPID_LOCALIZATION	2.32504e-07	9.39059e-06	0.690132	-0.454939	-1.94797	209	Anxa1 Osbpl8 Soat1 Hexb Lrp1 Psap Eepd1 Cd36 Syk Fabp5 Hexa Npc2 Lpl Msr1 Apoc1 Trem2 Abca9 Anxa2 Npc1 Fabp3 Ano6 Plin2 Vps4b Spp1 Abcd3 Tnfrsf11a Pitpnc1 Abca1 Lamtor1 Lima1 Spg11 Gltp Tnf Pltp Stx12 Vps13c Vapb Osbpl11 Lipa Apoe Atp8a1 Tspo Map2k6 Slco2b1 Abca3 B4galnt1 Vmp1 Nus1 Cry1 Hilpda Cln3 Mospd2 Vps13b Arl8b Stard3nl Furin Mapk9 Bscl2 Itgav Abcd2 Rbp1 Prelid1 Plin3 Abcd4 Abhd5 Tmf1 Cptp…
GOBP_MITOTIC_SISTER_CHROMATID_SEPARATION	2.47978e-07	9.87835e-06	0.674963	0.590777	2.33096	52	Cdc20 Plk1 Ube2c Ccnb1 Cenpe Cep192 Nuf2 Incenp Kntc1 Aurkb Spc24 Cdca8 Spdl1 Bub1 Rad21 Trip13 Bub3 Bub1b Birc5 Atm Anapc7 Spc25 Mad2l1 Ndc80 Mad1l1 Apc Cdc16 Cdk5rap2 Pcid2 Dync1li1 Zfp207
GOBP_REGULATION_OF_CELL_DEVELOPMENT	2.57071e-07	1.01022e-05	0.674963	-0.377814	-1.73545	471	Anxa1 Igf1 Gpr137b Rab7b Id2 Mafb Serpine2 Lrp1 Csf1r Tyrobp Lilrb4a Atxn1 Marcks Fos Syk Cdkn2a Grn Ninj1 Zeb2 Cx3cr1 Trem2 Malt1 Il6st Kitl Rtn4 Anxa2 Ptprc Ccr5 Trf Csf3r Mitf Atg7 Picalm Vim Cd44 Itpkb Sox4 Sgk1 Vsir Plxnc1 Nckap1l Smad7 Tnfrsf1b Fgf13 Ctnnbip1 Cebpa Bhlhe40 Csf1 Nptn Tnf Appl2 Rufy3 Sema5a Macf1 Golga4 Cfl1 Apoe Shtn1 Cd28 C1qc Tspo Bex1 Ptpra Sema4d Hdac9 Cd83 Sh3glb1 Actb …
GOBP_POSITIVE_REGULATION_OF_TRANSPORT	2.61497e-07	1.01391e-05	0.674963	-0.376163	-1.72889	462	Lgals3 Anxa1 Igf1 Osbpl8 Lrp1 Eepd1 Atp2b1 Cd63 Cd36 Ctss Rasa1 App Syk Asph Trem2 S100a1 Cbl Pdgfb Sirpa Sdcbp Rtn4 Gnaq Ptafr Anxa2 Ptprc Myo5a Lamp1 P2rx4 Trf Flna Cyba Slc11a1 Rab31 Fabp3 Abr Atg7 Picalm Serp1 Ano6 Sox4 Sgk1 Vps4b Spp1 Tnfrsf11a Nckap1l Abca1 P2ry12 Fgf13 Dtnbp1 Tbc1d20 Cd14 Btk Map1lc3b Tnf Nsf Pltp Atp7a Appl2 Rufy3 Pros1 Fcer1g Cfl1 Apoe Atp8a1 Mdm2 Dpysl2 Tlr4 Ptprj Tspo …
GOBP_REGULATION_OF_VIRAL_GENOME_REPLICATION	2.67849e-07	1.02488e-05	0.674963	0.57254	2.32732	58	Bst2 Oasl1 Ifitm3 Ifih1 Isg15 Top2a Oasl2 Adar Mphosph8 Ppia Oas1a Apobec3 Eif2ak2 Ifitm1 Notch1 Ppid Zc3hav1 Banf1 Isg20 Gbp3 Ppih Srpk1 Gbp7 Pkn2 Trim6 Cnot7 Rsad2 Ifitm2 Ddx3x Trim28 Ilf3 Bcl2 Dicer1
GOBP_REGULATION_OF_SISTER_CHROMATID_SEGREGATION	2.80044e-07	1.05762e-05	0.674963	0.502217	2.19805	87	Cdc20 Plk1 Ube2c Actl6a Cdk1 Ccnb1 Cenpe Cep192 Nuf2 Incenp Kntc1 Aurkb Hecw2 Spc24 Phf10 Cdca8 Spdl1 Bub1 Rad21 Trip13 Bub3 Arid1b Bcl7c Bub1b Birc5 Atm Anapc7 Cdc27 Spc25 Mad2l1 Ndc80 Mad1l1 Arid1a Smarcc1 Chfr Apc Cdc16 Cdk5rap2 Pcid2 Dync1li1 Hnrnpu Zfp207 Kat5 Rmi2 Psmg2 Brd7 Cit
GOBP_MONOATOMIC_ION_HOMEOSTASIS	3.52527e-07	1.31429e-05	0.674963	-0.433014	-1.90038	260	Fth1 Atp6v0d2 Hexb Ank Atp2b1 Ftl1 Aplp2 Camk2d Creg1 App Mt1 Grn Slc24a5 Slc8a1 Cacna1a Asph Slc40a1 Tcirg1 Rab20 Ptprc Myo5a Ccr5 Hmox1 Trf Flna Cyba Pik3cb Slc11a1 Atp6v1a Picalm Sgk1 Tbxas1 Spp1 Ckb Atp6v0a1 Slc31a2 Afg3l2 Dmxl1 Nptn Atp7a Rap1gds1 Atp6v1b2 Vapb Psen2 Apoe Wnk1 Atp13a2 Lacc1 Naglu Fkbp1b Calm3 Myc Frrs1 Ncoa4 Anxa6 Dmxl2 Grina Cln5 Slc12a6 Lyn Cln3 Slc39a7 Inpp4b Snx10 Ext2 A…
GOBP_G_PROTEIN_COUPLED_RECEPTOR_SIGNALING_PATHWAY	3.57404e-07	1.31561e-05	0.674963	-0.470591	-1.99518	180	Anxa1 Rgs1 C3ar1 Entpd1 Lrp1 Psap Grik3 Gpr34 App Syk Rgs10 Cx3cr1 Gnaq Ptafr Ccr5 Flna Pik3cb Bcar3 Ccrl2 Abca1 P2ry12 Gna12 Rap1gds1 Adcy9 Arhgef11 Apoe Gnal Prex1 Inpp5a Adgre5 Adgre1 Dgkz Ccl9 Abhd6 Gngt2 Gng12 Atrnl1 Vav1 Cry1 Gipc1 Cdc42 Zdhhc21 Gng2 Stmn1 Ppp3ca Gng5 Ahcyl1 Gpr157 Gde1 Gna13 Jak2 Rac1 Grk6 Lgr4 Agtrap Smo Gnai2 Gnas Sort1 Vps54 Plek Akt1 Adgrl2 Akap13 Cysltr1 Orai1 Gpr183 …
GOBP_CELLULAR_LIPID_METABOLIC_PROCESS	3.74574e-07	1.36158e-05	0.674963	-0.373992	-1.71823	453	Anxa1 Hexb Lrp1 Psap Pmp22 Apobec1 Nceh1 Aig1 Pla2g7 Fabp5 Hexa Lpl Asah1 Abhd12 Apoc1 Il6st Pdgfb Cln8 Dhrs3 Myo5a Pik3cb Eif2ak3 Gla Fabp3 Atg7 Itpkb Tbxas1 Sgms1 Abcd3 Socs6 Cyp4v3 Pitpnc1 Ilvbl Ech1 Galc Cerk Por Appl2 Elovl5 Hadha Sacm1l Lipa Idh1 Apoe Ddhd2 Hacd4 Cers6 Cpt1a Pikfyve Inpp5a Ggta1 Sgpl1 Serinc1 Naglu Sh3glb1 Pex2 Dgkz Ptgr1 Pik3cd Plpp1 Sirt2 Mtm1 Abhd6 Abca3 B4galnt1 Dhrs7 S…
GOBP_MITOTIC_CELL_CYCLE_PHASE_TRANSITION	4.58277e-07	1.64527e-05	0.674963	0.326543	1.70608	332	Eif4ebp1 Cks2 Cenpf Cdc20 Ube2s Plk1 Ube2c Nasp Actl6a Cdk1 Stil Men1 Ccnd2 Psme1 Rcc2 Ccnb1 Cdkn2c Cenpe Cep192 Nuf2 Cdkn2d Incenp Kntc1 Eif4e Aurkb Hecw2 Spc24 Apex1 Klhl18 Ccna2 Phf10 Sin3a Rcc1 Cdca8 Spdl1 Bub1 Rad21 Trp53 Bid Dlg1 Cdk4 Pbx1 Anp32b Myb Phb2 Trip13 Ctc1 Pml Nbn Bub3 Babam1 Rad50 Usp37 Pole Rbm38 Psme3 Trim71 Nabp2 Arid1b Ccnd3 E2f4 Rrm2 Dbf4 Rnaseh2b Bcl7c Ticrr Fbxo7 Bub1b Bi…
GOBP_INORGANIC_ION_TRANSMEMBRANE_TRANSPORT	4.75399e-07	1.68593e-05	0.674963	-0.423058	-1.86115	267	Slc23a2 Atp6v0d2 Ank Atp2b1 Cd63 Camk2d Tmem37 Slc24a5 Slc8a1 Cacna1a Asph Trem2 S100a1 Slc40a1 Tcirg1 Ahnak Kcnk13 Ptafr Ptprc Myo5a Ccr5 P2rx4 Trf Flna Cyba Slc11a1 Atp6v1a Atp6v1c1 Ano6 Fxyd5 Slc37a2 Atp6v0a1 Slc31a2 P2ry12 Fgf13 Afg3l2 Atp7a Atp6v1b2 Psen2 Wnk1 Clcn3 Atp6v1f Slc6a6 Atp6v0b Fkbp1b Vmp1 Calm3 Sphk2 Pik3c2a Atp6v1e1 Slc12a6 Atp6v0e Lyn Ppp3ca mt-Cytb mt-Nd4 Slc39a7 Fbxo11 Atp6v1…
GOBP_CELL_CYCLE_PHASE_TRANSITION	5.10806e-07	1.78967e-05	0.659444	0.309345	1.66352	400	Eif4ebp1 Cks2 Cenpf Cdc20 Ube2s Plk1 Ube2c Nasp Actl6a Aurka Cdk1 Stil Men1 Ccnd2 Psme1 Ddx39b Rcc2 Ccnb1 Cdkn2c Cenpe Npm1 Cep192 Thoc1 Nuf2 Cdkn2d Incenp Kntc1 Eif4e Aurkb Hecw2 Spc24 Apex1 Klhl18 Ccna2 Phf10 Sin3a Parp9 Rcc1 Cdca8 Spdl1 Bub1 Rad21 Trp53 Bid Dlg1 Rad51 Cdk4 Pbx1 Anp32b Myb Phb2 Trip13 Ctc1 Pml Nbn Bub3 Babam1 Rad50 Usp37 Pole Rbm38 Psme3 Trim71 Nabp2 Arid1b Ccnd3 E2f4 Rrm2 Dbf4…
GOBP_REGULATION_OF_IMMUNE_RESPONSE	5.74201e-07	1.98783e-05	0.659444	-0.375885	-1.7243	442	Cadm1 Lgals3 Anxa1 Colec12 Rab7b C3ar1 Tyrobp Lilrb4a Blnk Cd36 Slc15a3 Cd84 Cd300a Fyb Myo1f Rbm47 App Syk Grn Ninj1 Trem2 Malt1 Tifa Casp1 Tec Rtn4 Ptafr Ptprc Hmox1 Lamp1 Cyba Tnfrsf21 Slc11a1 Ecm1 Laptm5 Unc93b1 Tlr13 Abr Cd44 Lat2 Vsir C1qb Cmtm3 Nckap1l Klhl6 Smad7 Nagk Fcgr4 Tnfrsf1b Dusp3 Rftn1 Tbk1 Cd14 Btk Dusp22 Tnf Clec4d Appl2 Fcer1g Mfhas1 Lipa Psen2 Apoe Cd28 Tnfaip3 Arid5a C1qc Tl…
GOBP_MYELOID_LEUKOCYTE_DIFFERENTIATION	6.0246e-07	2.06112e-05	0.659444	-0.498361	-2.05713	147	Gpr137b Id2 Mafb Fam20c Csf1r Tyrobp Lilrb4a Ucp2 Fos App Ninj1 Trem2 Batf3 Kitl Tcirg1 Trf Mitf Lrrk1 Tnfrsf11a Ctnnbip1 Cebpa Csf1 Tnf Gab3 Fcer1g Psen2 C1qc Tlr4 Nr3c1 Naglu Ccl9 Mef2c Myc Ctnnb1 Lyn Ppp3ca Fes Gsk3b Notch2 Inpp4b Cd74 Snx10 L3mbtl3 Spi1 Trib1 Rbp1 Klf10 Gnas Ap3b1 Tmem64
GOBP_MAPK_CASCADE	6.3539e-07	2.13554e-05	0.659444	-0.389474	-1.76783	382	Atf3 Igf1 Sash1 Lrp1 Csf1r Psap Lilrb4a Tmem106a Mdfic Cd36 Cd84 Cd300a Camk2d Gadd45b App Syk Gadd45g Zeb2 Timp2 Trem2 Gsn Kitl Pdgfb Sirpa Rell1 Ptprc Gpnmb Trf Pik3cb Taok3 Laptm5 Fgd4 Tlr13 Cd44 Itpkb Naip6 Bcar3 Tnfrsf11a Lamtor1 Erp29 Dusp3 Fgf13 Igf1r Nptn Dusp22 Tnf Spred1 Rap1gds1 Mfhas1 Apoe Tlr4 Tlr7 Ptprj Tgfbr1 Map2k6 Dok3 Pycard Ccl9 Dusp1 Havcr2 Grb2 Nenf Mef2c Myc Gab1 Ctnnb1 Cdc4…
GOBP_SPLICEOSOMAL_SNRNP_ASSEMBLY	6.38901e-07	2.13554e-05	0.659444	0.67843	2.3522	31	Snrpg Snrpb Snrpd3 Gemin2 Lsm2 Sart3 Prpf31 Snrpd1 Snrpe Prpf19 Prpf8 Wdr77 Snrpf Snrpd2 Prmt7 Snrpc Gemin5 Prpf3 Lsm4 Aar2 Prmt5 Coil Smn1
GOBP_INTERLEUKIN_1_BETA_PRODUCTION	6.54632e-07	2.16326e-05	0.659444	-0.672559	-2.33465	48	Igf1 Tyrobp Lilrb4a Tmem106a Cd36 App Cx3cr1 Lpl Trem2 Malt1 Egr1 Casp1 Sirpa Ccr5 Ifnar1 Elf4 Tnf Tnfaip3 Tlr4 Casp4 Pycard Hspb1
GOBP_NEGATIVE_REGULATION_OF_CELL_ACTIVATION	6.86759e-07	2.22206e-05	0.659444	-0.545301	-2.16291	106	Lgals3 Anxa1 Id2 Serpine2 Tyrobp Lilrb4a Cd84 Cd300a Cdkn2a Grn Trem2 Pdgfb Gpnmb Hmox1 Tnfrsf21 Laptm5 Abr Cd44 Cd9 Vsir Socs6 Nckap1l Smad7 Dusp3 Btk Dusp22 Apoe Tnfaip3 Tnfaip8l2 Hspb1 Havcr2 Mertk Scrib Lyn Cd24a Prkg1 Cd74 Spi1
GOBP_POSITIVE_REGULATION_OF_ENDOCYTOSIS	6.87706e-07	2.22206e-05	0.659444	-0.53213	-2.1125	107	Lrp1 Cd63 Cd36 App Syk Trem2 Cbl Sirpa Anxa2 Ptprc Trf Cyba Slc11a1 Rab31 Abr Picalm Ano6 Nckap1l Dtnbp1 Cd14 Btk Tnf Nsf Appl2 Pros1 Fcer1g Apoe Ptprj Fcgr3 Pycard Hip1 Mertk Fcgr1 Cdc42 Stap1 Ppp3ca Cln3 Tor1a
GOBP_MITOTIC_CELL_CYCLE_CHECKPOINT_SIGNALING	7.35111e-07	2.29861e-05	0.659444	0.449098	2.07497	116	Cdc20 Plk1 Cdk1 Stil Ccnb1 Cenpe Cep192 Nuf2 Incenp Kntc1 Aurkb Spc24 Cdca8 Spdl1 Bub1 Trp53 Trip13 Pml Nbn Bub3 Babam1 Rad50 Rbm38 Nabp2 Ticrr Bub1b Birc5 Sde2 Atm Orc1 Chek1 Brcc3 Spc25 Nae1 Ier3 Mad2l1 Ndc80 Mad1l1 Zfp830 Rfwd3 Chfr Apc Cdk5rap2 Pcid2 Rad17 Dync1li1 Zfp207 Rad9a
GOBP_REGULATION_OF_MITOTIC_CELL_CYCLE	7.28763e-07	2.29861e-05	0.659444	0.311887	1.65467	351	Eif4ebp1 Cks2 Cenpf Cdc20 Plk1 Ube2c Actl6a Bex4 Cdk1 Stil Men1 Nusap1 Hmgb1 Ccnd2 Psme1 Rcc2 Ccnb1 Cdkn2c Cenpe Cdca2 Rpa3 Cep192 Nuf2 Cdkn2d Incenp Kntc1 Eif4e Aurkb Hecw2 Spc24 Apex1 Klhl18 Tal1 Phf10 Sin3a Bora Asns Rcc1 Cdca8 Igf2 Spdl1 Hes1 Bub1 Rad21 Trp53 Bid Dlg1 Cdk4 Pbx1 Anp32b Phb2 Mki67 Trip13 Usp22 Ctc1 Pml Nbn Bub3 Babam1 Rad50 Rbm38 Psme3 Nabp2 Arid1b Rrm2 Dbf4 Rnaseh2b Bcl7c Ticr…
GOBP_STEROL_TRANSPORT	7.23036e-07	2.29861e-05	0.659444	-0.650921	-2.34676	57	Soat1 Lrp1 Eepd1 Cd36 Npc2 Msr1 Apoc1 Trem2 Anxa2 Npc1 Vps4b Abca1 Lamtor1 Lima1 Spg11 Pltp Stx12 Vapb Lipa Apoe Abca3 Nus1 Arl8b Stard3nl Furin
GOBP_RESPONSE_TO_VIRUS	7.43113e-07	2.29891e-05	0.659444	0.366697	1.85423	214	Bst2 Rtp4 Irf7 Oasl1 Stat1 Ifit2 Mx1 Gbp2b Ifitm3 Ifih1 Ext1 Ifi44l Isg15 Cxcl10 Oasl2 Tspan32 Irgm1 Hsp90aa1 Fgl2 Polr3e Card9 Morc3 Trim30a Ddx60 Adar Ifit3 Pmaip1 Sin3a Parp9 Myd88 Stat2 Phb2 Igtp Ndufaf4 Pml Oas1a Apobec3 Exosc5 Bnip3 Ifi27l2a Eif2ak2 Polr3b Crebzf Ube2w Ifitm1 Mov10 Clpb Trim8 G3bp1 Bax Zc3hav1 Ifit1 Ddx1 Dtx3l Il17ra Smad3 Cd86 Isg20 Gbp3 Gbp7 Trim56 Ddx21 Eif2ak4 Ddx56 Skp…
GOBP_NEGATIVE_REGULATION_OF_HYDROLASE_ACTIVITY	8.23163e-07	2.44261e-05	0.659444	-0.508804	-2.07586	131	Anxa1 Igf1 Serpinb6b Serpine2 Serpinb6a Cst3 App Grn Cstb Timp2 Cpeb2 Apoc1 Plaur Gmip Ecm1 Picalm Cd44 Naip6 Nckap1l Rffl Por Tnf Rap1gds1 Fnip1 Mdm2 Wnk1 Sema4d Hdac9 Atpif1 Fkbp1b Sh3rf1 Renbp Ppp1r15a Lxn Klf4 Cflar Lrch1 Gnai2 Gpx1 Ubxn1 Lamtor5 Rps6ka3 Tgfb2 Slpi Sort1 Tmed10 Tmbim6 Mgat5 Epm2a Pak2 Caap1 Akt1
GOBP_POSITIVE_REGULATION_OF_CELL_DIFFERENTIATION	8.2096e-07	2.44261e-05	0.659444	-0.373531	-1.7135	442	Anxa1 Igf1 Rab7b Id2 Serpine2 Fam20c Lrp1 Csf1r Tyrobp Lilrb4a Atxn1 Marcks Cd36 Fos App Syk Lmna Ninj1 Zeb2 Timp2 Cx3cr1 Lpl Msr1 Trem2 Malt1 Il6st Kitl Sdcbp Rtn4 Sh3pxd2b Tmsb4x Ptprc Ccr5 Trf Ncoa3 Picalm Vim Itpkb Sox4 Sgk1 Vsir Plxnc1 Nckap1l Smad7 Tnfrsf1b Ctnnbip1 Cebpa Rin2 Csf1 Nptn Por Tnf Rufy3 Sema5a Macf1 Golga4 Apoe Shtn1 Mdm2 Tspo Bex1 Tgfbr1 Ptpra Nr3c1 Sema4d Cd83 Sh3glb1 Actb S…
GOBP_REGULATION_OF_CELL_CYCLE_PHASE_TRANSITION	8.05441e-07	2.44261e-05	0.659444	0.32521	1.69681	317	Cenpf Cdc20 Plk1 Ube2c Actl6a Aurka Cdk1 Stil Men1 Ccnd2 Psme1 Ddx39b Rcc2 Ccnb1 Cdkn2c Cenpe Npm1 Cep192 Thoc1 Nuf2 Cdkn2d Incenp Kntc1 Aurkb Hecw2 Spc24 Apex1 Klhl18 Phf10 Sin3a Parp9 Cdca8 Spdl1 Bub1 Rad21 Trp53 Bid Dlg1 Rad51 Cdk4 Pbx1 Anp32b Phb2 Trip13 Ctc1 Pml Nbn Bub3 Babam1 Rad50 Rbm38 Psme3 Nabp2 Arid1b Rrm2 Dbf4 Ints7 Prpf19 Rnaseh2b Bcl7c Ticrr Fbxo7 Bub1b Birc5 Dtx3l Ezh2 Larp7 Cdca5…
GOBP_REGULATION_OF_IMMUNE_EFFECTOR_PROCESS	8.12996e-07	2.44261e-05	0.659444	-0.460721	-1.94499	178	Cadm1 Lgals3 Anxa1 Tyrobp Lilrb4a Cd36 Cd84 Cd300a Syk Grn Cx3cr1 Trem2 Malt1 Casp1 Rtn4 Ptafr Ptprc Litaf Hmox1 Lamp1 Laptm5 Abr Vsir Nckap1l Smad7 Tnfrsf1b Btk Dusp22 Tnf Appl2 Fcer1g Cd28 Tnfaip3 Arid5a Tlr4 Tlr7 Ptprj Casp4 Lacc1 Cfh Fcgr3 Pycard Havcr2 Irf5 Vav1 Fcgr1 Sphk2 Stap1 Cuedc2 Lyn Cd24a Fes Stx7 Slc15a4 Cd74 Spi1 Ripk2
GOBP_METAPHASE_ANAPHASE_TRANSITION_OF_CELL_CYCLE	8.73836e-07	2.56678e-05	0.659444	0.505826	2.18742	79	Cdc20 Plk1 Ube2c Actl6a Ccnb1 Cenpe Cep192 Nuf2 Incenp Kntc1 Aurkb Hecw2 Spc24 Phf10 Cdca8 Spdl1 Bub1 Rad21 Trip13 Bub3 Arid1b Bcl7c Bub1b Birc5 Atm Anapc7 Cdc27 Spc25 Mad2l1 Ndc80 Mad1l1 Arid1a Smarcc1 Chfr Apc Cdc16 Cdk5rap2 Pcid2 Dync1li1 Zfp207
GOBP_MEIOTIC_CELL_CYCLE_PROCESS	9.41479e-07	2.73782e-05	0.659444	0.463689	2.11379	107	Cks2 Gja1 Cdc20 Plk1 Aurka Top2a Smc4 Cenpe Aspm Smc2 Nuf2 Incenp Siah1a Mnd1 Rad51 Trip13 Fanca Zscan21 Rad50 Rad51ap1 Terf1 Mcm4 Rad54b Kif18a Pttg1 Birc5 Cenpc1 Atm Ubb Pkmyt1
GOBP_TAXIS	9.6701e-07	2.78422e-05	0.643552	-0.455218	-1.92844	188	Lgals3 Anxa1 C3ar1 Lrp1 Csf1r Pla2g7 App Syk Ninj1 Cx3cr1 Plgrkt Trem2 Pdgfb Ptafr Ccr5 P2rx4 Csf3r Ano6 Lgmn Spp1 Rhog Cmtm3 Ccrl2 Nckap1l P2ry12 Dusp3 Csf1 Mpp1 Sema5a Fcer1g Ptpro Prex1 Ptprj Pikfyve Wnk1 Sbds Myo9b Fcgr3 Sema4d Hspb1 Pik3cd Adam10 Ccl9 Dusp1 Vav1 Gab1 Bin2 Stap1 Plekhg5 Scrib Ppib Lyn Fes Mospd2 Hbegf Cd74 Rac1 Spi1 Lgr4 Itgav
GOBP_PLATELET_ACTIVATION	1.00842e-06	2.875e-05	0.643552	-0.642505	-2.22193	47	Serpine2 Entpd1 Syk Pdgfb Tec Gnaq Flna Pik3cb Cd9 Emilin2 P2ry12 Fcer1g Apoe Tlr4 Ptprj Evl Cfh Rap2b Mertk Fundc2 Lyn Fermt3 Prkg1 Gna13 Jak2 Gnas Sh2b3
GOBP_POSITIVE_REGULATION_OF_HYDROLASE_ACTIVITY	1.01892e-06	2.87672e-05	0.643552	-0.409881	-1.82129	290	Ctsl Rgs1 Arhgap24 Psap Marcks Cd300a Ctss Dock10 Rasa1 App Syk Cdkn2a Grn Rgs10 Asph Malt1 Gsn Casp1 Pkp4 Itga6 Gnaq Ptafr Ctsd Ptprc Rhoc Gmip Eif2ak3 Coro1c Laptm5 Dapk1 Abr Picalm Adap2 Vsir Aph1c Lgmn Bcar3 Rhog Bcl2l11 Rasgrp3 Tbc1d20 Tnf Gna12 Rap1gds1 Arhgap25 Prex1 Cyfip2 Tbc1d9 Diablo Myo9b Sema4d Pycard Ccl9 Hip1 Rgl1 Mapre2 Ndufa13 Mef2c Tbc1d22a Calm3 Myc Vav1 Arap1 S100a10 Ppp1r12a …
GOBP_VACUOLAR_TRANSPORT	1.07805e-06	3.01439e-05	0.643552	-0.502798	-2.0451	125	Rab7b Atp6v0d2 Lrp1 Psap Grn Tmem50a Lamp1 Laptm5 Ap3s1 Vps4b Vps13c Lipa Gnptab Atp13a2 Snx16 Vps13d Mtm1 Chmp3 Ncoa4 Rab34 Leprotl1 Cln3 Trak2 Plekhm1 Arl8b Vps41 Stx7 Lamp2 Rab7 M6pr Rbsn Ap3b1 Ubxn6 Vps37b Gcc2 Sort1 Ndfip2 Gak Tmem50b Vps36 Vps54 Ptpn23 Chmp2a Vps29 Vps53 Arf1 Vps11 Vps52 Vps37c Scarb2 Tmem251 Vta1 Ap1g1 Trak1 Vps37a Rhob
GOBP_CELL_MORPHOGENESIS	1.16924e-06	3.23824e-05	0.643552	-0.363708	-1.67156	472	Cadm1 Anxa1 Id2 Slc23a2 Hexb Lrp1 Csf1r Pmp22 Marcks Aplp2 Dock10 App Hexa Zeb2 Cacna1a Sh3kbp1 Epb41l2 Rtn4 Raph1 Ccr5 Tanc2 Plekho1 Flna Taok3 Jmjd1c Coro1c Gas7 Unc93b1 Apbb2 Fgd4 Atg7 Picalm Vim Cd44 Sgk1 Plxnc1 Rhog Nckap1l Actg1 Arhgap18 Fgf13 Spg11 Afg3l2 Igf1r Dtnbp1 Nptn Tbc1d20 Alcam Gna12 Atp7a Rufy3 Cdc42se2 Sema5a Macf1 Lipa Golga4 Fmnl2 S100a13 Cfl1 Apoe Zswim6 Ptpro Shtn1 Nes Cyfip…
GOBP_DNA_RECOMBINATION	1.27214e-06	3.48999e-05	0.643552	0.367957	1.85364	202	Actl6a Hmgb2 Ruvbl1 Hmgb1 Top2a Rpa3 Thoc1 Alyref Zfyve26 Apex1 Brd8 Ino80d Ruvbl2 Mnd1 Smchd1 Rad21 Rad51 Hspd1 Klhl15 Trip13 Sfpq Nbn Rad50 Rad51ap1 Nabp2 Uchl5 Wrap53 Mcm4 Tfrc Zmynd8 Nucks1 Rad54b Spidr Exo1 Ubqln4 Ezh2 Lig1 Senp3 Swi5 Atm Fus Cdc45 Exd2 Pms2 Chek1 Mcrs1 Samhd1 Rev3l Mrgbp Trp53bp1 Mms22l Mcm7 Parpbp Wdr48 Polq Pot1b Ube2n Yeats4 Swap70 Xrn2 Rif1 Morf4l2 Sfr1 Mcm5 Rfwd3 Recql…
GOBP_REGULATION_OF_MITOTIC_CELL_CYCLE_PHASE_TRANSITION	1.45923e-06	3.96582e-05	0.643552	0.340517	1.72974	252	Cenpf Cdc20 Plk1 Ube2c Actl6a Cdk1 Stil Men1 Ccnd2 Psme1 Rcc2 Ccnb1 Cdkn2c Cenpe Cep192 Nuf2 Cdkn2d Incenp Kntc1 Aurkb Hecw2 Spc24 Apex1 Klhl18 Phf10 Sin3a Cdca8 Spdl1 Bub1 Rad21 Trp53 Bid Dlg1 Cdk4 Pbx1 Anp32b Phb2 Trip13 Ctc1 Pml Nbn Bub3 Babam1 Rad50 Rbm38 Psme3 Nabp2 Arid1b Rrm2 Dbf4 Rnaseh2b Bcl7c Ticrr Fbxo7 Bub1b Birc5 Ezh2 Larp7 Cdca5 Sde2 Atm Orc1 Ctdspl Mecp2 Chek1 Brcc3 Anapc7 Ptpn6 Sp…
GOBP_EXOCYTOSIS	1.4862e-06	4.00173e-05	0.643552	-0.471588	-1.9827	171	Anxa1 Syngr1 Cd84 Cd300a Myo1f Syk Cacna1a Anxa3 Sdcbp Ptafr Anxa2 Myo5a Hmox1 Lamp1 Rab31 Abr Lat2 Vps4b Nckap1l Fcgr4 Exoc3 Dtnbp1 Btk Nsf Sacm1l Fcer1g Pikfyve Snap29 Atp13a2 Snx19 Sphk2 S100a10 Pik3c2a Rab8b Scrib Tnfaip2 Lyn Snap23 Fes Arl8b Vps41 Wdr41 Arhgap17 Spi1 Rab7 Milr1 Gnai2 Pak1 Rab3il1 Pi4k2a Exoc7 Vamp8 Arfgef2 Mia3 Bcl2l1 Sdf4 Tmed10 Stxbp5 Pip5k1c Chmp2a Plek Orai1 Ccr1 Rab3gap…
GOBP_POSITIVE_REGULATION_OF_CHROMOSOME_ORGANIZATION	1.6311e-06	4.27537e-05	0.643552	0.480274	2.10628	90	Actl6a Cdk1 Ruvbl1 Smc4 Smc2 Aurkb Tinf2 Hnrnpd Cct3 Tal1 Ino80d Mphosph8 Ruvbl2 Fen1 Bub1 Rad21 Cct8 Cct5 Cct7 Pml Sfpq Nbn Rad50 Ncapg Terf1 Nabp2 Uchl5 Cct2 Nek2 Gnl3 Atm Tcp1 Hnrnpa2b1 Mcrs1 Ncapd2 Trim28 Mad1l1 Pot1b
GOBP_REGULATION_OF_MONOATOMIC_ION_TRANSPORT	1.62679e-06	4.27537e-05	0.643552	-0.445029	-1.90741	212	Lgals3 Igf1 Serpine2 Atp2b1 Cd63 Cd84 Cd300a Ctss Camk2d App Tmem37 Slc8a1 Cacna1a Asph Trem2 S100a1 Pdgfb Tcirg1 Ahnak Kcnk13 Gnaq Ptafr Myo5a P2rx4 Trf Flna Cyba Ano6 Sgk1 Fxyd5 Slc31a2 P2ry12 Fgf13 Spg11 Atp7a Psen2 Cfl1 Tspo Wnk1 Fkbp1b Vmp1 Calm3 Tmem109 Sphk2 Ctnnb1 Pik3c2a Lyn Ppp3ca Ahcyl1 Ifngr2 Cybb Fbxo11 Grk6
GOBP_REGULATION_OF_PEPTIDASE_ACTIVITY	1.63193e-06	4.27537e-05	0.643552	-0.448015	-1.89929	190	Igf1 Ctsl Serpinb6b Serpine2 Serpinb6a Ctss Cst3 App Syk Cdkn2a Grn Cstb Timp2 Asph Malt1 Gsn Casp1 Plaur Ctsd Eif2ak3 Ecm1 Laptm5 Dapk1 Picalm Cd44 Vsir Aph1c Naip6 Lgmn Bcl2l11 Rffl Por Tnf Fnip1 Mdm2 Cyfip2 Atp13a2 Diablo Pycard Hip1 Ndufa13 Myc Sh3rf1 Aph1a Arl6ip5 Lyn Renbp Furin Jak2 Ripk2 Lxn Klf4 Mapk9 Cflar Rhbdf2 Gpx1 Ubxn1 Lamtor5 Dap Prelid1 Rps6ka3 Slpi Tmed10 Mbp Fis1 Pak2 Caap1 Akt…
GOBP_NEGATIVE_REGULATION_OF_CELL_ADHESION	1.66602e-06	4.3257e-05	0.643552	-0.496366	-2.03152	134	Lgals3 Anxa1 Serpine2 Lgals1 Lrp1 Lilrb4a Cd300a Myo1f Rasa1 Cdkn2a Ptprc Gpnmb Tnfrsf21 Coro1c Laptm5 Cd44 Cd9 Vsir Plxnc1 Socs6 Nckap1l Smad7 Dusp3 Dusp22 Sema5a Cfl1 Tnfaip3 Wnk1 Tnfaip8l2 Sema4d Hspb1 Adam10 Dusp1 Havcr2 Zfp703 Scrib Cd24a Plxna2 Prkg1 Cd74 Jak2 Spi1 Klf4 Adam15 Lpxn
GOBP_AMEBOIDAL_TYPE_CELL_MIGRATION	1.71088e-06	4.40286e-05	0.643552	-0.431962	-1.87213	230	Anxa1 Igf1 Sash1 Pmp22 Cd63 Arsb Grn Zeb2 Slc8a1 Tns3 Anxa3 Kitl Pdgfb Arid5b Rtn4 Hmox1 P2rx4 Pik3cb Coro1c Lgmn Bcas3 P2ry12 Rffl Rin2 Tnf Gna12 Appl2 Spred1 Sema5a Macf1 Cfl1 Apoe Glul Tgfbr1 Zfand5 Evl Sgpl1 Sema4d Hdac9 Hspb1 Pik3cd Mapre2 Mef2c Nus1 Wasf2 Rreb1 Gipc1 Cdc42 Iqgap1 Pik3c2a Anxa6 Plekhg5 Cln3 Hbegf Gna13 Rac1 Ago2 Klf4 Smo Itgav Lpxn Adipor1 Map4k4 Gpx1 Calr Pak1
GOBP_REGULATION_OF_VIRAL_LIFE_CYCLE	1.73031e-06	4.41381e-05	0.643552	0.482781	2.10116	85	Bst2 Oasl1 Ifitm3 Ifih1 Isg15 Hmgb1 Top2a Oasl2 Ly6e Trim30a Adar Kpna2 Mphosph8 Ppia Nbn Rad50 Oas1a Apobec3 Eif2ak2 Ifitm1 Trim59 Trim8 Notch1 Ppid Zc3hav1 Banf1 Isg20 Gbp3 Ppih Srpk1 Gbp7 Trim56 Pkn2 Trim6 Cnot7 Csnk2b Rsad2 Ifitm2 Ddx3x Trim28 Ilf3 Bcl2 Dicer1
GOBP_CELL_SUBSTRATE_ADHESION	1.78071e-06	4.50288e-05	0.643552	-0.471567	-1.98399	167	Lgals1 Lrp1 Cd63 Marcks Cd36 Plau Rasa1 Cdkn2a Ninj1 Itga6 Pdgfb Sirpa Flna Pik3cb Coro1c Spp1 Bcl2l11 Actg1 Dusp3 Rin2 Csf1 Dusp22 Macf1 Cfl1 Prex1 Ptprj Ptpra Actn1 Mertk Rreb1 Ctnnb1 Cdc42 Peak1 Iqgap1 S100a10 Itgb5 Rhod Pkp2 Hpse Fermt3 Efemp2 Gsk3b Parvb Jak2 Rac1 Tesk2 Adam15 Itgav Fmn1 P4hb Lpxn Map4k4 Calr
GOBP_LEUKOCYTE_MIGRATION	1.80717e-06	4.53039e-05	0.643552	-0.456995	-1.93775	187	Cadm1 Lgals3 Anxa1 C3ar1 Csf1r Cd300a Pla2g7 Myo1f App Syk Ninj1 Cx3cr1 Trem2 Itga6 Kitl Pdgfb Sirpa Rtn4 Ptafr P2rx4 Ecm1 Csf3r Abr Ano6 Cd9 Lgmn Spp1 Nckap1l P2ry12 Csf1 Tnf Mpp1 Fcer1g Ptpro Prex1 Ptprj Pikfyve Wnk1 Sbds B4galt1 Myo9b Fcgr3 Pycard Adam10 Ccl9 Dusp1 Vav1 Cdc42 Stap1 Ppib Lyn Cd24a Mospd2 Wdr1 Cd74 Rac1 Spi1
GOBP_RNA_LOCALIZATION	1.84724e-06	4.59125e-05	0.643552	0.408595	1.95345	141	Ckap5 Ddx39b Ran Npm1 Thoc1 Hnrnpa1 Alyref Nop58 Ssb Nup88 Rbm8a Seh1l Srsf3 Nup133 Nup107 Igf2bp1 Pom121 Terf1 Wrap53 Cct2 Pnpt1 Nup37 Ranbp17 Eny2 Fbl Exosc10 Nup62 Thoc5 Mrpl18 Atm Khsrp Xpo1 Srsf7 Ahctf1 Nup153 Tcp1 Hnrnpa2b1 Bicd2 Khdrbs1 Ddx19a Nup54 Casc3 Peg10 Lrpprc Dcp2 Flot1 Ndc1 Htt Slbp Dhx36 Cetn2 Magoh Pcid2 Cct4 Hhex G3bp2 Hnrnpu Ybx1 Nxt1 Aaas Ncbp2 Iws1 Ncbp1 Senp2 Znhit6 Ythdc1…
GOBP_REGULATION_OF_ANATOMICAL_STRUCTURE_MORPHOGENESIS	2.01283e-06	4.96044e-05	0.627257	-0.36819	-1.68658	435	Lgals3 Anxa1 Slc23a2 C3ar1 Sash1 Hexb Lrp1 Csf1r Marcks Cst3 Grn Ninj1 Zeb2 Cx3cr1 Vat1 Cacna1a S100a1 Anxa3 Sh3kbp1 Epb41l2 Rtn4 Rnh1 Ccr5 Hmox1 Tanc2 Plekho1 Pik3cb Ecm1 Coro1c Gas7 Fgd4 Abr Picalm Vim Cd44 Sgk1 Emilin2 Plxnc1 Rhog Arhgap18 Fgf13 Csf1 Dtnbp1 Tnf Gna12 Rufy3 Spred1 Cdc42se2 Sema5a Macf1 Golga4 Fmnl2 S100a13 Cfl1 Apoe Ddhd2 Shtn1 Tnfaip3 Ddhd1 Glul Wnk1 Sema4d Sh3glb1 Hspb1 Pik3c…
GOBP_NEGATIVE_REGULATION_OF_MITOTIC_CELL_CYCLE_PHASE_TRANSITION	2.07916e-06	5.08084e-05	0.627257	0.418476	1.97949	130	Cdc20 Plk1 Cdk1 Ccnb1 Cenpe Cep192 Nuf2 Incenp Kntc1 Aurkb Spc24 Cdca8 Spdl1 Bub1 Rad21 Trp53 Dlg1 Trip13 Pml Nbn Bub3 Babam1 Rad50 Rbm38 Nabp2 Ticrr Fbxo7 Bub1b Birc5 Ezh2 Sde2 Atm Orc1 Ctdspl Chek1 Brcc3 Spc25 Nae1 Ier3 Mad2l1 Crlf3 Ndc80 Mad1l1 Bcl2 Zfp830 Kank2 Rfwd3 Chfr Apc Cdk5rap2 Pcid2 Rad17 Dync1li1 Zfp207 Prmt2
GOBP_INORGANIC_ION_HOMEOSTASIS	2.24537e-06	5.35208e-05	0.627257	-0.428705	-1.84774	224	Fth1 Hexb Ank Atp2b1 Ftl1 Aplp2 Camk2d App Mt1 Slc24a5 Slc8a1 Cacna1a Asph Slc40a1 Tcirg1 Ptprc Myo5a Ccr5 Hmox1 Trf Flna Cyba Pik3cb Slc11a1 Atp6v1a Picalm Sgk1 Tbxas1 Spp1 Ckb Slc31a2 Afg3l2 Nptn Atp7a Rap1gds1 Vapb Psen2 Apoe Wnk1 Atp13a2 Naglu Fkbp1b Calm3 Myc Frrs1 Ncoa4 Anxa6 Grina Slc12a6 Lyn Cln3 Slc39a7 Inpp4b Snx10 Ext2 Atp6v1g1 Mcoln1 Pacs2 Itgav Slc30a9 Bola2 Mtss1 Ap3b1 Tmem64 Atp1b3…
GOBP_LYMPHOCYTE_ACTIVATION	2.21687e-06	5.35208e-05	0.627257	-0.361783	-1.65529	431	Lgals3 Anxa1 Igf1 Ctsl Id2 Mafb Lgals1 Csf1r Tyrobp Psap Lilrb4a Blnk Cd84 Cd300a Dock10 Syk Cdkn2a Gadd45g Malt1 Slfn2 Gsn Egr1 Il6st Sh3kbp1 Kitl Tcirg1 Sirpa Ptprc Apbb1ip Gpnmb Lamp1 Tnfrsf21 Ifnar1 Slc11a1 Laptm5 Tpd52 Cd44 Itpkb Lat2 Sox4 Vsir Socs6 Nckap1l Smad7 Fcgr4 Tnfrsf1b Dusp3 Wwp1 Elf4 Btk Dusp22 Clec4d Atp7a Fcer1g Fnip1 Lipa Psen2 Cd28 Prex1 Tnfaip3 Tlr4 Ptprj Tnfaip8l2 Hdac9 Cd83…
GOBP_NEUROINFLAMMATORY_RESPONSE	2.24191e-06	5.35208e-05	0.627257	-0.665006	-2.23848	42	Igf1 Lrp1 Csf1r Tyrobp App Grn Zeb2 Cx3cr1 Trem2 Casp1 Myo5a Tnfrsf1b Tnf Psen2 Tlr4 Nr3c1 Naglu Stap1 Ifngr2 Ctsc Cd200r4 Jak2 Smo C1qa
GOBP_GRANULOCYTE_ACTIVATION	2.34218e-06	5.53744e-05	0.627257	-0.719568	-2.22213	28	Anxa1 Tyrobp Cd300a Myo1f Syk Grn Anxa3 Ptafr Abr Fcgr4 Tnf Fcer1g Pikfyve
GOBP_REGULATION_OF_COAGULATION	2.46501e-06	5.78086e-05	0.627257	-0.716442	-2.22944	29	Serpine2 Anxa5 Cd36 Plau Pdgfb Plaur Anxa2 Ano6 Cd9 Emilin2 Pros1 Psen2 Apoe
GOBP_REGULATION_OF_DNA_METABOLIC_PROCESS	2.5914e-06	6.02863e-05	0.627257	0.305606	1.62126	370	Pnp Gja1 Actl6a Cdk1 Sgf29 Men1 Ruvbl1 Hmgb1 Ddx39b Npm1 Hsp90aa1 Thoc1 Kat2a Aurkb Ube2v2 Alyref Gtpbp4 Tinf2 Hnrnpd Cct3 Brd8 Ccna2 Ino80d Phf10 Mphosph8 Ruvbl2 Dnajc2 Smchd1 Trp53 Rad51 Nvl Cct8 Cct5 Klhl15 Tfdp1 Otud4 Cct7 Syncrip Usp22 Ctc1 Usp7 Pml Nbn Babam1 Rad50 Usp37 Ptges3 Usp9x Rad51ap1 Terf1 Nabp2 Uchl5 Pds5a Wiz Wrap53 Arid1b Cct2 Dbf4 Tfrc Bax Nucks1 Atf1 Bcl7c Ticrr Spidr Smc3 Eny…
GOBP_TISSUE_REMODELING	2.63537e-06	6.08226e-05	0.627257	-0.538703	-2.0857	90	Igf1 Gpr137b Lrp1 Csf1r Ctss Cst3 Syk Cdkn2a Tns3 Tcirg1 Gpnmb Trf Flna Mitf Klf6 Abr Lrrk1 Spp1 Tnfrsf11a Fcgr4 Atp7a Lipa Mdm2 Mef2c Tpp1 Ctnnb1 Cd24a Ppp3ca Plekhm1 Gsk3b Notch2 Inpp4b Snx10 Rac1 Lgr4 Rab7 Itgav
GOBP_NEUTROPHIL_ACTIVATION	2.75349e-06	6.29846e-05	0.627257	-0.77106	-2.27956	23	Anxa1 Tyrobp Cd300a Myo1f Syk Grn Anxa3 Ptafr Abr Fcgr4 Tnf Fcer1g Pikfyve
GOBP_REGULATION_OF_TRANSMEMBRANE_TRANSPORT	2.77236e-06	6.29846e-05	0.627257	-0.429137	-1.84608	218	Igf1 Osbpl8 Pid1 Cd63 Ctss Camk2d Rasa1 App Fabp5 Tmem37 Slc8a1 Cacna1a Asph Trem2 S100a1 Slc43a2 Tcirg1 Ahnak Kcnk13 Ptafr Myo5a P2rx4 Flna Cyba Dapk1 Ano6 Fxyd5 Slc31a2 Fgf13 Tnf Atp7a Appl2 Psen2 Cfl1 Wnk1 Actb Fkbp1b Mef2c Vmp1 Calm3 Myc Tmem109 Sphk2 Pik3c2a Arl6ip5 Lyn Ppp3ca Ahcyl1 Oaz1 Ifngr2 Cybb Fbxo11 Grk6 Azin1 Cttnbp2nl Sestd1 Atp1b3 Pea15a Tgfb2 Tspan13 Mef2a Tmbim6 Calm1 Atg5 Abcb1…
GOBP_PROTEIN_LOCALIZATION_TO_CHROMOSOME	3.1671e-06	7.04927e-05	0.627257	0.486952	2.12354	83	Plk1 Cdk1 Vrk1 Rcc2 Kntc1 Aurkb Tinf2 Cct3 Ruvbl2 Spdl1 Lrwd1 Rad21 Cct8 Cct5 Cct7 Pml Bub3 Terf1 Nabp2 Wrap53 Cct2 Zmynd8 Spidr Bub1b Ezh2 Gnl3 Gnl3l Rnf4 Esco2 Tcp1
GOBP_REGULATION_OF_MRNA_METABOLIC_PROCESS	3.17557e-06	7.04927e-05	0.627257	0.35715	1.80671	211	Carhsp1 Ccnb1 Npm1 Rnps1 Apex1 Hnrnpd Sap18 Tra2a Cnot3 Rbm8a Myd88 Rbm5 Srsf3 Hnrnpa0 Ncl Syncrip Safb Thrap3 Srrm1 Rbm25 Igf2bp1 Exosc5 Cnot2 Rbm38 Trim71 Rbm15 Tra2b Pnpt1 Acin1 Mov10 Prpf19 Ptbp1 Zc3hav1 Puf60 Sltm Wdr77 Cnot6 Larp7 Zfp64 Fus Khsrp Srpk1 Fxr1 Srsf7 Exosc8 Sf3b4 Hnrnpa2b1 Secisbp2 Fastkd2 Rbmxl1 Cnot7 Khdrbs1 Exosc7 Prdx6 Rbm24 Gtpbp1 Lsm1 Samd4b Casc3 Wtap C1qbp Dcp2 Tia1 Rbm…
GOBP_TRANSMEMBRANE_RECEPTOR_PROTEIN_TYROSINE_KINASE_SIGNALING_PATHWAY	3.15803e-06	7.04927e-05	0.627257	-0.409012	-1.80299	271	Cadm1 Igf1 Osbpl8 Pid1 Fam20c Myof Lrp1 Csf1r Cd63 Atxn1 Blnk Marcks Syk Cbl Pdgfb Arid5b Rtn4 Plaur Ctsd Pik3cb Eif2ak3 Lgmn Bcar3 Dusp3 Csf1 Igf1r Nptn Tnf Myo1e Psen2 Ptprj Cyfip2 Bex1 Zfand5 Sgpl1 Ptpra Mvp Snx5 Dok3 Sh3glb1 Hspb1 Pik3cd Hip1 Grb2 Cyfip1 Socs4 Nus1 Mertk Gab1 Ctnnb1 Iqgap1 Stap1 Stmn1 Lyn Leprotl1 Hbegf Gsk3b Ccdc88a Jak2 Rac1 Rab7 Gnai2 Rhbdf2 Adipor1 Pak1 Hmga1 Dok1 Jak1 Sh…
GOBP_PROTEIN_PROCESSING	3.33702e-06	7.35155e-05	0.627257	-0.499304	-2.02614	123	Mafb Serpine2 Plau Ctss Plgrkt Asph Gsn Casp1 Plaur Cpd Vsir Aph1c Lgmn Afg3l2 Psen2 Mdm2 Cyfip2 Casp4 Ctsz Naglu Pycard Adam10 Pitrm1 Myc S100a10 Aph1a Dync2h1 Cln5 Cln3 Furin Ppp1r15a Rce1 Ripk2 P4hb Disp1 Spcs1 Ddi2 Casp6 Spcs2 Ctse Ldlrad3 Ctnnd1
GOBP_REGULATION_OF_ERBB_SIGNALING_PATHWAY	3.42134e-06	7.44641e-05	0.627257	-0.680879	-2.22077	35	Cadm1 Cbl Rtn4 Plaur Lgmn Bcar3 Dusp3 Psen2 Ptprj Mvp Snx5 Hip1 Socs4 Ccdc88a Rab7 Rhbdf2
GOBP_RIBOSOMAL_LARGE_SUBUNIT_BIOGENESIS	3.43129e-06	7.44641e-05	0.627257	0.525681	2.20356	67	Ebna1bp2 Surf6 Npm1 Gtpbp4 Rrp15 Rsl1d1 Brix1 Nvl Rplp0 Nop2 Sdad1 Pak1ip1 Nop16 Ddx28 Dhx30 Rrs1 Nol9 Rpf1 Ppan Tma16 Mak16 Wdr12 Fastkd2 Spata5 Ddx18 Mrpl20 Nhp2 Mdn1 Eif6 Rbm34 Rpl14 Mrto4 Las1l Bop1 Gtf3a Rpl5
GOBP_CELL_MATRIX_ADHESION	3.48498e-06	7.5069e-05	0.627257	-0.506894	-2.02991	113	Lrp1 Cd63 Cd36 Plau Rasa1 Cdkn2a Ninj1 Itga6 Sirpa Pik3cb Coro1c Bcl2l11 Actg1 Dusp3 Rin2 Csf1 Dusp22 Macf1 Cfl1 Ptprj Ptpra Actn1 Ctnnb1 Peak1 Iqgap1 S100a10 Itgb5 Rhod Hpse Fermt3 Efemp2 Gsk3b Rac1 Tesk2 Adam15 Itgav Fmn1 Map4k4
GOBP_RESPONSE_TO_INTERFERON_BETA	3.54329e-06	7.57638e-05	0.627257	0.647119	2.25506	33	Bst2 Xaf1 Stat1 Gbp2b Ifitm3 Iigp1 Irgm1 Ifit3 Igtp Oas1a Pnpt1 Ifitm1 Ifi202b Ifit1 Gbp2 Htra2 Gbp3 Gbp7 Trim6 Irf1 Cdc34 Ifitm2 Ube2g2
GOBP_NEGATIVE_REGULATION_OF_CELL_CYCLE	3.71316e-06	7.82453e-05	0.627257	0.334143	1.70846	259	Cdc20 Plk1 Aurka Cdk1 Stil Men1 Naa10 Ddx39b Ccnb1 Cdkn2c Cenpe Npm1 Nupr1 Cep192 Thoc1 Nuf2 Cdkn2d Kat2a Incenp Kntc1 Aurkb Mdm1 Spc24 Parp9 Cdca8 Spdl1 Bub1 Rad21 Trp53 Dlg1 Rad51 Trip13 Pml Nbn Bub3 Babam1 Rad50 Rbm38 Nabp2 Ints7 Prpf19 Rnaseh2b Casp3 Ticrr Fbxo7 Nek2 Bub1b Birc5 Dtx3l Ezh2 Thoc5 Sde2 Atm Pkmyt1 Orc1 Ccp110 Ctdspl Chek1 Hexim1 Ptpn11 Brcc3 Eif2ak4 Smarca5 Spc25 Nae1 Ptprk Nme6…
GOBP_VACUOLAR_ACIDIFICATION	3.68683e-06	7.82453e-05	0.627257	-0.751383	-2.20845	22	Atp6v0d2 Creg1 Grn Tcirg1 Slc11a1 Atp6v0a1 Dmxl1 Atp6v1b2 Dmxl2 Cln5 Cln3
GOBP_VESICLE_ORGANIZATION	3.91332e-06	8.18701e-05	0.610527	-0.423971	-1.82733	224	Anxa1 Rab7b Serpine2 Zeb2 Rab20 Sdcbp Trappc2l Atp6v1a Coro1c Atp6v1c1 Ap3s1 Picalm Vps4b Atp6v0a1 Abca1 Lamtor1 Ap1s2 Spg11 Dtnbp1 Tbc1d20 Stx12 Atp6v1b2 Vapb Apoe Pikfyve Snap29 Atp13a2 Trappc6b Snx19 Clcn3 Atp6v1f Trappc6a Arfgap3 Chmp3 Hps5 Stx5a Usp8 Rab34 S100a10 Rab8b Atp6v1e1 Cln3 Snap23 Vps13b Plekhm1 Arl8b Rab32 Vps41 Trappc3 Stx7 Bloc1s1 Snx10 Atp6v1g1 Atp6v1h Rab7 Pef1 Tmem175 Ap3b1 S…
GOBP_EXTRINSIC_APOPTOTIC_SIGNALING_PATHWAY	3.95343e-06	8.18983e-05	0.610527	-0.487371	-1.99865	138	Atf3 Lgals3 Igf1 App Lmna Itga6 Gabarap Kitl Ptprc Hmox1 Dapk1 Bcl2a1b Bcl2l11 Tnfrsf1b Tnfsf12 Rffl Tnf Psen2 Tnfaip3 Tlr4 Tgfbr1 Gclm Pycard Skil Ndufa13 Bag3 Sh3rf1 Foxo3 Gsk3b Fem1b Jak2 Spi1 Eya3 Cflar Itgav Gpx1 Icam1 Il18 Mknk2 Pea15a Mcl1 Dapk3 Tgfb2 Stk3 Bcl2l1 Sort1
GOBP_NEGATIVE_REGULATION_OF_VIRAL_PROCESS	3.971e-06	8.18983e-05	0.610527	0.535005	2.20094	61	Bst2 Sp100 Oasl1 Stat1 Ifitm3 Ifih1 Isg15 Oasl2 Ly6e Trim30a Mphosph8 Ppia Nbn Rad50 Oas1a Apobec3 Eif2ak2 Ifitm1 Trim59 Trim8 Zc3hav1 Larp7 Banf1 Isg20 Srpk1 Trim56 Hexim1 Trim6 Crebbp Csnk2b Rsad2 Ifitm2 Trim28 Ilf3
GOBP_TUMOR_NECROSIS_FACTOR_SUPERFAMILY_CYTOKINE_PRODUCTION	4.01273e-06	8.21761e-05	0.610527	-0.512656	-2.03519	107	Igf1 Csf1r Tyrobp Lilrb4a Tmem106a Cd36 Cd84 App Syk Cx3cr1 Lpl Trem2 Sirpa Ptafr Ptprc Ccr5 Gpnmb Cyba Vsir Elf4 Cd14 Btk Fcer1g Psen2 Tnfaip3 Arid5a Tlr4 Ptprj Tspo Fcgr3 Pycard Hspb1 Havcr2 Sphk2 Cd24a Cybb Jak2 Frmd8 Ripk2
GOBP_SPINDLE_ORGANIZATION	4.26425e-06	8.67163e-05	0.610527	0.401893	1.93193	143	Cdc20 Plk1 Aurka Prc1 Stil Tpx2 Ckap5 Ccnb1 Cenpe Aspm Cep192 Kif2a Nuf2 Ranbp1 Incenp Aurkb Kif11 Kif23 Bora Rcc1 Cdca8 Ncor1 Haus1 Dlg1 Sugt1 Tubb5 Smc3 Racgap1 Nek2 Birc5 Nup62 Sac3d1 Nudc Rnf4 Mecp2 Knstrn Haus2 Spc25 Chmp4b Ccnb2 Poc1a Chmp7 Ndc80 Ccsap Espl1 Plk2 Dicer1 Sass6
GOBP_MICROTUBULE_CYTOSKELETON_ORGANIZATION_INVOLVED_IN_MITOSIS	4.31645e-06	8.67363e-05	0.610527	0.43056	1.99042	117	Cdc20 Plk1 Aurka Cdk1 Prc1 Stil Nusap1 Tpx2 Ckap5 Ccnb1 Cenpe Cep192 Kif2a Nuf2 Incenp Aurkb Enkd1 Kif11 Kif23 Bora Rcc1 Cdca8 Spdl1 Nde1 Smc3 Racgap1 Nek2 Birc5 Nup62 Nudc Mecp2 Spc25 Chmp4b Poc1a Mad2l1 Chmp7 Ndc80 Ccsap Plk2 Sass6 Htt Chmp2b Pcnt Cdk5rap2 Cenph Hnrnpu Zfp207 Wdr62 Kat5 Aaas
GOBP_REGULATION_OF_NERVOUS_SYSTEM_DEVELOPMENT	4.32489e-06	8.67363e-05	0.610527	-0.412377	-1.7993	248	Igf1 Id2 Serpine2 Lrp1 Csf1r Atxn1 Marcks Zeb2 Cx3cr1 Trem2 Il6st Rtn4 Anxa2 Ccr5 Trf Tnfrsf21 Eif2ak3 Picalm Vim Sgk1 Plxnc1 Tnfrsf1b Fgf13 Bhlhe40 Nptn Tnf Appl2 Rufy3 Sema5a Macf1 Golga4 Apoe Shtn1 Tspo Bex1 Adgre5 Ptpra Sema4d Sh3glb1 Mbd1 Sirt2 Ifrd1 Skil Cyfip1 Myc Spen Ctnnb1 S100a10 Lyn Cd24a Ppp3ca Trak2 Plxna2 Gsk3b Fig4 Notch2 Cux1 Ctsc
GOBP_OSTEOCLAST_DIFFERENTIATION	4.43514e-06	8.83383e-05	0.610527	-0.574368	-2.16201	70	Gpr137b Mafb Fam20c Csf1r Tyrobp Lilrb4a Fos Ninj1 Trem2 Tcirg1 Trf Mitf Lrrk1 Tnfrsf11a Csf1 Tnf Fcer1g Ccl9 Ctnnb1 Ppp3ca Gsk3b Notch2 Inpp4b Snx10 Klf10 Gnas Tmem64 Sh3pxd2a Inpp5d Gpr183 Creb1 Ccr1 Slc4a2 Tcta Esrra
GOBP_ACTIN_FILAMENT_ORGANIZATION	4.48739e-06	8.8771e-05	0.610527	-0.412189	-1.799	247	Marcks Myo1f Gas2l3 Rasa1 Zeb2 Msrb1 Gsn Sh3kbp1 Sirpa Sh3pxd2b Rnh1 Tmsb4x Tpm2 Myo5a Rhoc Trf Flna Coro1c Gas7 Rhog Capg Nckap1l Cotl1 Actg1 Arhgap18 Lima1 Myo1e Rufy3 Sema5a Capza2 Cfl1 Tmsb10 Shtn1 Arhgap25 Prex1 Cyfip2 Casp4 Tgfbr1 Brk1 Evl Pycard Hip1 Grb2 Cyfip1 Arpc5 Actn1 Wasf2 Cdc42 Iqgap1 Arap1 S100a10 Itgb5 Rhod Stmn1 Coro7 Arhgap17 Ccdc88a Wdr1 Rac1 Fmn1 Mtss1 Pak1 Arhgef10l Icam1 Ma…
GOBP_GLIAL_CELL_ACTIVATION	4.89839e-06	9.62468e-05	0.610527	-0.706118	-2.19732	29	Lrp1 Csf1r Tyrobp App Grn Zeb2 Cx3cr1 Trem2 Casp1 Tnf Tlr4 Naglu Stap1 Ifngr2 Ctsc Jak2 Smo C1qa Aif1 Tlr1
GOBP_REGULATION_OF_RNA_SPLICING	4.9625e-06	9.68521e-05	0.610527	0.401128	1.91429	140	Sgf29 Npm1 Kat2a Rnps1 Sap18 Tra2a Rbm8a Rbm5 Srsf3 Ncl Usp22 Cdk12 Thrap3 Srrm1 Rbm25 Rbm38 Rbm15 Tra2b Acin1 Prpf19 Slc38a2 Ptbp1 Eny2 Puf60 Wdr77 Larp7 Zfp64 Fus Clk3 Fxr1 Srsf7 Sf3b4 Clk4 Hnrnpa2b1 Rbmxl1 Khdrbs1 Prdx6 Tada1 Rbm24 Supt3 Wtap C1qbp Clk1 Tia1 Rbm42 Supt20 Srsf10 Srsf2 Zpr1 Snw1 Rps26 Prmt5 Taf5l Jmjd6 Hnrnph3 Rbm10 Rrp1b Magoh Ptbp2 Taf10 Smn1 Hnrnpu Hnrnpf Celf1 Snrnp70 Rbm22 …
GOBP_POSITIVE_REGULATION_OF_NEUROGENESIS	5.06436e-06	9.75309e-05	0.610527	-0.465024	-1.9292	154	Igf1 Id2 Serpine2 Lrp1 Csf1r Atxn1 Marcks Zeb2 Cx3cr1 Il6st Rtn4 Trf Picalm Vim Sgk1 Plxnc1 Tnfrsf1b Nptn Tnf Rufy3 Sema5a Macf1 Golga4 Apoe Shtn1 Tspo Bex1 Ptpra Sema4d Sh3glb1 Skil Cyfip1 Myc Spen Ctnnb1 Lyn Plxna2 Gsk3b Notch2 Cux1
GOBP_REGULATION_OF_NEUROGENESIS	5.04119e-06	9.75309e-05	0.610527	-0.428288	-1.84383	222	Igf1 Id2 Serpine2 Lrp1 Csf1r Atxn1 Marcks Zeb2 Cx3cr1 Trem2 Il6st Rtn4 Anxa2 Ccr5 Trf Picalm Vim Sgk1 Plxnc1 Tnfrsf1b Fgf13 Bhlhe40 Nptn Tnf Appl2 Rufy3 Sema5a Macf1 Golga4 Apoe Shtn1 Tspo Bex1 Ptpra Sema4d Sh3glb1 Mbd1 Sirt2 Ifrd1 Skil Cyfip1 Myc Spen Ctnnb1 S100a10 Lyn Cd24a Ppp3ca Trak2 Plxna2 Gsk3b Notch2 Cux1
GOBP_ANTIGEN_RECEPTOR_MEDIATED_SIGNALING_PATHWAY	5.31917e-06	0.000101764	0.610527	-0.53884	-2.10353	97	Lgals3 Lilrb4a Blnk Cd300a Fyb Syk Malt1 Tec Ptprc Tnfrsf21 Laptm5 Lat2 Cmtm3 Nckap1l Klhl6 Dusp3 Rftn1 Btk Dusp22 Lipa Psen2 Cd28 Ptprj Wnk1 Dgkz Grb2 Mef2c Stap1 Lyn Phpt1 Ripk2 Nfam1 Lpxn
GOBP_DEFENSE_RESPONSE_TO_SYMBIONT	5.39425e-06	0.000102526	0.610527	0.370162	1.833	183	Bst2 Rtp4 Irf7 Oasl1 Stat1 Ifit2 Gbp2b Ifitm3 Ifih1 Ifi44l Isg15 Cxcl10 Oasl2 Tspan32 Irgm1 Hsp90aa1 Fgl2 Polr3e Card9 Morc3 Trim30a Ddx60 Ifit3 Pmaip1 Sin3a Parp9 Myd88 Stat2 Phb2 Igtp Ndufaf4 Pml Oas1a Apobec3 Exosc5 Bnip3 Eif2ak2 Polr3b Ube2w Ifitm1 Mov10 Clpb Trim8 G3bp1 Zc3hav1 Ifit1 Ddx1 Dtx3l Cd86 Isg20 Gbp3 Gbp7 Trim56 Ddx21 Eif2ak4 Ddx56 Skp2 Trim6 Cnot7 Samhd1 Irf1 Polr3d Ttc4 Trim44 Po…
GOBP_REGULATION_OF_PLATELET_ACTIVATION	5.48983e-06	0.000103665	0.610527	-0.756818	-2.28389	25	Serpine2 Syk Pdgfb Tec Gnaq Flna Cd9 Emilin2 Fcer1g Apoe Tlr4 Ptprj Fundc2 Lyn Prkg1 Jak2
GOBP_REGULATION_OF_CELL_SUBSTRATE_ADHESION	5.7819e-06	0.000108043	0.610527	-0.496515	-2.00747	116	Lgals1 Lrp1 Cd36 Plau Rasa1 Cdkn2a Ninj1 Itga6 Pdgfb Flna Pik3cb Coro1c Spp1 Actg1 Dusp3 Rin2 Csf1 Dusp22 Macf1 Cfl1 Prex1 Ptprj Ptpra Rreb1 Cdc42 Peak1 Iqgap1 S100a10 Rhod Pkp2 Efemp2 Gsk3b Jak2 Rac1 Adam15 Fmn1 P4hb Map4k4 Calr
GOBP_REGULATION_OF_LEUKOCYTE_DIFFERENTIATION	5.79598e-06	0.000108043	0.610527	-0.443786	-1.88174	187	Anxa1 Gpr137b Id2 Mafb Csf1r Tyrobp Lilrb4a Fos Syk Cdkn2a Ninj1 Trem2 Malt1 Kitl Ptprc Mitf Cd44 Itpkb Sox4 Vsir Nckap1l Smad7 Ctnnbip1 Csf1 Tnf Cd28 C1qc Cd83 Actb Hspb1 Ccl9 Myc Ctnnb1 Sh3rf1 Zmiz1 Lyn Cd24a Ppp3ca Fes Gsk3b Notch2 Inpp4b Cd74 Spi1 Tmem176b Ripk2 Nfam1 Trib1 Rbp1 Klf10 Gnas Ap3b1 Tmem64 Il18 Sh2b3 Prelid1
GOBP_CELL_CHEMOTAXIS	6.25389e-06	0.000113755	0.610527	-0.471746	-1.9387	137	Lgals3 Anxa1 C3ar1 Csf1r Pla2g7 App Syk Ninj1 Cx3cr1 Pdgfb Ccr5 P2rx4 Csf3r Ano6 Lgmn Spp1 Rhog Ccrl2 Nckap1l Csf1 Mpp1 Sema5a Fcer1g Ptpro Prex1 Ptprj Pikfyve Wnk1 Sbds Myo9b Fcgr3 Hspb1 Adam10 Ccl9 Dusp1 Vav1 Gab1 Bin2 Stap1 Plekhg5 Ppib Lyn Mospd2 Hbegf Cd74 Rac1 Spi1
GOBP_GLIOGENESIS	6.23841e-06	0.000113755	0.610527	-0.43269	-1.83432	190	Anxa1 Igf1 Id2 Serpine2 Hexb Lrp1 Csf1r Pmp22 Atxn1 App Grn Zeb2 Cx3cr1 Trem2 Il6st Pdgfb Rtn4 P2rx4 Trf Tnfrsf21 Vim Sox4 Cd9 Tnfrsf1b P2ry12 Csf1 Tnf Tlr4 Ptprj Tspo Ptpra Nr3c1 Naglu Mbd1 Sirt2 Grb2 Myc Ctnnb1 Stap1 Zmiz1 Scrib Lyn Gpr157 Wdr1 Notch2
GOBP_INTERLEUKIN_6_PRODUCTION	6.24156e-06	0.000113755	0.610527	-0.5428	-2.08768	87	Rab7b Tyrobp Lilrb4a Tmem106a Cd36 Cd84 App Syk Lpl Trem2 Sirpa Ptafr Ccr5 Cyba Laptm5 Unc93b1 Nckap1l Elf4 Btk Tnf Fcer1g Psen2 Tnfaip3 Arid5a Tlr4 Tlr7 Pycard Havcr2
GOBP_REGULATION_OF_RESPONSE_TO_WOUNDING	6.25885e-06	0.000113755	0.610527	-0.55516	-2.11284	80	Anxa1 Serpine2 Anxa5 Lrp1 Cd36 Plau Grn Pdgfb Plaur Anxa2 Flna Ano6 Cd9 Emilin2 Actg1 Igf1r Tnf Atp7a Pros1 Apoe Fkbp1b Rreb1 Cd24a Hpse Hbegf Prkg1 Klf4
GOBP_CARBOHYDRATE_METABOLIC_PROCESS	6.51801e-06	0.000117729	0.610527	-0.397085	-1.75467	277	Atf3 Igf1 Slc23a2 Myof Hexb Ucp2 Arsb App Fabp5 Hexa Hk3 Il6st Pdgfb Ptafr Npc1 Gla Amdhd2 Serp1 Akr1a1 Nagk Dse Gnpda1 Fuca1 Manba Npl Tnf Lipa Idh1 Agl Dcxr Cpt1a Gnptab Ggta1 B4galt1 B3gat3 Nr3c1 Gusb Pygl Myc Cry1 Glb1 Man1c1 Phkb Cltc Gnpda2 Pofut2 Renbp Man2b1 Gsk3b Pdk3 Neu1 Ext2 Acadm St8sia4 Hs2st1 B3glct Adipor1 Gbe1 Edem1 Ugp2
GOBP_CYTOKINE_PRODUCTION	6.6878e-06	0.000119314	0.610527	-0.356184	-1.62991	429	Cadm1 Anxa1 Igf1 Rab7b C3ar1 Lrp1 Csf1r Tyrobp Anxa4 Lilrb4a Atp2b1 Tmem106a Cd36 Cd84 Rbm47 App Syk Gadd45g Cx3cr1 Lpl Trem2 Malt1 Egr1 Casp1 Pld3 Tcirg1 Sirpa Rtn4 Ptafr Ptprc Ccr5 Rnf128 Gpnmb Litaf Hmox1 Cyba Tnfrsf21 Ifnar1 Slc11a1 Eif2ak3 Laptm5 Unc93b1 Vsir Nckap1l Smad7 Tnfrsf1b Rftn1 Tbk1 Nptn Elf4 Cd14 Btk Tnf Appl2 Rap1gds1 Fcer1g Lipa S100a13 Psen2 Cd28 Tnfaip3 Arid5a Tlr4 Tlr7 Ptprj …
GOBP_T_CELL_ACTIVATION	6.66619e-06	0.000119314	0.610527	-0.390544	-1.73625	294	Lgals3 Anxa1 Igf1 Ctsl Mafb Lgals1 Psap Lilrb4a Cd84 Cd300a Syk Cdkn2a Gadd45g Malt1 Slfn2 Gsn Egr1 Il6st Kitl Tcirg1 Sirpa Ptprc Apbb1ip Gpnmb Tnfrsf21 Ifnar1 Slc11a1 Laptm5 Cd44 Itpkb Sox4 Vsir Socs6 Nckap1l Smad7 Tnfrsf1b Dusp3 Wwp1 Elf4 Dusp22 Clec4d Atp7a Fcer1g Lipa Psen2 Cd28 Prex1 Tnfaip8l2 Cd83 Pycard Actb Hspb1 Havcr2 Fkbp1b Myc Vav1 Ctnnb1 Sh3rf1 Zmiz1 Ifnar2 Scrib Cd24a Ppp3ca
GOBP_LEUKOCYTE_MEDIATED_IMMUNITY	7.36989e-06	0.000130681	0.610527	-0.44146	-1.86873	182	Cadm1 Tyrobp Lilrb4a Cd84 Cd300a Myo1f Syk Cx3cr1 Trem2 Malt1 Slfn2 Anxa3 Tcirg1 Ptafr Ptprc Hmox1 Lamp1 Slc11a1 Csf2rb Csf3r Unc93b1 Abr Lat2 Vsir C1qb Nckap1l Smad7 Fcgr4 Plekhm2 Tnfrsf1b Rftn1 Btk Dusp22 Tnf Fcer1g Cd28 Arid5a C1qc Tlr4 Pikfyve Cfh Fcgr3 Cd300lb Havcr2 Vav1 Fcgr1 Sphk2 Stap1 Lyn Cd24a Snap23 Fes Arl8b Stx7 Slc15a4 Wdr1 Cd74 Ctsc Spi1 Milr1 Prdx1 Kdelr1 C1qa Icam1 Il18 Pi4k2a U…
GOBP_CELL_CELL_ADHESION	7.43141e-06	0.000130973	0.610527	-0.383613	-1.71595	322	Cadm1 Lgals3 Anxa1 Igf1 Serpine2 Lgals1 Lilrb4a Cd300a Syk Cdkn2a Ninj1 Cx3cr1 Malt1 Pkp4 Il6st Itga6 Kitl Sirpa Plaur Ptafr Ptprc Ccr5 Gpnmb Tnfrsf21 Pik3cb Laptm5 Cd44 Itpkb Sox4 Cd9 Vsir Emilin2 Socs6 Nckap1l Smad7 Lpp Cd53 P2ry12 Dusp3 Tln1 Nptn Alcam Dusp22 Tnf Fndc3a Cd28 Tnfaip3 Cyfip2 Wnk1 Tnfaip8l2 Cfh Sema4d Cd83 Rap2b Pycard Actb Hspb1 Havcr2 Vmp1 Palld Ctnnb1 Cdc42 Zdhhc21 Itgb5 Zfp70…
GOBP_POSITIVE_REGULATION_OF_IMMUNE_EFFECTOR_PROCESS	7.8259e-06	0.000137095	0.593325	-0.492387	-2.00415	127	Cadm1 Anxa1 Tyrobp Lilrb4a Cd36 Cd84 Cd300a Syk Trem2 Malt1 Casp1 Rtn4 Ptafr Ptprc Hmox1 Lamp1 Laptm5 Btk Tnf Appl2 Fcer1g Cd28 Arid5a Tlr4 Tlr7 Ptprj Casp4 Lacc1 Fcgr3 Pycard Irf5 Vav1 Fcgr1 Sphk2 Stap1 Lyn Cd24a Fes Stx7 Cd74 Spi1 Ripk2
GOBP_PROCESS_UTILIZING_AUTOPHAGIC_MECHANISM	7.88882e-06	0.000137369	0.593325	-0.375748	-1.68754	340	Gpr137b Pmp22 Cd84 Creg1 Arsb Cdkn2a Ccny Trem2 Casp1 Ctsa Gabarap Tcirg1 Ctsd Myo5a Hmox1 Npc1 Pik3cb Tecpr1 Dapk1 Atg7 Vps4b Bcas3 Atp6v0a1 Bcl2l11 Snx14 Sesn1 Spg11 Tbk1 Map1lc3b Bnip3l Stx12 Vps13c Tnfaip3 Tspo Pikfyve Snap29 Nrbf2 Wnk1 Atp13a2 Rragc Naglu Vps13d Sh3glb1 Pex2 Atpif1 Pycard Sirt2 Mtm1 Vmp1 Cry1 Bag3 Pik3c2a Foxo3 Irf8 Sbf2 Fundc2 Cltc Rab1b Cln3 Plekhm1 Arl8b Vps41 Wdr41 Dram2…
GOBP_REGULATION_OF_MYELOID_LEUKOCYTE_DIFFERENTIATION	8.68734e-06	0.000150374	0.593325	-0.564561	-2.14509	79	Gpr137b Id2 Mafb Csf1r Tyrobp Lilrb4a Fos Ninj1 Trem2 Kitl Mitf Ctnnbip1 Csf1 Tnf C1qc Ccl9 Myc Ctnnb1 Lyn Ppp3ca Fes Gsk3b Notch2 Inpp4b Cd74 Trib1 Rbp1 Klf10 Gnas Tmem64
GOBP_ENZYME_LINKED_RECEPTOR_PROTEIN_SIGNALING_PATHWAY	9.35961e-06	0.000160104	0.593325	-0.363322	-1.66489	434	Cadm1 Igf1 Osbpl8 Pid1 Fam20c Myof Lrp1 Csf1r Cd63 Atxn1 Nceh1 Blnk Marcks Fos Syk Hexa Zeb2 Egr1 Cbl Il6st Pdgfb Arid5b Sdcbp Rtn4 Plaur Ctsd Trf Pik3cb Eif2ak3 Vim Vsir Lgmn Bcar3 Smad7 Dusp3 Csf1 Igf1r Nptn Dusp22 Tnf Myo1e Appl2 Spred1 Psen2 Ptprj Cyfip2 Tob1 Bex1 Tgfbr1 Zfand5 Sgpl1 Ptpra Mvp Snx5 Dok3 Sh3glb1 Hspb1 Pik3cd Skil Hip1 Grb2 Cyfip1 Socs4 Nus1 Mertk Gab1 Gipc1 Ctnnb1 Iqgap1 Stap1…
GOBP_POSITIVE_REGULATION_OF_NERVOUS_SYSTEM_DEVELOPMENT	9.31337e-06	0.000160104	0.593325	-0.450853	-1.88975	162	Igf1 Id2 Serpine2 Lrp1 Csf1r Atxn1 Marcks Zeb2 Cx3cr1 Il6st Rtn4 Trf Picalm Vim Sgk1 Plxnc1 Tnfrsf1b Nptn Tnf Rufy3 Sema5a Macf1 Golga4 Apoe Shtn1 Tspo Bex1 Adgre5 Ptpra Sema4d Sh3glb1 Skil Cyfip1 Myc Spen Ctnnb1 Lyn Plxna2 Gsk3b Notch2 Cux1
GOBP_VIRAL_GENOME_REPLICATION	9.60141e-06	0.00016328	0.593325	0.458648	2.00056	84	Bst2 Oasl1 Ifitm3 Ifih1 Isg15 Top2a Oasl2 Adar Mphosph8 Ppia Oas1a Apobec3 Eif2ak2 Ifitm1 Nucks1 Notch1 Ppid Zc3hav1 Banf1 Isg20 Gbp3 Ppih Srpk1 Gbp7 Pkn2 Eif2ak4 Ddx56 Trim6 Cnot7 Ythdc2 Rsad2 Ifitm2 Pcbp1 Ddx3x Ccnk Trim28 Ilf3 Bcl2 Dicer1
GOBP_MYELOID_CELL_DIFFERENTIATION	1.01463e-05	0.000170552	0.593325	-0.389678	-1.72329	281	Gpr137b Rab7b Id2 Mafb Fam20c Csf1r Tyrobp Lilrb4a Ucp2 Fos App Ninj1 Trem2 Batf3 Kitl Tcirg1 Trf Flna Csf3r Mitf Lrrk1 Itpkb Tnfrsf11a Nckap1l Ctnnbip1 Cebpa Csf1 Tnf Gab3 Fcer1g Mfhas1 Lipa Psen2 C1qc Tlr4 Alas1 Fli1 Nr3c1 Naglu Atpif1 Ccl9 Mef2c Actn1 Myc Wasf2 Ctnnb1 Tet2 Stap1 Foxo3 Irf8 Lyn Ppp3ca Fes Cnot4 Gsk3b Wdr1 Notch2 Inpp4b Cd74 Snx10 Jak2 L3mbtl3 Spi1 Cflar Trib1 Smad5 Rbp1 Klf10 H…
GOBP_REGULATION_OF_PEPTIDYL_TYROSINE_PHOSPHORYLATION	1.01199e-05	0.000170552	0.593325	-0.491735	-1.98976	118	Igf1 Csf1r Lilrb4a Cd36 Cd300a Aplp2 Rasa1 App Syk Trem2 Cbl Il6st Kitl Pdgfb Ptprc Ifnar1 Cd44 Lrrk1 Dusp22 Tnf Ehd4 Psen2 Tlr4 Ptprj Mvp Sema4d Rap2b Socs4 Iqgap1 Lyn Cd24a Hbegf Cd74 Jak2 Ripk2
GOBP_T_CELL_RECEPTOR_SIGNALING_PATHWAY	1.02235e-05	0.000170861	0.593325	-0.562675	-2.118	70	Lgals3 Lilrb4a Cd300a Fyb Malt1 Tec Ptprc Tnfrsf21 Laptm5 Dusp3 Rftn1 Btk Dusp22 Lipa Psen2 Cd28 Ptprj Wnk1 Dgkz
GOBP_RECOMBINATIONAL_REPAIR	1.10765e-05	0.000184059	0.593325	0.4088	1.91318	126	Actl6a Ruvbl1 Rpa3 Zfyve26 Brd8 Ruvbl2 Smchd1 Rad21 Rad51 Klhl15 Sfpq Nbn Rad51ap1 Nabp2 Wrap53 Mcm4 Zmynd8 Nucks1 Rad54b Spidr Ubqln4 Senp3 Swi5 Atm Fus Cdc45 Exd2 Chek1 Samhd1 Rev3l Mrgbp Trp53bp1 Mms22l Mcm7 Parpbp Wdr48 Polq Ube2n Yeats4 Rif1 Morf4l2 Sfr1 Mcm5 Rfwd3 Recql Rpa1
GOBP_DNA_REPLICATION	1.12231e-05	0.000185437	0.593325	0.335916	1.70527	220	Nasp Actl6a Cdk1 Ruvbl1 Npm1 Rpa3 Thoc1 Alyref Gtpbp4 Ssrp1 Ccna2 Ino80d Sin3a Ruvbl2 Dnajc2 Lrwd1 Fen1 Trp53 Rad51 Rbbp7 Wdr18 Ctc1 Nbn Rad50 Usp37 Pole Terf1 Uchl5 Pds5a Wiz Prim1 Mcm4 Dbf4 Nucks1 Atf1 Ticrr Smc3 Tbrg1 Rfc5 Prim2 Lig1 Sde2 Orc1 Supt16 Cdc45 Exd2 Rbbp4 Poli Esco2 Polk Mapk8 Cacybp Tk1 Jade3 Smarca5 Mcrs1 Pura Grwd1 Samhd1 Rev3l Mms22l Mcm7 Carm1 Polq Orc6 Mcmbp Upf1 Zpr1 Etaa1 Z…
GOBP_METAPHASE_CHROMOSOME_ALIGNMENT	1.1533e-05	0.000188416	0.593325	0.481872	2.06926	77	Ect2 Cenpf Rcc2 Ccnb1 Cenpe Nuf2 Incenp Aurkb Spc24 Cdca8 Spdl1 Seh1l Bub3 Dsn1 Gem Kif18a Racgap1 Nek2 Birc5 Nup62 Cdca5 Cenpc1 Rrs1 Nudc Knstrn Spc25 Chmp4b Chmp7 Ndc80 Mad1l1 Kif22
GOBP_NEGATIVE_REGULATION_OF_TRANSPORT	1.14782e-05	0.000188416	0.593325	-0.410776	-1.79119	243	Lgals3 Anxa1 Serpine2 Entpd1 Pid1 Anxa5 Ucp2 Mdfic Cd36 Cd84 Cd300a Camk2d Lrpap1 Fabp5 Apoc1 Slc43a2 Sirpa Sdcbp Gnaq Myo5a Hmox1 Abr Atg7 Picalm Vps4b Nckap1l Tnfrsf1b Erp29 P2ry12 Tnf Atp7a Appl2 Mctp1 Apoe Tspo Wnk1 Lyplal1 Cyfip1 Fkbp1b Calm3 Myc Cry1 Bag3 Pik3c2a Frmd4a Arl6ip5 Ppp3ca Atxn2 Wdr41 Oaz1 Cd74 Fbxo11 Spi1 Grk6 Rab7 Itgav Gnai2 Rhbdf2 Map4k4 Pnkd Cttnbp2nl Icam1 Tifab Sar1a Sest…
GOBP_MUSCLE_CELL_MIGRATION	1.16916e-05	0.00018994	0.593325	-0.567414	-2.12411	69	Anxa1 Igf1 Lrp1 Plau Camk2d S100a11 Egr1 Il6st Pdgfb Tmsb4x Myo5a Plekho1 Gna12 Atp7a Mdm2 Tlr4 Arpc5 Mef2c Adamts1 Myc Iqgap1 Prkg1 Gna13 Smo Trib1 Pak1 Il18 Aif1
GOBP_RIBOSOMAL_SMALL_SUBUNIT_BIOGENESIS	1.18574e-05	0.000191563	0.593325	0.448166	1.98584	94	Surf6 Npm1 Emg1 Mrps7 Nop56 Nop58 Mphosph10 Imp3 Utp18 Tsr2 Wdr46 Wdr43 Bysl Rps27rt Fbl Exosc10 Lsm6 Ltv1 Dnttip2 Rrs1 Utp23 Wdr75 Nob1 Nom1 Aatf Rps8 Utp20 2810004N23Rik Kri1 Imp4 Utp15 Nol7 Nol11 Wdr36 Tsr1 Rps5 Rrp7a Rrp36 Nop14 Abt1 Dcaf13 Bms1 Krr1 Rpsa Utp6 Fam207a Dhx37 Rps9 Rps24 Ngdn Rps6
GOBP_MEMBRANE_ORGANIZATION	1.26364e-05	0.000203021	0.593325	-0.356539	-1.63503	444	Anxa1 Syngr1 Colec12 Rab7b Mafb Myof Psap Pmp22 Cd36 Cd300a Lmna Msr1 Trem2 Gsn Sirpa Rab20 Ahnak Rtn4 Cln8 Anxa2 Ptprc Npc1 Trappc2l Rab31 Coro1c Laptm5 Ap3s1 Atg7 Picalm Ano6 Cd9 Vps4b Tlcd2 Nckap1l Bcl2l11 Abca1 Ap1s2 Reep3 Exoc3 Rftn1 Spg11 Afg3l2 Gltp Tbc1d20 Lmnb2 Bnip3l Stx12 Appl2 Vapb Fcer1g Apoe Arhgap25 Atp8a1 Pikfyve Snap29 Wnk1 Atp13a2 Trappc6b Fcgr3 Sh3glb1 Atpif1 Clcn3 Trappc6a Ndu…
GOBP_POSITIVE_REGULATION_OF_SECRETION	1.28977e-05	0.00020608	0.593325	-0.43721	-1.82328	159	Lgals3 Igf1 Lrp1 Syk Trem2 Sdcbp Rtn4 Gnaq Ptafr Anxa2 Lamp1 Cyba Atg7 Serp1 Sox4 Vps4b Spp1 Tnfrsf11a Dtnbp1 Map1lc3b Fcer1g Dpysl2 Tlr4 Glul Atp13a2 Nr3c1 Map2k6 Sphk2 Rab34 S100a10 Frmd4a Rab8b Ppp3ca Oxct1 Jak2 Rac1 Glud1 Mapk9 Rab7 Gnas Tmf1 Vamp8 Ttn Tgfb2 Bcl2l1 Tmed10 Stxbp5 Mcu Atg5 Ptpn23 Chmp2a Orai1 Creb1 Rab3gap1 Zfp384 Arf1
GOBP_REGULATION_OF_PROTEOLYSIS	1.32344e-05	0.000210304	0.593325	-0.361585	-1.63992	381	Igf1 Ctsl Serpinb6b Serpine2 Serpinb6a Plau Ctss Cst3 App Syk Cdkn2a Grn Cstb Timp2 Plgrkt Asph Trem2 Malt1 Gsn Casp1 Gabarap Plaur Ctsd Eif2ak3 Ecm1 Laptm5 Dapk1 Atg7 Picalm Cd44 Vsir Aph1c Naip6 Lgmn Bcl2l11 Tnfrsf1b Rffl Zfand2a Por Tnf Gna12 Fnip1 Psen2 Cfl1 Apoe Mdm2 Cyfip2 Ctsz Atp13a2 Diablo Atpif1 Pycard Sirt2 Mtm1 Rnf144b Hip1 Ophn1 Socs4 Ndufa13 Myc Gipc1 Sh3rf1 S100a10 Aph1a Arl6ip5 Ly…
GOBP_ORGANIC_HYDROXY_COMPOUND_METABOLIC_PROCESS	1.33999e-05	0.000211776	0.593325	-0.416169	-1.78196	209	Ctsl Soat1 Myof Lrp1 Pmp22 Aplp2 App Npc2 Zeb2 Slc24a5 Asah1 Apoc1 Cln8 Ptafr Myo5a Npc1 Ctsb Itpkb Akr1a1 Abcd3 Aldh2 Slc37a2 Abca1 Ddt Lima1 Cebpa Ldhb Por Tnf Pltp Atp7a Mfsd12 Lipa Idh1 Apoe Pex2 Plpp1 Dhrs7 Acadl Nus1 Cyb5r3 Gipc1 Sphk2 Acaa1a Pdxk Ctns Fdx1 Gde1 Cbr4
GOBP_GLYCEROLIPID_METABOLIC_PROCESS	1.36579e-05	0.000214688	0.593325	-0.422489	-1.79354	194	Apobec1 Pla2g7 Fabp5 Lpl Abhd12 Apoc1 Il6st Pdgfb Pik3cb Fabp3 Itpkb Socs6 Pitpnc1 Hadha Sacm1l Lipa Apoe Ddhd2 Cpt1a Pikfyve Inpp5a Serinc1 Sh3glb1 Dgkz Pik3cd Plpp1 Mtm1 Abhd6 Abca3 Socs4 Agmo Pik3c2a Agpat5 Pi4ka Cln3 Cept1 Fig4 Inpp4b Ocrl Inpp4a Lpin2 Daglb Bscl2 Pnpla7 Gpx1 Pld1 Pi4k2a Abhd5 Mboat7 Abhd4 Gpcpd1 Sel1l Inpp5d Pip5k1c Mtmr1 Pnpla8 Plek Acsl5 Dnajc19 Dpm2 Lpgat1 Abhd16a Ttc7 Pl…
GOBP_REGULATION_OF_VIRAL_PROCESS	1.41144e-05	0.00022067	0.593325	0.433039	1.97407	107	Bst2 Sp100 Oasl1 Stat1 Ifitm3 Ifih1 Isg15 Hmgb1 Top2a Oasl2 Ly6e Trim30a Adar Kpna2 Mphosph8 Ppia Nbn Rad50 Oas1a Apobec3 Eif2ak2 Ifitm1 Trim59 Trim8 Notch1 Ppid Zc3hav1 Rsf1 Larp7 Banf1 Isg20 Gbp3 Ppih Srpk1 Gbp7 Trim56 Hexim1 Pkn2 Trim6 Cnot7 Crebbp Csnk2b Rsad2 Ifitm2 Ddx3x Trim28 Ilf3 Bcl2 Dicer1
GOBP_RESPONSE_TO_PEPTIDE	1.46266e-05	0.000227456	0.593325	-0.409525	-1.78899	250	Anxa1 Igf1 Osbpl8 Pid1 Anxa5 Lrp1 Atp2b1 Gatm Marcks Cd36 App Cpeb2 Lpl Cacna1a Trem2 Egr1 Ctsd Myo5a Rab31 Vim Sgk1 Lgmn Bcar3 Nagk Igf1r Tnf Appl2 Vps13c Rap1gds1 Hadha Cfl1 Tnfaip3 Mdm2 Tlr4 Ptprj Ptpra Snx5 Hdac9 Grb2 Cyfip1 Irf5 Cry1 Ctnnb1 Leprotl1 Ppp3ca mt-Cytb Ahcyl1 Ggh Gsk3b Jak2 Rac1 Lpin2 Ripk2 Agtrap Gnai2 Adipor1 Pak1 Pld1 Hmga1 Gnas Icam1 Jak1 Il18 Khk Eif4ebp2
GOBP_LEUKOCYTE_DEGRANULATION	1.47145e-05	0.000227604	0.593325	-0.643771	-2.17923	43	Cd84 Cd300a Myo1f Syk Anxa3 Ptafr Hmox1 Lamp1 Abr Lat2 Nckap1l Fcgr4 Btk Fcer1g Pikfyve Sphk2 Lyn Snap23 Fes Spi1 Milr1 Pi4k2a Vamp8
GOBP_NEGATIVE_REGULATION_OF_PHOSPHORUS_METABOLIC_PROCESS	1.50879e-05	0.000232146	0.593325	-0.401261	-1.7513	247	Cadm1 Igf1 Entpd1 Pid1 Lilrb4a Atxn1 Cd300a Gadd45b Cdkn2a Gadd45g Slc8a1 Apoc1 Cbl Pdgfb Sirpa Gnaq Ptprc Pik3cb Coro1c Lrrk1 Nckap1l Smad7 Pkib Dusp3 Dtnbp1 Dusp22 Tnf Spred1 Mfhas1 Psen2 Apoe Ptpro Tnfaip3 Ptprj Tspo Wnk1 Mvp Sema4d Pycard Actb Hspb1 Sirt2 Dusp1 Fkbp1b Socs4 Gskip Iqgap1 Stap1 Impact
GOBP_PHAGOCYTOSIS_ENGULFMENT	1.51944e-05	0.000232555	0.593325	-0.689905	-2.17985	31	Cd36 Cd300a Msr1 Trem2 Gsn Sirpa Rab31 Ano6 Nckap1l Abca1 Appl2 Fcer1g Arhgap25 Fcgr3 Clcn3 Fcgr1 Bin2 Cdc42 Stap1
GOBP_BEHAVIOR	1.53701e-05	0.000234011	0.57561	-0.385353	-1.69872	274	Igf1 Id2 Serpine2 Hexb Psap Pmp22 Atxn1 Gatm Aplp2 App Hexa Grn Cstb Ninj1 Cx3cr1 Abhd12 Cacna1a Trem2 Egr1 Casp1 Specc1 Gnaq Cln8 Myo5a Npc1 P2rx4 Atg7 Picalm Sgk1 Aph1c Lgmn Aldh2 Ap1s2 Fgf13 Spg11 Nptn Atp7a Psen2 Apoe Aprt Ddhd2 Atp8a1 Rmi1 Tspo Cpt1a Nr3c1 Naglu Clcn3 Ptchd1 B4galnt1 Mef2c
GOBP_SUPRAMOLECULAR_FIBER_ORGANIZATION	1.55661e-05	0.000235762	0.57561	-0.359818	-1.63916	402	Marcks Cd36 Myo1f Gas2l3 Rasa1 Cst3 App Cdkn2a Zeb2 Msrb1 Trem2 Gsn Sh3kbp1 Sirpa Anxa2 Sh3pxd2b Rnh1 Tmsb4x Tpm2 Myo5a Rhoc Trf Flna Coro1c Gas7 Vim Sgk1 Rhog Capg Nckap1l Cotl1 Actg1 Arhgap18 Lima1 Fgf13 Myo1e Atp7a Rufy3 Rap1gds1 Sema5a Capza2 Cfl1 Apoe Tmsb10 Shtn1 Arhgap25 Prex1 Mdm2 Cyfip2 Casp4 Tgfbr1 Brk1 Evl Pycard Mtm1 Hip1 Grb2 Cyfip1 Arpc5 Mef2c Actn1 Wasf2 Tubgcp5 Cdc42 Usp8 Iqgap1 A…
GOBP_POSITIVE_REGULATION_OF_INTERLEUKIN_1_BETA_PRODUCTION	1.64222e-05	0.000247438	0.57561	-0.698102	-2.17968	30	Tyrobp Tmem106a Cd36 App Lpl Malt1 Egr1 Casp1 Ccr5 Ifnar1 Tnf Tlr4 Casp4 Pycard Hspb1
GOBP_CELLULAR_RESPONSE_TO_PEPTIDE	1.68126e-05	0.000251873	0.57561	-0.422782	-1.80572	200	Igf1 Osbpl8 Pid1 Anxa5 Lrp1 Atp2b1 Marcks Cd36 App Cpeb2 Lpl Cacna1a Trem2 Ctsd Myo5a Rab31 Vim Sgk1 Lgmn Bcar3 Igf1r Tnf Appl2 Rap1gds1 Cfl1 Mdm2 Tlr4 Ptprj Ptpra Snx5 Hdac9 Grb2 Cyfip1 Ctnnb1 Leprotl1 Ppp3ca Ahcyl1 Gsk3b Jak2 Rac1 Lpin2 Ripk2 Agtrap Gnai2 Adipor1 Pak1 Hmga1 Gnas Icam1 Jak1 Il18 Eif4ebp2
GOBP_MULTICELLULAR_ORGANISMAL_LEVEL_HOMEOSTASIS	1.68897e-05	0.000251873	0.57561	-0.354285	-1.62676	438	Anxa1 Gpr137b Id2 Mafb Ank Csf1r Lilrb4a Ucp2 Gatm Cd36 Ctss Dock10 Syk Fabp5 Gadd45g Zeb2 Cx3cr1 Egr1 Tns3 Kitl Slc40a1 Tcirg1 Cln8 Ccr5 Hmox1 Trf Pik3cb Slc11a1 Apbb2 Picalm Cd44 Lrrk1 Itpkb Sox4 Spp1 Tnfrsf11a Mir142hg Nckap1l Fcgr4 Bcl2l11 Csf1 Igf1r Btk Tnf Appl2 Fcer1g Mfhas1 Lipa Apoe Acot13 Rmi1 Tnfaip3 Tlr4 Alas1 Cfh Map2k6 Naglu Atpif1 Clcn3 Pik3cd Skil Abhd6 Abca3 Mef2c Acadl Tpp1 Mert…
GOBP_ENDOMEMBRANE_SYSTEM_ORGANIZATION	1.71242e-05	0.000254068	0.57561	-0.378458	-1.69609	321	Syngr1 Colec12 Mafb Serpine2 Myof Psap Lmna Gsn Ahnak Rtn4 Anxa2 Ptprc Myo5a Eif2ak3 Coro1c Ap3s1 Ano6 Cd9 Vps4b Tlcd2 Abca1 Lamtor1 Plekhm2 Ap1s2 Reep3 Dtnbp1 Tbc1d20 Lmnb2 Stx12 Vapb Golga5 Tmed3 Shtn1 Snap29 Wnk1 Snx19 Naglu Sh3glb1 Vmp1 Chmp3 Tango2 Hps5 Stx5a Bin2 Cdc42 Usp8 S100a10 Anxa6 Dync2h1 Coro7 Cltc Rab1b Cln3 Snap23 Vps13b Arl8b Tor1a Reep5 Rab2a Snx10 Asap1 Emc9 Mtss1 Abcd2 Rbsn Ap…
GOBP_POSITIVE_REGULATION_OF_SMOOTH_MUSCLE_CELL_MIGRATION	1.7659e-05	0.000260672	0.57561	-0.684584	-2.23828	36	Igf1 Lrp1 Plau Camk2d S100a11 Egr1 Il6st Pdgfb Tmsb4x Myo5a Atp7a Mdm2 Tlr4 Adamts1 Myc Iqgap1 Smo Pak1 Il18 Aif1
GOBP_LOCOMOTORY_BEHAVIOR	1.78231e-05	0.000261328	0.57561	-0.493607	-1.93703	102	Id2 Hexb Psap Pmp22 Atxn1 Aplp2 App Hexa Grn Cstb Abhd12 Cacna1a Egr1 Cln8 Myo5a Npc1 Atg7 Aph1c Spg11 Atp7a Apoe Ddhd2 Naglu Clcn3
GOBP_REGULATION_OF_CELL_CELL_ADHESION	1.78832e-05	0.000261328	0.57561	-0.406217	-1.75055	223	Lgals3 Anxa1 Igf1 Serpine2 Lgals1 Lilrb4a Cd300a Syk Cdkn2a Malt1 Il6st Itga6 Kitl Sirpa Plaur Ptafr Ptprc Ccr5 Gpnmb Tnfrsf21 Laptm5 Cd44 Itpkb Sox4 Cd9 Vsir Emilin2 Socs6 Nckap1l Smad7 Dusp3 Dusp22 Tnf Cd28 Tnfaip3 Wnk1 Tnfaip8l2 Cd83 Pycard Actb Hspb1 Havcr2 Zdhhc21 Zfp703 Zmiz1 Scrib Lyn Cd24a Ppp3ca Fermt3 Prkg1 Cd74 Jak2 Spi1 Ripk2 Klf4
GOBP_CHROMOSOME_LOCALIZATION	1.80367e-05	0.000262254	0.57561	0.452406	1.98253	88	Ect2 Cenpf Rcc2 Ccnb1 Cenpe Nuf2 Incenp Aurkb Spc24 Cdca8 Spdl1 Seh1l Nde1 Bub3 Terf1 Dsn1 Gem Kif18a Racgap1 Nek2 Birc5 Nup62 Cdca5 Cenpc1 Rrs1 Atm Nudc Knstrn Spc25 Chmp4b Chmp7 Ndc80 Mad1l1 Kif22
GOBP_REGULATION_OF_METAL_ION_TRANSPORT	1.81445e-05	0.000262509	0.57561	-0.443371	-1.86406	171	Lgals3 Igf1 Serpine2 Atp2b1 Cd63 Cd84 Camk2d Slc8a1 Cacna1a Asph Trem2 S100a1 Pdgfb Ahnak Gnaq Myo5a P2rx4 Trf Flna Cyba Ano6 Sgk1 Fxyd5 Slc31a2 P2ry12 Fgf13 Spg11 Atp7a Psen2 Tspo Wnk1 Fkbp1b Vmp1 Calm3 Sphk2 Ctnnb1 Pik3c2a Lyn Ppp3ca Ahcyl1
GOBP_RESPONSE_TO_BACTERIUM	1.9261e-05	0.000277283	0.57561	-0.385209	-1.71166	290	Colec12 Rgs1 Sash1 Pmp22 Lilrb4a Cd36 Cd84 Myo1f Gas2l3 App Syk Grn Cx3cr1 Lpl Lyz2 Trem2 Malt1 Slfn2 Casp1 Anxa3 Sirpa Ptafr Cd52 Litaf Cd68 Trf Cyba Ifnar1 Slc11a1 Abr Vim Naip6 Emilin2 Tnfrsf11a Klhl6 Nagk Fcgr4 Abca1 Tnfrsf1b Tbk1 Cd14 Btk Tnf Clec4d Fcer1g Tnfaip3 Arid5a Tlr4 Casp4 Mpeg1 Alpk1 Cfh Cd300lb Naglu Pycard Cd180 Havcr2 Mef2c Pygl Irf5 Fcgr1 Rab34 Stap1 Irf8 Noct Mpo Lyn Cd24a Not…
GOBP_GLIAL_CELL_MIGRATION	1.99462e-05	0.000285731	0.57561	-0.628272	-2.11483	42	Hexb Lrp1 Pmp22 Cx3cr1 Trem2 Rtn4 P2rx4 Vim Cd9 P2ry12 Csf1 Tspo Ctnnb1 Stap1 Zmiz1 Scrib
GOBP_REGULATION_OF_LIPID_LOCALIZATION	2.04488e-05	0.000291496	0.57561	-0.527185	-2.02762	87	Osbpl8 Lrp1 Eepd1 Cd36 Syk Lpl Msr1 Apoc1 Trem2 Anxa2 Fabp3 Plin2 Spp1 Tnfrsf11a Abca1 Lamtor1 Pltp Osbpl11 Apoe Atp8a1 Tspo Map2k6 Abca3 Nus1 Cry1 Hilpda Furin Mapk9 Itgav Prelid1 Plin3 Abhd5 Tmf1 Fis1 Irak1 Acsl5 Akt1
GOBP_REGULATION_OF_PHAGOCYTOSIS	2.07379e-05	0.000294175	0.57561	-0.569265	-2.09807	64	Lrp1 Cd36 Cd300a Syk Trem2 Sirpa Ptprc Cyba Slc11a1 Rab31 Abr Atg7 Ano6 Nckap1l Btk Tnf Appl2 Pros1 Fcer1g Ptprj Fcgr3 Pycard Mertk Fcgr1 Stap1
GOBP_POSITIVE_REGULATION_OF_DEFENSE_RESPONSE	2.10491e-05	0.000295704	0.57561	-0.39826	-1.73955	249	Cadm1 Colec12 Rab7b Lgals1 Csf1r Tyrobp Cd36 Slc15a3 Cd300a Ctss Rbm47 App Syk Grn Ninj1 Lpl Trem2 Tifa Casp1 Rtn4 Ccr5 Lamp1 Cyba Unc93b1 Tlr13 Emilin2 Tnfrsf11a Nagk Ddt Cebpa Rftn1 Tbk1 Cd14 Btk Tnf Appl2 Fcer1g Mfhas1 Cd28 Tnfaip3 Tlr4 Tlr7 Casp4 Alpk1 Lacc1 Fcgr3 Naglu Pycard Sirt2 Havcr2 Mef2c Vav1 Fcgr1 Rab34 Stap1 Pik3ap1 Lyn Cd24a Slc15a4 Lamp2 Cd74 Ctsc Spi1 Otulin Ripk2 Lgr4
GOBP_POSITIVE_REGULATION_OF_DNA_METABOLIC_PROCESS	2.09745e-05	0.000295704	0.57561	0.323573	1.63906	227	Pnp Actl6a Cdk1 Ruvbl1 Hmgb1 Ddx39b Npm1 Hsp90aa1 Aurkb Ube2v2 Tinf2 Hnrnpd Cct3 Brd8 Ccna2 Ino80d Phf10 Ruvbl2 Smchd1 Rad51 Nvl Cct8 Cct5 Otud4 Cct7 Syncrip Ctc1 Usp7 Pml Nbn Babam1 Rad50 Ptges3 Usp9x Rad51ap1 Terf1 Nabp2 Uchl5 Wiz Wrap53 Arid1b Cct2 Dbf4 Tfrc Bax Atf1 Bcl7c Spidr Nek2 Rfc5 Arrb2 Prim2 Tox Gnl3 Atm Fus Pms2 Mecp2 Brcc3 Mapk8 Cacybp Tcp1 Hnrnpa2b1
GOBP_ORGANIC_ACID_TRANSPORT	2.14005e-05	0.000298202	0.57561	-0.480031	-1.92731	114	Anxa1 Slc23a2 Psap Ucp2 Cd36 Syk Fabp5 Cacna1a Slc43a2 Cln8 Slc38a6 Slc11a1 Fabp3 Plin2 Abcd3 Tnfrsf11a Dtnbp1 Tnf Mfsd12 Apoe Dpysl2 Slc7a8 Nr3c1 Map2k6 Slc6a6 Slco2b1 Myc Gipc1 Arl6ip5 Cln3 Ctns Slc15a4 Mapk9 Abcd2 Rbp1 Slc16a10 Pak1 Slc36a4 Slc16a7 Abcd4 Fis1 Mpc1 Epm2a Vps54 Abcb1b Pnpla8 Acsl5 Akt1 Slc25a17 Itgb1 Rab3gap1 Slc25a13
GOBP_RESPONSE_TO_METAL_ION	2.1432e-05	0.000298202	0.57561	-0.463002	-1.89226	133	Id2 Anxa5 Apobec1 Gatm Fos App Mt1 Crip1 Asph Gsn Slc40a1 Tcirg1 Hmox1 Npc1 P2rx4 Trf Slc11a1 Itpkb Lgmn Cebpa Atp7a Wnk1 Atp13a2 Mef2c Calm3 Iqgap1 Ppp3ca mt-Cytb Ahcyl1 Ggh Gsk3b Glud1 Mcoln1 Mapk9 Pef1 Cuta Tuba1a Slc25a24 Fosb Khk Ttn Mef2a Casp6 Mapk3 Calm1 Vps54 Gphn Akt1 Aco1 Creb1 Adcy7 Plcg2 Slc25a13 B2m Gss Hfe Krt10 Stk39 Prkaa1 Pdcd6 Ppp2cb
GOBP_REGULATION_OF_WOUND_HEALING	2.19116e-05	0.000303424	0.57561	-0.608078	-2.15895	52	Anxa1 Serpine2 Anxa5 Cd36 Plau Pdgfb Plaur Anxa2 Ano6 Cd9 Emilin2 Actg1 Tnf Pros1 Apoe Rreb1 Hpse Hbegf Prkg1
GOBP_SECONDARY_METABOLIC_PROCESS	2.29891e-05	0.000316835	0.57561	-0.745686	-2.17164	21	Zeb2 Slc24a5 Myo5a Akr1a1 Ddt Atp7a Mfsd12 N6amt1 Gipc1 Ctns Cbr4
GOBP_REGULATION_OF_STEROL_TRANSPORT	2.3632e-05	0.00032416	0.57561	-0.698138	-2.11728	26	Lrp1 Eepd1 Apoc1 Trem2 Anxa2 Abca1 Lamtor1 Pltp Apoe Abca3 Nus1 Furin
GOBP_MEIOSIS_I_CELL_CYCLE_PROCESS	2.44107e-05	0.000333268	0.57561	0.509053	2.06925	58	Cks2 Cdc20 Plk1 Aurka Top2a Cenpe Siah1a Mnd1 Rad51 Trip13 Zscan21 Rad51ap1 Terf1 Rad54b Pttg1 Birc5 Cenpc1 Atm Ubb Pkmyt1
GOBP_CELLULAR_COMPONENT_MORPHOGENESIS	2.60959e-05	0.000354612	0.57561	-0.369948	-1.66837	358	Slc23a2 Pid1 Lrp1 Csf1r Pmp22 Marcks Aplp2 Dock10 App Zeb2 Cacna1a Rtn4 Raph1 Ccr5 Tanc2 Plekho1 Taok3 Coro1c Gas7 Apbb2 Atg7 Picalm Vim Cd44 Cd9 Sgk1 Plxnc1 Nckap1l Actg1 Fgf13 Spg11 Afg3l2 Igf1r Dtnbp1 Nptn Tbc1d20 Alcam Atp7a Rufy3 Sema5a Macf1 Golga4 Cfl1 Apoe Zswim6 Ptpro Shtn1 Supv3l1 Nes Cyfip2 Pikfyve Evl Myo9b Sema4d Sh3glb1 Actb Ifrd1 Adam10 Mtm1 Skil Dst Cyfip1 Mef2c Wasf2 Rreb1 Ctnnb1…
GOBP_REGULATION_OF_LEUKOCYTE_DEGRANULATION	2.65896e-05	0.00035964	0.57561	-0.67634	-2.10465	29	Cd84 Cd300a Syk Ptafr Hmox1 Lamp1 Abr Nckap1l Fcer1g Sphk2 Lyn Fes Spi1
GOBP_MATING_BEHAVIOR	2.68409e-05	0.000361358	0.57561	-0.78674	-2.12915	16	Serpine2 Hexb Aplp2 App Grn
GOBP_POSITIVE_REGULATION_OF_MAPK_CASCADE	2.72337e-05	0.000364956	0.57561	-0.407478	-1.76601	230	Igf1 Sash1 Lrp1 Csf1r Psap Tmem106a Cd36 Cd84 Camk2d Gadd45b App Syk Gadd45g Zeb2 Timp2 Trem2 Gsn Kitl Pdgfb Rell1 Ptprc Gpnmb Taok3 Laptm5 Fgd4 Cd44 Naip6 Bcar3 Tnfrsf11a Lamtor1 Erp29 Igf1r Nptn Dusp22 Tnf Mfhas1 Apoe Tlr4 Ptprj Tgfbr1 Map2k6 Dok3 Pycard Ccl9 Havcr2 Nenf Mef2c Gab1 Ctnnb1 Cdc42 Iqgap1 Sh3rf1 Arl6ip5 Cd24a Notch2 Cd74 Jak2 Spi1 Ripk2 Hipk2 Cflar Gnai2 Map4k4 Pak1 Icam1 Dok1 Lamt…
GOBP_MITOTIC_SPINDLE_ORGANIZATION	2.74755e-05	0.000366508	0.57561	0.438337	1.94229	94	Cdc20 Plk1 Aurka Prc1 Stil Tpx2 Ckap5 Ccnb1 Cenpe Cep192 Kif2a Nuf2 Incenp Aurkb Kif11 Kif23 Bora Rcc1 Cdca8 Smc3 Racgap1 Nek2 Birc5 Nup62 Nudc Mecp2 Spc25 Chmp4b Poc1a Chmp7 Ndc80 Ccsap Plk2 Sass6
GOBP_LEUKOCYTE_CHEMOTAXIS	3.0652e-05	0.000407013	0.557332	-0.485517	-1.92745	107	Lgals3 Anxa1 C3ar1 Csf1r Pla2g7 App Syk Ninj1 Cx3cr1 Pdgfb Csf3r Ano6 Lgmn Spp1 Nckap1l Csf1 Mpp1 Fcer1g Ptpro Prex1 Ptprj Pikfyve Wnk1 Sbds Myo9b Fcgr3 Adam10 Ccl9 Dusp1 Vav1 Stap1 Ppib Lyn Mospd2 Cd74 Rac1 Spi1
GOBP_REGULATION_OF_DOUBLE_STRAND_BREAK_REPAIR	3.08794e-05	0.00040817	0.557332	0.436972	1.93624	94	Actl6a Ruvbl1 Ube2v2 Brd8 Phf10 Ruvbl2 Smchd1 Rad51 Klhl15 Pml Rad51ap1 Wrap53 Arid1b Bcl7c Spidr Ubqln4 Senp3 Fus Chek1 Mrgbp Trp53bp1 Parpbp Wdr48 Polq Pot1b Ube2n Yeats4 Arid1a Smarcc1 Rif1 Pnkp Slf1 Morf4l2 Hmga2
GOBP_PHAGOSOME_MATURATION	3.11371e-05	0.000409713	0.557332	-0.772098	-2.16062	18	Rab7b Tcirg1 Rab20 Rab31 Spg11 Pikfyve Rab34 Cln3 Arl8b Rab32 Mcoln1 Rab7 Tmem175
GOBP_POSITIVE_REGULATION_OF_CELL_CYCLE	3.28878e-05	0.000430801	0.557332	0.329221	1.66281	232	Eif4ebp1 Ect2 Gja1 Cdc20 Ube2c Aurka Cdk1 Stil Kif20b Nusap1 Hmgb1 Ccnd2 Ddx39b Rcc2 Smc4 Ccnb1 Cenpe Npm1 Nupr1 Smc2 Thoc1 Ranbp1 Incenp Eif4e Aurkb Ppp1r35 Apex1 Klhl18 Tal1 Kif23 Sin3a Asns Cdca8 Igf2 Hes1 Fen1 Bub1 Rad21 Trp53 Cdk4 Pbx1 Anp32b Phb2 Cenpv Usp22 Sfpq Ncapg Rad51ap1 Prkce Wiz Ccnd3 Rrm2 Dbf4 Racgap1 Birc5 Ezh2 Nup62 Larp7 Cdca5 Thoc5 Insr Med1 Orc1 Mecp2 Chek1 Ptpn11 Pkn2 Anapc7…
GOBP_REGULATION_OF_OSTEOCLAST_DIFFERENTIATION	3.36757e-05	0.000439144	0.557332	-0.641262	-2.17402	44	Gpr137b Mafb Csf1r Tyrobp Lilrb4a Fos Ninj1 Trem2 Mitf Csf1 Tnf Ccl9 Ctnnb1 Ppp3ca Gsk3b Notch2 Inpp4b Klf10 Gnas Tmem64
GOBP_VACUOLE_ORGANIZATION	3.41807e-05	0.000443738	0.557332	-0.445401	-1.86696	164	Rab7b Hexb Creg1 Hexa Grn Gabarap Tcirg1 Rab20 Cln8 Ctsd Laptm5 Atg7 Vps4b Abca1 Lamtor1 Spg11 Map1lc3b Stx12 Fnip1 Lipa Pikfyve Gnptab Atp13a2 Naglu Sh3glb1 Mtm1 B4galnt1 Vmp1 Chmp3 Tpp1 Bag3 Rab34 Pik3c2a Cln5 Rab1b Cln3 Arl8b Fig4 Snx7 Mcoln1 Pacs2 Rab7 Tfeb Acp2 Tmem175 Ap3b1 Phf23 Sec22b Epm2a Vps54 Atg5 Chmp2a Snx30 Gabarapl1 Tom1 Tbc1d12 Ehmt2 Rab3gap1 Arf1 Gaa Snx18 Tmem165 Vps11
GOBP_CELL_PART_MORPHOGENESIS	3.46686e-05	0.000448073	0.557332	-0.369585	-1.66019	327	Slc23a2 Pid1 Lrp1 Csf1r Pmp22 Marcks Aplp2 Dock10 App Zeb2 Cacna1a Rtn4 Raph1 Ccr5 Tanc2 Plekho1 Taok3 Coro1c Gas7 Apbb2 Atg7 Picalm Vim Cd44 Sgk1 Plxnc1 Nckap1l Actg1 Fgf13 Spg11 Afg3l2 Igf1r Dtnbp1 Nptn Alcam Atp7a Rufy3 Sema5a Macf1 Golga4 Cfl1 Apoe Zswim6 Ptpro Shtn1 Supv3l1 Nes Cyfip2 Evl Myo9b Sema4d Sh3glb1 Actb Ifrd1 Adam10 Mtm1 Skil Dst Cyfip1 Mef2c Wasf2 Rreb1 Ctnnb1 Cdc42 Iqgap1 Impact…
GOBP_LYTIC_VACUOLE_ORGANIZATION	3.63633e-05	0.000467896	0.557332	-0.551224	-2.07957	71	Rab7b Hexb Creg1 Hexa Grn Rab20 Cln8 Laptm5 Abca1 Lamtor1 Spg11 Fnip1 Lipa Pikfyve Gnptab Naglu Chmp3 Tpp1 Rab34 Cln5 Cln3 Arl8b Mcoln1 Rab7 Tfeb Acp2 Tmem175 Ap3b1
GOBP_ADAPTIVE_IMMUNE_RESPONSE	3.81928e-05	0.000489271	0.557332	-0.413695	-1.75761	192	Anxa1 C3ar1 Lilrb4a Cd84 Syk Clec4a2 Gadd45g Cx3cr1 Trem2 Malt1 Slfn2 Tcirg1 Tec Ptprc Tnfrsf21 Slc11a1 Csf2rb Csf3r Unc93b1 Cd44 Lat2 Vsir C1qb Tnfrsf11a Nckap1l Klhl6 Smad7 Tnfrsf1b Rftn1 Btk Alcam Dusp22 Tnf Clec4d Fcer1g Cd28 Tnfaip3 Arid5a C1qc Cfh Fcgr3 Adgre1 Pycard Pik3cd Havcr2 Mef2c Fcgr1 Lyn Cd24a Stx7 Slc15a4 Cd74 Ctsc Jak2 Ripk2 Mcoln1
GOBP_TUBE_MORPHOGENESIS	3.9146e-05	0.000499284	0.557332	-0.344516	-1.57795	427	Lgals3 Anxa1 Igf1 Ctsl Id2 C3ar1 Sash1 Lrp1 Arhgap24 Plau Rasa1 Syk Grn Ninj1 Zeb2 Cx3cr1 S100a1 Anxa3 Pdgfb Rtn4 Anxa2 Rnh1 Ctsd Hmox1 Flna Pik3cb Eif2ak3 Ncoa3 Ecm1 Hs6st1 Cd44 Sox4 Vps4b Emilin2 Bcas3 Smad7 Bcl2l11 Actg1 Ctnnbip1 Tnfsf12 Rin2 Csf1 Vav2 Tnf Myo1e Spred1 Sema5a Cfl1 Apoe Lzts2 Ptprj Ctsz Glul Wnk1 Tgfbr1 B4galt1 Sgpl1 Cfh Nr3c1 Hdac9 Naglu Hspb1 Pik3cd Mef2c Adamts1 Myc Nus1 Was…
GOBP_REGULATION_OF_MRNA_SPLICING_VIA_SPLICEOSOME	4.00241e-05	0.000508254	0.557332	0.445376	1.93406	82	Npm1 Rnps1 Sap18 Tra2a Rbm8a Rbm5 Srsf3 Ncl Thrap3 Srrm1 Rbm25 Rbm15 Tra2b Acin1 Prpf19 Ptbp1 Puf60 Wdr77 Larp7 Zfp64 Fxr1 Srsf7 Sf3b4 Hnrnpa2b1 Rbmxl1 Khdrbs1 Prdx6 Rbm24 Wtap C1qbp Tia1 Rbm42 Srsf10 Srsf2 Snw1 Prmt5 Jmjd6 Rbm10 Magoh Hnrnpu Celf1 Snrnp70 Ncbp1 Srsf9 Dazap1 Ythdc1
GOBP_MAINTENANCE_OF_LOCATION	4.06442e-05	0.000510695	0.557332	-0.42083	-1.78254	189	Lgals3 Osbpl8 Soat1 Lgals1 Fth1 Hexb Ftl1 Cd36 Camk2d Hexa Npc2 Lpl Slc8a1 Msr1 Asph Trem2 Gsn Tmsb4x Ptprc Myo5a Ccr5 Npc1 Flna Cyba Plin2 Tnf Vps13c Osbpl11 Lipa Apoe Tmsb10 Tspo Naglu Vps13d B4galnt1 Fkbp1b Calm3 Cry1 Anxa6 Hilpda Lyn Mospd2 Ccdc88a Hspa5 Mcoln1 Bscl2 Itgav
GOBP_NEGATIVE_REGULATION_OF_IMMUNE_SYSTEM_PROCESS	4.09523e-05	0.000510695	0.557332	-0.401184	-1.74937	243	Lgals3 Anxa1 Igf1 Gpr137b Rab7b Id2 Mafb Tyrobp Lilrb4a Cd84 Cd300a Cdkn2a Grn Cx3cr1 Trem2 Kitl Ptprc Gpnmb Hmox1 Cd68 Tnfrsf21 Laptm5 Abr Cd44 Vsir Socs6 Nckap1l Smad7 Dusp3 Cebpa Btk Dusp22 Tnf Fcer1g Mfhas1 Tnfaip3 C1qc Ptprj Tnfaip8l2 Dgkz Hspb1 Sirt2 Dusp1 Havcr2 Myc Mertk Ctnnb1 Stap1 Scrib Pik3ap1 Cuedc2 Lyn Cd24a Phpt1 Wdr41 Inpp4b Lamp2 Cd74 Ppp6c Spi1 Tmem176b Lgr4 Trib1 Milr1 Lrch1 Lp…
GOBP_REGULATION_OF_MRNA_PROCESSING	4.04013e-05	0.000510695	0.557332	0.411319	1.86928	104	Ccnb1 Npm1 Rnps1 Sap18 Tra2a Rbm8a Rbm5 Srsf3 Ncl Safb Thrap3 Srrm1 Rbm25 Rbm15 Tra2b Acin1 Prpf19 Ptbp1 Puf60 Sltm Wdr77 Larp7 Zfp64 Srpk1 Fxr1 Srsf7 Sf3b4 Hnrnpa2b1 Rbmxl1 Khdrbs1 Prdx6 Rbm24 Wtap C1qbp Tia1 Rbm42 Ptcd2 Srsf10 Srsf2 Dhx36 Snw1 Prmt5 Jmjd6 Rbm10 Magoh Hnrnpu Celf1 Snrnp70 Iws1 Zc3h14 Ncbp1 Srsf9 Dazap1
GOBP_REGULATION_OF_MYELOID_LEUKOCYTE_MEDIATED_IMMUNITY	4.10944e-05	0.000510695	0.557332	-0.635576	-2.09549	37	Tyrobp Cd84 Cd300a Syk Cx3cr1 Ptafr Hmox1 Abr Btk Fcer1g Fcgr3 Fcgr1 Sphk2 Stap1 Lyn Fes Spi1
GOBP_VASCULAR_ASSOCIATED_SMOOTH_MUSCLE_CELL_MIGRATION	4.10673e-05	0.000510695	0.557332	-0.725363	-2.15764	24	Lrp1 Pdgfb Myo5a Gna12 Atp7a Mdm2 Mef2c Adamts1 Iqgap1 Prkg1 Gna13 Smo Pak1
GOBP_GLYCOPROTEIN_METABOLIC_PROCESS	4.18152e-05	0.000517441	0.557332	-0.424545	-1.78959	175	Igf1 Ctsl Soat1 Hexb Tmem106a Arsb Cst3 Hexa Npc1 Hs6st1 Itm2b Dse Manba Galnt6 Galns Btk Galnt7 Atp7a Gnptab B4galt1 B3gat3 Naglu Gusb Uggt1 Nus1 Ost4 Galnt11 Ctnnb1 Tet2 Man1c1 Rab1b Trak2 Hpse Pofut2 Hbegf Aga Ext2 St3gal5 Ago2 St8sia4 Hs2st1 Dpy19l4 Edem1
GOBP_POSITIVE_REGULATION_OF_INTERLEUKIN_1_PRODUCTION	4.25468e-05	0.000523053	0.557332	-0.67091	-2.19358	36	Tyrobp Tmem106a Cd36 App Lpl Malt1 Egr1 Casp1 Ccr5 Ifnar1 Tnf S100a13 Tlr4 Casp4 Pycard Hspb1 Havcr2
GOBP_REGULATION_OF_CELL_DIVISION	4.26284e-05	0.000523053	0.557332	0.42189	1.90205	99	Ect2 Plk1 Aurka Sgf29 Prc1 Men1 Kif20b Aspm Mdk Pou5f1 Kat2a Incenp Aurkb Zfyve26 Git1 Tal1 Kif23 Cdca8 Igf2 Cenpv Prpf40a Prkce Mpl Kif18b Zzz3 Racgap1 Birc5 Nup62 Thoc5 Zbtb18 Mbip Pin1 Ccp110 Ahctf1 Pkn2
GOBP_ESTABLISHMENT_OF_RNA_LOCALIZATION	4.44278e-05	0.00054057	0.557332	0.403477	1.86522	117	Ddx39b Ran Npm1 Thoc1 Hnrnpa1 Alyref Ssb Nup88 Rbm8a Seh1l Srsf3 Nup133 Nup107 Igf2bp1 Pom121 Terf1 Pnpt1 Nup37 Ranbp17 Eny2 Nup62 Thoc5 Mrpl18 Atm Khsrp Xpo1 Srsf7 Ahctf1 Nup153 Hnrnpa2b1 Bicd2 Khdrbs1 Ddx19a Nup54 Casc3 Peg10 Lrpprc Flot1 Ndc1 Htt Slbp Cetn2 Magoh Pcid2 Hhex G3bp2 Ybx1 Nxt1 Aaas Ncbp2 Iws1 Ncbp1 Senp2 Ythdc1 Magohb Kpnb1 Sarnp Nup160 Eif4a3 Nup155
GOBP_ORGANIC_ANION_TRANSPORT	4.4316e-05	0.00054057	0.557332	-0.445608	-1.83172	143	Anxa1 Slc23a2 Ank Psap Ucp2 Cd36 Syk Fabp5 Cacna1a Slc43a2 Cln8 Slc38a6 Slc11a1 Fabp3 Plin2 Abcd3 Tnfrsf11a Slc37a2 Dtnbp1 Tnf Mfsd12 Apoe Dpysl2 Abcg3 Slc7a8 Nr3c1 Map2k6 Slc6a6 Slco2b1 Slc35a3 Myc Gipc1 Arl6ip5 Cln3 Ctns Slc15a4 Mapk9 Abcd2 Rbp1 Slc16a10 Pak1 Slc36a4 Slc16a7 Slc25a24 Abcd4 Slc2a3 Cptp Fis1 Mpc1 Epm2a Vps54 Abcb1b Pnpla8 Acsl5 Akt1 Slc25a17 Itgb1 Rab3gap1 Slc4a2 Slc25a13
GOBP_ATTACHMENT_OF_SPINDLE_MICROTUBULES_TO_KINETOCHORE	4.59452e-05	0.000556702	0.557332	0.566031	2.09719	40	Ect2 Rcc2 Ccnb1 Cenpe Nuf2 Incenp Aurkb Spc24 Cdca8 Seh1l Bub3 Dsn1 Racgap1 Nek2 Birc5 Cenpc1 Knstrn Spc25 Ndc80 Mad1l1
GOBP_ORGANIC_ACID_CATABOLIC_PROCESS	4.68187e-05	0.000562598	0.557332	-0.469967	-1.8869	114	Hexb Aig1 Arsb Mthfs Hexa Mthfsl Amdhd2 Akr1a1 Abcd3 Nagk Gnpda1 Ilvbl Npl Hadha Dcxr Cpt1a Oat Pex2 Acadl Hibadh Hmgcl Hsd17b4 Acaa1a Blmh Gnpda2 Renbp Acox1 Decr2 Glud1 Acadm Lpin2 Decr1 Acadsb Abcd2 Cryl1 Acat1 Abcd4 Acox3 Scly Bcat2 Acsl5 Akt1 Slc25a17
GOBP_POSITIVE_REGULATION_OF_HEMOPOIESIS	4.68187e-05	0.000562598	0.557332	-0.470239	-1.88799	114	Anxa1 Id2 Csf1r Tyrobp Lilrb4a Fos Syk Ninj1 Trem2 Malt1 Kitl Ptprc Itpkb Sox4 Vsir Nckap1l Ctnnbip1 Csf1 Tnf Cd83 Actb Ccl9 Zmiz1 Ppp3ca Fes Gsk3b Notch2 Cd74 Spi1 Ripk2 Trib1 Klf10 Gnas Ap3b1 Tmem64 Il18
GOBP_NON_MEMBRANE_BOUNDED_ORGANELLE_ASSEMBLY	4.70797e-05	0.000563407	0.557332	0.305357	1.57377	280	Rnf213 Cdc20 Plk1 Aurka Prc1 Stil Surf6 Tpx2 Cenpe Npm1 Myh10 Aspm Cep192 Kif2a Kat2a Incenp Kntc1 Mrps7 Aurkb Kif11 Mdm1 Ppp1r35 Sqle Kif23 Rcc1 Cdca8 Ncor1 Haus1 Brix1 Lsm3 Rplp0 Nop2 Cnot2 Sugt1 G3bp1 Tubb5 Smc3 Ddx28 Racgap1 Nek2 Dhx30 Birc5 Cnot6 Nup62 Cenpc1 Rrs1 4933427D14Rik Sac3d1 Ppan Ccp110 Fxr1 Rnf4 Rbm14 Mapk8 Cep135 Fastkd2 Prrc2c Haus2 Cep152 Cnot7 Eif5 Mrpl20 Chmp4b Plk4 Ccnb2 Chm…
GOBP_REGULATION_OF_CHOLESTEROL_EFFLUX	4.76362e-05	0.000567729	0.557332	-0.777124	-2.10312	16	Lrp1 Eepd1 Trem2 Abca1 Lamtor1 Pltp Apoe Abca3
GOBP_REGULATION_OF_PLASMA_LIPOPROTEIN_PARTICLE_LEVELS	4.80683e-05	0.000570541	0.557332	-0.680635	-2.19338	33	Soat1 Cd36 Pla2g7 Lrpap1 Lpl Msr1 Apoc1 Trem2 Anxa2 Abca1 Pltp Lipa Apoe Cnpy2
GOBP_REGULATION_OF_NEURON_PROJECTION_DEVELOPMENT	4.94538e-05	0.000584601	0.557332	-0.376891	-1.6559	262	Serpine2 Lgals1 Lrp1 Pmp22 Marcks Arsb Grn Zeb2 Cacna1a Itga6 Rtn4 Ccr5 Tanc2 Flna Picalm Vim Sgk1 Plxnc1 Fgf13 Igf1r Dtnbp1 Nptn Rufy3 Sema5a Macf1 Golga4 Cfl1 Apoe Shtn1 Prex1 Mdm2 Dpysl2 Sema4d Sh3glb1 Dync1i2 Hspb1 Ifrd1 Adam10 Skil Cyfip1 Fkbp1b Adamts1 Iqgap1 Lyn Cd24a Ppp3ca Fes Trak2 Plxna2 Gsk3b Fig4 Ccdc88a Neu1 Cux1 Hspa5 Klf4 Cflar Ptk7 Kif13b Mylip Map4k4 Ist1 Pak1
GOBP_SMOOTH_MUSCLE_CELL_MIGRATION	5.2253e-05	0.000615189	0.557332	-0.575875	-2.09938	61	Igf1 Lrp1 Plau Camk2d S100a11 Egr1 Il6st Pdgfb Tmsb4x Myo5a Gna12 Atp7a Mdm2 Tlr4 Arpc5 Mef2c Adamts1 Myc Iqgap1 Prkg1 Gna13 Smo Trib1 Pak1 Il18 Aif1
GOBP_POSITIVE_REGULATION_OF_CELL_ADHESION	5.3878e-05	0.000631763	0.557332	-0.392105	-1.71281	246	Anxa1 Igf1 Lgals1 Lilrb4a Cd63 Cd36 Syk Ninj1 Malt1 Il6st Itga6 Kitl Pdgfb Sirpa Plaur Ptafr Ptprc Apbb1ip Ccr5 Flna Cd44 Itpkb Sox4 Vsir Emilin2 Spp1 Nckap1l Smad7 P2ry12 Rin2 Csf1 Tnf Cfl1 Cd28 Prex1 Ptprj Cd83 Pycard Actb Havcr2 Vav1 Rreb1 Cdc42 Iqgap1 S100a10 Zmiz1 Rhod Cd24a Ppp3ca Efemp2 Gsk3b Cd74 Jak2 Rac1 Ripk2 Itgav Fmn1 P4hb Map4k4 Calr Icam1 Ap3b1 Jak1 Il18 Piezo1 Aif1 Abl2 Sox12 Tgfb2
GOBP_POSITIVE_REGULATION_OF_MYELOID_LEUKOCYTE_DIFFERENTIATION	5.59182e-05	0.000653053	0.557332	-0.622183	-2.10615	43	Id2 Csf1r Tyrobp Fos Ninj1 Trem2 Kitl Ctnnbip1 Csf1 Tnf Ccl9 Ppp3ca Fes Gsk3b Notch2 Cd74 Trib1 Klf10 Gnas Tmem64
GOBP_MEIOTIC_CHROMOSOME_SEGREGATION	5.75505e-05	0.000669427	0.557332	0.542325	2.08304	46	Plk1 Aurka Top2a Smc4 Cenpe Aspm Smc2 Nuf2 Mnd1 Trip13 Terf1 Pttg1 Cenpc1 Atm Ncapd3 Ccnb2 Ndc80 Espl1 Ndc1 Chfr Syce2 Ccne1 Sun1 Golga2
GOBP_CHOLESTEROL_STORAGE	6.09618e-05	0.000706283	0.557332	-0.782745	-2.0866	15	Soat1 Cd36 Npc2 Lpl Msr1 Trem2 Npc1 Lipa
GOBP_GRANULOCYTE_MIGRATION	6.14747e-05	0.000709399	0.538434	-0.526409	-1.98829	73	Lgals3 Anxa1 C3ar1 Csf1r Cd300a Myo1f Syk Sirpa Rtn4 Csf3r Spp1 Nckap1l Csf1 Mpp1 Fcer1g Prex1 Ptprj Pikfyve Fcgr3 Ccl9 Vav1 Ppib Mospd2 Wdr1 Cd74 Rac1
GOBP_REGULATION_OF_CELL_MORPHOGENESIS	6.35955e-05	0.000730972	0.538434	-0.440363	-1.82322	149	Anxa1 Slc23a2 Hexb Csf1r Marcks Sh3kbp1 Epb41l2 Plekho1 Coro1c Gas7 Fgd4 Picalm Cd44 Sgk1 Plxnc1 Rhog Arhgap18 Gna12 Cdc42se2 Macf1 Fmnl2 S100a13 Cfl1 Sema4d Sh3glb1 Arhgdia Cyfip1 Myl12b Rreb1 Arap1 Fes Plxna2 Parvb Wdr1 Cux1 Gna13 Rac1 Mapk9
GOBP_POSITIVE_REGULATION_OF_PROGRAMMED_CELL_DEATH	6.53205e-05	0.000744909	0.538434	-0.362516	-1.63486	358	Atf3 Anxa1 Ctsl Lgals1 Anxa5 Ctss Camk2d Gadd45b App Syk Cdkn2a Gadd45g Grn Gsn Egr1 Casp1 Itga6 Ctsd Ptprc Hmox1 Pik3cb Eif2ak3 Laptm5 Apbb2 Dapk1 Atg7 Bcl2a1b Cd44 Ano6 Sox4 Emilin2 Bcl2l11 Tnfrsf1b Tnf Trim35 Bnip3l Fnip1 Serinc3 Psen2 Lzts2 Tlr4 Tspo Cers6 Tgfbr1 Zfp346 Fbxo32 B4galt1 Diablo Nr3c1 Map2k6 Sh3glb1 Pycard Pik3cd Sirt2 Adam10 Skil Dusp1 Mef2c Irf5 Myc Sphk2 Ctnnb1 Cdc42 Arl6ip5 F…
GOBP_REGULATION_OF_HORMONE_LEVELS	6.52693e-05	0.000744909	0.538434	-0.403282	-1.712	194	Anxa1 Igf1 Ctsl Anxa5 Lrp1 Ucp2 Cacna1a Egr1 Tcirg1 Gnaq Myo5a Ctsb Atg7 Serp1 Sox4 Spp1 Igf1r Btk Por Tnf Tspo Cpt1a Glul Sidt2 Sgpl1 Slc7a8 Cyb5r4 Nr3c1 Snx19 Naglu Adam10 Dhrs7 Fkbp1b Cry1 Hsd17b4 Rab8b Lyn Ppp3ca Snap23 Ctns Fdx1 Furin Oxct1 Jak2 Rac1 Glud1 P4hb Map4k4 Rbp1 Slc16a10 Disp1 Hmga1 Gnas
GOBP_REGULATION_OF_PROTEIN_TYROSINE_KINASE_ACTIVITY	6.58596e-05	0.000745213	0.538434	-0.659894	-2.10263	32	Csf1r Lilrb4a Aplp2 App Cbl Ptprc Dusp22 Psen2 Mvp Rap2b Socs4
GOBP_SIGNAL_RELEASE	6.58215e-05	0.000745213	0.538434	-0.402279	-1.71705	207	Lgals3 Anxa1 Entpd1 Anxa5 Lrp1 Ucp2 Cd300a Syk Cacna1a Tcirg1 Rtn4 Gnaq Myo5a Atg7 Serp1 Sox4 Spp1 Tnfrsf11a Abca1 P2ry12 Dtnbp1 Btk Tnf Mctp1 Fcer1g Tspo Cpt1a Snap29 Glul Sidt2 Cyb5r4 Snx19 Map2k6 Fcgr3 Fkbp1b Mef2c Cry1 Rab8b Scrib Lyn Ppp3ca Snap23 Oxct1 Jak2 Rac1 Glud1 Mapk9 Map4k4 Pnkd Slc16a10 Pak1 Hmga1 Gnas
GOBP_ZYMOGEN_ACTIVATION	6.79477e-05	0.00076586	0.538434	-0.716246	-2.13052	24	Serpine2 Plau Plgrkt Asph Plaur Vsir Lgmn Cyfip2 Ctsz Pycard S100a10 Furin Ripk2
GOBP_TELOMERE_ORGANIZATION	6.87824e-05	0.000772275	0.538434	0.395073	1.84665	123	Sp100 Actl6a Ruvbl1 Hsp90aa1 Xrn1 Aurkb Tinf2 Apex1 Hnrnpd Cct3 Ino80d Ruvbl2 Rad51 Cct8 Cct5 Cct7 Ctc1 Pml Nbn Rad50 Ptges3 Terf1 Nabp2 Nop10 Uchl5 Wrap53 Cct2 Nek2 Exosc10 Ezh2 Gnl3 Gnl3l Atm Smg6 Telo2 Smg5 Tcp1 Hnrnpa2b1 Gar1 Bmyc Mcrs1
GOBP_NEGATIVE_REGULATION_OF_CELL_DEVELOPMENT	6.93108e-05	0.000775214	0.538434	-0.449405	-1.83933	134	Anxa1 Igf1 Gpr137b Id2 Mafb Lilrb4a Cdkn2a Trem2 Rtn4 Ccr5 Cd44 Smad7 Fgf13 Cebpa Appl2 Rufy3 Sema5a Cfl1 C1qc Tspo Sema4d Hspb1 Mbd1 Sirt2 Ifrd1 Myc Ctnnb1 Lyn Cd24a Ppp3ca Trak2 Gsk3b Inpp4b Cd74 Tmem176b
GOBP_NEGATIVE_REGULATION_OF_COAGULATION	7.01102e-05	0.000779292	0.538434	-0.770773	-2.13204	17	Serpine2 Anxa5 Plau Pdgfb Plaur Anxa2 Cd9 Pros1 Apoe
GOBP_POSITIVE_REGULATION_OF_CELL_CYCLE_PROCESS	7.02113e-05	0.000779292	0.538434	0.350645	1.73893	180	Ect2 Gja1 Cdc20 Ube2c Aurka Cdk1 Stil Kif20b Nusap1 Ccnd2 Ddx39b Rcc2 Smc4 Ccnb1 Cenpe Npm1 Smc2 Thoc1 Ranbp1 Incenp Aurkb Ppp1r35 Apex1 Klhl18 Kif23 Sin3a Cdca8 Igf2 Fen1 Bub1 Rad21 Cdk4 Pbx1 Anp32b Phb2 Cenpv Sfpq Ncapg Rad51ap1 Prkce Wiz Rrm2 Dbf4 Racgap1 Birc5 Ezh2 Nup62 Larp7 Cdca5 Thoc5 Insr Med1 Orc1 Mecp2 Pkn2 Anapc7 Ncapd3 Ncapg2 Plk4 Lsm10 Poc1a Ncapd2 Crebbp Mad2l1 Mepce Cpsf3 Rdx Ndc8…
GOBP_PROTEIN_DNA_COMPLEX_ASSEMBLY	7.48124e-05	0.000827203	0.538434	0.377927	1.78371	131	Nasp Hmgb1 Cenpe Npm1 Tbp Kntc1 Ssrp1 Med19 Taf3 Med20 Trp53 Rad51 Med21 Anp32b Cenpv Sart3 Terf1 Dnajc9 Sugt1 Rsf1 Set Med7 Med27 Med8 Mis18a Taf5 Med26 Cenpc1 Med1 Supt16 Cdc45 Rbbp4 Rnf4 Hira Psmc6 Smarca5 Grwd1 Med31 Taf11 Cenpi Med14 Ahr Bdp1 Cenpk
GOBP_POSITIVE_REGULATION_OF_CHROMOSOME_SEGREGATION	7.82753e-05	0.000862214	0.538434	0.610171	2.06144	28	Cdk1 Rcc2 Smc4 Ccnb1 Cenpe Smc2 Incenp Aurkb Cdca8 Ncapg Birc5 Ncapd3 Ncapg2 Ncapd2 Mad1l1
GOBP_LYSOSOMAL_TRANSPORT	7.96435e-05	0.000869444	0.538434	-0.498396	-1.94174	94	Rab7b Lrp1 Psap Grn Lamp1 Laptm5 Vps4b Lipa Gnptab Atp13a2 Snx16 Mtm1 Chmp3 Ncoa4 Rab34 Cln3 Trak2 Plekhm1 Arl8b Vps41 Stx7 Lamp2 Rab7 M6pr Rbsn Ap3b1 Ubxn6 Gcc2 Sort1 Gak Vps54 Chmp2a Vps53 Arf1 Vps11 Vps52 Scarb2 Tmem251 Ap1g1 Trak1 Rhob
GOBP_REGULATION_OF_PHOSPHATIDYLINOSITOL_3_KINASE_PROTEIN_KINASE_B_SIGNAL_TRANSDUCTION	7.97888e-05	0.000869444	0.538434	-0.457175	-1.85063	120	Igf1 Osbpl8 Serpine2 Csf1r Cx3cr1 Trem2 Cbl Pdgfb Rtn4 P2rx4 Pik3cb P2ry12 Sesn1 Igf1r Vav2 Tnf Sema5a Mfhas1 Cd28 Ptprj Tgfbr1 Sema4d Pik3cd Mtm1 Cdc42 Pik3ap1 Hpse Hbegf Inpp4b Jak2 Rac1 Klf4 Gpx1 Il18 Sh2b3 Extl3 Tgfb2 Stk3
GOBP_VACUOLAR_LOCALIZATION	7.98286e-05	0.000869444	0.538434	-0.603631	-2.09538	48	Cd84 Cd300a Syk Hmox1 Lat2 Lamtor1 Plekhm2 Btk Fcer1g Kif1b Sphk2 Rab34 Lyn Snap23 Fes Plekhm1 Arl8b Bloc1s1 Borcs7 Milr1 Tfeb Vamp8
GOBP_CELLULAR_RESPONSE_TO_NITROGEN_COMPOUND	8.36686e-05	0.000889744	0.538434	-0.364195	-1.63133	323	Igf1 Osbpl8 Pid1 Anxa5 Lrp1 Atp2b1 Marcks Cd36 App Rgs10 Cpeb2 Lpl Slc8a1 Cacna1a Trem2 Egr1 Dnmt3a Gnaq Ctsd Myo5a P2rx4 Flna Rab31 Cpeb4 Vim Sgk1 Lgmn Bcar3 Lamtor4 Lamtor1 P2ry12 Sesn1 Igf1r Dtnbp1 Tnf Atp7a Appl2 Rap1gds1 Cfl1 Gnal Mdm2 Tlr4 Ptprj Ptpra Snx5 Hdac9 Actb Sirt2 Grb2 Cyfip1 Mef2c Ctnnb1 Leprotl1 Ppp3ca Ahcyl1 Fdx1 Gsk3b Jak2 Rac1 Lpin2 Ripk2 Cflar Agtrap Gnai2 Cpeb3 Adipor1 Pak1 …
GOBP_CELL_JUNCTION_ORGANIZATION	8.27991e-05	0.000889744	0.538434	-0.350663	-1.57491	342	Cadm1 Lrp1 Csf1r Pmp22 Marcks Dock10 App Grn Cx3cr1 Cacna1a Trem2 Pkp4 Pdgfb Sdcbp Myo5a Rhoc Tanc2 Flna Coro1c Picalm Cd9 Lgmn Plxnc1 C1qb Smad7 Actg1 Dusp3 Fgf13 Tln1 Spg11 Afg3l2 Igf1r Dtnbp1 Nptn Dusp22 Tnf Macf1 Psen2 Cfl1 Apoe Ptpro C1qc Ptprj Tgfbr1 Adgre5 Ptpra Sema4d Actb Dgkz Malat1 Adam10 Dst Cyfip1 Mapre2 Ophn1 Mef2c Vmp1 Actn1 Wasf2 Palld Ctnnb1 Cdc42 Peak1 Iqgap1 S100a10 Rab8b Zfp70…
GOBP_CHROMOSOME_CONDENSATION	8.33153e-05	0.000889744	0.538434	0.629734	2.08642	26	Cdk1 Nusap1 Top2a Smc4 Ccnb1 Smc2 Ncapg Acin1 Cdca5 Ncapd3 Smarca5 Ncapg2 Ncapd2
GOBP_CIRCULATORY_SYSTEM_PROCESS	8.38301e-05	0.000889744	0.538434	-0.415984	-1.7728	199	Id2 C3ar1 Lrp1 Atp2b1 Cd36 Camk2d App Zeb2 Slc8a1 Gsn S100a1 Pdgfb Gnaq Ptafr Hmox1 P2rx4 Flna Cyba Abr Scpep1 Tbxas1 Smad7 Fgf13 Ctnnbip1 Tnf Gna12 Rap1gds1 Psen2 Apoe Ptpro Mdm2 Ptprj Wnk1 Gclm Abcg3 Snx5 Fli1 Nr3c1 Map2k6 Fkbp1b Calm3 Cdc42 Zdhhc21 Pkp2 Hbegf Prkg1 Ncf2 Ext2 Gna13 Rac1 Tmem161b Agtrap Gnai2 Smad5 Gpx1 Gnas Icam1 Il18 Klf2 Ttn Tgfb2 Mef2a Calm1 Atg5 Abcb1b Akt1 Akap13 Tnni2 Cys…
GOBP_MONOAMINE_TRANSPORT	8.27804e-05	0.000889744	0.538434	-0.677416	-2.05443	26	Lgals3 Entpd1 Cd300a Syk Rtn4 Myo5a P2ry12 Dtnbp1 Fcer1g Fcgr3 Actb Tor1a Slc29a3
GOBP_POSITIVE_REGULATION_OF_RESPONSE_TO_WOUNDING	8.38342e-05	0.000889744	0.538434	-0.628138	-2.10754	40	Anxa1 Lrp1 Cd36 Plau Grn Flna Ano6 Emilin2 Actg1 Igf1r Atp7a Fkbp1b Rreb1 Cd24a Hpse Hbegf
GOBP_SPINDLE_ASSEMBLY	8.28061e-05	0.000889744	0.538434	0.412224	1.84536	96	Cdc20 Plk1 Aurka Prc1 Stil Tpx2 Cenpe Aspm Cep192 Kif2a Incenp Aurkb Kif11 Kif23 Rcc1 Cdca8 Ncor1 Haus1 Tubb5 Smc3 Racgap1 Nek2 Birc5 Sac3d1 Rnf4 Haus2 Chmp4b Ccnb2 Chmp7 Ndc80 Ccsap Dicer1 Sass6
GOBP_REGULATION_OF_MONOATOMIC_ION_TRANSMEMBRANE_TRANSPORT	8.42139e-05	0.000890524	0.538434	-0.413793	-1.72563	159	Cd63 Ctss Camk2d App Tmem37 Slc8a1 Cacna1a Asph Trem2 S100a1 Tcirg1 Ahnak Kcnk13 Ptafr Myo5a P2rx4 Flna Cyba Ano6 Fxyd5 Slc31a2 Fgf13 Atp7a Psen2 Cfl1 Wnk1 Fkbp1b Vmp1 Calm3 Tmem109 Sphk2 Pik3c2a Lyn Ppp3ca Ifngr2 Cybb Fbxo11 Grk6 Sestd1 Atp1b3 Tgfb2 Tspan13 Tmbim6 Calm1 Atg5 Abcb1b Tcaf1 Akt1 Gpr89 Itgb1 Arf1 Plcg2 G6pdx Ptk2b 1810037I17Rik
GOBP_MYELOID_CELL_APOPTOTIC_PROCESS	8.59095e-05	0.000891857	0.538434	-0.657598	-2.03076	28	Anxa1 Cdkn2a Kitl Ccr5 Pik3cb Cd44 Itpkb Plekho2 Trim35 Fcer1g Lipa Pik3cd Mef2c
GOBP_NEGATIVE_REGULATION_OF_LYMPHOCYTE_ACTIVATION	8.57932e-05	0.000891857	0.538434	-0.519272	-1.97755	83	Lgals3 Anxa1 Id2 Tyrobp Lilrb4a Cd300a Cdkn2a Gpnmb Tnfrsf21 Laptm5 Cd44 Vsir Socs6 Nckap1l Smad7 Dusp3 Btk Dusp22 Tnfaip3 Tnfaip8l2 Hspb1 Havcr2 Mertk Scrib Lyn Cd24a
GOBP_NEGATIVE_REGULATION_OF_PROTEOLYSIS	8.61253e-05	0.000891857	0.538434	-0.435205	-1.78896	143	Igf1 Serpinb6b Serpine2 Serpinb6a Plau Cst3 App Cdkn2a Cstb Timp2 Plaur Ecm1 Picalm Cd44 Naip6 Rffl Por Tnf Fnip1 Psen2 Mdm2 Ctsz Mtm1 Ophn1 Gipc1 Sh3rf1 Cln3 Renbp Furin Ppp1r15a Lxn Klf4 Hipk2 Cflar Csnk2a2 Rybp Gpx1 Ubxn1 Lamtor5 Rps6ka3 Slpi Tmed10
GOBP_PHOSPHATIDYLINOSITOL_3_KINASE_PROTEIN_KINASE_B_SIGNAL_TRANSDUCTION	8.46531e-05	0.000891857	0.538434	-0.435562	-1.79042	143	Igf1 Osbpl8 Serpine2 Csf1r Cx3cr1 Trem2 Cbl Pdgfb Rtn4 P2rx4 Pik3cb P2ry12 Sesn1 Igf1r Vav2 Tnf Sema5a Mfhas1 Cd28 Ptprj Tgfbr1 Sema4d Pik3cd Mtm1 Mertk Cdc42 Pik3c2a Pik3ap1 Hpse Hbegf Gsk3b Inpp4b Jak2 Rac1 Klf4 Gpx1 Hmga1 Il18 Sh2b3 Extl3 Tgfb2 Stk3
GOBP_REGULATION_OF_AXONOGENESIS	8.61801e-05	0.000891857	0.538434	-0.500458	-1.92549	86	Lrp1 Zeb2 Cacna1a Rtn4 Ccr5 Picalm Vim Plxnc1 Fgf13 Rufy3 Sema5a Macf1 Golga4 Apoe Shtn1 Sema4d Ifrd1 Skil Cyfip1 Trak2 Plxna2 Gsk3b Kif13b Ist1 Pak1 Rnf6 Dip2b Mbp Pak2 Sema3c Plxnb2
GOBP_REGULATION_OF_ENDOPEPTIDASE_ACTIVITY	8.548e-05	0.000891857	0.538434	-0.421199	-1.77469	174	Igf1 Serpinb6b Serpine2 Serpinb6a Cst3 App Syk Cdkn2a Timp2 Asph Malt1 Gsn Casp1 Plaur Ctsd Eif2ak3 Laptm5 Dapk1 Picalm Cd44 Vsir Aph1c Naip6 Lgmn Bcl2l11 Rffl Por Tnf Fnip1 Mdm2 Cyfip2 Atp13a2 Diablo Pycard Hip1 Ndufa13 Myc Sh3rf1 Aph1a Arl6ip5 Lyn Renbp Furin Jak2 Ripk2 Klf4 Mapk9 Cflar Rhbdf2 Gpx1 Lamtor5 Dap Prelid1 Rps6ka3 Tmed10 Mbp Fis1 Pak2 Caap1 Akt1 Rnf7 Cradd Psmb9
GOBP_ERK1_AND_ERK2_CASCADE	8.7143e-05	0.000898624	0.538434	-0.433174	-1.78805	147	Atf3 Igf1 Lrp1 Csf1r Cd36 Camk2d App Syk Trem2 Pdgfb Sirpa Ptprc Gpnmb Trf Cd44 Tnfrsf11a Dusp3 Nptn Spred1 Mfhas1 Apoe Tlr4 Pycard Ccl9 Dusp1 Havcr2 Myc Lyn Notch2 Cd74 Ripk2 Klf4 Cflar Itgav Gnai2 Icam1 Vrk3
GOBP_AXON_DEVELOPMENT	9.12696e-05	0.00093261	0.538434	-0.395671	-1.69967	215	Lrp1 Csf1r Pmp22 Aplp2 App Grn Zeb2 Cacna1a Rtn4 Raph1 Ccr5 Flna Tnfrsf21 Apbb2 Atg7 Picalm Vim Plxnc1 Actg1 Fgf13 Spg11 Afg3l2 Igf1r Nptn Alcam Rufy3 Sema5a Macf1 Golga4 Apoe Ptpro Shtn1 Cyfip2 Bex1 Evl Sema4d Actb Ifrd1 Skil Dst Cyfip1 Fkbp1b Mef2c Stmn1 Trak2 Plxna2 Gsk3b Prkg1 Jak2 Rac1 Klf4 Lgr4 Smo Kif13b Ist1 Pak1 Rnf6 Dip2b Tgfb2 Mbp Casp6 Stxbp5 Pip5k1c Pak2 Sema3c Slc25a46 Plxnb2 Creb1 …
GOBP_POSITIVE_REGULATION_OF_CYTOKINE_PRODUCTION	9.17216e-05	0.00093261	0.538434	-0.380869	-1.65779	240	Cadm1 Anxa1 Rab7b C3ar1 Lrp1 Csf1r Tyrobp Tmem106a Cd36 Cd84 Rbm47 App Syk Lpl Trem2 Malt1 Egr1 Casp1 Rtn4 Ptafr Ptprc Ccr5 Cyba Ifnar1 Slc11a1 Eif2ak3 Laptm5 Unc93b1 Rftn1 Tbk1 Cd14 Btk Tnf Fcer1g S100a13 Cd28 Arid5a Tlr4 Tlr7 Ptprj Casp4 Lacc1 Fcgr3 Cd83 Pycard Hspb1 Havcr2 Irf5 Sphk2 Hilpda Irf8 Scrib
GOBP_REGULATION_OF_NUCLEAR_DIVISION	9.14741e-05	0.00093261	0.538434	0.422875	1.84563	86	Gja1 Cdc20 Plk1 Ube2c Nusap1 Ccnb1 Cenpe Cdca2 Cep192 Nuf2 Incenp Kntc1 Aurkb Spc24 Bora Rcc1 Cdca8 Igf2 Spdl1 Bub1 Rad21 Mki67 Trip13 Bub3 Rad51ap1 Bub1b Birc5 Nup62 Insr Atm Chek1 Anapc7 Spc25 Nme6 Mad2l1 Cul7 Ndc80 Mad1l1
GOBP_TISSUE_MIGRATION	9.12264e-05	0.00093261	0.538434	-0.427463	-1.80035	168	Anxa1 Igf1 Sash1 Cd63 Arsb Grn Zeb2 Tns3 Anxa3 Kitl Pdgfb Rtn4 Hmox1 P2rx4 Pik3cb Coro1c Lgmn Bcas3 Rin2 Tnf Spred1 Sema5a Macf1 Apoe Glul Tgfbr1 Evl Hdac9 Hspb1 Pik3cd Mapre2 Mef2c Nus1 Rreb1 Gipc1 Pik3c2a Plekhg5 Cln3 Hbegf Rac1 Klf4 Itgav Lpxn Adipor1 Map4k4 Gpx1 Calr
GOBP_SYNAPTIC_SIGNALING	9.26346e-05	0.000938611	0.538434	-0.37715	-1.66263	275	Cadm1 Igf1 Syngr1 Serpine2 Tyrobp Atxn1 Grik3 App Fabp5 Rgs10 Cx3cr1 Cpeb2 Cacna1a Egr1 Rtn4 Gnaq Myo5a P2rx4 Abr Aph1c Lgmn Snx14 Gria3 Spg11 Igf1r Dtnbp1 Nptn Tnf Mctp1 Psen2 Cfl1 Apoe Gnal Snap29 Glul Wnk1 Ptpra Nr3c1 Clcn3 Dgkz Slc6a6 Hip1 Kif1b Abhd6 Cyfip1 Ptchd1 Ophn1 Mef2c Gipc1 Ctnnb1 Usp8 Dmxl2 Scrib Slc12a6 Cd24a Ppp3ca Cln3 Snap23 Tor1a Gsk3b Ston2 Jak2 Rac1 Mapk9 Gnai2 Cpeb3 Pnkd Pak…
GOBP_MITOCHONDRIAL_TRANSLATION	9.87529e-05	0.00099713	0.538434	0.377176	1.76166	120	Rpusd4 Mrpl35 Mrps7 Mrps18b Mrpl22 Dap3 Shmt2 Mrpl21 Mrps35 Mrpl38 Mrpl12 Mrps30 Mrpl55 Mrps27 Mrps34 Mrps15 Mrpl15 Mrpl2 Yars2 Mrpl18 Fastkd2 Rars2 Mrps5 Mrpl20 Mrpl30 Mrps24 Mrps10 Lrpprc C1qbp Mrpl36 Trub2 Nsun4 Gadd45gip1 Mrps22 Uqcc2 Mrpl50 Mrps31 Mrpl3 Mrpl17 Mrpl37 Mrpl46 Mrpl32 Mrpl42 Hars Mrpl47 Mrps17 Mrpl48 Mrps23 Mrpl23 Coa3 Mrps25 Mrpl51 Tufm Mtrf1 Chchd1 Mrps9 Gars Mrpl41 Mrpl19 War…
GOBP_REGULATION_OF_CELL_SHAPE	0.000100248	0.00100873	0.538434	-0.507181	-1.95023	85	Anxa1 Hexb Csf1r Sh3kbp1 Epb41l2 Plekho1 Gas7 Fgd4 Plxnc1 Rhog Arhgap18 Gna12 Cdc42se2 Fmnl2 S100a13 Cfl1 Sema4d Arhgdia Cyfip1 Myl12b Arap1 Fes Plxna2 Parvb Wdr1 Gna13 Rac1
GOBP_REGULATION_OF_INFLAMMATORY_RESPONSE	0.000102062	0.00102343	0.538434	-0.427581	-1.79111	163	Anxa1 Igf1 Lgals1 Csf1r Pmp22 Ctss App Grn Ninj1 Cx3cr1 Lpl Abhd12 Trem2 Casp1 Sirpa Ccr5 Abr Cd44 Tnfrsf11a Tnfrsf1b Ddt Cebpa Elf4 Btk Tnf Fcer1g Mfhas1 Apoe Cd28 Tnfaip3 Tlr4 Casp4 Lacc1 Tnfaip8l2 Fcgr3 Pycard Fcgr1 Stap1 Pik3ap1 Lyn Cd24a Ctsc Cd200r4 Jak2 Otulin Daglb
GOBP_MONONUCLEAR_CELL_DIFFERENTIATION	0.000107639	0.00107565	0.538434	-0.377503	-1.66409	271	Anxa1 Ctsl Id2 Mafb Lgals1 Psap Lilrb4a Dock10 Syk Cdkn2a Gadd45g Trem2 Malt1 Egr1 Batf3 Tcirg1 Ptprc Laptm5 Tpd52 Cd44 Itpkb Sox4 Vsir Nckap1l Smad7 Ctnnbip1 Wwp1 Csf1 Btk Clec4d Atp7a Fcer1g Fnip1 Lipa Cd28 Prex1 Tnfaip3 Ptprj Hdac9 Cd83 Actb Hspb1 Mef2c Myc Mertk Vav1 Ctnnb1 Sh3rf1 Zmiz1 Ifnar2 Irf8 Dock11 Lyn Cd24a Fes Slc39a7 Notch2 Cd74 Spi1 Tmem176b Ripk2 Nfam1 Kdelr1 Nfil3 Hmga1 Ap3b1 Il1…
GOBP_AMYLOID_PRECURSOR_PROTEIN_METABOLIC_PROCESS	0.000109418	0.00108581	0.538434	-0.582311	-1.99994	46	Igf1 Soat1 App Rtn4 Picalm Itm2b Aph1c Tnf Psen2 Apoe Naglu Adam10 Aph1a Lyn Cln3 Ago2
GOBP_LEUKOCYTE_CELL_CELL_ADHESION	0.000110042	0.00108581	0.538434	-0.403212	-1.71502	193	Lgals3 Anxa1 Igf1 Lgals1 Lilrb4a Cd300a Syk Cdkn2a Cx3cr1 Malt1 Il6st Kitl Sirpa Ptafr Ptprc Gpnmb Tnfrsf21 Laptm5 Cd44 Itpkb Sox4 Vsir Socs6 Nckap1l Smad7 Dusp3 Dusp22 Tnf Cd28 Wnk1 Tnfaip8l2 Cfh Sema4d Cd83 Pycard Actb Hspb1 Havcr2 Zdhhc21 Zmiz1 Scrib Cd24a Ppp3ca Fermt3 Cd74 Jak2 Ripk2 Klf4
GOBP_NEGATIVE_REGULATION_OF_CELL_POPULATION_PROLIFERATION	0.00011015	0.00108581	0.538434	-0.341047	-1.56057	424	Lgals3 Igf1 Ctsl Fnip2 Serpine2 Lgals1 Fth1 Lrp1 Csf1r Arhgap24 Tyrobp Pmp22 Lilrb4a Cd300a App Cdkn2a Lmna Timp2 Asph Trem2 Slfn2 Rtn4 Ccr5 Gpnmb Hmox1 Flna Tnfrsf21 Laptm5 Vim Cd44 Sox4 Cd9 Vsir Smad7 Fgf13 Ctnnbip1 Cebpa Dtnbp1 Btk Tnf Trim35 Gna12 Appl2 Rufy3 Sema5a Fnip1 Cfl1 Apoe Lzts2 Tnfaip3 Mdm2 Ptprj Tspo Tob1 Tgfbr1 B4galt1 Evl Ifi30 Sema4d Pex2 Atpif1 Dync1i2 Sirt2 Ifrd1 Dusp1 Havcr2 …
GOBP_NEGATIVE_REGULATION_OF_PEPTIDASE_ACTIVITY	0.000109783	0.00108581	0.538434	-0.513851	-1.95091	78	Igf1 Serpinb6b Serpine2 Serpinb6a Cst3 App Cstb Timp2 Plaur Ecm1 Picalm Cd44 Naip6 Rffl Por Tnf Fnip1 Mdm2 Sh3rf1 Renbp Lxn Klf4 Cflar Gpx1 Ubxn1 Lamtor5 Rps6ka3 Slpi Tmed10 Pak2 Caap1 Akt1
GOBP_CELL_MORPHOGENESIS_INVOLVED_IN_NEURON_DIFFERENTIATION	0.000111567	0.00109418	0.538434	-0.369907	-1.63134	272	Id2 Lrp1 Csf1r Pmp22 Marcks Aplp2 Dock10 App Hexa Zeb2 Cacna1a Rtn4 Raph1 Ccr5 Tanc2 Apbb2 Atg7 Picalm Vim Sgk1 Plxnc1 Actg1 Fgf13 Spg11 Afg3l2 Igf1r Dtnbp1 Nptn Alcam Atp7a Rufy3 Sema5a Macf1 Golga4 Cfl1 Apoe Ptpro Shtn1 Cyfip2 Evl Sema4d Sh3glb1 Actb Ifrd1 Adam10 Skil Dst Cyfip1 Ophn1 Mef2c Cdc42 Scrib Stmn1 Ppp3ca Trak2 Plxna2 Gsk3b Prkg1 Cux1 Rac1 Lgr4 Smo Kif13b
GOBP_PEPTIDYL_TYROSINE_MODIFICATION	0.000111751	0.00109418	0.538434	-0.431568	-1.78681	149	Igf1 Csf1r Lilrb4a Cd36 Cd300a Aplp2 Rasa1 App Syk Trem2 Cbl Il6st Kitl Pdgfb Ptprc Ifnar1 Cd44 Lrrk1 Igf1r Btk Dusp22 Tnf Ehd4 Psen2 Tlr4 Ptprj Mvp Sema4d Rap2b Socs4 Iqgap1 Lyn Cd24a Snhg20 Fes Hbegf Cd74 Jak2 Ripk2
GOBP_REACTIVE_OXYGEN_SPECIES_METABOLIC_PROCESS	0.000112332	0.00109618	0.538434	-0.436608	-1.79735	144	Pid1 Tyrobp Ucp2 Cd36 Plau App Syk Pdgfb Sh3pxd2b Cyba Aldh2 Sesn1 Tnf Atp7a Lipa Dcxr Prex1 Tlr4 Tspo Pikfyve mt-Nd2 Gpx3 Ncf4 Cyb5r4 Naglu Atpif1 Clcn3 Sirt2 Grb2 Ndufa13 Vav1 Sphk2 Prdx4 Foxo3 Mpo Ctns Pdk3 Acox1 Ncf2 Cybb Cflar Gnai2 Prdx1 Abcd2 Gpx1
GOBP_NEGATIVE_REGULATION_OF_SECRETION	0.000115207	0.00111674	0.538434	-0.514765	-1.96039	83	Anxa1 Entpd1 Anxa5 Ucp2 Cd84 Cd300a Myo5a Hmox1 Abr Vps4b Nckap1l Tnfrsf1b Erp29 P2ry12 Tnf Apoe Tspo Wnk1 Fkbp1b Cry1 Frmd4a Ppp3ca Wdr41 Cd74 Spi1 Rab7 Gnai2 Rhbdf2 Map4k4 Pnkd Tifab Vamp8 Sergef
GOBP_REGULATION_OF_CELL_MATRIX_ADHESION	0.000115207	0.00111674	0.538434	-0.535286	-2.02457	74	Lrp1 Cd36 Plau Rasa1 Cdkn2a Ninj1 Pik3cb Coro1c Actg1 Dusp3 Rin2 Csf1 Dusp22 Macf1 Cfl1 Ptprj Ptpra Peak1 Iqgap1 S100a10 Rhod Efemp2 Gsk3b Rac1 Adam15 Fmn1 Map4k4
GOBP_PLASMA_MEMBRANE_ORGANIZATION	0.000117308	0.00113333	0.538434	-0.544323	-2.00454	65	Colec12 Mafb Myof Psap Gsn Ahnak Anxa2 Ptprc Ano6 Cd9 Vps4b Tlcd2 Sh3glb1 Bin2 S100a10 Anxa6 Cln3 Arl8b Asap1 Mtss1 Abcd2 Tgfb2 Osbpl2 Chmp2a Akt1 Xrcc4 Plec Snx18 Bin3 Stx4a Akt2
GOBP_REGULATION_OF_DEFENSE_RESPONSE	0.000120624	0.0011615	0.538434	-0.338747	-1.54062	395	Cadm1 Anxa1 Igf1 Colec12 Rab7b Lgals1 Csf1r Tyrobp Pmp22 Cd36 Slc15a3 Cd300a Myo1f Ctss Rbm47 App Syk Grn Ninj1 Cx3cr1 Lpl Abhd12 Trem2 Tifa Casp1 Sirpa Rtn4 Ccr5 Lamp1 Cyba Unc93b1 Tlr13 Abr Cd44 Emilin2 Tnfrsf11a Nagk Nt5c2 Tnfrsf1b Ddt Cebpa Rftn1 Tbk1 Elf4 Cd14 Btk Tnf Appl2 Fcer1g Mfhas1 Apoe Cd28 Tnfaip3 Tlr4 Tlr7 Casp4 Alpk1 Lacc1 Tnfaip8l2 Cfh Fcgr3 Naglu Pycard Sirt2 Havcr2 Mef2c Vav1 Fc…
GOBP_POSITIVE_REGULATION_OF_TELOMERE_MAINTENANCE	0.000123601	0.00118624	0.518848	0.473913	1.95977	63	Actl6a Ruvbl1 Aurkb Tinf2 Hnrnpd Cct3 Ino80d Ruvbl2 Cct8 Cct5 Cct7 Pml Nbn Rad50 Terf1 Nabp2 Uchl5 Cct2 Nek2 Gnl3 Atm Tcp1 Hnrnpa2b1 Mcrs1
GOBP_REGULATION_OF_EPITHELIAL_CELL_MIGRATION	0.00012505	0.00119552	0.518848	-0.451558	-1.83891	128	Anxa1 Igf1 Sash1 Cd63 Arsb Grn Anxa3 Pdgfb Rtn4 Hmox1 P2rx4 Pik3cb Coro1c Lgmn Bcas3 Rin2 Tnf Spred1 Sema5a Macf1 Apoe Glul Evl Hdac9 Hspb1 Pik3cd Mapre2 Mef2c Nus1 Rreb1 Pik3c2a Hbegf Rac1 Klf4 Adipor1 Map4k4 Calr
GOBP_SMALL_GTPASE_MEDIATED_SIGNAL_TRANSDUCTION	0.00012539	0.00119552	0.518848	-0.375096	-1.64073	251	Igf1 Arhgap24 Camk2d Dock10 Timp2 Cbl Tns3 Gabarap Kitl Sdcbp Rtn4 Hmox1 Rhoc Pik3cb Itpkb Bcar3 Rhog Abca1 Arhgap18 Rasgrp3 Csf1 Vav2 Gna12 Cdc42se2 Psd4 Lipa Arhgef11 Apoe Shtn1 Arhgap25 Brk1 Myo9b Dok3 Rap2b Dgkz Arhgdia Rgl1 Grb2 Cyfip1 Mapre2 Ophn1 Wasf2 Cdc42 Usp8 Plekhg5 Dock11 Rhod Stmn1 Arhgap17 Ccdc88a Notch2 Gna13 Rac1 Arhgap30 Itgav Map4k4 Dennd4b Dok1 Cyth1 Aif1 Tax1bp3 Abl2 Tgfb2 Ar…
GOBP_NEGATIVE_REGULATION_OF_MOLECULAR_FUNCTION	0.000126225	0.00119955	0.518848	-0.330485	-1.52282	496	Anxa1 Igf1 Id2 Serpinb6b Serpine2 Serpinb6a Anxa4 Lilrb4a Cd300a Camk2d Gadd45b Cst3 Lrpap1 App Cdkn2a Gadd45g Grn Cstb Timp2 Cpeb2 Slc8a1 Apoc1 Cbl Pdgfb Plaur Gnaq Cln8 Ptprc Hmox1 Gmip Flna Pik3cb Ecm1 Gla Coro1c Picalm Cd44 Naip6 Nckap1l Smad7 Pkib Dusp3 Ctnnbip1 Rffl Bhlhe40 Igf1r Dtnbp1 Por Dusp22 Tnf Spred1 Rap1gds1 Fnip1 Psen2 Apoe Btaf1 Ptpro Tnfaip3 Mdm2 Nes Ptprj Wnk1 Mvp Sema4d Hdac9 …
GOBP_ADULT_LOCOMOTORY_BEHAVIOR	0.000126925	0.00120227	0.518848	-0.579664	-1.99085	46	Id2 Pmp22 Atxn1 App Hexa Cstb Abhd12 Cacna1a Cln8 Npc1 Atg7
GOBP_EPITHELIAL_CELL_DIFFERENTIATION	0.000129457	0.00122228	0.518848	-0.371933	-1.62804	255	Anxa1 Igf1 Id2 Mafb Fam20c Csf1r Psap Cd63 Cdkn2a Zeb2 Asah1 Basp1 Il6st Pdgfb Plaur Flna Ncoa3 Jmjd1c Vim Sox4 Cebpa Tbc1d20 Tnf Myo1e Spred1 Lipa Ptpro Fndc3a Tgfbr1 B4galt1 Sidt2 Nup210l Skil Ophn1 Mef2c Palld Ctnnb1 Cdc42 Hsd17b4 Zdhhc21 Zfp703 Scrib Cd24a Ppp3ca Hpse Fem1b Notch2 Cux1 Gdf3 Rac1 Klf4 Cflar Smo Ptk7 Mtss1 Gpx1
GOBP_NEGATIVE_REGULATION_OF_LEUKOCYTE_CELL_CELL_ADHESION	0.000130671	0.00122893	0.518848	-0.526218	-1.98077	70	Lgals3 Anxa1 Lilrb4a Cd300a Cdkn2a Gpnmb Tnfrsf21 Laptm5 Cd44 Vsir Socs6 Nckap1l Smad7 Dusp3 Dusp22 Wnk1 Tnfaip8l2 Hspb1 Havcr2 Scrib Cd24a Cd74 Klf4
GOBP_PROTEIN_LOCALIZATION_TO_VACUOLE	0.000131007	0.00122893	0.518848	-0.558791	-2.02767	59	Gpr137b Rtn4 Laptm5 Lamtor4 Lamtor1 Vps13c Tnfaip3 Gnptab Atp13a2 Snx16 Rragc Lmbrd1 Vps13d Sh3glb1 Ncoa4 Vps41 Glmp Lamp2 Rab7 M6pr Ap3b1 Vps37b Lamtor5 Gcc2 Sort1 Vps36 Vps54 Ptpn23 Akt1 Vps53 Vps37c Scarb2 Vps37a
GOBP_POSITIVE_REGULATION_OF_DNA_REPAIR	0.000131915	0.00123346	0.518848	0.406983	1.83438	98	Pnp Actl6a Ruvbl1 Hmgb1 Ube2v2 Brd8 Ino80d Phf10 Ruvbl2 Smchd1 Babam1 Rad51ap1 Uchl5 Wrap53 Arid1b Bcl7c Spidr Fus Brcc3 Mcrs1 Mrgbp Wdr48 Trim28 Ube2n Yeats4 Arid1a Smarcc1 Rif1 Pnkp Slf1 Morf4l2 Fam168a Rnf8 Ino80b
GOBP_DNA_BIOSYNTHETIC_PROCESS	0.000134045	0.00124538	0.518848	0.370847	1.75029	131	Gja1 Men1 Ddx39b Npm1 Hsp90aa1 Cdkn2d Aurkb Tinf2 Hnrnpd Cct3 Ccna2 Dnajc2 Trp53 Nvl Cct8 Cct5 Tfdp1 Cct7 Ctc1 Pml Rad50 Pole Ptges3 Parp10 Terf1 Nop10 Wrap53 Cct2 Nek2 Rfc5 Exosc10 Arrb2 Lig1 Gnl3l Atm Poli Telo2 Chek1 Polk Tcp1 Hnrnpa2b1 Gar1 Tk1 Nfatc1 Pam16 Jade3 Mcrs1 Rev3l Nhp2
GOBP_POSITIVE_REGULATION_OF_RESPONSE_TO_BIOTIC_STIMULUS	0.000133739	0.00124538	0.518848	-0.394737	-1.68486	207	Cadm1 Colec12 Rab7b Sash1 Tyrobp Cd36 Slc15a3 Cd300a Rbm47 App Syk Grn Ninj1 Trem2 Tifa Casp1 Rtn4 Lamp1 Cyba Unc93b1 Tlr13 Emilin2 Nagk Rftn1 Tbk1 Cd14 Btk Tnf Appl2 Mfhas1 Tnfaip3 Tlr4 Tlr7 Casp4 Alpk1 Lacc1 Naglu Pycard Sirt2 Cd180 Havcr2 Vav1 Rab34 Pik3ap1 Lyn Cd24a Slc15a4 Lamp2 Cd74 Spi1 Otulin Ripk2 Lgr4
GOBP_LIPID_MODIFICATION	0.00013598	0.00125933	0.518848	-0.474399	-1.85349	99	Pla2g7 Fabp3 Abcd3 Cyp4v3 Ilvbl Por Appl2 Hadha Sacm1l Cpt1a Inpp5a Ggta1 Pex2 Dgkz Plpp1 Mtm1 B4galnt1 Acadl Hsd17b4 Acaa1a Fig4 Acox1 Inpp4b Ocrl Acadm Decr1 Abcd2 Adipor1 Acat1 Abcd4 Mboat7 Acox3 Inpp5d Mtmr1 Acsl5 Akt1 Slc25a17 Irs2 Ivd Mapk14 Akt2 Gba Prkaa1 Inpp5k Nucb2 Acaa2 Mtmr2 Eci2 Samd1 Inppl1
GOBP_MRNA_CATABOLIC_PROCESS	0.000136555	0.00126064	0.518848	0.338268	1.66475	174	Carhsp1 Npm1 Xrn1 Lsm5 Rnps1 Apex1 Hnrnpd Ssb Cnot3 Rbm8a Gspt1 Myd88 Lsm2 Hnrnpa0 Syncrip Thrap3 Igf2bp1 Exosc5 Cnot2 Rbm38 Trim71 Pnpt1 Mov10 Pnrc2 Ptbp1 Zc3hav1 Exosc10 Lsm6 Cnot6 Eif3e Atm Smg6 Fus Khsrp Fxr1 Exosc8 Smg5 Pym1 Secisbp2 Fastkd2 Cnot7 Exosc7 Rbm24 Gtpbp1 Lsm1 Samd4b Casc3 Dcp2 Pum1 Smg8 Dicer1 Cnot1 Xrn2 Upf1 Lsm4 Pabpc1 Mrto4 Dhx36 Paip1 Rnasel Rbm10 Traf2 Magoh Pcid2 Ythdf1 Sm…
GOBP_MRNA_TRANSPORT	0.000137609	0.00126635	0.518848	0.423674	1.86803	91	Ddx39b Thoc1 Hnrnpa1 Alyref Nup88 Rbm8a Seh1l Srsf3 Nup133 Nup107 Igf2bp1 Pom121 Nup37 Ranbp17 Eny2 Nup62 Thoc5 Khsrp Xpo1 Srsf7 Ahctf1 Hnrnpa2b1 Bicd2 Ddx19a Nup54 Casc3 Peg10 Lrpprc Ndc1 Htt Slbp Cetn2 Magoh Pcid2 Hhex G3bp2 Nxt1 Aaas Ncbp2 Iws1 Ncbp1 Senp2 Ythdc1 Magohb Sarnp Nup160 Eif4a3 Nup155
GOBP_PROTEOGLYCAN_METABOLIC_PROCESS	0.000139593	0.00127928	0.518848	-0.623719	-2.01723	34	Igf1 Hexb Arsb Hexa Hs6st1 Dse Galns Btk B3gat3 Naglu Gusb Ctnnb1 Man1c1 Hpse Ext2 Hs2st1
GOBP_SKELETAL_SYSTEM_DEVELOPMENT	0.000139893	0.00127928	0.518848	-0.40086	-1.70308	192	Cadm1 Lgals3 Igf1 Fam20c Hexb Tyrobp Hexa Ninj1 Arid5b Gnaq Sh3pxd2b Dhrs3 Ptprc Eif2ak3 Ecm1 Serp1 Lrrk1 Ano6 Smad7 Por Atp7a Lipa Arid5a Tgfbr1 Sbds Zfand5 Sgpl1 Cfh Snx19 Map2k6 Sema4d Mef2c Myc Ctnnb1 Anxa6 Ppib Notch2 Snx10 Ext2 Gdf3 Fmn1 Smad5 Rai1 Acp2 Gnas Tifab
GOBP_APOPTOTIC_SIGNALING_PATHWAY	0.000144078	0.00130523	0.518848	-0.341016	-1.55283	400	Atf3 Lgals3 Igf1 Ctsl Fnip2 Pmp22 Ctss App Crip1 Lmna Cx3cr1 Trem2 Itga6 Gabarap Kitl Plaur Ptprc Hmox1 P2rx4 Pik3cb Eif2ak3 Dapk1 Bcl2a1b Cd44 Aldh2 Bcl2l11 Tnfrsf1b Erp29 Tnfsf12 Rffl Tnf Atp7a Bnip3l Serinc3 Psen2 Cd28 Tnfaip3 Mdm2 Tlr4 Tgfbr1 Gclm Sgpl1 Diablo Sh3glb1 Atpif1 Pycard Hspb1 Skil Hip1 Ndufa13 Myc Gskip Tmem109 Ctnnb1 Bag3 Ercc6 Sh3rf1 Anxa6 Arl6ip5 Foxo3 Grina Cd24a Gsk3b Fem1b C…
GOBP_LEUKOCYTE_PROLIFERATION	0.000143676	0.00130523	0.518848	-0.405377	-1.71641	185	Lgals3 Anxa1 Igf1 Csf1r Tyrobp Lilrb4a Cd300a Syk Cdkn2a Trem2 Malt1 Slfn2 Il6st Kitl Tcirg1 Ptprc Gpnmb Tnfrsf21 Slc11a1 Csf2rb Laptm5 Cd44 Vsir Nckap1l Tnfrsf1b Csf1 Tbk1 Elf4 Btk Lipa Cd28 Tlr4 Pycard Cd180 Havcr2 Fkbp1b Mef2c Myc Ctnnb1 Sh3rf1 Ifnar2 Scrib Lyn Cd24a Ppp3ca
GOBP_NEGATIVE_REGULATION_OF_VIRAL_GENOME_REPLICATION	0.000143918	0.00130523	0.518848	0.580808	2.02398	33	Bst2 Oasl1 Ifitm3 Ifih1 Isg15 Oasl2 Mphosph8 Oas1a Apobec3 Eif2ak2 Ifitm1 Zc3hav1 Banf1 Isg20 Srpk1 Trim6 Rsad2 Ifitm2 Trim28 Ilf3
GOBP_POSITIVE_REGULATION_OF_PHAGOCYTOSIS	0.000146706	0.00132161	0.518848	-0.612717	-2.07724	44	Lrp1 Cd36 Trem2 Sirpa Ptprc Cyba Slc11a1 Rab31 Abr Ano6 Nckap1l Btk Tnf Appl2 Pros1 Fcer1g Ptprj Fcgr3 Pycard Mertk Fcgr1 Stap1
GOBP_STEROID_METABOLIC_PROCESS	0.000146795	0.00132161	0.518848	-0.460482	-1.86335	117	Igf1 Soat1 Lrp1 Pmp22 Aplp2 App Npc2 Asah1 Apoc1 Egr1 Cln8 Npc1 Spp1 Abcd3 Abca1 Lima1 Cebpa Igf1r Por Tnf Lipa Apoe Tspo Sgpl1 Nr3c1 Hint2 Pex2 Acadl Cyb5r3 Hsd17b4 Acaa1a
GOBP_REGULATION_OF_CELL_PROJECTION_ORGANIZATION	0.000147457	0.00132347	0.518848	-0.347438	-1.57167	370	Serpine2 Lgals1 Lrp1 Arhgap24 Pmp22 Marcks Arsb App Grn Zeb2 Cacna1a Trem2 Itga6 Rtn4 Ccr5 Tanc2 Flna Coro1c Picalm Vim Cd44 Sgk1 Plxnc1 Rhog P2ry12 Fgf13 Igf1r Dtnbp1 Nptn Atp7a Rufy3 Sema5a Macf1 Golga4 Cfl1 Apoe Shtn1 Prex1 Mdm2 Dpysl2 Tgfbr1 Brk1 Evl Sema4d Sh3glb1 Dync1i2 Hspb1 Ifrd1 Adam10 Skil Cyfip1 Fkbp1b Adamts1 Wasf2 Rreb1 Cdc42 Iqgap1 Arap1 Stap1 Rab8b Dock11 Lyn Cd24a Ppp3ca Cln3 Fes…
GOBP_MICROTUBULE_CYTOSKELETON_ORGANIZATION	0.000150118	0.00134321	0.518848	0.279979	1.48364	354	Tubb4b Cdc20 Plk1 Aurka Cdk1 Prc1 Stil Nusap1 Tpx2 Ckap5 Ccnb1 Cenpe Npm1 Aspm Cdh5 Cep192 Kif2a Nuf2 Kat2a Ranbp1 Incenp Aurkb Enkd1 Kif11 Mdm1 Ppp1r35 Git1 Kif23 Bora Cep68 Rcc1 Cdca8 Gas8 Spdl1 Ncor1 Haus1 Dlg1 Ccdc88b Nde1 Ska2 Slc16a1 Sugt1 Kif18b Tubb5 Smc3 Kif18a Gapdh Racgap1 Nek2 Birc5 Cntrl Ninl Nup62 4933427D14Rik Cluap1 Sac3d1 Ccp110 Nudc Xpo1 Rnf4 Mecp2 Chek1 Rbm14 Slain2 Mapk8 Knstr…
GOBP_REGULATION_OF_ANATOMICAL_STRUCTURE_SIZE	0.000150851	0.00134562	0.518848	-0.371861	-1.63522	265	Lrp1 Atp2b1 Rasa1 Slc8a1 Gsn Pdgfb Rtn4 Cln8 Tmsb4x Ccr5 P2rx4 Picalm Scpep1 Ano6 Tbxas1 Capg Nckap1l Cotl1 Lamtor4 Arhgap18 Lima1 Fgf13 Tnf Atp7a Rufy3 Rap1gds1 Sema5a Macf1 Golga4 Capza2 Cfl1 Apoe Tmsb10 Shtn1 Prex1 Cyfip2 Wnk1 Gclm Brk1 Evl Atp13a2 Sema4d Clcn3 Pycard Ifrd1 Grb2 Cyfip1 Arpc5 Chmp3 Zdhhc21 Slc12a6 Cln3 Inf2 Bloc1s1 Gsk3b Ppp1r15a Wdr1 Prkg1 Ext2 Rac1 Borcs7 Fmn1 Gpx1 Ist1 Pak1 …
GOBP_INNATE_IMMUNE_RESPONSE_ACTIVATING_SIGNALING_PATHWAY	0.000156162	0.00138874	0.518848	-0.437309	-1.79465	142	Colec12 Rab7b Tyrobp Cd36 Slc15a3 Cd300a App Syk Ninj1 Trem2 Tifa Casp1 Rtn4 Cyba Unc93b1 Tlr13 Nagk Rftn1 Tbk1 Cd14 Btk Tnf Appl2 Mfhas1 Tnfaip3 Tlr4 Tlr7 Casp4 Alpk1 Lacc1 Naglu Pycard Sirt2 Havcr2 Pik3ap1 Lyn Slc15a4 Lamp2 Otulin Ripk2 Lgr4
GOBP_POSITIVE_REGULATION_OF_ENDOTHELIAL_CELL_MIGRATION	0.00015762	0.00139743	0.518848	-0.539144	-1.98543	63	Anxa1 Igf1 Sash1 Grn Anxa3 Pdgfb Hmox1 P2rx4 Pik3cb Lgmn Bcas3 Rin2 Sema5a Hdac9 Hspb1 Pik3cd Nus1 Pik3c2a
GOBP_PROTEIN_LOCALIZATION_TO_CELL_PERIPHERY	0.000161498	0.00142314	0.518848	-0.390449	-1.67238	211	Lgals3 Pid1 Lrp1 Fyb Camk2d Trem2 Epb41l2 Anxa2 Myo5a Flna Tspan33 Rab31 Picalm Rhog Fgf13 Tnf Nsf Sacm1l Fcer1g Macf1 Golga4 Ehd4 Wnk1 Lyplal1 Actb Adam10 Kif1b Rab34 S100a10 Rab8b Arl6ip5 Scrib Cltc Cln3 Snap23 Pkp2 Stx7 Gsk3b Ccdc88a Rac1 Frmd8 Pacs2 Rab7 Rhbdf2 Gga2 Atp1b3 Vamp8 Bcl2l1 Gak Epm2a Atp2c1 Gphn Ift80 Akt1 Arl3 Ramp1 Tmbim1 Gripap1 Itgb1 Efr3a Ttc7 Nbea Vamp2 Arl13b Rapgef2 Pias1 …
GOBP_PROTEIN_LOCALIZATION_TO_PLASMA_MEMBRANE	0.000161281	0.00142314	0.518848	-0.404698	-1.70848	178	Lgals3 Pid1 Lrp1 Fyb Camk2d Trem2 Anxa2 Myo5a Flna Tspan33 Rab31 Picalm Rhog Fgf13 Tnf Nsf Fcer1g Macf1 Golga4 Ehd4 Wnk1 Lyplal1 Actb Rab34 S100a10 Rab8b Arl6ip5 Scrib Cltc Cln3 Pkp2 Stx7 Ccdc88a Rac1 Frmd8 Pacs2 Rab7 Rhbdf2 Gga2 Atp1b3 Vamp8 Bcl2l1 Gak Epm2a Atp2c1 Akt1 Ramp1 Tmbim1 Gripap1 Itgb1 Efr3a Ttc7 Vamp2 Rapgef2 Stx4a Akt2 Inpp5k Pik3r1 Rap2a Ldlrap1 Tnfrsf1a Tspan14 Gga1 Ift20 Clasp2 L…
GOBP_MYELOID_CELL_ACTIVATION_INVOLVED_IN_IMMUNE_RESPONSE	0.000163163	0.00143347	0.518848	-0.5883	-2.09096	53	Tyrobp Lilrb4a Cd84 Cd300a Myo1f Syk Grn Trem2 Anxa3 Ptafr Hmox1 Abr Lat2 Btk Tnf Fcer1g Pikfyve Pycard Havcr2 Sphk2 Lyn Snap23 Fes Spi1 Milr1
GOBP_NEGATIVE_REGULATION_OF_PEPTIDYL_TYROSINE_PHOSPHORYLATION	0.000164786	0.00144337	0.518848	-0.64028	-2.04013	32	Igf1 Lilrb4a Cd300a Cbl Ptprc Lrrk1 Dusp22 Psen2 Mvp Sema4d Socs4
GOBP_REGULATION_OF_LIPID_BIOSYNTHETIC_PROCESS	0.00016877	0.00147382	0.518848	-0.48947	-1.89494	91	Anxa1 Igf1 Fabp5 Asah1 Apoc1 Egr1 Pdgfb Fabp3 Atg7 Igf1r Por Tnf Elovl5 Idh1 Apoe Tspo Nr3c1 Pex2 Sirt2 Abhd6 Abca3 Acadl Sphk2
GOBP_POSITIVE_REGULATION_OF_STEROL_TRANSPORT	0.000173067	0.00150682	0.518848	-0.736127	-2.05997	18	Lrp1 Eepd1 Trem2 Anxa2 Abca1 Pltp Apoe Abca3
GOBP_SMOOTH_MUSCLE_CELL_PROLIFERATION	0.000174225	0.00151238	0.518848	-0.460324	-1.83915	112	Igf1 Id2 C3ar1 Camk2d Egr1 Pdgfb Gnaq Ptafr Hmox1 Cyba Ctnnbip1 Igf1r Tnf Gna12 Apoe Tnfaip3 Mdm2 Tlr4 Mef2c Adamts1 Myc Ctnnb1 Hpgd Efemp2 Hbegf Gsk3b Prkg1 Gna13 Jak2 Klf4 Trib1 Gnai2 Pak1 Il18
GOBP_MACROPHAGE_ACTIVATION	0.000175499	0.0015189	0.518848	-0.557394	-2.00957	57	Gpr137b Csf1r Tyrobp Tmem106a Cd84 App Syk Grn Cx3cr1 Trem2 Casp1 Slc11a1 Cebpa Tnf Mfhas1 Tlr4 Naglu Havcr2 Stap1 Snhg20 Ifngr2 Ctsc Jak2
GOBP_ERBB_SIGNALING_PATHWAY	0.000179087	0.00154536	0.518848	-0.537609	-1.97074	62	Cadm1 Cbl Rtn4 Plaur Lgmn Bcar3 Dusp3 Psen2 Ptprj Mvp Snx5 Hip1 Grb2 Socs4 Gab1 Iqgap1 Hbegf Ccdc88a Rab7 Rhbdf2
GOBP_NEGATIVE_REGULATION_OF_DNA_BIOSYNTHETIC_PROCESS	0.000180848	0.00155593	0.518848	0.589438	1.99139	28	Gja1 Men1 Tinf2 Dnajc2 Trp53 Ctc1 Pml Terf1 Exosc10 Gnl3l Chek1 Mcrs1 Ahr Dcp2 Pot1b
GOBP_CELL_GROWTH	0.000186666	0.00159187	0.518848	-0.364812	-1.61286	278	Cadm1 Igf1 Serpine2 Slc23a2 Lrp1 Csf1r Camk2d App Cdkn2a Zeb2 Sdcbp Rtn4 Raph1 Ccr5 Dcbld2 Cyba Ncoa3 Csf2rb Picalm Cd44 Sgk1 Smad7 Lamtor1 Sesn1 Fgf13 Spg11 Rufy3 Sema5a Macf1 Golga4 Cfl1 Apoe Shtn1 Supv3l1 Ptprj Cyfip2 Tgfbr1 Nr3c1 N6amt1 Sema4d Sh3glb1 Ifrd1 Adam10 Cyfip1 Ndufa13 Sphk2 Ctnnb1 Cdc42 Iqgap1 Impact
GOBP_REGULATION_OF_MITOTIC_NUCLEAR_DIVISION	0.000186425	0.00159187	0.518848	0.427311	1.8441	78	Cdc20 Plk1 Ube2c Nusap1 Ccnb1 Cenpe Cdca2 Cep192 Nuf2 Incenp Kntc1 Aurkb Spc24 Bora Rcc1 Cdca8 Igf2 Spdl1 Bub1 Rad21 Mki67 Trip13 Bub3 Bub1b Birc5 Nup62 Insr Atm Chek1 Anapc7 Spc25 Nme6 Mad2l1 Cul7 Ndc80 Mad1l1
GOBP_REGULATION_OF_PROTEIN_LOCALIZATION_TO_PLASMA_MEMBRANE	0.000186652	0.00159187	0.518848	-0.520672	-1.95989	70	Lgals3 Pid1 Lrp1 Camk2d Trem2 Myo5a Picalm Rhog Tnf Wnk1 Lyplal1 Actb Cltc Cln3 Stx7 Vamp8 Bcl2l1 Epm2a Atp2c1 Akt1 Tmbim1 Gripap1 Itgb1
GOBP_REGULATION_OF_GTPASE_ACTIVITY	0.000187674	0.00159578	0.518848	-0.394075	-1.67562	196	Gpr137b Rgs1 Arhgap24 Dock10 Rasa1 Rgs10 Cpeb2 Pkp4 Tns3 Itga6 Gmip Coro1c Abr Picalm Adap2 Plxnc1 Bcar3 Rhog Rasgrp3 Tbc1d20 Vav2 Rap1gds1 Arhgap25 Prex1 Wnk1 Tbc1d9 Trappc6b Myo9b Sema4d Pycard Ccl9 Trappc6a Rgl1 Mapre2 Tbc1d22a Vav1 Iqgap1 Arap1 S100a10 Scrib Dock11 Stmn1 Plxna2 Wdr41 Arhgap17 Gsk3b Prkg1 Asap1 Lrch1 Map4k4 Arhgap9 Gnas Icam1 Adap1 Ric1 Tax1bp3 Dvl2 Tbc1d2b Rsu1 Plxnb2 Tbc1d12…
GOBP_NEGATIVE_REGULATION_OF_CELL_CELL_ADHESION	0.000190463	0.00161477	0.518848	-0.487836	-1.90442	97	Lgals3 Anxa1 Serpine2 Lilrb4a Cd300a Cdkn2a Gpnmb Tnfrsf21 Laptm5 Cd44 Cd9 Vsir Socs6 Nckap1l Smad7 Dusp3 Dusp22 Tnfaip3 Wnk1 Tnfaip8l2 Hspb1 Havcr2 Zfp703 Scrib Cd24a Prkg1 Cd74 Jak2 Spi1 Klf4
GOBP_MONONUCLEAR_CELL_MIGRATION	0.000191272	0.00161626	0.518848	-0.485916	-1.89368	98	Cadm1 Lgals3 Anxa1 C3ar1 Csf1r Pla2g7 App Ninj1 Cx3cr1 Pdgfb Sirpa Ecm1 Ano6 Lgmn Csf1 Ptpro Ptprj Wnk1 Myo9b Pycard Adam10 Ccl9 Dusp1 Cdc42 Lyn Mospd2 Spi1 Lrch1 Calr Icam1 Aif1 Abl2 Mia3 Mapk3 Akirin1 Akt1 Gpr183 Ccr1 Plec S1pr1 Msn Ptk2b Slc8b1 Crk Adam17 Cklf Fadd Stk39 Gba
GOBP_REACTIVE_NITROGEN_SPECIES_METABOLIC_PROCESS	0.000192306	0.00161626	0.518848	-0.558558	-1.93162	47	Igf1 Tmem106a Cd36 App Cx3cr1 Sirpa P2rx4 Gla Por Tnf Tlr4 Tspo Cyb5r3 Jak2 Rac1 Klf4 Mapk9 Icam1 Klf2 Aif1
GOBP_REGULATION_OF_HOMOTYPIC_CELL_CELL_ADHESION	0.00019224	0.00161626	0.518848	-0.7048	-2.05257	21	Serpine2 Lgals1 Syk Plaur Cd9 Emilin2 Zfp703 Lyn Cd24a Prkg1 Jak2 Jak1 Sh2b3
GOBP_MACROPHAGE_MIGRATION	0.000193569	0.00162219	0.518848	-0.605118	-2.00751	39	Lgals3 C3ar1 Csf1r Ninj1 Cx3cr1 Trem2 Rtn4 P2rx4 Abr Cd9 P2ry12 Csf1 Ptprj B4galt1 Myo9b
GOBP_REGULATION_OF_MEMBRANE_POTENTIAL	0.000198953	0.00166252	0.518848	-0.429515	-1.77363	148	Pid1 Pmp22 Ucp2 Atxn1 Cd36 Grik3 Camk2d App Cdkn2a Slc8a1 Cacna1a Trem2 Casp1 Kcnk13 Gnaq P2rx4 Flna Ano6 Smad7 Fgf13 Tnf Bnip3l Lipa Shtn1 Tspo Gclm Atpif1 Fkbp1b Mef2c Calm3 Myc Arl6ip5 Ppp3ca Cln3 Pkp2 Ctns Gsk3b Wdr1
GOBP_NEGATIVE_REGULATION_OF_ANTIGEN_RECEPTOR_MEDIATED_SIGNALING_PATHWAY	0.000199584	0.00166301	0.518848	-0.732315	-2.0493	18	Lgals3 Lilrb4a Cd300a Laptm5 Dusp3 Dusp22 Ptprj Dgkz Phpt1 Lpxn Plcl2
GOBP_RNA_CATABOLIC_PROCESS	0.00020123	0.00167193	0.518848	0.313549	1.57863	209	Carhsp1 Npm1 Xrn1 Lsm5 Rnps1 Apex1 Hnrnpd Ssb Cnot3 Rbm8a Gspt1 Myd88 Lsm2 Fen1 Hnrnpa0 Syncrip Mettl1 Thrap3 Igf2bp1 Exosc5 Cnot2 Rbm38 Trim71 Pnpt1 Mov10 Pnrc2 Rnaseh2b Ptbp1 Zc3hav1 Lin28b Exosc10 Lsm6 Cnot6 Zc3h18 Eif3e Atm Smg6 Fus Isg20 Khsrp Fxr1 Ddx49 Exosc8 Smg5 Pym1 Secisbp2 Fastkd2 Cnot7 Exosc7 Rbm24 Gtpbp1 Lsm1 Samd4b Casc3 Lrpprc Exosc1 Dcp2 Pum1 Smg8 Dicer1 Ang Cnot1 Xrn2 Upf1 Zpr1 …
GOBP_POSITIVE_REGULATION_OF_INFLAMMATORY_RESPONSE	0.000203169	0.00168324	0.518848	-0.51946	-1.95533	70	Lgals1 Csf1r Ctss App Grn Ninj1 Lpl Trem2 Casp1 Ccr5 Tnfrsf11a Ddt Cebpa Btk Tnf Fcer1g Cd28 Tlr4 Casp4 Fcgr3 Pycard Fcgr1 Stap1 Cd24a
GOBP_LYMPHOCYTE_ACTIVATION_INVOLVED_IN_IMMUNE_RESPONSE	0.000206465	0.00170569	0.518848	-0.464402	-1.84201	108	Lgals3 Anxa1 Lgals1 Lilrb4a Dock10 Gadd45g Malt1 Slfn2 Ptprc Apbb1ip Lamp1 Slc11a1 Nckap1l Smad7 Fcgr4 Clec4d Atp7a Fcer1g Psen2 Cd28 Tnfaip3 Tlr4 Cd180 Havcr2 Irf8 Dock11 Slc15a4 Notch2 Cd74 Spi1 Ripk2
GOBP_TRNA_METABOLIC_PROCESS	0.000208573	0.00171822	0.518848	0.359513	1.71569	140	Rpusd4 Pop5 Polr3e Ssb Dalrd3 Mettl1 Sars Farsa Qtrt1 Urm1 Trmt10b Pnpt1 Elp4 Ctu2 Kti12 Exosc10 Yrdc Lsm6 Ddx1 Rars Rpp30 Trmt13 Yars2 Aars Polr2f Cars Exosc8 Pus7 Rars2 Lars Thumpd1 Iars Exosc7 Nars Dtd2 Yars Polr3d Thg1l Mettl6 Tsen15 Tsen2 Thada Trub2 Nsun4 Ang Qars Trmt11 Osgep Trmt61a Mettl2 Tsen34 Pus10
GOBP_REGULATION_OF_HEMOPOIESIS	0.00020918	0.00171835	0.518848	-0.381911	-1.66533	243	Anxa1 Gpr137b Rab7b Id2 Mafb Csf1r Tyrobp Lilrb4a Fos Syk Cdkn2a Ninj1 Trem2 Malt1 Kitl Ptprc Csf3r Mitf Atg7 Cd44 Itpkb Sox4 Vsir Nckap1l Smad7 Ctnnbip1 Cebpa Csf1 Tnf Cd28 C1qc Cd83 Actb Hspb1 Ccl9 Mef2c Myc Ctnnb1 Sh3rf1 Foxo3 Zmiz1 Lyn Cd24a Brpf1 Ppp3ca Fes Cnot4 Gsk3b Notch2 Inpp4b Cd74 Spi1 Tmem176b Ripk2 Nfam1 Trib1 Rbp1 Klf10 Gnas Ap3b1 Tmem64 Il18 Sh2b3 Prelid1
GOBP_T_CELL_PROLIFERATION	0.000211155	0.00172969	0.518848	-0.448864	-1.82177	121	Lgals3 Anxa1 Igf1 Lilrb4a Syk Cdkn2a Malt1 Slfn2 Il6st Kitl Ptprc Gpnmb Tnfrsf21 Slc11a1 Laptm5 Cd44 Vsir Nckap1l Tnfrsf1b Elf4 Lipa Cd28 Pycard Havcr2 Fkbp1b Myc Ctnnb1 Sh3rf1 Ifnar2 Scrib Cd24a Ppp3ca
GOBP_POSITIVE_REGULATION_OF_INTERLEUKIN_6_PRODUCTION	0.000212983	0.00173976	0.518848	-0.563126	-2.02211	55	Rab7b Tyrobp Tmem106a Cd36 App Syk Lpl Ptafr Ccr5 Cyba Laptm5 Unc93b1 Btk Tnf Fcer1g Arid5a Tlr4 Tlr7 Pycard
GOBP_LEUKOCYTE_ACTIVATION_INVOLVED_IN_INFLAMMATORY_RESPONSE	0.000213798	0.00174153	0.518848	-0.658187	-1.99612	26	Csf1r Tyrobp App Grn Cx3cr1 Trem2 Casp1 Tnf Tlr4 Naglu Stap1 Ifngr2 Ctsc Jak2 C1qa Aif1 Tlr1
GOBP_NEGATIVE_REGULATION_OF_WOUND_HEALING	0.000216407	0.00175786	0.518848	-0.690858	-2.08484	25	Serpine2 Anxa5 Plau Pdgfb Plaur Anxa2 Cd9 Tnf Pros1 Apoe
GOBP_RESPONSE_TO_EXTRACELLULAR_STIMULUS	0.000217296	0.00176016	0.518848	-0.379761	-1.63314	216	Atf3 Lilrb4a Gatm Fos Arsb Zeb2 Lpl Itga6 Gabarap Ptprc Cd68 Eif2ak3 Cpeb4 Atg7 Plin2 Spp1 Bcas3 Lamtor1 Sesn1 Map1lc3b Appl2 Fnip1 Lipa Apoe Agl Rmi1 Glul Cfh Rragc Sh3glb1 Pex2 Sirt2 Nenf Acaa1a Ercc6 Pik3c2a Impact Foxo3 Noct Fes Vps41 Lamp2 Hspa5 Gdf3 Acadm Rbp1 Tfeb Pld1 Klf10
GOBP_BONE_REMODELING	0.000220025	0.00177604	0.518848	-0.554961	-1.91918	47	Gpr137b Csf1r Ctss Syk Tns3 Tcirg1 Trf Mitf Lrrk1 Spp1 Tnfrsf11a Fcgr4 Tpp1 Ctnnb1 Plekhm1 Gsk3b Notch2 Inpp4b Snx10 Rac1 Lgr4 Rab7 Itgav
GOBP_REGULATION_OF_LEUKOCYTE_MEDIATED_IMMUNITY	0.000220478	0.00177604	0.518848	-0.45148	-1.808	113	Cadm1 Tyrobp Lilrb4a Cd84 Cd300a Syk Cx3cr1 Trem2 Malt1 Ptafr Ptprc Hmox1 Lamp1 Abr Vsir Nckap1l Smad7 Tnfrsf1b Btk Dusp22 Tnf Fcer1g Cd28 Arid5a Tlr4 Fcgr3 Havcr2 Vav1 Fcgr1 Sphk2 Stap1 Lyn Cd24a Fes Stx7 Slc15a4
GOBP_DEVELOPMENTAL_MATURATION	0.000225773	0.00178896	0.518848	-0.428847	-1.76541	144	Igf1 Ctsl Id2 Fam20c Pmp22 Cd63 App Cx3cr1 Cacna1a Pdgfb Gnaq Myo5a Atp6v1a Atp6v1c1 Picalm Ano6 Atp6v0a1 Cebpa Btk Atp6v1b2 Psen2 Snx19 Sema4d Clcn3 Atp6v1f Sirt2 Ctnnb1 Atp6v1e1 Foxo3 Rab32 Gsk3b Fem1b Snx10 Rac1 L3mbtl3 Atp6v1g1 Atp6v1h
GOBP_NEGATIVE_REGULATION_OF_MITOTIC_CELL_CYCLE	0.000223969	0.00178896	0.518848	0.338834	1.6585	163	Cdc20 Plk1 Cdk1 Stil Ccnb1 Cenpe Cep192 Nuf2 Incenp Kntc1 Aurkb Spc24 Cdca8 Spdl1 Bub1 Rad21 Trp53 Dlg1 Trip13 Pml Nbn Bub3 Babam1 Rad50 Rbm38 Nabp2 Ticrr Fbxo7 Bub1b Birc5 Ezh2 Sde2 Atm Orc1 Ctdspl Chek1 Brcc3 Spc25 Nae1 Nme6 Ythdc2 Ier3 Mad2l1 Crlf3 Ndc80 Mad1l1 Bcl2 Zfp830 Kank2 Rfwd3 Chfr Apc Cdk5rap2 Pcid2 Rad17 Dync1li1 Zfp207 Prmt2 Rad9a Aven Tom1l2 Rpa2 Btg2 Psmg2 Brd7
GOBP_POSITIVE_REGULATION_OF_CHROMOSOME_SEPARATION	0.000223736	0.00178896	0.518848	0.61993	2.06291	27	Cdc20 Ube2c Smc4 Cenpe Smc2 Incenp Aurkb Cdca8 Ncapg Birc5 Anapc7 Ncapd3 Ncapg2 Ncapd2 Mad1l1
GOBP_POSITIVE_REGULATION_OF_SMOOTH_MUSCLE_CELL_PROLIFERATION	0.00022531	0.00178896	0.518848	-0.497195	-1.87795	73	Igf1 Id2 C3ar1 Camk2d Egr1 Pdgfb Gnaq Ptafr Hmox1 Cyba Igf1r Tnf Mdm2 Tlr4 Adamts1 Myc Hpgd Hbegf Gsk3b Jak2 Gnai2 Pak1 Il18 Aif1 Nqo2
GOBP_REGULATION_OF_MAST_CELL_ACTIVATION_INVOLVED_IN_IMMUNE_RESPONSE	0.000225464	0.00178896	0.518848	-0.729537	-2.10877	20	Lilrb4a Cd84 Cd300a Syk Hmox1 Fcer1g Sphk2 Lyn Fes
GOBP_REGULATION_OF_PROTEIN_MATURATION	0.000225534	0.00178896	0.518848	-0.615305	-2.00689	35	Serpine2 Plau Plgrkt Gsn Plaur Sox4 Mdm2 Ctsz S100a10 Cln3 Furin Ppp1r15a
GOBP_VASCULATURE_DEVELOPMENT	0.000229518	0.00181369	0.518848	-0.343298	-1.55298	373	Lgals3 Anxa1 Igf1 C3ar1 Sash1 Lrp1 Arhgap24 Plau Rasa1 Syk Grn Ninj1 Cx3cr1 S100a1 Egr1 Anxa3 Pdgfb Rtn4 Anxa2 Rnh1 Hmox1 Flna Pik3cb Eif2ak3 Ecm1 Gla Hs6st1 Sox4 Vps4b Emilin2 Bcas3 Smad7 Actg1 Tnfsf12 Rin2 Vav2 Tnf Myo1e Atp7a Spred1 Sema5a Lipa Apoe Mdm2 Ptprj Glul Wnk1 Tgfbr1 B4galt1 Zfand5 Sgpl1 Cfh Hdac9 Naglu Hspb1 Pik3cd Adam10 Mef2c Adamts1 Nus1 Wasf2 Gab1 Sphk2 Ctnnb1 Cdc42 Pik3c2a Zmiz…
GOBP_REGULATION_OF_LEUKOCYTE_MIGRATION	0.000234519	0.00184819	0.518848	-0.452552	-1.83127	117	Lgals3 Anxa1 C3ar1 Csf1r Cd300a Pla2g7 Myo1f App Ninj1 Cx3cr1 Trem2 Kitl Rtn4 Ptafr P2rx4 Ecm1 Abr Ano6 Cd9 Lgmn Nckap1l P2ry12 Csf1 Mpp1 Ptprj Wnk1 Pycard Adam10 Dusp1 Stap1 Lyn Mospd2 Cd74 Rac1 Spi1
GOBP_PHOSPHOLIPID_METABOLIC_PROCESS	0.000235627	0.0018519	0.518848	-0.394445	-1.67773	193	Hexb Pla2g7 Fabp5 Abhd12 Apoc1 Pdgfb Cln8 Pik3cb Fabp3 Itpkb Sgms1 Socs6 Pitpnc1 Hadha Sacm1l Idh1 Pikfyve Inpp5a Serinc1 Sh3glb1 Dgkz Pik3cd Plpp1 Mtm1 Abhd6 Abca3 Socs4 Nus1 Sphk2 Pik3c2a Agpat5 Pi4ka Cln3 Cept1 Fig4 Gde1 Inpp4b Ocrl Inpp4a Bscl2 Pnpla7 Pld1 Plbd2 Pi4k2a Abhd5 Mboat7 Abhd4 Gpcpd1 Inpp5d Pip5k1c Mtmr1 Pnpla8 Plek Acsl5 Dnajc19 Dpm2 Sptlc2 Lpgat1 Abhd16a Arf1 Ttc7 Plcg2 Pnpla6 Pg…
GOBP_REGULATION_OF_LYMPHOCYTE_ACTIVATION	0.000238396	0.00186862	0.518848	-0.36862	-1.6124	251	Lgals3 Anxa1 Igf1 Id2 Lgals1 Csf1r Tyrobp Lilrb4a Cd300a Syk Cdkn2a Malt1 Il6st Sh3kbp1 Kitl Sirpa Ptprc Gpnmb Lamp1 Tnfrsf21 Laptm5 Cd44 Itpkb Sox4 Vsir Socs6 Nckap1l Smad7 Tnfrsf1b Dusp3 Btk Dusp22 Cd28 Tnfaip3 Tlr4 Tnfaip8l2 Cd83 Pycard Actb Hspb1 Havcr2 Mef2c Mertk Ctnnb1 Sh3rf1 Zmiz1 Scrib Lyn Cd24a Ppp3ca
GOBP_NEGATIVE_REGULATION_OF_ERBB_SIGNALING_PATHWAY	0.00024037	0.00187903	0.518848	-0.72821	-2.10493	20	Cadm1 Cbl Lgmn Dusp3 Psen2 Ptprj Mvp Snx5 Socs4
GOBP_REGULATION_OF_KINASE_ACTIVITY	0.00024344	0.00189792	0.518848	-0.345037	-1.55757	363	Igf1 Osbpl8 Sash1 Csf1r Pmp22 Lilrb4a Marcks Cd300a Aplp2 Gadd45b App Syk Cdkn2a Gadd45g Ccny Zeb2 Slc8a1 Trem2 Malt1 Egr1 Cbl Kitl Pdgfb Gnaq Wdr91 Ptprc Pik3cb Slc11a1 Taok3 Coro1c Fgd4 Cab39 Tnfrsf11a Pkib Erp29 Dusp3 Csf1 Igf1r Dtnbp1 Dusp22 Tnf Spred1 Psen2 Apoe Ptpro Tnfaip3 Tlr4 Ptprj Nrbf2 Wnk1 Mvp Map2k6 Sh3glb1 Rap2b Pycard Actb Dgkz Hspb1 Dusp1 Socs4 Mef2c Mertk Gskip Gab1 Iqgap1 Ccnh …
GOBP_GLYCEROPHOSPHOLIPID_METABOLIC_PROCESS	0.000246498	0.00191662	0.498493	-0.423139	-1.75615	153	Pla2g7 Fabp5 Abhd12 Apoc1 Pdgfb Pik3cb Fabp3 Itpkb Socs6 Pitpnc1 Hadha Sacm1l Pikfyve Inpp5a Serinc1 Sh3glb1 Dgkz Pik3cd Mtm1 Abhd6 Abca3 Socs4 Pik3c2a Agpat5 Pi4ka Cln3 Cept1 Fig4 Inpp4b Ocrl Inpp4a Bscl2 Pnpla7 Pld1 Pi4k2a Abhd5 Mboat7 Abhd4 Gpcpd1 Inpp5d Pip5k1c Mtmr1 Pnpla8 Plek Dnajc19 Dpm2 Lpgat1 Abhd16a Ttc7 Plcg2 Pnpla6 Pgap1
GOBP_INNATE_IMMUNE_RESPONSE	0.000250076	0.00193925	0.498493	-0.329153	-1.51364	456	Cadm1 Lgals3 Anxa1 Colec12 Rab7b Csf1r Tyrobp Tmem106a Cd36 Slc15a3 Cd84 Cd300a Myo1f Rbm47 App Syk Clec4a2 Grn Ninj1 Cx3cr1 Msrb1 Trem2 Malt1 Gsn Tifa Casp1 Pld3 Sirpa Rab20 Rtn4 Lamp1 Cyba Ifnar1 Slc11a1 Unc93b1 Dapk1 Tlr13 Vim Naip6 C1qb Capg Nagk Fcgr4 Actg1 Plekhm2 Rftn1 Csf1 Tbk1 Cd14 Btk Tnf Clec4d Trim35 Appl2 Fcer1g Mfhas1 Serinc3 Apoe Tnfaip3 Arid5a C1qc Tlr4 Tlr7 Casp4 Mpeg1 Alpk1 Evl …
GOBP_REGULATION_OF_CELLULAR_COMPONENT_SIZE	0.000252964	0.00194609	0.498493	-0.38577	-1.65548	213	Lrp1 Rasa1 Gsn Rtn4 Cln8 Tmsb4x Ccr5 Picalm Ano6 Capg Nckap1l Cotl1 Lamtor4 Arhgap18 Lima1 Fgf13 Atp7a Rufy3 Sema5a Macf1 Golga4 Capza2 Cfl1 Apoe Tmsb10 Shtn1 Prex1 Cyfip2 Wnk1 Brk1 Evl Atp13a2 Sema4d Clcn3 Pycard Ifrd1 Grb2 Cyfip1 Arpc5 Chmp3 Slc12a6 Cln3 Inf2 Bloc1s1 Gsk3b Ppp1r15a Wdr1 Rac1 Borcs7 Fmn1 Ist1 Pak1 Icam1 Map3k1 Lamtor5 Rnf6 Dip2b Slc12a9 Plek Akt1 Sema3c Dstn Hax1 Hp1bp3 Twf1 Cre…
GOBP_REGULATION_OF_DNA_TEMPLATED_TRANSCRIPTION_IN_RESPONSE_TO_STRESS	0.000252786	0.00194609	0.498493	-0.632422	-1.96799	29	Atf3 Cd36 Egr1 Hmox1 Eif2ak3
GOBP_RESPONSE_TO_INORGANIC_SUBSTANCE	0.000252947	0.00194609	0.498493	-0.372176	-1.60992	229	Anxa1 Id2 Anxa5 Ank Ucp2 Apobec1 Gatm Cd36 Fos App Mt1 Cdkn2a Crip1 Asph Gsn Slc40a1 Tcirg1 Sirpa Hmox1 Npc1 P2rx4 Trf Slc11a1 Atg7 Itpkb Lgmn Cebpa Atp7a Cfl1 Tnfaip3 Wnk1 Atp13a2 Mef2c Calm3 Ercc6 Iqgap1 Mpo Ppp3ca mt-Cytb Ahcyl1 Ggh Gsk3b Glud1 Mcoln1 Mapk9 Cflar Pef1 Itgav Cuta Prdx1 Gpx1 Tuba1a Slc25a24 Fosb Khk Ttn Ddi2 Mef2a Casp6 Mapk3 Calm1 Vps54 Gphn Akt1 Aco1 Creb1 Plec Egln1 Adcy7 Plc…
GOBP_PROTEIN_LOCALIZATION_TO_LYSOSOME	0.000266485	0.0020447	0.498493	-0.599683	-2.02007	41	Gpr137b Rtn4 Laptm5 Lamtor4 Lamtor1 Gnptab Atp13a2 Snx16 Rragc Lmbrd1 Ncoa4 Glmp Lamp2 Rab7 M6pr Ap3b1 Lamtor5 Gcc2 Sort1 Vps54 Akt1 Vps53
GOBP_DEVELOPMENTAL_GROWTH_INVOLVED_IN_MORPHOGENESIS	0.000272404	0.00208461	0.498493	-0.434832	-1.77045	130	Cadm1 Slc23a2 Lrp1 Csf1r App Zeb2 Rtn4 Raph1 Ccr5 Picalm Fgf13 Spg11 Csf1 Rufy3 Sema5a Macf1 Golga4 Cfl1 Apoe Lzts2 Shtn1 Cyfip2 Sema4d Sh3glb1 Ifrd1 Cyfip1 Ctnnb1 Iqgap1 Impact Gsk3b Prkg1 Smo Ptk7 Fmn1 Ist1 Pak1 Rnf6 Dip2b
GOBP_CARBOHYDRATE_DERIVATIVE_CATABOLIC_PROCESS	0.000275045	0.0020993	0.498493	-0.494261	-1.87834	81	Ctsl Entpd1 Hexb Psap Arsb Cst3 Hexa Gns Gla Amdhd2 Cd44 Nagk Nt5c2 Gnpda1 Fuca1 Manba Npl Galc Galns Btk Naglu Gusb Man1c1 Gnpda2 Hpse Renbp Neu1 Nudt16 Edem1 Fuca2 Acat1 Edem3
GOBP_REGULATION_OF_EXTRINSIC_APOPTOTIC_SIGNALING_PATHWAY	0.000280091	0.00213221	0.498493	-0.48196	-1.88148	97	Atf3 Lgals3 Igf1 App Lmna Itga6 Ptprc Hmox1 Rffl Tnf Psen2 Tnfaip3 Tlr4 Tgfbr1 Gclm Pycard Skil Sh3rf1 Gsk3b Fem1b Eya3 Cflar Itgav Gpx1 Icam1 Pea15a Mcl1 Dapk3 Tgfb2 Stk3 Bcl2l1
GOBP_INTERFERON_MEDIATED_SIGNALING_PATHWAY	0.000282298	0.0021434	0.498493	0.48651	1.92904	51	Irf7 Stat1 Ifitm3 Ifih1 Isg15 Parp14 Irgm1 Adar Sin3a Parp9 Myd88 Stat2 Trp53 Igtp Oas1a Ifitm1 Cactin Med1 Trim56 Ttll12 Trim6 Cnot7 Samhd1 Irf1
GOBP_NEGATIVE_REGULATION_OF_PROTEIN_TYROSINE_KINASE_ACTIVITY	0.000284674	0.0021473	0.498493	-0.739673	-2.00177	16	Lilrb4a Cbl Ptprc Dusp22 Psen2 Mvp Socs4
GOBP_POSITIVE_REGULATION_OF_CELL_ACTIVATION	0.000284052	0.0021473	0.498493	-0.391379	-1.6628	192	Anxa1 Igf1 Lgals1 Csf1r Tyrobp Lilrb4a Syk Trem2 Malt1 Il6st Sh3kbp1 Kitl Pdgfb Sirpa Ptafr Ptprc Lamp1 Flna Itpkb Sox4 Vsir Nckap1l Cebpa Btk Tnf Clec4d Fcer1g Cd28 Tlr4 Ptprj Cd300lb Cd83 Pycard Actb Havcr2 Mef2c Sphk2 Stap1 Zmiz1 Cd24a Ppp3ca Cd74 Ctsc Jak2 Spi1 Ripk2 Smo
GOBP_REGULATION_OF_NUCLEASE_ACTIVITY	0.000285026	0.0021473	0.498493	0.735763	2.11808	15	Oasl1 Hmgb2 Hmgb1 Oasl2 Npm1 Oas1a Abce1 Terf1
GOBP_REGULATION_OF_EXOCYTOSIS	0.000286493	0.00215277	0.498493	-0.481789	-1.88081	97	Anxa1 Cd84 Cd300a Syk Cacna1a Sdcbp Ptafr Anxa2 Myo5a Hmox1 Lamp1 Abr Vps4b Nckap1l Dtnbp1 Nsf Fcer1g Snap29 Atp13a2 Sphk2 S100a10 Rab8b Lyn Snap23 Fes Wdr41 Spi1 Rab7 Gnai2
GOBP_MITOTIC_METAPHASE_CHROMOSOME_ALIGNMENT	0.000291655	0.00218591	0.498493	0.490535	1.93385	50	Ccnb1 Cenpe Nuf2 Incenp Aurkb Cdca8 Spdl1 Seh1l Kif18a Birc5 Nup62 Cdca5 Cenpc1 Rrs1 Nudc Chmp4b Chmp7 Ndc80 Mad1l1 Kif22
GOBP_POSITIVE_REGULATION_OF_PHOSPHATIDYLINOSITOL_3_KINASE_PROTEIN_KINASE_B_SIGNAL_TRANSDUCTION	0.000298199	0.00222921	0.498493	-0.483977	-1.86101	85	Igf1 Osbpl8 Csf1r Cx3cr1 Trem2 Cbl Pdgfb Rtn4 P2rx4 Pik3cb P2ry12 Igf1r Vav2 Tnf Sema5a Mfhas1 Cd28 Ptprj Tgfbr1 Sema4d Pik3cd Cdc42 Pik3ap1 Hpse Hbegf Jak2 Rac1 Gpx1 Il18 Extl3 Tgfb2 Stk3
GOBP_POSITIVE_REGULATION_OF_CELL_GROWTH	0.000301666	0.00224935	0.498493	-0.458756	-1.81963	106	Igf1 Slc23a2 Lrp1 Sdcbp Cyba Ncoa3 Picalm Sgk1 Smad7 Rufy3 Sema5a Macf1 Golga4 Cfl1 Apoe Shtn1 Supv3l1 Tgfbr1 Nr3c1 N6amt1 Sema4d Sh3glb1 Adam10 Cyfip1 Cdc42 Hbegf Gsk3b
GOBP_ENDOTHELIAL_CELL_MIGRATION	0.000319733	0.00237796	0.498493	-0.440047	-1.78061	118	Anxa1 Igf1 Sash1 Grn Zeb2 Tns3 Anxa3 Pdgfb Hmox1 P2rx4 Pik3cb Lgmn Bcas3 Rin2 Tnf Spred1 Sema5a Apoe Glul Tgfbr1 Hdac9 Hspb1 Pik3cd Mef2c Nus1 Gipc1 Pik3c2a Plekhg5 Cln3 Rac1 Klf4 Itgav Lpxn Gpx1 Calr
GOBP_BLOOD_VESSEL_MORPHOGENESIS	0.00032353	0.00238788	0.498493	-0.352288	-1.56743	305	Lgals3 Anxa1 C3ar1 Sash1 Lrp1 Arhgap24 Plau Rasa1 Syk Grn Ninj1 Cx3cr1 S100a1 Anxa3 Pdgfb Rtn4 Anxa2 Rnh1 Hmox1 Flna Pik3cb Eif2ak3 Ecm1 Hs6st1 Sox4 Vps4b Emilin2 Bcas3 Smad7 Actg1 Tnfsf12 Rin2 Vav2 Tnf Myo1e Spred1 Sema5a Apoe Ptprj Glul Wnk1 Tgfbr1 B4galt1 Sgpl1 Cfh Hdac9 Naglu Hspb1 Pik3cd Adamts1 Nus1 Wasf2 Gab1 Ctnnb1 Cdc42 Pik3c2a Zmiz1 Tnfaip2 Brpf1 Hpse Hpgd Efemp2 Hbegf Ppp1r15a Notch2 C…
GOBP_CALCIUM_MEDIATED_SIGNALING	0.000323508	0.00238788	0.498493	-0.506748	-1.89701	69	Igf1 App Syk Cx3cr1 Slc8a1 Trem2 Ptprc Ccr5 P2rx4 Eif2ak3 Lat2 Ccrl2 P2ry12 Tnf Ptprj Rcan3 Fkbp1b Cd24a Ppp3ca Gsk3b
GOBP_POSITIVE_REGULATION_OF_TUMOR_NECROSIS_FACTOR_SUPERFAMILY_CYTOKINE_PRODUCTION	0.000323508	0.00238788	0.498493	-0.506485	-1.89602	69	Csf1r Tyrobp Tmem106a Cd36 Cd84 App Syk Lpl Ptafr Ptprc Ccr5 Cyba Cd14 Btk Fcer1g Arid5a Tlr4 Ptprj Fcgr3 Pycard Hspb1 Havcr2 Sphk2 Cybb Jak2 Ripk2
GOBP_MAST_CELL_ACTIVATION_INVOLVED_IN_IMMUNE_RESPONSE	0.000327091	0.00240805	0.498493	-0.64678	-1.96152	26	Lilrb4a Cd84 Cd300a Syk Hmox1 Lat2 Btk Fcer1g Sphk2 Lyn Snap23 Fes Milr1 Vamp8
GOBP_BONE_RESORPTION	0.000330081	0.00242141	0.498493	-0.595507	-1.96338	37	Gpr137b Csf1r Ctss Syk Tns3 Tcirg1 Trf Lrrk1 Spp1 Tnfrsf11a Fcgr4 Tpp1 Ctnnb1 Plekhm1 Snx10 Rac1 Rab7 Itgav Tmem64
GOBP_CALCIUM_ION_IMPORT	0.000330571	0.00242141	0.498493	-0.732042	-2.0742	19	Lgals3 Slc24a5 Slc8a1 Cacna1a Pdgfb Sphk2 Ctnnb1
GOBP_POSITIVE_REGULATION_OF_PEPTIDYL_TYROSINE_PHOSPHORYLATION	0.000333368	0.00242966	0.498493	-0.493369	-1.87767	80	Igf1 Csf1r Cd36 Rasa1 App Syk Trem2 Il6st Kitl Pdgfb Ptprc Cd44 Lrrk1 Tnf Ehd4 Tlr4 Ptprj Sema4d Iqgap1 Lyn Cd24a Hbegf Cd74 Jak2 Ripk2 Icam1 Il18 Dvl2 Ctnnd1 Pak2 Bank1 Hax1 Itgb1 Plcg2 Ptpn1 Ptk2b
GOBP_REGULATION_OF_MAST_CELL_ACTIVATION	0.000332792	0.00242966	0.498493	-0.675151	-2.03744	25	Lilrb4a Cd84 Cd300a Syk Hmox1 Fcer1g Cd300lb Sphk2 Lyn Fes Milr1 Vamp8
GOBP_GLAND_DEVELOPMENT	0.000334977	0.00243528	0.498493	-0.383267	-1.63593	206	Cadm1 Anxa1 Igf1 Id2 Mafb Serpine2 Psap Plau Cdkn2a Pdgfb Arid5b Rtn4 Plaur Hmox1 Npc1 Eif2ak3 Ncoa3 Atg7 Cd44 Tnfrsf11a Bcl2l11 Cebpa Csf1 Igf1r Tnf Lipa Psen2 Aprt Tnfaip3 Tgfbr1 Nr3c1 Naglu Rreb1 Ctnnb1 Tet2 Zdhhc21 Zfp703 Scrib Ctns Fem1b Notch2 Jak2 Acadm Hipk2 Cflar Smo
GOBP_NEGATIVE_REGULATION_OF_PHOSPHORYLATION	0.000340368	0.0024683	0.498493	-0.391505	-1.67207	208	Cadm1 Igf1 Pid1 Lilrb4a Atxn1 Cd300a Gadd45b Cdkn2a Gadd45g Slc8a1 Cbl Sirpa Gnaq Ptprc Pik3cb Coro1c Lrrk1 Smad7 Pkib Dusp3 Dtnbp1 Dusp22 Spred1 Psen2 Apoe Ptpro Tnfaip3 Ptprj Wnk1 Mvp Sema4d Pycard Actb Hspb1 Sirt2 Dusp1 Socs4 Gskip Stap1 Impact Lyn Gsk3b Ppp1r15a
GOBP_REGULATED_EXOCYTOSIS	0.000346244	0.00250467	0.498493	-0.457404	-1.79891	103	Syngr1 Cd84 Cd300a Myo1f Syk Cacna1a Anxa3 Ptafr Hmox1 Lamp1 Rab31 Abr Lat2 Nckap1l Fcgr4 Dtnbp1 Btk Fcer1g Pikfyve Snap29 Sphk2 Scrib Lyn Snap23 Fes Arl8b Vps41 Arhgap17 Spi1 Milr1 Gnai2 Pi4k2a Vamp8 Bcl2l1 Sdf4 Tmed10 Stxbp5
GOBP_CELL_JUNCTION_ASSEMBLY	0.000347571	0.00250803	0.498493	-0.390772	-1.65938	183	Cadm1 Lrp1 Pmp22 App Cacna1a Pkp4 Pdgfb Sdcbp Rhoc Coro1c Cd9 Smad7 Actg1 Dusp3 Fgf13 Tln1 Nptn Dusp22 Tnf Macf1 Cfl1 Ptpro Ptprj Adgre5 Ptpra Sema4d Actb Dst Ophn1 Mef2c Vmp1 Actn1 Ctnnb1 Cdc42 Peak1 Iqgap1 S100a10 Zfp703 Rhod Pkp2 Gsk3b Wdr1 Rac1 Ocel1 Tesk2 Itgav Fmn1
GOBP_REGULATION_OF_MYELOID_CELL_DIFFERENTIATION	0.000355714	0.00256044	0.498493	-0.425861	-1.74047	133	Gpr137b Rab7b Id2 Mafb Csf1r Tyrobp Lilrb4a Fos Ninj1 Trem2 Kitl Csf3r Mitf Itpkb Nckap1l Ctnnbip1 Csf1 Tnf C1qc Ccl9 Mef2c Myc Ctnnb1 Foxo3 Lyn Ppp3ca Fes Cnot4 Gsk3b Notch2 Inpp4b Cd74 Spi1 Trib1 Rbp1 Klf10 Gnas Tmem64
GOBP_PROTON_TRANSMEMBRANE_TRANSPORT	0.000358503	0.00257414	0.498493	-0.539316	-1.957	59	Atp6v0d2 Tcirg1 Myo5a Atp6v1a Atp6v1c1 Atp6v0a1 Atp7a Atp6v1b2 Clcn3 Atp6v1f Atp6v0b Sphk2 Atp6v1e1 Atp6v0e mt-Cytb mt-Nd4 Atp6v1g1 Atp6v1h mt-Nd5 mt-Atp8 Tmem175 mt-Co1 Nnt Atp5l
GOBP_LIPID_STORAGE	0.000373278	0.00267362	0.498493	-0.546828	-1.96359	55	Osbpl8 Soat1 Hexb Cd36 Hexa Npc2 Lpl Msr1 Trem2 Npc1 Plin2 Tnf Osbpl11 Lipa Apoe B4galnt1 Cry1 Hilpda Mospd2 Bscl2 Itgav Plin3 Abhd5 Gm2a
GOBP_CELLULAR_RESPONSE_TO_LIPOPROTEIN_PARTICLE_STIMULUS	0.000385636	0.00274346	0.498493	-0.660896	-1.94249	22	Cd36 Syk Lpl Trem2 Npc1 Cd68 Cd9 Abca1 Fcer1g Apoe Tlr4
GOBP_CELL_JUNCTION_DISASSEMBLY	0.000385858	0.00274346	0.498493	-0.733951	-2.03019	17	Cx3cr1 Trem2 Plxnc1 C1qb Dusp3 C1qc Tgfbr1 Mapre2 Map4k4 C1qa
GOBP_POSITIVE_REGULATION_OF_DOUBLE_STRAND_BREAK_REPAIR	0.000384025	0.00274346	0.498493	0.438357	1.82105	64	Actl6a Ruvbl1 Ube2v2 Brd8 Phf10 Ruvbl2 Smchd1 Rad51ap1 Wrap53 Arid1b Bcl7c Spidr Fus Mrgbp Wdr48 Ube2n Yeats4 Arid1a Smarcc1 Rif1 Pnkp Slf1 Morf4l2
GOBP_POSITIVE_REGULATION_OF_PROTEOLYSIS	0.000390091	0.00276679	0.498493	-0.373389	-1.60626	218	Ctsl Ctss App Syk Cdkn2a Grn Plgrkt Asph Trem2 Malt1 Gsn Casp1 Gabarap Ctsd Eif2ak3 Laptm5 Dapk1 Atg7 Picalm Vsir Aph1c Lgmn Bcl2l11 Tnfrsf1b Zfand2a Tnf Psen2 Cfl1 Apoe Mdm2 Cyfip2 Diablo Atpif1 Pycard Sirt2 Rnf144b Hip1 Socs4 Ndufa13 Myc Sh3rf1 S100a10 Aph1a Arl6ip5 Lyn Gsk3b Ctsc Jak2 L3mbtl3 Ripk2 Mapk9 Trib1
GOBP_REGULATION_OF_TELOMERE_MAINTENANCE	0.000392222	0.00277514	0.498493	0.3991	1.73697	85	Actl6a Ruvbl1 Aurkb Tinf2 Hnrnpd Cct3 Ino80d Ruvbl2 Cct8 Cct5 Cct7 Ctc1 Pml Nbn Rad50 Terf1 Nabp2 Uchl5 Cct2 Nek2 Exosc10 Gnl3 Gnl3l Atm Smg6 Smg5 Tcp1 Hnrnpa2b1 Bmyc Mcrs1
GOBP_MYELOID_LEUKOCYTE_MEDIATED_IMMUNITY	0.000393825	0.00277971	0.498493	-0.542535	-1.95599	57	Tyrobp Cd84 Cd300a Myo1f Syk Cx3cr1 Anxa3 Ptafr Hmox1 Abr Lat2 Btk Fcer1g Pikfyve Fcgr3 Cd300lb Fcgr1 Sphk2 Stap1 Lyn Snap23 Fes Wdr1 Spi1 Milr1
GOBP_NEGATIVE_REGULATION_OF_ERK1_AND_ERK2_CASCADE	0.000405229	0.00285328	0.498493	-0.576694	-1.96646	45	Atf3 Igf1 Sirpa Ptprc Dusp3 Spred1 Tlr4 Dusp1
GOBP_PHENOL_CONTAINING_COMPOUND_BIOSYNTHETIC_PROCESS	0.000406434	0.00285485	0.498493	-0.733289	-1.98449	16	Zeb2 Slc24a5 Myo5a Aldh2 Ddt Atp7a Mfsd12 Gipc1 Ctns
GOBP_REGULATION_OF_CELL_CYCLE_CHECKPOINT	0.00041065	0.00287752	0.498493	0.520993	1.93032	40	Aurka Ddx39b Ccnb1 Thoc1 Incenp Aurkb Cdca8 Rad51 Rnaseh2b Birc5 Thoc5 Brcc3 Mad2l1 Ndc80 Mad1l1 Ccar2 Etaa1 Rfwd3 Cdk5rap2 Pcid2 Dync1li1 Rpa2 Brd4
GOBP_CALCIUM_ION_TRANSPORT	0.000414945	0.00289838	0.498493	-0.399886	-1.6798	166	Lgals3 Igf1 Atp2b1 Cd84 Camk2d Tmem37 Slc24a5 Slc8a1 Cacna1a Asph S100a1 Pdgfb Ahnak Ptprc Myo5a Ccr5 P2rx4 Flna Cyba Ano6 P2ry12 Spg11 Afg3l2 Psen2 Tspo Fkbp1b Vmp1 Calm3 Sphk2 Ctnnb1 Anxa6 Lyn Ppp3ca Fbxo11 Mcoln1 Itgav Gnai2 Orai3 Icam1 Sestd1 Tgfb2 Tspan13 Tmbim6 Calm1 Epm2a Mcu Atp2c1 Atg5 Akt1 Cysltr1 Orai1 Ramp1 Ccr1 Plcg2 G6pdx Ptk2b Tmem165 1810037I17Rik Slc8b1
GOBP_EPIBOLY	0.000415764	0.00289838	0.498493	-0.747137	-1.99168	15	Arhgap24 Flna Cd44 Rreb1 Tor1a Hbegf
GOBP_VESICLE_MEDIATED_TRANSPORT_IN_SYNAPSE	0.000416617	0.00289838	0.498493	-0.424559	-1.72389	122	Grn Cacna1a Atp6v1a Atp6v1c1 Ap3s1 Picalm Atp6v0a1 Actg1 Ap1s2 Dtnbp1 Atp6v1b2 Sacm1l Necap1 Snap29 Clcn3 Atp6v1f Actb Sirt2 Arhgdia Hip1 Cyfip1 Ophn1 Arfgap3 Ctnnb1 Atp6v1e1 Scrib Cd24a Cltc Snap23 Tor1a Sh3glb2 Ston2 Ap2s1 Atp6v1g1 Atp6v1h
GOBP_PROSTATE_GLAND_DEVELOPMENT	0.000429708	0.00298232	0.498493	-0.657791	-1.93336	22	Anxa1 Igf1 Psap Plaur Cd44 Igf1r
GOBP_MONOCARBOXYLIC_ACID_CATABOLIC_PROCESS	0.000433012	0.00299809	0.498493	-0.485943	-1.83545	73	Hexb Aig1 Arsb Hexa Akr1a1 Abcd3 Ilvbl Hadha Dcxr Cpt1a Pex2 Acadl Hsd17b4 Acaa1a Acox1 Decr2 Acadm Lpin2 Decr1 Abcd2 Cryl1 Acat1 Abcd4 Acox3 Acsl5 Akt1 Slc25a17
GOBP_LOCALIZATION_WITHIN_MEMBRANE	0.000437718	0.00301348	0.498493	-0.325086	-1.48302	410	Lgals3 Pid1 Lrp1 Psap Fyb Camk2d Lmna Cacna1a Trem2 Gsn Anxa2 Sh3pxd2b Ptprc Myo5a Npc1 Flna Tspan33 Rab31 Picalm Rhog Lamtor1 Zdhhc14 Fgf13 Rftn1 Spg11 Lmnb2 Tnf Nsf Stx12 Sacm1l Fcer1g Macf1 Golga4 Ehd4 Apoe Pikfyve Wnk1 Vps50 Lyplal1 Rragc Sh3glb1 Tm9sf3 Actb Adam10 Ndufa13 Zdhhc21 Rab34 S100a10 Rab8b Arl6ip5 Scrib Cd24a Cltc Acap2 Cln3 Snap23 Pkp2 Vps13b Rab32 Stx7 Gsk3b Ccdc88a Hspa5 Snx7 Ra…
GOBP_REGULATION_OF_GLIAL_CELL_MIGRATION	0.000439342	0.00301348	0.498493	-0.715414	-2.002	18	Lrp1 Cx3cr1 Trem2 P2rx4 Vim P2ry12 Csf1 Stap1
GOBP_REGULATION_OF_GLIOGENESIS	0.00043938	0.00301348	0.498493	-0.511846	-1.90559	67	Igf1 Id2 Serpine2 Csf1r Atxn1 Trem2 Il6st Rtn4 Trf Vim Tnfrsf1b Tnf Tspo Ptpra Mbd1 Sirt2 Myc Ctnnb1 Lyn
GOBP_SYNAPTIC_VESICLE_MATURATION	0.000439342	0.00301348	0.498493	-0.727432	-2.01216	17	Atp6v1a Atp6v1c1 Picalm Atp6v0a1 Atp6v1b2 Clcn3 Atp6v1f Atp6v1e1 Atp6v1g1 Atp6v1h
GOBP_SULFUR_COMPOUND_CATABOLIC_PROCESS	0.000446983	0.00305841	0.498493	-0.726861	-2.01058	17	Hexb Arsb Hexa Gns Galns Naglu Gusb Blmh Hpse
GOBP_RESPONSE_TO_SALT	0.000464541	0.00317109	0.498493	-0.432471	-1.76509	132	Id2 Anxa5 Ank Apobec1 Cd36 Fos App Mt1 Rgs10 Slc8a1 Asph Egr1 Casp1 Pdgfb Gnaq P2rx4 Atg7 Itpkb Lgmn P2ry12 Cebpa Igf1r Tnf Tspo Wnk1 Mef2c Calm3 Iqgap1 Ppp3ca mt-Cytb Ahcyl1 Mcoln1 Pef1 Gnai2 Tuba1a Slc25a24 Fosb Ttn Mef2a Tmbim6 Calm1 Vps54 Orai1 Ehmt2 Plec Adcy7 Plcg2 Slc25a13 B2m Hsp90b1
GOBP_REPRODUCTIVE_BEHAVIOR	0.000476407	0.00324448	0.498493	-0.684213	-1.99261	21	Serpine2 Hexb Aplp2 App Grn Gnaq
GOBP_RECEPTOR_MEDIATED_ENDOCYTOSIS	0.000488097	0.00331632	0.498493	-0.403196	-1.66141	146	Lrp1 Lilrb4a Cd63 Cd36 Cd300a Lrpap1 App Syk Msr1 Apoc1 Cbl Sdcbp Anxa2 Trf Rab31 Picalm Cd44 Cd9 Fcgr4 Dtnbp1 Cd14 Nsf Fcer1g Apoe Pikfyve Lmbrd1 Sirt2 Hip1 Grb2 Ophn1 Fcgr1 Scrib Cltc Atxn2 Cln3 Hpse Sh3glb2 Ston2 Ap2s1
GOBP_AMINE_TRANSPORT	0.000490841	0.00332719	0.477271	-0.622326	-1.92184	28	Entpd1 Cacna1a Slc43a2 Rtn4 Myo5a P2ry12 Dtnbp1 Tnf Dpysl2 Nr3c1 Arl6ip5 Tor1a
GOBP_MONOSACCHARIDE_METABOLIC_PROCESS	0.000495298	0.0033496	0.477271	-0.418312	-1.72204	144	Atf3 Igf1 Slc23a2 Hexb Arsb Fabp5 Hexa Hk3 Serp1 Akr1a1 Dse Gnpda1 Fuca1 Tnf Lipa Dcxr Cpt1a B4galt1 Nr3c1 Myc Cry1 Glb1 Man1c1 Pofut2 Man2b1 Pdk3 Acadm B3glct Adipor1 Fuca2 Nln Khk
GOBP_MEMBRANE_INVAGINATION	0.000499251	0.00336849	0.477271	-0.581678	-1.97201	44	Cd36 Cd300a Msr1 Trem2 Gsn Sirpa Rab31 Ano6 Nckap1l Abca1 Appl2 Fcer1g Arhgap25 Fcgr3 Clcn3 Fcgr1 Bin2 Cdc42 Stap1
GOBP_LIPID_HOMEOSTASIS	0.000502153	0.00338023	0.477271	-0.475389	-1.82841	87	Soat1 Npc2 Lpl Trem2 Rtn4 Cln8 Npc1 Fabp3 Atg7 Tlcd2 Abca1 Lamtor1 Lima1 Cebpa Lipa Apoe Tspo Atp13a2 Commd9 Hdac9 Pex2 Abca3 Nus1 Fundc2 Cd24a Pkp2 Acox1 Mylip Rbp1 Il18 Abhd5 Abhd4 Acox3
GOBP_POSITIVE_REGULATION_OF_MAP_KINASE_ACTIVITY	0.000505701	0.00339626	0.477271	-0.505382	-1.86636	66	Sash1 App Syk Zeb2 Kitl Pdgfb Ptprc Taok3 Fgd4 Tnfrsf11a Erp29 Tnf Tlr4 Map2k6 Mef2c Gab1 Iqgap1 Cd24a Pak1 Map3k1 Map2k7 Dvl2 Irak1 Akap13 Fgd2 Ptpn1 Ptk2b Tirap Ilk Kras
GOBP_ASTROCYTE_DEVELOPMENT	0.000508107	0.00340455	0.477271	-0.711555	-1.9912	18	Lrp1 Csf1r App Grn Zeb2 Trem2 Vim Tlr4 Naglu
GOBP_POSITIVE_REGULATION_OF_GLIOGENESIS	0.000509566	0.00340648	0.477271	-0.551672	-1.92395	49	Igf1 Id2 Serpine2 Csf1r Atxn1 Il6st Rtn4 Trf Vim Tnfrsf1b Tnf Tspo Ptpra Myc Lyn
GOBP_MACROPHAGE_DIFFERENTIATION	0.000519165	0.00346269	0.477271	-0.630639	-2.03226	33	Id2 Csf1r Ucp2 App Cebpa Csf1 Gab3 C1qc Tlr4 Nr3c1 Naglu L3mbtl3 Spi1 Trib1
GOBP_REGULATION_OF_SPINDLE_CHECKPOINT	0.000529558	0.00352392	0.477271	0.677527	1.97006	17	Aurka Ccnb1 Incenp Aurkb Cdca8 Birc5 Mad2l1 Ndc80 Mad1l1 Cdk5rap2 Pcid2 Dync1li1
GOBP_CONNECTIVE_TISSUE_DEVELOPMENT	0.000537187	0.00356653	0.477271	-0.428099	-1.73292	120	Igf1 Id2 C3ar1 Lmna Lpl Egr1 Pdgfb Arid5b Sh3pxd2b Eif2ak3 Ecm1 Smad7 Ap1s2 Csf1 Por Atp7a Lipa Arid5a Tgfbr1 Cfh Snx19 Mef2c Ctnnb1 Anxa6 Vps13b Ext2 Spi1 Cflar Bscl2 Smad5 Gnas Tgfb2 Slc39a13 Mia3
GOBP_NEGATIVE_REGULATION_OF_EXTRINSIC_APOPTOTIC_SIGNALING_PATHWAY	0.000544502	0.00360686	0.477271	-0.537066	-1.92854	55	Lgals3 Igf1 Lmna Itga6 Hmox1 Rffl Tnf Tnfaip3 Tgfbr1 Gclm Sh3rf1 Gsk3b Eya3 Cflar Itgav Gpx1 Icam1 Pea15a Mcl1 Bcl2l1
GOBP_POSITIVE_REGULATION_OF_LIPID_LOCALIZATION	0.000547518	0.0036186	0.477271	-0.562586	-1.99957	53	Lrp1 Eepd1 Cd36 Lpl Msr1 Trem2 Anxa2 Fabp3 Plin2 Spp1 Tnfrsf11a Abca1 Pltp Osbpl11 Apoe Atp8a1 Map2k6 Abca3 Hilpda
GOBP_MONOCARBOXYLIC_ACID_METABOLIC_PROCESS	0.000550523	0.00363021	0.477271	-0.349099	-1.54265	280	Anxa1 Igf1 Hexb Ucp2 Gatm Aig1 Arsb App Fabp5 Hexa Lpl Asah1 Apoc1 Hk3 Myo5a Eif2ak3 Fabp3 Tbxas1 Akr1a1 Abcd3 Cyp4v3 Dse Ilvbl Ldhb Ech1 Por Appl2 Elovl5 Hadha Lipa Idh1 Dcxr Hacd4 Cpt1a Sgpl1 Pex2 Ptgr1 Gamt Sirt2 Acadl Myc Hsd17b4 Acaa1a Hpgd Pdk3 Acox1 Decr2 Cbr4 Cd74 Acadm Lpin2 Haghl Daglb Mapk9 Decr1 Hpgds Acadsb Abcd2 Adipor1 Gpx1 Pnkd Cryl1 Rbp1
GOBP_REGULATION_OF_T_CELL_ACTIVATION	0.000564396	0.00371327	0.477271	-0.390498	-1.65525	181	Lgals3 Anxa1 Igf1 Lgals1 Lilrb4a Cd300a Syk Cdkn2a Malt1 Il6st Kitl Sirpa Ptprc Gpnmb Tnfrsf21 Laptm5 Cd44 Itpkb Sox4 Vsir Socs6 Nckap1l Smad7 Tnfrsf1b Dusp3 Dusp22 Cd28 Tnfaip8l2 Cd83 Pycard Actb Hspb1 Havcr2 Ctnnb1 Sh3rf1 Zmiz1 Scrib Cd24a Ppp3ca
GOBP_MONOCYTE_CHEMOTAXIS	0.000578371	0.00379662	0.477271	-0.615722	-1.94546	31	Lgals3 Anxa1 Pla2g7 App Ninj1 Cx3cr1 Pdgfb Ano6 Lgmn Ptpro Myo9b Ccl9 Dusp1 Lyn Mospd2
GOBP_POSITIVE_REGULATION_OF_EPITHELIAL_CELL_MIGRATION	0.000583071	0.00381885	0.477271	-0.476609	-1.84749	92	Anxa1 Igf1 Sash1 Grn Anxa3 Pdgfb Rtn4 Hmox1 P2rx4 Pik3cb Lgmn Bcas3 Rin2 Sema5a Hdac9 Hspb1 Pik3cd Mapre2 Nus1 Rreb1 Pik3c2a
GOBP_REGULATION_OF_ACTIN_FILAMENT_BASED_PROCESS	0.000586806	0.00383468	0.477271	-0.380253	-1.6248	204	Lrp1 Csf1r Myo1f Rasa1 Zeb2 Gsn Sh3pxd2b Rnh1 Tmsb4x Rhoc Flna Rhog Bcas3 Capg Nckap1l Cotl1 Actg1 Arhgap18 Lima1 Fgf13 Sema5a Capza2 Cfl1 Tmsb10 Prex1 Cyfip2 Tgfbr1 Brk1 Evl Pycard Grb2 Cyfip1 Arpc5 Mef2c Wasf2 Cdc42 Arap1 S100a10 Rhod Stmn1 Pkp2 Arhgap17 Ccdc88a Wdr1 Rac1 Fmn1 Mtss1 Pak1 Arhgef10l Icam1 Map3k1 Dapk3 Tgfb2 Pdlim4 Pak2 Plek Dstn Akap13 Hax1 Twf1 S1pr1 Arf1 Taok2 Slc4a2 Arpc2 Arfg…
GOBP_NEGATIVE_REGULATION_OF_TUMOR_NECROSIS_FACTOR_SUPERFAMILY_CYTOKINE_PRODUCTION	0.000594174	0.00387412	0.477271	-0.619017	-1.91162	28	Igf1 Lilrb4a Trem2 Sirpa Gpnmb Vsir Elf4 Tnfaip3 Tlr4 Tspo Havcr2 Cd24a
GOBP_POSITIVE_REGULATION_OF_PHOSPHORUS_METABOLIC_PROCESS	0.000603978	0.00392237	0.477271	-0.324155	-1.47648	407	Igf1 Osbpl8 Fnip2 Pid1 Sash1 Csf1r Marcks Cd36 Cd300a Rasa1 App Syk Ccny Zeb2 Cx3cr1 Trem2 Malt1 Egr1 Il6st Itga6 Kitl Pdgfb Sdcbp Plaur Ptafr Anxa2 Ptprc Gpnmb Trf Slc11a1 Taok3 Fabp3 Fgd4 Cd44 Lrrk1 Cab39 Bcar3 Tnfrsf11a Nckap1l Erp29 Csf1 Igf1r Dtnbp1 Nptn Tnf Gna12 Fnip1 Ehd4 Tlr4 Ptprj Map2k6 Sema4d Sh3glb1 Rap2b Dgkz Mef2c Calm3 Myc Mertk Gab1 Ercc6 Iqgap1 Ppp1r12a Lyn Cd24a Cln3 Hbegf Gsk3…
GOBP_REGULATION_OF_CALCIUM_ION_TRANSPORT	0.000604272	0.00392237	0.477271	-0.438026	-1.75007	112	Lgals3 Igf1 Atp2b1 Cd84 Camk2d Slc8a1 Cacna1a Asph S100a1 Pdgfb Ahnak Myo5a P2rx4 Cyba P2ry12 Spg11 Psen2 Tspo Fkbp1b Vmp1 Calm3 Sphk2 Ctnnb1 Lyn Ppp3ca Fbxo11 Gnai2 Icam1 Sestd1 Tgfb2 Tspan13 Tmbim6 Calm1 Atg5 Akt1 Orai1 Ccr1 Plcg2 G6pdx Ptk2b 1810037I17Rik Slc8b1
GOBP_POSITIVE_REGULATION_OF_PEPTIDASE_ACTIVITY	0.0006177	0.00400061	0.477271	-0.443997	-1.76108	108	Ctsl Ctss App Syk Cdkn2a Grn Asph Malt1 Gsn Casp1 Ctsd Eif2ak3 Laptm5 Dapk1 Picalm Vsir Aph1c Lgmn Bcl2l11 Tnf Cyfip2 Diablo Pycard Hip1 Ndufa13 Myc Aph1a Arl6ip5 Lyn Jak2 Ripk2 Mapk9
GOBP_ENDOLYSOSOMAL_TOLL_LIKE_RECEPTOR_SIGNALING_PATHWAY	0.00063846	0.00411767	0.477271	-0.616964	-1.90528	28	Colec12 Rab7b Rtn4 Unc93b1 Tlr13 Rftn1 Tnf Tnfaip3 Tlr7 Havcr2 Pik3ap1 Slc15a4
GOBP_NEGATIVE_REGULATION_OF_MAPK_CASCADE	0.000638607	0.00411767	0.477271	-0.435481	-1.72881	107	Atf3 Igf1 Lilrb4a Cd300a Trem2 Sirpa Ptprc Pik3cb Taok3 Dusp3 Igf1r Spred1 Apoe Tlr4 Ptprj
GOBP_REGULATION_OF_ANTIGEN_RECEPTOR_MEDIATED_SIGNALING_PATHWAY	0.000646031	0.00415633	0.477271	-0.575623	-1.90965	39	Lgals3 Lilrb4a Cd300a Malt1 Ptprc Laptm5 Cmtm3 Dusp3 Dusp22 Lipa Ptprj Dgkz Stap1 Lyn Phpt1 Nfam1 Lpxn Plcl2 Ikbkg
GOBP_DEVELOPMENTAL_CELL_GROWTH	0.000649754	0.00416186	0.477271	-0.410029	-1.68507	137	Igf1 Slc23a2 Lrp1 Csf1r Camk2d App Zeb2 Rtn4 Raph1 Ccr5 Picalm Smad7 Fgf13 Spg11 Rufy3 Sema5a Macf1 Golga4 Apoe Shtn1 Cyfip2 Nr3c1 Sema4d Sh3glb1 Ifrd1 Cyfip1 Ctnnb1 Iqgap1 Impact Gsk3b Prkg1 Smo Ist1 Pak1 Rnf6 Ctdp1 Dip2b
GOBP_RESPONSE_TO_LIPID	0.000648929	0.00416186	0.477271	-0.331353	-1.49891	375	Anxa1 Igf1 Pid1 Sash1 Lilrb4a Cd36 Cd84 Syk Grn Cx3cr1 Lpl Trem2 Malt1 Casp1 Sirpa Ptafr Ccr5 Litaf Npc1 Cd68 Ifnar1 Slc11a1 Ncoa3 Abr Vim Sgk1 Vps4b Spp1 Tnfrsf11a Fcgr4 Abca1 Tnfrsf1b Cd14 Btk Por Tnf Lipa Idh1 Agl Tnfaip3 Arid5a mt-Nd3 Tlr4 Alas1 Casp4 Tgfbr1 Fbxo32 Cfh Nr3c1 Cd300lb Naglu Pycard Cd180 Havcr2 Ndufa13 Mef2c Cry1 Sphk2 Ctnnb1 Ube2l3 Acaa1a Stap1 Zfp703 Foxo3 Zmiz1 Irf8 Noct Lyn …
GOBP_ESTABLISHMENT_OF_PROTEIN_LOCALIZATION_TO_CHROMOSOME	0.000654126	0.00418066	0.477271	0.634613	2.00379	21	Cct3 Ruvbl2 Lrwd1 Cct8 Cct5 Cct7 Terf1 Nabp2 Wrap53 Cct2 Spidr Tcp1
GOBP_POSITIVE_REGULATION_OF_OSTEOCLAST_DIFFERENTIATION	0.000659536	0.00420599	0.477271	-0.679176	-2.00792	23	Csf1r Tyrobp Fos Ninj1 Trem2 Csf1 Tnf Ccl9 Ppp3ca Gsk3b Notch2 Klf10 Gnas Tmem64
GOBP_POSITIVE_REGULATION_OF_REACTIVE_OXYGEN_SPECIES_METABOLIC_PROCESS	0.000661343	0.00420828	0.477271	-0.571894	-1.93592	43	Pid1 Tyrobp Cd36 Plau App Syk Pdgfb Cyba Dcxr Tlr4 Tspo Clcn3 Grb2 Foxo3 Gnai2 Il18 Nnt Nqo2
GOBP_MITOTIC_SPINDLE_ASSEMBLY	0.000665324	0.00422437	0.477271	0.465423	1.85573	54	Cdc20 Plk1 Prc1 Tpx2 Cep192 Kif2a Incenp Aurkb Kif11 Kif23 Cdca8 Smc3 Racgap1 Nek2 Birc5
GOBP_POSITIVE_REGULATION_OF_MRNA_METABOLIC_PROCESS	0.000675267	0.00427816	0.477271	0.376141	1.71073	103	Ccnb1 Hnrnpd Tra2a Cnot3 Ncl Syncrip Thrap3 Igf2bp1 Exosc5 Cnot2 Trim71 Tra2b Pnpt1 Mov10 Prpf19 Zc3hav1 Wdr77 Cnot6 Zfp64 Khsrp Fxr1 Exosc8 Sf3b4 Rbmxl1 Cnot7 Exosc7 Prdx6 Rbm24 Gtpbp1 Lsm1 Samd4b Dcp2 Pum1 Cnot1 Upf1 Pabpc1 Dhx36 Snw1 Prmt5 Paip1 Ythdf1 Hnrnpu Ybx1 Celf1 Caprin1 Snrnp70 Tardbp Tnrc6c Rc3h1 Btg2 Eif4enif1 Ncbp1 Dazap1
GOBP_NUCLEAR_TRANSCRIBED_MRNA_CATABOLIC_PROCESS	0.000680083	0.00429931	0.477271	0.380863	1.71708	99	Xrn1 Rnps1 Hnrnpd Ssb Cnot3 Rbm8a Gspt1 Syncrip Thrap3 Igf2bp1 Exosc5 Cnot2 Pnrc2 Ptbp1 Exosc10 Cnot6 Eif3e Atm Smg6 Exosc8 Smg5 Pym1 Secisbp2 Cnot7 Exosc7 Lsm1 Samd4b Casc3 Dcp2 Smg8 Cnot1 Xrn2 Upf1 Lsm4 Pabpc1 Mrto4 Dhx36 Paip1 Magoh Smg7 Hnrnpu Ybx1 Caprin1 Ncbp2 Tnrc6c Rc3h1 Btg2 Pnrc1 Eif4enif1 Ncbp1 Upf2 Upf3b Magohb
GOBP_CARBOHYDRATE_HOMEOSTASIS	0.000686999	0.0043336	0.477271	-0.417645	-1.70047	130	Igf1 Lrp1 Ucp2 Fabp5 Cdkn2a Cacna1a Trem2 Hk3 Atg7 Sox4 Socs6 Cebpa Igf1r Appl2 Rmi1 Ptprj Sidt2 Cyb5r4 Fkbp1b Pygl Cry1 Rab34 Foxo3 Dmxl2 Slc12a6 Ppp3ca Pdk3 Oxct1 Rac1 Adipor1 Map4k4 Gpx1 Hmga1 Icam1
GOBP_REGULATION_OF_MAP_KINASE_ACTIVITY	0.000707735	0.00445475	0.477271	-0.461575	-1.79881	98	Sash1 Cd300a App Syk Zeb2 Kitl Pdgfb Ptprc Pik3cb Taok3 Fgd4 Tnfrsf11a Erp29 Dtnbp1 Tnf Apoe Tlr4 Ptprj Map2k6 Dusp1 Mef2c Gab1 Iqgap1 Lyn Cd24a Gsk3b Trib1 Pak1 Map3k1 Map2k7 Cdk5rap3 Dvl2 Irak1 Akap13 Fgd2 Ptpn1 Ptk2b Tirap Ilk Hipk3 Kras Aida
GOBP_MACROMOLECULE_METHYLATION	0.000719014	0.00450909	0.477271	0.334699	1.61459	148	Setbp1 Snrpb Prmt1 Emg1 Snrpd3 Mphosph8 Gspt1 Auts2 Setd1a Nop2 Nsun5 Dalrd3 Mettl1 Prmt3 Rbm15 Trmt10b Arid4b Setd6 Fbl Dnmt3b Ezh2 Larp7 Mis18a Trmt13 Hcfc1 Tgs1 Mecp2 Ash2l Prmt7 Meg3 Tfb1m Smarca5 Mcrs1 Dnmt1 Mettl6 Fam98a Carm1 Mtr Mepce Wtap Thada Baz2a Ilf3 Nsun4 Prmt5 Trmt61a Mettl2 Mta2 Setdb2 Smyd2 Ctcf Prmt2 Ntmt1 Tfb2m Hells Btg2 Nelfe Bmi1 Hsd17b10 Kat8 Trmt5 Trmt112 Kansl3 Wdr5 Ftsj…
GOBP_PIGMENTATION	0.00071947	0.00450909	0.477271	-0.511341	-1.88308	65	Cd63 Zeb2 Slc24a5 Kitl Gnaq Myo5a Mitf Ap3s1 Bcl2l11 Ap1s2 Dtnbp1 Atp7a Mfsd12 Apoe Pikfyve Mef2c Myc Hps5 Rab32 Bloc1s1 Fig4
GOBP_TELOMERE_MAINTENANCE_VIA_TELOMERE_LENGTHENING	0.000722827	0.00452039	0.477271	0.440928	1.82337	63	Hsp90aa1 Aurkb Tinf2 Cct3 Rad51 Cct8 Cct5 Cct7 Ctc1 Pml Rad50 Ptges3 Terf1 Nop10 Wrap53 Cct2 Nek2 Exosc10 Gnl3l Atm Telo2 Tcp1 Hnrnpa2b1 Gar1 Mcrs1 Nhp2 Dcp2 Pot1b Pnkp Dhx36 Rpa1 Cct4 Hnrnpu Hnrnpc
GOBP_SYNAPSE_ORGANIZATION	0.000728626	0.00454687	0.477271	-0.369969	-1.59082	219	Cadm1 Pmp22 Marcks Dock10 App Grn Cx3cr1 Cacna1a Trem2 Pdgfb Sdcbp Myo5a Tanc2 Flna Picalm Lgmn Plxnc1 C1qb Fgf13 Spg11 Afg3l2 Igf1r Dtnbp1 Nptn Tnf Psen2 Cfl1 Apoe Ptpro C1qc Adgre5 Sema4d Actb Dgkz Malat1 Adam10 Cyfip1 Ophn1 Mef2c Wasf2 Palld Ctnnb1 Cdc42
GOBP_REGULATION_OF_CHEMOTAXIS	0.000742486	0.00462344	0.477271	-0.447716	-1.74924	99	C3ar1 Csf1r Pla2g7 App Ninj1 Cx3cr1 Trem2 Pdgfb P2rx4 Ano6 Lgmn Nckap1l P2ry12 Dusp3 Csf1 Mpp1 Sema5a Ptprj Wnk1 Sema4d Hspb1 Adam10 Dusp1 Stap1 Lyn Mospd2 Cd74 Rac1 Spi1 Calr Aif1 Mapk3 Mcu Akirin1 Sema3c Gpr183 Camk1d Ccr1 S1pr1 Ptk2b Tirap Slc8b1 Coro1b Gpsm3 Adam17 Stx4a Akt2 Stk39
GOBP_VESICLE_LOCALIZATION	0.000745129	0.00462999	0.477271	-0.403656	-1.66123	140	Myo1f Tcirg1 Sdcbp Myo5a Tanc2 Trappc2l Ap3s1 Picalm Vps4b Ap1s2 Exoc3 Spg11 Dtnbp1 Myo1e Dpysl2 Atp13a2 Trappc6b Naglu Kif1b Trappc6a Arfgap3 Ctnnb1 Scrib Cln3 Trak2 Trappc3 Tor1a Stard3nl Bloc1s1 Rab7 Pef1 Ap3b1 Sar1a Exoc7 5730455P16Rik Fbxw11 Ikbkg Bcl2l1 Tmed10 Tpgs1 Dctn1 Chmp2a Trappc8 Rab3gap1 Arf1 Klhl12 Bloc1s6 Exoc1 Trak1 Pdcd6 Trappc12 Trappc5 Actn4 Chp1 Trappc1 Tbc1d23
GOBP_RNA_EXPORT_FROM_NUCLEUS	0.000753082	0.00466943	0.477271	0.424245	1.7893	69	Ddx39b Npm1 Thoc1 Alyref Ssb Nup88 Rbm8a Srsf3 Nup133 Nup107 Pom121 Eny2 Nup62 Thoc5 Xpo1 Nup153 Hnrnpa2b1 Khdrbs1 Ddx19a Casc3 Magoh Pcid2 Hhex Nxt1 Ncbp2 Iws1 Ncbp1 Ythdc1 Magohb Sarnp Nup160 Eif4a3 Nup155
GOBP_LEUKOCYTE_HOMEOSTASIS	0.000756334	0.00467178	0.477271	-0.474714	-1.82552	88	Anxa1 Csf1r Lilrb4a Dock10 Kitl Slc40a1 Tcirg1 Pik3cb Cd44 Itpkb Mir142hg Nckap1l Bcl2l11 Csf1 Btk Fcer1g Lipa Tnfaip3 Cfh Pik3cd Skil Mef2c Mertk Dock11 Lyn Cd24a Slc15a4 Cd74
GOBP_METHYLATION	0.000758281	0.00467178	0.477271	0.317548	1.57443	179	Setbp1 Snrpb Tyms Prmt1 Emg1 Snrpd3 Mphosph8 Coq5 Gspt1 Auts2 Setd1a Nop2 Nsun5 Dalrd3 Mettl1 Prmt3 Rbm15 Trmt10b Arid4b Setd6 Fbl Dnmt3b Ezh2 Larp7 Mis18a Trmt13 Hcfc1 Tgs1 Mecp2 Ash2l Prmt7 Meg3 Tfb1m Ndufaf5 Smarca5 Mcrs1 Dnmt1 Kmt2d Mettl6 Fam98a Carm1 Mtr Mepce Wtap Thada Baz2a Ilf3 Nsun4 Setd5 Trmt11 Prmt5 Trmt61a Mettl2 Mta2 Mettl13 Setdb2 Smyd2 Ctcf Prmt2 Carnmt1 Ntmt1 Tfb2m Tpmt Hells Bt…
GOBP_RENAL_SYSTEM_DEVELOPMENT	0.000757051	0.00467178	0.477271	-0.407843	-1.67608	137	Id2 C3ar1 Anxa4 Psap Basp1 Egr1 Pdgfb Arid5b Cd44 Sox4 Aph1c Spp1 Smad7 Bcl2l11 Ctnnbip1 Myo1e Lzts2 Ptpro Tgfbr1 Sgpl1 Cfh Mef2c Adamts1 Myc Ctnnb1 Tet2 Aph1a Dync2h1 Cd24a Ppp3ca Ctns Notch2 Cux1 Lgr4 Cflar Hs2st1 Smo Ptk7 Fmn1 Mtss1 Smad5
GOBP_ASTROCYTE_DIFFERENTIATION	0.000762842	0.00468721	0.477271	-0.52862	-1.82809	47	Id2 Serpine2 Lrp1 Csf1r App Grn Zeb2 Trem2 Il6st Vim Tlr4 Nr3c1 Naglu Mbd1
GOBP_RESPONSE_TO_ISCHEMIA	0.000764009	0.00468721	0.477271	-0.61217	-1.89047	28	Csf1r Cx3cr1 Trem2 Egr1 P2rx4 Pik3cb Cpeb4 Csf1 Mef2c
GOBP_REGULATION_OF_DOUBLE_STRAND_BREAK_REPAIR_VIA_HOMOLOGOUS_RECOMBINATION	0.000767041	0.00469591	0.477271	0.462026	1.86659	57	Actl6a Ruvbl1 Brd8 Ruvbl2 Smchd1 Rad51 Klhl15 Rad51ap1 Wrap53 Spidr Ubqln4 Senp3 Fus Chek1 Mrgbp Trp53bp1 Parpbp Wdr48 Polq Yeats4 Rif1 Morf4l2
GOBP_ADULT_BEHAVIOR	0.000770829	0.00469931	0.477271	-0.518992	-1.89201	61	Id2 Pmp22 Atxn1 App Hexa Cstb Abhd12 Cacna1a Cln8 Npc1 Atg7 Aldh2 Naglu Clcn3
GOBP_POSITIVE_REGULATION_OF_MONOATOMIC_ION_TRANSPORT	0.000769487	0.00469931	0.477271	-0.474305	-1.82394	88	Lgals3 Atp2b1 Ctss Asph Trem2 S100a1 Pdgfb Ptafr Myo5a P2rx4 Flna Ano6 Sgk1 P2ry12 Fgf13 Atp7a Cfl1 Tspo Wnk1 Vmp1 Calm3 Sphk2 Ppp3ca Ahcyl1 Ifngr2 Gnas Atp1b3 Calm1 Abcb1b Tcaf1 Akt1 Orai1 Ccr1 Arf1 Plcg2 G6pdx
GOBP_NEGATIVE_REGULATION_OF_ENDOPEPTIDASE_ACTIVITY	0.000796351	0.00484475	0.477271	-0.495599	-1.85201	68	Igf1 Serpinb6b Serpine2 Serpinb6a Cst3 Timp2 Plaur Picalm Cd44 Naip6 Rffl Por Tnf Fnip1 Mdm2 Sh3rf1 Renbp Klf4 Cflar Gpx1 Lamtor5 Rps6ka3 Tmed10 Pak2 Caap1 Akt1
GOBP_SPHINGOLIPID_METABOLIC_PROCESS	0.000810919	0.00492307	0.477271	-0.482962	-1.80796	69	Hexb Psap Hexa Asah1 Cln8 Gla Atg7 Sgms1 Galc Cerk Elovl5 Hacd4 Cers6 Sgpl1 Serinc1 Naglu Plpp1 B4galnt1 Sphk2
GOBP_REGULATION_OF_LIPID_METABOLIC_PROCESS	0.000827589	0.00501381	0.477271	-0.397851	-1.66764	164	Anxa1 Igf1 Id2 Psap Apobec1 Fabp5 Asah1 Apoc1 Trem2 Egr1 Pdgfb Eif2ak3 Fabp3 Atg7 Igf1r Por Tnf Appl2 Elovl5 Idh1 Apoe Tspo Cpt1a Nr3c1 Sh3glb1 Pex2 Dgkz Sirt2 Abhd6 Abca3 Acadl Sphk2 Lyn Hpgd Pdk3 Cd74 Daglb Mapk9 Bscl2 Abcd2 Adipor1
GOBP_HOMOTYPIC_CELL_CELL_ADHESION	0.000853678	0.00516112	0.477271	-0.570691	-1.89329	39	Serpine2 Lgals1 Syk Plaur Cd9 Emilin2 P2ry12 Cfh Rap2b Zfp703 Lyn Cd24a Pkp2 Fermt3 Prkg1 Jak2 Gnas Jak1 Sh2b3
GOBP_WALKING_BEHAVIOR	0.000859507	0.00518558	0.477271	-0.652982	-1.97054	25	Psap Pmp22 Hexa Abhd12 Cacna1a Cln8 Npc1 Atg7 Spg11
GOBP_REGULATION_OF_LEUKOCYTE_PROLIFERATION	0.000870004	0.00523803	0.477271	-0.412093	-1.69337	139	Lgals3 Anxa1 Igf1 Csf1r Tyrobp Lilrb4a Cd300a Syk Cdkn2a Il6st Kitl Ptprc Gpnmb Tnfrsf21 Csf2rb Laptm5 Cd44 Vsir Nckap1l Tnfrsf1b Csf1 Btk Cd28 Tlr4 Pycard Havcr2 Mef2c Ctnnb1 Sh3rf1 Scrib Lyn Cd24a Ppp3ca Gsk3b Cd74 Jak2 Ripk2
GOBP_POSITIVE_REGULATION_OF_MACROPHAGE_MIGRATION	0.000883023	0.00530544	0.477271	-0.708255	-1.95911	17	C3ar1 Csf1r Cx3cr1 Trem2 Rtn4 P2rx4 P2ry12 Csf1 Ptprj
GOBP_REGULATION_OF_MONONUCLEAR_CELL_MIGRATION	0.000890037	0.00533655	0.477271	-0.493907	-1.84569	68	Lgals3 C3ar1 Csf1r Pla2g7 App Ninj1 Cx3cr1 Ecm1 Ano6 Lgmn Csf1 Ptprj Wnk1 Pycard Adam10 Dusp1 Lyn Mospd2 Spi1 Lrch1 Calr Aif1 Abl2 Mia3 Mapk3 Akirin1 Akt1 Ccr1 Msn Ptk2b Slc8b1 Crk Adam17 Fadd Stk39 Cd99l2
GOBP_REGULATION_OF_PROTEIN_LOCALIZATION_TO_CELL_PERIPHERY	0.000892061	0.00533768	0.477271	-0.463197	-1.78152	87	Lgals3 Pid1 Lrp1 Camk2d Trem2 Epb41l2 Myo5a Picalm Rhog Tnf Wnk1 Lyplal1 Actb Adam10 Cltc Cln3 Stx7 Gsk3b
GOBP_CARBOHYDRATE_TRANSPORT	0.000912748	0.00545025	0.477271	-0.507192	-1.85924	62	Igf1 Osbpl8 Slc23a2 Pid1 Rasa1 Fabp5 Slc37a2 Tnf Appl2 Mfsd12 Slc35a3 Myc
GOBP_REGULATION_OF_TISSUE_REMODELING	0.000925414	0.00551456	0.477271	-0.567031	-1.88115	39	Gpr137b Lrp1 Csf1r Cst3 Syk Gpnmb Trf Klf6 Abr Spp1 Tnfrsf11a Fcgr4 Cd24a Ppp3ca Plekhm1 Inpp4b Itgav Tmem64 Il18
GOBP_POSITIVE_REGULATION_OF_CELL_PROJECTION_ORGANIZATION	0.000937251	0.00557367	0.477271	-0.367858	-1.58954	225	Serpine2 Lrp1 Marcks Arsb Grn Zeb2 Itga6 Flna Coro1c Picalm Sgk1 Plxnc1 P2ry12 Igf1r Nptn Atp7a Rufy3 Sema5a Macf1 Golga4 Cfl1 Apoe Shtn1 Tgfbr1 Brk1 Sema4d Sh3glb1 Hspb1 Skil Cyfip1 Fkbp1b Adamts1 Wasf2 Rreb1 Cdc42 Iqgap1 Arap1 Rab8b Dock11 Lyn Cd24a Fes Mien1 Plxna2 Plekhm1 Gsk3b Fig4 Ccdc88a Neu1 Cux1 Hspa5 Rac1 Cflar Ptk7
GOBP_MEMBRANE_LIPID_CATABOLIC_PROCESS	0.000959634	0.00569513	0.477271	-0.709976	-1.9214	16	Hexb Psap Hexa Asah1 Gla Galc Sgpl1 Neu1 Gm2a Vps54 Naga
GOBP_ACTIVATION_OF_INNATE_IMMUNE_RESPONSE	0.000973439	0.00576529	0.477271	-0.390035	-1.63208	161	Colec12 Rab7b Tyrobp Cd36 Slc15a3 Cd300a App Syk Ninj1 Trem2 Tifa Casp1 Rtn4 Cyba Unc93b1 Tlr13 Nagk Rftn1 Tbk1 Cd14 Btk Tnf Appl2 Mfhas1 Tnfaip3 Tlr4 Tlr7 Casp4 Alpk1 Lacc1 Naglu Pycard Sirt2 Havcr2
GOBP_ACTIN_FILAMENT_BASED_MOVEMENT	0.000981786	0.00580291	0.45506	-0.538931	-1.87952	49	Myo1f Camk2d Zeb2 Gsn Myo5a Flna Myl6 Fgf13 Myo1e Shtn1 Evl Myo9b Wasf2 Pkp2
GOBP_NUCLEOBASE_CONTAINING_COMPOUND_TRANSPORT	0.000987393	0.00582422	0.45506	0.325031	1.56079	145	Gja1 Ddx39b Ran Npm1 Thoc1 Hnrnpa1 Cd47 Alyref Ssb Nup88 Rbm8a Seh1l Srsf3 Nup133 Nup107 Igf2bp1 Pom121 Pnpt1 Nup37 Ranbp17 Eny2 Slc29a1 Nup62 Thoc5 Mrpl18 Khsrp Xpo1 Srsf7 Slc25a5 Abcc1 Ahctf1 Nup153 Slc19a1 Hnrnpa2b1 Bicd2 Khdrbs1 Ddx19a Nup54 Casc3 Peg10 Lrpprc Flot1 Slc35a2 Ndc1 Htt Slbp Cetn2 Magoh Pcid2 Hhex G3bp2 Ybx1 Nxt1 Aaas Ncbp2 Iws1 Slc25a25 Ncbp1 Senp2 Slc35a1 Ythdc1 Magohb Kpnb1 Sa…
GOBP_SECOND_MESSENGER_MEDIATED_SIGNALING	0.000990614	0.00583139	0.45506	-0.445515	-1.72994	95	Igf1 Cd36 App Syk Mt1 Cx3cr1 Slc8a1 Trem2 Ptprc Ccr5 P2rx4 Eif2ak3 Lat2 Ccrl2 P2ry12 Tnf Apoe Ptprj Rcan3 Fkbp1b Cd24a Ppp3ca Gsk3b Prkg1
GOBP_EXTRINSIC_APOPTOTIC_SIGNALING_PATHWAY_VIA_DEATH_DOMAIN_RECEPTORS	0.000998022	0.00585131	0.45506	-0.526385	-1.88686	54	Atf3 Lgals3 Gabarap Hmox1 Dapk1 Rffl Tnf Psen2 Tnfaip3 Skil Bag3 Gsk3b Fem1b Spi1 Cflar Gpx1 Icam1 Il18 Pea15a Stk3 Bcl2l1 Sort1
GOBP_REGULATION_OF_P38MAPK_CASCADE	0.000996527	0.00585131	0.45506	-0.636969	-1.87216	22	Sash1 Gadd45b Gadd45g Trem2 Gsn Rell1 Mfhas1 Dusp1
GOBP_DNA_TEMPLATED_TRANSCRIPTION_ELONGATION	0.00100415	0.00587541	0.45506	0.375688	1.67946	97	Ddx39b Thoc1 Alyref Med19 Med20 Med21 Map2k1 Cdk12 Sart3 Wdr43 Zmynd8 Med7 Med27 Ezh2 Med8 Thoc5 Med26 Med1 Supt16 Nelfcd Med31 Med14 Rtf1 Polr2m Ccnk Med4 Ccar2 Setd5 Wdr82 Ccnt1 Adrm1 Med6 Rnf8 Pcid2 Ctr9 Hnrnpu Ncbp2 Iws1 Ercc3 Ncbp1 Brd4 Nelfe Zfp326
GOBP_RAS_PROTEIN_SIGNAL_TRANSDUCTION	0.00102191	0.00596564	0.45506	-0.376271	-1.60043	193	Igf1 Arhgap24 Camk2d Timp2 Cbl Tns3 Gabarap Kitl Sdcbp Rtn4 Pik3cb Itpkb Rhog Abca1 Rasgrp3 Csf1 Gna12 Cdc42se2 Psd4 Arhgef11 Apoe Shtn1 Brk1 Myo9b Dok3 Rap2b Dgkz Arhgdia Rgl1 Grb2 Cyfip1 Mapre2 Ophn1 Wasf2 Cdc42 Usp8 Plekhg5 Stmn1 Arhgap17 Notch2 Gna13 Rac1 Map4k4 Dennd4b Dok1 Cyth1 Aif1 Tax1bp3 Abl2 Tgfb2 Arfgef2 Rsu1 Rhoj Cyth4 Akap13 Rit1 Rab35 Itgb1 Ralgds Arfgef1 Crk Ralgapb Kras Rapgef2 A…
GOBP_REGULATION_OF_ENDOTHELIAL_CELL_MIGRATION	0.00102368	0.00596564	0.45506	-0.450454	-1.74402	90	Anxa1 Igf1 Sash1 Grn Anxa3 Pdgfb Hmox1 P2rx4 Pik3cb Lgmn Bcas3 Rin2 Tnf Spred1 Sema5a Apoe Glul Hdac9 Hspb1 Pik3cd Mef2c Nus1 Pik3c2a
GOBP_SMALL_MOLECULE_CATABOLIC_PROCESS	0.00102858	0.00598221	0.45506	-0.378102	-1.57679	159	Hexb Aig1 Arsb Mthfs Hexa Mthfsl Amdhd2 Akr1a1 Abcd3 Nagk Gnpda1 Ilvbl Npl Hadha Apoe Dcxr Cpt1a Esd Oat Pex2 Acadl Hibadh Hmgcl Glb1 Hsd17b4 Acaa1a Blmh Gnpda2 Renbp Acox1 Oxct1 Decr2 Glud1 Acadm Lpin2 Haghl Decr1 Acadsb Abcd2 Pnkd Cryl1 Acat1 Khk Abcd4 Nqo2 Acox3 Scly Bcat2 Acsl5 Akt1 Slc25a17
GOBP_REGULATION_OF_MONOATOMIC_CATION_TRANSMEMBRANE_TRANSPORT	0.00105923	0.00614818	0.45506	-0.40819	-1.67064	134	Cd63 Ctss Camk2d App Slc8a1 Cacna1a Asph Trem2 S100a1 Tcirg1 Ahnak Myo5a P2rx4 Flna Cyba Ano6 Fxyd5 Slc31a2 Fgf13 Atp7a Psen2 Wnk1 Fkbp1b Vmp1 Calm3 Sphk2 Pik3c2a Lyn Ppp3ca
GOBP_HORMONE_METABOLIC_PROCESS	0.00106149	0.00614903	0.45506	-0.502072	-1.84047	62	Igf1 Ctsl Cacna1a Egr1 Ctsb Spp1 Igf1r Por Sgpl1 Nr3c1 Naglu Adam10 Dhrs7 Hsd17b4 Ctns Fdx1 Furin P4hb Rbp1 Slc16a10 Disp1
GOBP_MAINTENANCE_OF_PROTEIN_LOCATION_IN_NUCLEUS	0.00107167	0.00618411	0.45506	0.643711	1.99298	19	Sp100 Morc3 Topors Taf3 Rangap1 Pml Park7 Txn1 Hnrnpu Sun1
GOBP_REGULATION_OF_APOPTOTIC_SIGNALING_PATHWAY	0.0010718	0.00618411	0.45506	-0.350713	-1.53942	263	Atf3 Lgals3 Igf1 Ctsl Pmp22 Ctss App Lmna Cx3cr1 Trem2 Itga6 Plaur Ptprc Hmox1 Pik3cb Eif2ak3 Cd44 Bcl2l11 Erp29 Rffl Tnf Serinc3 Psen2 Tnfaip3 Mdm2 Tlr4 Tgfbr1 Gclm Sh3glb1 Pycard Hspb1 Skil Ndufa13 Myc Ctnnb1 Sh3rf1 Grina Gsk3b Fem1b Cd74 Ctsc Jak2 Eya3 Tpt1 Mapk9 Cflar Itgav P4hb Gnai2 Gpx1 Icam1 Tifab Prelid1 Pea15a Mcl1 Dapk3 Tgfb2 Stk3 Ikbkg Bcl2l1 Fis1 Tmbim6 Igbp1 Pak2 Armc10 Slc35f6 Acsl…
GOBP_CALCIUM_ION_TRANSMEMBRANE_TRANSPORT	0.00109405	0.00627604	0.45506	-0.404918	-1.64414	122	Atp2b1 Camk2d Tmem37 Slc24a5 Slc8a1 Cacna1a Asph S100a1 Ahnak Ptprc Myo5a Ccr5 P2rx4 Flna Cyba Ano6 P2ry12 Afg3l2 Psen2 Fkbp1b Vmp1 Calm3 Lyn Ppp3ca Fbxo11 Mcoln1 Itgav Sestd1 Tgfb2 Tspan13 Tmbim6 Calm1 Mcu Atp2c1 Atg5 Akt1 Orai1 Plcg2 G6pdx Ptk2b Tmem165 1810037I17Rik Slc8b1 Opa1 Ghitm
GOBP_GLIAL_CELL_DIFFERENTIATION	0.00109114	0.00627604	0.45506	-0.423239	-1.72052	124	Igf1 Id2 Serpine2 Lrp1 Csf1r Pmp22 App Grn Zeb2 Trem2 Il6st Pdgfb Rtn4 Tnfrsf21 Vim Sox4 Tnfrsf1b Tlr4 Ptprj Ptpra Nr3c1 Naglu Mbd1 Sirt2 Grb2
GOBP_REGULATION_OF_T_CELL_PROLIFERATION	0.00109421	0.00627604	0.45506	-0.460792	-1.78618	92	Lgals3 Anxa1 Igf1 Lilrb4a Syk Cdkn2a Il6st Kitl Ptprc Gpnmb Tnfrsf21 Laptm5 Cd44 Vsir Nckap1l Tnfrsf1b Cd28 Pycard Havcr2 Ctnnb1 Sh3rf1 Scrib Cd24a Ppp3ca
GOBP_HISTONE_MODIFICATION	0.00109671	0.00627799	0.45506	0.333087	1.57021	135	Setbp1 Actl6a Sgf29 Ruvbl1 Kat2a Brd8 Ruvbl2 Auts2 Setd1a Rbbp7 Pml Tbl1xr1 Eny2 Ezh2 Mybbp1a Hcfc1 Pcgf5 Rbbp4 Mecp2 Ash2l Rnf20 Ddx21 Kdm3b Smarca5 Mcrs1 Mrgbp Supt3 Crebbp Baz2a Ube2n Kdm6b Yeats4 Usp16 Msl1 Uhrf1 Morf4l2 Prmt5 Taf5l Mta2 Setdb2 Smyd2 Ctr9 Taf10 Hdac7 Kat5 Dek Mier1 Msl2
GOBP_REGULATION_OF_CYSTEINE_TYPE_ENDOPEPTIDASE_ACTIVITY	0.00110278	0.00630039	0.45506	-0.400902	-1.64756	137	Igf1 Cst3 App Syk Cdkn2a Asph Malt1 Gsn Casp1 Plaur Ctsd Eif2ak3 Laptm5 Dapk1 Cd44 Naip6 Lgmn Bcl2l11 Rffl Por Tnf Fnip1 Mdm2 Cyfip2 Diablo Pycard Hip1 Ndufa13 Myc Sh3rf1 Arl6ip5 Jak2 Ripk2 Klf4 Mapk9 Cflar Gpx1 Lamtor5 Dap Rps6ka3 Fis1 Pak2 Caap1 Akt1 Rnf7 Cradd Psmb9
GOBP_PHOSPHOLIPID_DEPHOSPHORYLATION	0.00110831	0.00631952	0.45506	-0.664527	-1.93528	21	Sacm1l Inpp5a Plpp1 Mtm1 Fig4 Inpp4b Ocrl Inpp5d Mtmr1 Inpp5k Mtmr2 Inppl1
GOBP_B_CELL_RECEPTOR_SIGNALING_PATHWAY	0.00111193	0.00632777	0.45506	-0.566751	-1.8791	38	Blnk Cd300a Syk Tec Ptprc Lat2 Cmtm3 Nckap1l Klhl6 Rftn1 Btk Grb2 Mef2c Stap1 Lyn Nfam1 Lpxn
GOBP_INTERLEUKIN_10_PRODUCTION	0.00111859	0.00635323	0.45506	-0.599243	-1.89339	31	Tyrobp Lilrb4a Cd84 Rbm47 Syk Trem2 Tnfrsf21 Vsir Btk Fcer1g Cd28 Tlr4 Cd83 Pycard
GOBP_NEGATIVE_REGULATION_OF_ENDOCYTOSIS	0.00114062	0.00644064	0.45506	-0.565596	-1.87527	38	Lgals3 Cd300a Lrpap1 Apoc1 Sirpa Sdcbp Atg7 Picalm Mctp1
GOBP_REGULATION_OF_NITRIC_OXIDE_METABOLIC_PROCESS	0.00114062	0.00644064	0.45506	-0.566056	-1.8768	38	Igf1 Tmem106a Cd36 App Cx3cr1 Sirpa Gla Tnf Tlr4 Tspo Jak2 Rac1 Klf4 Mapk9 Icam1 Klf2 Aif1
GOBP_SPLICEOSOMAL_COMPLEX_ASSEMBLY	0.00114037	0.00644064	0.45506	0.515962	1.85733	37	Ddx39b Gemin2 Psip1 Rbm5 Luc7l3 Sf3a2 Prpf19 Luc7l Puf60 Sf3a3 Srpk1 Snrpc Scaf11 Sf3a1 Luc7l2 Srsf10 Crnkl1 Ptbp2 Usp39 Celf1 Ncbp1 Ythdc1
GOBP_CHEMOKINE_PRODUCTION	0.00115308	0.00649835	0.45506	-0.527433	-1.86039	51	Lrp1 Csf1r Lilrb4a Cd84 App Syk Lpl Trem2 Egr1 Sirpa Tnf Tlr4 Tlr7 Pycard Havcr2 Cd24a Cd74 Ripk2 Klf4 Mapk9
GOBP_CARBOHYDRATE_TRANSMEMBRANE_TRANSPORT	0.00116543	0.00655524	0.45506	-0.534044	-1.86248	49	Igf1 Osbpl8 Slc23a2 Pid1 Rasa1 Fabp5 Tnf Appl2
GOBP_CERAMIDE_METABOLIC_PROCESS	0.00117955	0.00662189	0.45506	-0.533775	-1.86154	49	Hexb Psap Hexa Asah1 Cln8 Gla Sgms1 Galc Cerk Cers6 Sgpl1 Naglu Plpp1 B4galnt1 Sphk2 Neu1 St8sia4
GOBP_ANIMAL_ORGAN_MORPHOGENESIS	0.00119049	0.00667041	0.45506	-0.322708	-1.464	386	Igf1 Ctsl Id2 Mafb Fam20c Ank Plau Cdkn2a Slc8a1 Nfic Itga6 Slc40a1 Pdgfb Tcirg1 Arid5b Rtn4 Sh3pxd2b Dhrs3 Ctsd Myo5a Flna Ncoa3 Abr Serp1 Cd44 Sox4 Bcar3 Smad7 Bcl2l11 Ctnnbip1 Csf1 Igf1r Tbc1d20 Por Tnf Lipa Psen2 Lzts2 Tnfaip3 Mdm2 Ctsz Tgfbr1 Zfand5 Sgpl1 Fli1 Cfh Nr3c1 Naglu Gamt Mef2c Adamts1 Myc Ctnnb1 Cdc42 Tet2 Anxa6 Foxo3 Zmiz1 Scrib Ppp3ca Gng5 Pkp2 Ctns Efemp2 Gsk3b Fem1b Notch2 Snx1…
GOBP_NEGATIVE_REGULATION_OF_CYTOKINE_PRODUCTION	0.0011966	0.00668235	0.45506	-0.402097	-1.66041	148	Anxa1 Igf1 Tyrobp Anxa4 Lilrb4a Atp2b1 Cd84 Cx3cr1 Trem2 Sirpa Ptprc Rnf128 Gpnmb Hmox1 Tnfrsf21 Slc11a1 Laptm5 Vsir Nckap1l Smad7 Nptn Elf4 Btk Tnf Appl2 Tnfaip3 Tlr4 Tspo Hdac9 Cd83 Pycard Havcr2
GOBP_POSITIVE_REGULATION_OF_PHOSPHORYLATION	0.00119722	0.00668235	0.45506	-0.327511	-1.48004	366	Igf1 Osbpl8 Fnip2 Sash1 Csf1r Marcks Cd36 Cd300a Rasa1 App Syk Ccny Zeb2 Cx3cr1 Trem2 Malt1 Egr1 Il6st Itga6 Kitl Pdgfb Sdcbp Plaur Anxa2 Ptprc Gpnmb Trf Slc11a1 Taok3 Fgd4 Cd44 Lrrk1 Cab39 Bcar3 Tnfrsf11a Nckap1l Erp29 Csf1 Igf1r Dtnbp1 Nptn Tnf Fnip1 Ehd4 Tlr4 Ptprj Map2k6 Sema4d Sh3glb1 Rap2b Dgkz Mef2c Mertk Gab1 Ercc6 Iqgap1 Lyn Cd24a Cln3 Hbegf Gsk3b Ccdc88a Ppp1r15a Notch2 Cd74 Jak2 Rac1 R…
GOBP_TISSUE_HOMEOSTASIS	0.0012033	0.00670345	0.45506	-0.43272	-1.71635	108	Gpr137b Ank Csf1r Ctss Syk Zeb2 Tns3 Tcirg1 Cln8 Trf Apbb2 Lrrk1 Spp1 Tnfrsf11a Fcgr4 Csf1 Lipa Tlr4 Naglu Clcn3 Tpp1 Ctnnb1 Ercc6 Vps13b Plekhm1 Dram2 Snx10 Rac1 Rab7 Smo Itgav Tuba1a Gnas Tmem64
GOBP_REGULATORY_NCRNA_PROCESSING	0.00120745	0.0067137	0.45506	0.477849	1.83539	46	Adar Tdrd7 Trp53 Srsf3 Zc3h7a Exosc5 Trim71 Zc3h7b Tsn Lin28b Fbl Exosc10 Larp7 Mecp2 Hnrnpa2b1 Drosha Ddx3x Tsnax Pum1 Dicer1
GOBP_RESPONSE_TO_TYPE_I_INTERFERON	0.00122182	0.00678066	0.45506	0.492591	1.85953	43	Irf7 Sp100 Stat1 Ifitm3 Ifih1 Isg15 Adar Sin3a Myd88 Shmt2 Stat2 Oas1a Ifitm1 Cactin Trim56 Ttll12 Trim6 Cnot7 Samhd1
GOBP_REGULATION_OF_T_CELL_RECEPTOR_SIGNALING_PATHWAY	0.00123754	0.00685477	0.45506	-0.636442	-1.95807	27	Lgals3 Lilrb4a Cd300a Malt1 Laptm5 Dusp3 Dusp22 Lipa Ptprj Dgkz
GOBP_MAST_CELL_ACTIVATION	0.0012653	0.00699524	0.45506	-0.599247	-1.95927	36	Lilrb4a Cd84 Cd300a Fyb Syk Hmox1 Lat2 Btk Fcer1g Tlr4 Fcgr3 Cd300lb Sphk2 Lyn Snap23 Fes
GOBP_INTRACELLULAR_PH_REDUCTION	0.00127665	0.00704461	0.45506	-0.616941	-1.92627	30	Atp6v0d2 Creg1 Grn Tcirg1 Rab20 Slc11a1 Atp6v0a1 Dmxl1 Atp6v1b2 Dmxl2 Cln5 Cln3 Rab7
GOBP_MEMBRANE_DEPOLARIZATION	0.00129806	0.00714917	0.45506	-0.600571	-1.85465	28	Camk2d Cdkn2a Cacna1a Casp1 P2rx4 Smad7 Shtn1 Tspo Gclm Atpif1
GOBP_GLYCEROLIPID_CATABOLIC_PROCESS	0.00130655	0.00717993	0.45506	-0.612776	-1.8584	26	Pla2g7 Lpl Abhd12 Apoc1 Ddhd2 Abhd6 Daglb Pnpla7 Abhd5 Gpcpd1 Pnpla8 Abhd16a
GOBP_INFLAMMATORY_CELL_APOPTOTIC_PROCESS	0.00130858	0.00717993	0.45506	-0.70008	-1.89462	16	Anxa1 Cdkn2a Ccr5 Pik3cb Cd44 Itpkb Plekho2 Pik3cd Mef2c
GOBP_PHENOL_CONTAINING_COMPOUND_METABOLIC_PROCESS	0.00132329	0.00724308	0.45506	-0.593177	-1.89005	32	Ctsl Zeb2 Slc24a5 Myo5a Ctsb Aldh2 Ddt Atp7a Mfsd12 Gipc1 Ctns Pnkd Slc16a10
GOBP_POSITIVE_REGULATION_OF_MRNA_PROCESSING	0.00132508	0.00724308	0.45506	0.533115	1.80111	28	Ccnb1 Tra2a Ncl Thrap3 Tra2b Prpf19 Wdr77 Zfp64 Sf3b4 Rbmxl1 Prdx6 Dhx36 Snw1 Prmt5 Snrnp70 Ncbp1 Dazap1
GOBP_MUSCLE_STRUCTURE_DEVELOPMENT	0.00132987	0.00725565	0.45506	-0.325758	-1.46362	341	Atf3 Igf1 Id2 Lgals1 Myof Csf1r Pmp22 Fos Camk2d Lmna Ninj1 Slc8a1 Egr1 Casp1 Pdgfb Pld3 Arid5b Tmsb4x Plekho1 Myl6 Atg7 Serp1 Sox4 Cd9 Smad7 Actg1 Cd53 Spg11 Afg3l2 Dtnbp1 Tnf Speg Plekhm3 Mdm2 Tgfbr1 Cfh Nr3c1 Hdac9 Naglu Actb Sirt2 Ifrd1 Mtm1 Ccl9 Skil Mef2c Actn1 Myc Ctnnb1 Ppp3ca Pkp2 Efemp2 Gsk3b Wdr1 Gdf3 Acadm Cflar Smo Sra1 Mtss1 Gpx1 Disp1 Pak1 Vrk3 Tifab Il18 Foxn2 Nln Ctdp1 Piezo1 Ttn…
GOBP_REGULATION_OF_OSTEOBLAST_DIFFERENTIATION	0.00134863	0.00734421	0.45506	-0.458537	-1.73193	73	Igf1 Id2 Fam20c Lmna Il6st Tcirg1 Ctnnbip1 Cebpa Tnf Tob1 Sema4d Mef2c Ctnnb1 Noct Ppp3ca Gsk3b Nbr1 Smad5 Gnas Tmem64
GOBP_NEGATIVE_REGULATION_OF_SIGNALING_RECEPTOR_ACTIVITY	0.00135617	0.00737147	0.45506	-0.697625	-1.88798	16	Lilrb4a Cbl Tnf Psen2 Ptprj Socs4
GOBP_NEGATIVE_REGULATION_OF_CELL_PROJECTION_ORGANIZATION	0.00137194	0.00744326	0.45506	-0.437183	-1.74111	109	Lgals1 Lrp1 Arhgap24 Pmp22 App Rtn4 Ccr5 Flna Vim Fgf13 Dtnbp1 Rufy3 Sema5a Cfl1 Apoe Mdm2 Evl Sema4d Dync1i2 Ifrd1 Stap1 Ppp3ca Trak2 Gsk3b Mylip Map4k4 Rnf6 Dip2b Mbp Gak Prkcsh Akt1 Sema3c Itgb1 Gdi2 B2m Coro1b Rapgef2 Adam17
GOBP_RAC_PROTEIN_SIGNAL_TRANSDUCTION	0.00140769	0.007623	0.45506	-0.573884	-1.85605	34	Arhgap24 Camk2d Tns3 Gabarap Rtn4 Pik3cb Rhog Brk1 Cyfip1 Wasf2 Arhgap17 Rac1
GOBP_NEGATIVE_REGULATION_OF_PROTEIN_MODIFICATION_PROCESS	0.0014149	0.00764785	0.45506	-0.341636	-1.50974	279	Cadm1 Igf1 Pid1 Lilrb4a Cd300a Gadd45b Cdkn2a Gadd45g Slc8a1 Cbl Sirpa Gnaq Ptprc Pik3cb Coro1c Lrrk1 Sox4 Nckap1l Smad7 Pkib Dusp3 Dtnbp1 Dusp22 Tnf Spred1 Mfhas1 Psen2 Apoe Ptpro Tnfaip3 Ptprj Tspo Bex1 Wnk1 Mvp Hint2 Sema4d Pycard Actb Hspb1 Sirt2 Dusp1 Fkbp1b Socs4 Gskip Cry1 Ctnnb1 Impact
GOBP_NEGATIVE_REGULATION_OF_IMMUNE_EFFECTOR_PROCESS	0.00142063	0.00765713	0.45506	-0.512521	-1.85977	59	Lgals3 Anxa1 Lilrb4a Cd84 Cd300a Grn Cx3cr1 Ptprc Hmox1 Abr Vsir Nckap1l Smad7 Dusp22 Tnf Tnfaip3
GOBP_NUCLEAR_EXPORT	0.00142189	0.00765713	0.45506	0.338266	1.597	133	Sp100 Ddx39b Ran Npm1 Thoc1 Adar Eif4e Alyref Dusp16 Ssb Nup88 Emd Rangap1 Rbm8a Hspa9 Srsf3 Anp32b Nup133 Nup107 Sdad1 Pom121 Abce1 Xpo7 Ranbp17 Eny2 Ltv1 Nup62 Thoc5 Xpo1 Ctdspl2 Ptpn11 Nup153 Hnrnpa2b1 Khdrbs1 Ddx19a Casc3 Nmd3 Mdn1 Nutf2 Eif6 Park7 Nemf Txn1 Ranbp3 Rbm10 Magoh Pcid2 Hhex Nxt1 Rbm22 Ppm1a Ncbp2 Iws1 Ncbp1 Lsg1 Ythdc1 Magohb Prkaca Chchd4 Desi1 Sarnp Nup160 Eif4a3 Nup155
GOBP_REGULATION_OF_RAC_PROTEIN_SIGNAL_TRANSDUCTION	0.00143768	0.00772784	0.45506	-0.680703	-1.96761	20	Arhgap24 Camk2d Tns3 Gabarap Rtn4 Pik3cb
GOBP_DETECTION_OF_STIMULUS	0.00145256	0.00779344	0.45506	-0.514495	-1.84749	55	Cadm1 Igf1 Serpine2 Trem2 Naip6 Tnf Sema5a Tlr4 Tspo Casp4 Calm3 Myc Lxn Smo Itgav Pak1 Il18 Piezo1 Ttn Extl3 Tlr1 Calm1
GOBP_ORGANIC_ACID_METABOLIC_PROCESS	0.00148272	0.0079406	0.45506	-0.312375	-1.43616	451	Anxa1 Igf1 Slc23a2 Hexb Ank Ucp2 Gatm Aig1 Arsb Adssl1 App Syk Fabp5 Mthfs Hexa Mthfsl Lpl Asah1 Cacna1a Apoc1 Hk3 Myo5a Eif2ak3 Fabp3 Amdhd2 Tbxas1 Akr1a1 Abcd3 Cyp4v3 Nagk Dse Gnpda1 Ilvbl Ldhb Ech1 Npl Por Atp7a Appl2 Elovl5 Hadha Lipa Idh1 Dcxr Tlr4 Hacd4 Cpt1a Glul Gclm Oat Sgpl1 N6amt1 Pex2 Ptgr1 Gamt Sirt2 Acadl Hibadh Myc Hmgcl Hsd17b4 Acaa1a Mpo Blmh Cln3 Gnpda2 Hpgd Renbp Pdk3 Acox1 Dec…
GOBP_RNA_TEMPLATED_DNA_BIOSYNTHETIC_PROCESS	0.0014885	0.00795689	0.45506	0.457735	1.82087	53	Hsp90aa1 Aurkb Tinf2 Cct3 Cct8 Cct5 Cct7 Ctc1 Pml Rad50 Ptges3 Terf1 Nop10 Wrap53 Cct2 Nek2 Exosc10 Gnl3l Atm Telo2 Tcp1 Gar1 Nhp2 Dcp2 Pot1b Pnkp Rpa1 Cct4 Hnrnpu Hnrnpc
GOBP_PROTEIN_LIPID_COMPLEX_ORGANIZATION	0.00149729	0.0079892	0.45506	-0.682912	-1.91105	18	Soat1 Pla2g7 Lpl Apoc1 Abca1 Pltp Apoe Mpo
GOBP_REGULATION_OF_BONE_RESORPTION	0.00152815	0.00813892	0.45506	-0.622933	-1.83091	22	Gpr137b Csf1r Syk Trf Spp1 Tnfrsf11a Fcgr4 Plekhm1 Itgav Tmem64 Inpp5d S1pr1 Slc4a2
GOBP_POSITIVE_REGULATION_OF_LEUKOCYTE_APOPTOTIC_PROCESS	0.00153308	0.00815029	0.45506	-0.658675	-1.94731	23	Anxa1 Cdkn2a Pik3cb Cd44 Bcl2l11 Fnip1 Pik3cd Mef2c Myc Lyn Cd24a
GOBP_HOMOLOGOUS_RECOMBINATION	0.00154833	0.00821632	0.45506	0.568507	1.89179	27	Top2a Mnd1 Rad51 Trip13 Nbn Rad50 Rad51ap1 Rad54b
GOBP_AMYLOID_PRECURSOR_PROTEIN_CATABOLIC_PROCESS	0.00155494	0.00823636	0.45506	-0.593246	-1.93965	36	Igf1 App Rtn4 Picalm Aph1c Tnf Psen2 Apoe Adam10 Aph1a Lyn Cln3
GOBP_DETECTION_OF_BIOTIC_STIMULUS	0.00155871	0.00824135	0.45506	-0.681072	-1.9059	18	Trem2 Naip6 Tlr4 Tspo Casp4 Smo Itgav Pak1 Tlr1
GOBP_POSITIVE_REGULATION_OF_LEUKOCYTE_CHEMOTAXIS	0.00158948	0.00837887	0.45506	-0.515073	-1.78124	47	C3ar1 Csf1r Pla2g7 App Cx3cr1 Ano6 Lgmn Nckap1l Csf1 Ptprj Wnk1 Adam10 Mospd2 Cd74 Rac1 Spi1 Calr Aif1 Mapk3 Mcu Akirin1 Camk1d Ccr1 Ptk2b Tirap Gpsm3 Adam17 Stk39
GOBP_SIGNAL_TRANSDUCTION_IN_ABSENCE_OF_LIGAND	0.00159049	0.00837887	0.45506	-0.551192	-1.85673	41	Igf1 Kitl Bcl2a1b Bcl2l11 Tnf Bag3 Foxo3 Gsk3b Eya3 Itgav Mknk2 Mcl1 Dapk3 Tgfb2 Bcl2l1
GOBP_CALCIUM_ION_HOMEOSTASIS	0.00159762	0.00840121	0.45506	-0.400199	-1.64192	135	Hexb Ank Atp2b1 Camk2d App Slc24a5 Slc8a1 Cacna1a Asph Tcirg1 Ptprc Myo5a Ccr5 Flna Cyba Pik3cb Spp1 Afg3l2 Nptn Rap1gds1 Vapb Psen2 Apoe Atp13a2 Fkbp1b Calm3 Anxa6 Grina Lyn Cln3 Inpp4b Snx10 Mcoln1 Pacs2 Itgav Tmem64 Atp13a3 Tgfb2 Fis1 Tmbim6 Calm1 Mcu Atp2c1 Vps54 Atg5
GOBP_PLASMA_LIPOPROTEIN_PARTICLE_CLEARANCE	0.00161666	0.008486	0.45506	-0.683793	-1.93749	19	Cd36 Lrpap1 Msr1 Apoc1 Trem2 Anxa2 Lipa Apoe Cnpy2
GOBP_FATTY_ACID_METABOLIC_PROCESS	0.00162519	0.00848958	0.45506	-0.369756	-1.56618	179	Anxa1 Aig1 Fabp5 Lpl Asah1 Apoc1 Myo5a Eif2ak3 Fabp3 Tbxas1 Abcd3 Cyp4v3 Ilvbl Ech1 Por Appl2 Elovl5 Hadha Lipa Hacd4 Cpt1a Sgpl1 Pex2 Ptgr1 Sirt2 Acadl Hsd17b4 Acaa1a Hpgd Pdk3 Acox1 Decr2 Cbr4 Cd74 Acadm Lpin2 Daglb Mapk9 Decr1 Hpgds Acadsb Abcd2 Adipor1 Gpx1 Cryl1 Acat1 Abcd4 Abhd5 Gpx4 Acox3 Aldh3a2 Pnpla8 Acsl5 Akt1 Slc25a17 Lpgat1 Plaa Acot8 Elovl7 Irs2 Hacd1 Ivd Mapk14 Akt2 Ankrd26 Mgst3 P…
GOBP_REGULATION_OF_DNA_BIOSYNTHETIC_PROCESS	0.0016261	0.00848958	0.45506	0.37488	1.6529	91	Gja1 Men1 Ddx39b Npm1 Hsp90aa1 Aurkb Tinf2 Hnrnpd Cct3 Ccna2 Dnajc2 Trp53 Nvl Cct8 Cct5 Tfdp1 Cct7 Ctc1 Pml Ptges3 Terf1 Wrap53 Cct2 Nek2 Rfc5 Exosc10 Arrb2 Gnl3l Atm Chek1 Tcp1 Hnrnpa2b1 Nfatc1 Jade3 Mcrs1
GOBP_REGULATION_OF_SMALL_GTPASE_MEDIATED_SIGNAL_TRANSDUCTION	0.00162516	0.00848958	0.45506	-0.408763	-1.66463	128	Igf1 Arhgap24 Camk2d Timp2 Cbl Tns3 Gabarap Kitl Rtn4 Pik3cb Itpkb Abca1 Arhgap18 Csf1 Cdc42se2 Psd4 Apoe Arhgap25 Myo9b Dgkz Arhgdia Mapre2 Ophn1 Stmn1 Arhgap17 Notch2 Itgav Map4k4 Dennd4b Cyth1 Abl2 Tgfb2 Arfgef2 Arhgap19
GOBP_REGULATION_OF_TRANS_SYNAPTIC_SIGNALING	0.00162933	0.00849119	0.45506	-0.368805	-1.57588	205	Igf1 Syngr1 Serpine2 Tyrobp Grik3 App Fabp5 Cx3cr1 Cpeb2 Cacna1a Egr1 Rtn4 Myo5a Abr Lgmn Snx14 Gria3 Spg11 Igf1r Dtnbp1 Nptn Tnf Mctp1 Psen2 Cfl1 Apoe Gnal Snap29 Glul Wnk1 Ptpra Nr3c1 Dgkz Slc6a6 Hip1 Abhd6 Cyfip1 Ophn1 Mef2c Gipc1 Usp8 Ppp3ca Cln3 Gsk3b Jak2 Rac1 Mapk9 Gnai2 Cpeb3 Pnkd Pak1 Dlgap4
GOBP_AMIDE_TRANSPORT	0.00164138	0.00853873	0.45506	-0.389978	-1.61582	155	Anxa1 Anxa5 Lrp1 Psap Ucp2 Slc15a3 Tcirg1 Gnaq Cln8 Myo5a Atg7 Serp1 Sox4 Abca1 Dtnbp1 Gltp Tnf Pltp Dpysl2 Cpt1a Glul Sidt2 Cyb5r4 Nr3c1 Snx19 Fkbp1b Gipc1 Rab8b Arl6ip5 Ppp3ca Oxct1 Slc15a4 Cd74 Jak2 Rac1 Glud1 Map4k4 Slc16a10 Disp1 Pak1 Hmga1 Gnas
GOBP_REGULATION_OF_GLUCOSE_TRANSMEMBRANE_TRANSPORT	0.00165812	0.00861036	0.45506	-0.55578	-1.84273	38	Igf1 Osbpl8 Pid1 Rasa1 Fabp5 Tnf Appl2
GOBP_EXTRACELLULAR_STRUCTURE_ORGANIZATION	0.00166667	0.00863934	0.45506	-0.456484	-1.73844	83	Lgals3 Pmp22 Aplp2 Ctss Cst3 App Anxa2 Sh3pxd2b Apbb2 Tnfrsf1b Tnf Myo1e Atp7a Sema5a Tgfbr1 B4galt1 Adamts1 Prdx4 Efemp2 Crtap Cflar Ric1 Abl2 Tgfb2 Mia3
GOBP_REGULATION_OF_LIPID_TRANSPORT	0.00167637	0.00867418	0.45506	-0.478546	-1.80132	70	Lrp1 Eepd1 Syk Apoc1 Trem2 Anxa2 Fabp3 Spp1 Tnfrsf11a Abca1 Lamtor1 Pltp Apoe Atp8a1 Tspo Map2k6 Abca3 Nus1 Cry1 Furin Mapk9 Itgav Prelid1 Tmf1 Fis1 Irak1 Acsl5 Akt1
GOBP_REGENERATION	0.00169579	0.00873727	0.45506	-0.454852	-1.71801	73	Anxa1 Igf1 Lrp1 Plau Grn Ninj1 Tec Rtn4 Hmox1 Flna Cd9 Igf1r Apoe Bex1 Ifrd1 Fkbp1b Jak2 Klf4 Cflar Map4k4 Gpx1
GOBP_REGULATION_OF_CATION_CHANNEL_ACTIVITY	0.00169758	0.00873727	0.45506	-0.553016	-1.87484	44	Ctss App Cacna1a Asph Trem2 S100a1 Ahnak Myo5a Fgf13 Fkbp1b Calm3
GOBP_SUPEROXIDE_METABOLIC_PROCESS	0.00169491	0.00873727	0.45506	-0.553594	-1.82519	37	Tyrobp Cd36 App Syk Sh3pxd2b Cyba Atp7a Ncf4 Cyb5r4 Naglu Mpo Ncf2 Cybb Gnai2 Prdx1 Il18
GOBP_MEMBRANE_PROTEIN_ECTODOMAIN_PROTEOLYSIS	0.00170618	0.00876601	0.45506	-0.604429	-1.83308	26	App Timp2 Aph1c Tnfrsf1b Tnf Psen2 Apoe Adam10 Aph1a
GOBP_MACROPHAGE_CYTOKINE_PRODUCTION	0.00172198	0.00883162	0.45506	-0.624858	-1.92243	27	Cd36 Casp1 Rtn4 Litaf Laptm5 Psen2 Tlr4 Tlr7 Casp4 Pycard Cuedc2 Cd74 Ripk2
GOBP_RNA_MODIFICATION	0.00172757	0.00884469	0.45506	0.350222	1.6061	111	Rpusd4 Emg1 Adar Nop2 Nsun5 Dalrd3 Syncrip Mettl1 Sars Apobec3 Qtrt1 Rbm15 Nop10 Urm1 Trmt10b Elp4 Ctu2 Kti12 Fbl Yrdc Larp7 Trmt13 Tgs1 Aars Pus7 Gar1 Tfb1m Thumpd1 Dnajb11 Thg1l Nhp2 Mettl6 Mepce Wtap Thada Trub2 Nsun4 Osgep Trmt61a Jmjd6 Mettl2 Pus10
GOBP_SENSORY_PERCEPTION	0.00173231	0.00885335	0.45506	-0.427702	-1.6821	103	Igf1 Serpinb6b Serpine2 Hexb Serpinb6a Psap Cd36 Fabp5 Hexa Cln8 Myo5a P2rx4 Tnf Sema5a Gnal Tlr4 Cfh Myc Dmxl2 Cln5 Dram2 Wdr1 Fbxo11 Lxn Cpeb3 Gpx1 Gnas Il18
GOBP_FEMALE_MEIOTIC_NUCLEAR_DIVISION	0.00173546	0.00885391	0.45506	0.601055	1.91426	23	Plk1 Aurka Top2a Cenpe Trip13 Atm Ubb Ccnb2 Ndc80
GOBP_NEGATIVE_REGULATION_OF_EXOCYTOSIS	0.00174994	0.00889654	0.45506	-0.635321	-1.8898	24	Anxa1 Cd84 Cd300a Hmox1 Abr Vps4b Nckap1l Wdr41 Spi1 Rab7 Gnai2
GOBP_REGULATION_OF_MYELOID_CELL_APOPTOTIC_PROCESS	0.00174994	0.00889654	0.45506	-0.635406	-1.89005	24	Anxa1 Cdkn2a Kitl Ccr5 Pik3cb Cd44 Itpkb Trim35 Fcer1g Pik3cd Mef2c
GOBP_REGULATION_OF_SIGNALING_RECEPTOR_ACTIVITY	0.00175827	0.0089233	0.45506	-0.513093	-1.77439	47	Lilrb4a Plau Aplp2 App Cbl Dapk1 Tnf Psen2 Cfl1 Ptprj Socs4 Mef2c Ifngr2 Jak2 Dlgap4
GOBP_REGULATION_OF_RECEPTOR_MEDIATED_ENDOCYTOSIS	0.00177077	0.00897108	0.45506	-0.466982	-1.76571	72	Cd63 Lrpap1 App Syk Apoc1 Cbl Sdcbp Anxa2 Trf Picalm Dtnbp1 Nsf Sirt2 Hip1 Ophn1 Scrib Atxn2
GOBP_P38MAPK_CASCADE	0.00177801	0.00898162	0.45506	-0.583538	-1.85934	32	Sash1 Gadd45b Gadd45g Trem2 Gsn Rell1 Mfhas1 Map2k6 Dusp1 Spi1 Zfp36 Cyld Atf7 Zfp36l1 Mapk14 Stk39 Mink1
GOBP_POSITIVE_REGULATION_OF_FAT_CELL_DIFFERENTIATION	0.00177903	0.00898162	0.45506	-0.595844	-1.92014	33	Igf1 Id2 Lpl Sh3pxd2b Cebpa Rreb1 Noct Gdf3 Tmem64 Metrnl Stk3 Zfp36 Akt1 Creb1 Aamdc Zfp36l1 Mapk14 Sav1 Tfe3 Cds1 Zfp385a
GOBP_POSITIVE_REGULATION_OF_JUN_KINASE_ACTIVITY	0.00178463	0.00899429	0.45506	-0.568903	-1.83994	34	Sash1 Syk Zeb2 Taok3 Fgd4 Tnfrsf11a Tnf Pak1 Map3k1 Map2k7 Dvl2 Irak1 Fgd2 Ptpn1 Ptk2b Tirap
GOBP_RESPONSE_TO_HORMONE	0.00179696	0.00904074	0.45506	-0.320382	-1.45026	372	Anxa1 Igf1 Osbpl8 Pid1 Anxa5 Atp2b1 Gatm Marcks Arsb Timp2 Cpeb2 Lpl Egr1 Ctsd Myo5a Hmox1 Npc1 Ncoa3 Rab31 Sgk1 Naip6 Bcar3 Spp1 Bcas3 Igf1r Por Tnf Appl2 Vps13c Rap1gds1 Hadha Idh1 Cfl1 Agl Arid5a mt-Nd3 Ptprj Tgfbr1 Fbxo32 Ptpra Snx5 Nr3c1 Hdac9 Grb2 Cyfip1 Mef2c Cry1 Ncoa4 Ctnnb1 Ube2l3 Acaa1a Zmiz1 Lyn Leprotl1 Cd24a Ppp3ca mt-Cytb Ahcyl1 Ggh Gsk3b Ncf2 Jak2 Rac1 Lpin2 Agtrap Sra1 Gnai2 Adip…
GOBP_ADAPTIVE_IMMUNE_RESPONSE_BASED_ON_SOMATIC_RECOMBINATION_OF_IMMUNE_RECEPTORS_BUILT_FROM_IMMUNOGLOBULIN_SUPERFAMILY_DOMAINS	0.00180442	0.00906262	0.45506	-0.388502	-1.60345	145	Anxa1 C3ar1 Lilrb4a Gadd45g Trem2 Malt1 Slfn2 Tcirg1 Ptprc Slc11a1 Csf2rb Csf3r Unc93b1 Vsir C1qb Nckap1l Klhl6 Smad7 Tnfrsf1b Rftn1 Btk Dusp22 Tnf Fcer1g Cd28 Tnfaip3 Arid5a C1qc Cfh Fcgr3 Havcr2 Mef2c Fcgr1 Cd24a Stx7 Slc15a4 Cd74 Ctsc Jak2 Ripk2 Kdelr1 C1qa Icam1 Il18
GOBP_REGULATION_OF_GLIAL_CELL_DIFFERENTIATION	0.00183113	0.00918092	0.45506	-0.549086	-1.82162	39	Id2 Serpine2 Csf1r Trem2 Il6st Rtn4 Tnfrsf21 Tnfrsf1b Ptpra Mbd1 Sirt2 Ctnnb1 Wdr1
GOBP_VIRAL_LIFE_CYCLE	0.00184631	0.0092411	0.45506	0.317108	1.52275	145	Bst2 Oasl1 Ifitm3 Ifih1 Isg15 Hmgb1 Top2a Oasl2 Ly6e Trim30a Adar Kpna2 Mphosph8 Ppia Nbn Rad50 Oas1a Apobec3 Eif2ak2 Ifitm1 Trim59 Trim8 Nucks1 Notch1 Ppid Zc3hav1 Banf1 Insr Isg20 Gbp3 Nedd4 Ppih Srpk1 Gbp7 Trim56 Pkn2 Eps15 Eif2ak4 Ddx56 Trim6 Cnot7 Chmp4b Ythdc2 Csnk2b Chmp7 Rsad2 Ifitm2 Pcbp1 Ddx3x Ccnk Trim28 Ilf3 Bcl2 Dicer1
GOBP_REGULATION_OF_NERVOUS_SYSTEM_PROCESS	0.0018888	0.00942134	0.45506	-0.548054	-1.81819	39	Igf1 App Fabp5 Trf Tnfrsf21 Eif2ak3 Tnfrsf1b Tnf Gsk3b Fig4 Ctsc Dlgap4
GOBP_RUFFLE_ORGANIZATION	0.0018888	0.00942134	0.45506	-0.565267	-1.84369	35	Csf1r Arhgap24 Tcirg1 Coro1c Rhog Lima1 P2ry12 Evl Cyfip1 Stap1 Plekhm1 Snx10 Rac1 Icam1 Aif1
GOBP_POSITIVE_REGULATION_OF_CELL_CELL_ADHESION	0.00190002	0.00946105	0.45506	-0.382731	-1.57709	146	Anxa1 Igf1 Lgals1 Lilrb4a Syk Malt1 Il6st Itga6 Kitl Sirpa Plaur Ptafr Ptprc Ccr5 Cd44 Itpkb Sox4 Vsir Emilin2 Nckap1l Smad7 Tnf Cd28 Cd83 Pycard Actb Havcr2 Zmiz1 Cd24a Ppp3ca Cd74 Jak2 Ripk2 Icam1 Ap3b1 Jak1 Il18 Piezo1 Aif1 Abl2 Sox12
GOBP_LEUKOCYTE_APOPTOTIC_PROCESS	0.00190666	0.00947791	0.45506	-0.476545	-1.8024	74	Lgals3 Anxa1 Cdkn2a Kitl Ccr5 Tnfrsf21 Pik3cb Cd44 Itpkb Plekho2 Bcl2l11 Fcer1g Fnip1 Lipa Pik3cd Mef2c Myc Mertk Lyn Cd24a Cd74 Kdelr1 Il18 Prelid1 Tgfb2 Bcl2l1 Slc39a10 Akt1 Pkn1 Dnaja3 Rapgef2 Adam17 Irs2 Fadd
GOBP_POSITIVE_REGULATION_OF_EXOCYTOSIS	0.00192065	0.00953113	0.45506	-0.534102	-1.79784	42	Syk Sdcbp Ptafr Anxa2 Lamp1 Vps4b Fcer1g Atp13a2 Sphk2 S100a10 Rab7 Vamp8 Bcl2l1 Stxbp5 Chmp2a Arf1 Ap1g1 Stx4a
GOBP_REGULATION_OF_ATTACHMENT_OF_SPINDLE_MICROTUBULES_TO_KINETOCHORE	0.00192458	0.0095344	0.45506	0.62471	1.96033	20	Ect2 Rcc2 Ccnb1 Cenpe Incenp Aurkb Cdca8 Racgap1 Nek2 Birc5 Knstrn
GOBP_ENSHEATHMENT_OF_NEURONS	0.00193756	0.00958237	0.45506	-0.456306	-1.7455	84	Igf1 Hexb Psap Pmp22 Hexa Myo5a Trf Tnfrsf21 Eif2ak3 Cd9 Tnfrsf1b Afg3l2 Galc Tnf Pikfyve Sirt2 Grb2 Cyfip1 Ctnnb1
GOBP_NEGATIVE_REGULATION_OF_VIRAL_LIFE_CYCLE	0.00194297	0.00959279	0.45506	0.600391	1.89573	21	Bst2 Ifitm3 Ly6e Trim30a Ppia Nbn Rad50 Ifitm1 Trim59 Trim8 Trim56 Csnk2b Ifitm2
GOBP_REGULATION_OF_CYTOKINESIS	0.00199604	0.00982149	0.431708	0.42172	1.72207	60	Ect2 Plk1 Aurka Prc1 Kif20b Incenp Aurkb Zfyve26 Git1 Kif23 Cdca8 Cenpv Prpf40a Prkce Racgap1 Birc5 Nup62 Pin1 Ccp110 Ahctf1 Pkn2
GOBP_REGULATION_OF_LIPASE_ACTIVITY	0.00199572	0.00982149	0.431708	-0.602553	-1.88135	30	Anxa1 Lrp1 Marcks Apoc1 Gnaq Ptafr Rhoc Por Hdac9
GOBP_ALCOHOL_METABOLIC_PROCESS	0.00200081	0.00982829	0.431708	-0.384092	-1.59235	156	Soat1 Myof Lrp1 Pmp22 Aplp2 App Npc2 Asah1 Apoc1 Cln8 Ptafr Npc1 Itpkb Akr1a1 Slc37a2 Abca1 Lima1 Cebpa Por Lipa Idh1 Apoe Pex2 Plpp1 Dhrs7 Acadl Nus1 Cyb5r3 Sphk2
GOBP_INTERLEUKIN_8_PRODUCTION	0.00201312	0.00987209	0.431708	-0.578942	-1.84469	32	Anxa1 Anxa4 Syk Ptprc Cd14 Tnf Tlr4 Tlr7 Pycard Cd74 Klf4 Il18 Lamtor5 Tlr1
GOBP_NEGATIVE_REGULATION_OF_NEURON_PROJECTION_DEVELOPMENT	0.00203393	0.00995736	0.431708	-0.4591	-1.74304	78	Lgals1 Lrp1 Pmp22 Rtn4 Ccr5 Flna Vim Fgf13 Dtnbp1 Rufy3 Sema5a Apoe Mdm2 Sema4d Dync1i2 Ifrd1 Trak2 Gsk3b Mylip Map4k4 Rnf6 Dip2b Mbp Gak Prkcsh
GOBP_CELLULAR_RESPONSE_TO_LIPID	0.00204861	0.0100124	0.431708	-0.333426	-1.47274	276	Anxa1 Igf1 Pid1 Sash1 Lilrb4a Cd36 Cd84 Syk Cx3cr1 Lpl Trem2 Malt1 Casp1 Sirpa Litaf Npc1 Cd68 Ncoa3 Vim Sgk1 Spp1 Fcgr4 Abca1 Tnfrsf1b Cd14 Tnf Tnfaip3 Arid5a mt-Nd3 Tlr4 Fbxo32 Cfh Nr3c1 Cd300lb Pycard Cd180 Havcr2 Ndufa13 Mef2c Cry1 Sphk2 Ube2l3 Stap1 Zfp703 Zmiz1 Irf8 Lyn Snhg20 Fes Fdx1 Gsk3b Pdk3 Jak2 Spi1 Ripk2 Smo Ptk7 Adam15 Trib1 Calr Pak1 Gnas Tifab Irak2 Uba5 Map2k7 Rnf6 Paf1 Tmf1 Abl2
GOBP_OLIGOSACCHARIDE_METABOLIC_PROCESS	0.00206224	0.0100621	0.431708	-0.616062	-1.81071	22	Hexb Npc1 Gla Manba B4galt1 Man2b1 Neu1 St8sia4 Gm2a Naga
GOBP_CELLULAR_RESPONSE_TO_VASCULAR_ENDOTHELIAL_GROWTH_FACTOR_STIMULUS	0.00210128	0.010224	0.431708	-0.582584	-1.84076	31	Anxa1 Cd63 Pdgfb Pik3cb Hspb1 Pik3cd Nus1 Gab1
GOBP_POSITIVE_REGULATION_OF_CHEMOTAXIS	0.00210245	0.010224	0.431708	-0.471308	-1.77808	71	C3ar1 Csf1r Pla2g7 App Cx3cr1 Trem2 Pdgfb P2rx4 Ano6 Lgmn Nckap1l P2ry12 Csf1 Sema5a Ptprj Wnk1 Hspb1 Adam10 Mospd2 Cd74 Rac1 Spi1 Calr Aif1 Mapk3 Mcu Akirin1 Camk1d Ccr1 S1pr1 Ptk2b Tirap Gpsm3 Adam17 Stx4a Akt2 Stk39
GOBP_LAMELLIPODIUM_ORGANIZATION	0.00210629	0.0102255	0.431708	-0.485998	-1.78155	62	Pmp22 Plekho1 Coro1c Fgd4 Cd44 P2ry12 Vav2 Atp7a Cfl1 Ptpro Brk1 Myo9b Cyfip1 Arpc5 Wasf2 Rreb1 Cdc42 Rhod Phpt1 Ccdc88a Parvb Rac1
GOBP_PROTEIN_CATABOLIC_PROCESS_IN_THE_VACUOLE	0.00211428	0.0102472	0.431708	-0.669931	-1.87472	18	Lrp1 Psap Grn Tcirg1 Atp13a2 Dpp7 Tpp1 Usp8 Cln3 Lamp2
GOBP_REGULATION_OF_RESPONSE_TO_BIOTIC_STIMULUS	0.00212866	0.0102997	0.431708	-0.331225	-1.46955	285	Cadm1 Colec12 Rab7b Sash1 Tyrobp Cd36 Slc15a3 Cd84 Cd300a Myo1f Rbm47 App Syk Grn Ninj1 Trem2 Tifa Casp1 Rtn4 Lamp1 Cyba Unc93b1 Dapk1 Tlr13 Emilin2 Nagk Nt5c2 Rftn1 Tbk1 Cd14 Btk Tnf Appl2 Mfhas1 Apoe Tnfaip3 Tlr4 Tlr7 Casp4 Alpk1 Lacc1 Cfh Naglu Pycard Sirt2 Cd180 Havcr2 Vav1 Ercc6 Rab34 Pik3ap1 Lyn Cd24a Slc15a4 Lamp2 Cd74 Ppp6c Spi1 Otulin Ripk2 Lgr4 Trib1 Znfx1
GOBP_CELL_JUNCTION_MAINTENANCE	0.00213313	0.0103042	0.431708	-0.6703	-1.93754	20	Cadm1 Csf1r Grn Dgkz Ophn1 Pkp2 Mtss1 Sort1 Sdf4
GOBP_CELLULAR_COMPONENT_MAINTENANCE	0.00215846	0.0103854	0.431708	-0.548433	-1.80818	37	Cadm1 Csf1r App Grn Trem2 Neat1 Igf1r Cfl1 Apoe Dgkz Ophn1 Pkp2 Mtss1 Abl2 Sort1 Sdf4
GOBP_GLIAL_CELL_DEVELOPMENT	0.00216064	0.0103854	0.431708	-0.485728	-1.78056	62	Id2 Lrp1 Csf1r Pmp22 App Grn Zeb2 Trem2 Pdgfb Vim Sox4 Tlr4 Naglu Sirt2 Grb2
GOBP_MYELOID_LEUKOCYTE_CYTOKINE_PRODUCTION	0.00215846	0.0103854	0.431708	-0.548036	-1.80687	37	Cd36 Syk Casp1 Rtn4 Litaf Hmox1 Laptm5 Fcer1g Psen2 Tlr4 Tlr7 Casp4 Pycard Cuedc2 Cd74 Ripk2
GOBP_LIPID_OXIDATION	0.00218138	0.0104658	0.431708	-0.477608	-1.77812	67	Pla2g7 Fabp3 Abcd3 Cyp4v3 Ilvbl Por Appl2 Hadha Cpt1a Pex2 Acadl Hsd17b4 Acaa1a Acox1 Acadm Decr1 Abcd2 Adipor1 Acat1 Abcd4 Acox3 Acsl5 Akt1 Slc25a17 Irs2 Ivd Mapk14 Akt2 Prkaa1 Nucb2 Acaa2 Eci2 Samd1 Acads Auh
GOBP_MATURATION_OF_LSU_RRNA	0.00218457	0.0104658	0.431708	0.521147	1.76068	28	Npm1 Gtpbp4 Rrp15 Rsl1d1 Nop2 Nol9 Rpf1 Mak16 Wdr12 Ddx18 Nhp2 Eif6 Rbm34 Las1l Bop1
GOBP_REGULATORY_NCRNA_MEDIATED_GENE_SILENCING	0.00219971	0.010521	0.431708	0.365346	1.59006	85	Adar Tdrd7 Cnot3 Trp53 Srsf3 Zc3h7a Exosc5 Cnot2 Trim71 Mov10 Zc3h7b Tsn Lin28b Fbl Exosc10 Cnot6 Larp7 Fxr1 Mecp2 Hnrnpa2b1 Cnot7 Drosha Ddx3x Tsnax Pum1 Eif6 Dicer1 Cnot1 Pabpc1
GOBP_POSITIVE_REGULATION_OF_PROTEIN_LOCALIZATION_TO_CELL_PERIPHERY	0.00223484	0.0106714	0.431708	-0.544979	-1.80799	39	Lgals3 Lrp1 Trem2 Epb41l2 Myo5a Rhog Tnf
GOBP_MRNA_EXPORT_FROM_NUCLEUS	0.00224021	0.0106795	0.431708	0.435687	1.72752	51	Ddx39b Thoc1 Alyref Nup88 Rbm8a Srsf3 Nup133 Nup107 Eny2 Thoc5 Xpo1 Hnrnpa2b1 Ddx19a Casc3 Magoh Pcid2 Hhex Nxt1 Iws1 Ncbp1 Ythdc1 Magohb Sarnp Nup160 Eif4a3 Nup155 Nup93 Thoc2
GOBP_NEGATIVE_REGULATION_OF_ALPHA_BETA_T_CELL_ACTIVATION	0.00226994	0.0107333	0.431708	-0.613221	-1.80236	22	Anxa1 Cd300a Cd44 Vsir Smad7
GOBP_PHOSPHATIDYLINOSITOL_DEPHOSPHORYLATION	0.0022686	0.0107333	0.431708	-0.667944	-1.86916	18	Sacm1l Inpp5a Mtm1 Fig4 Inpp4b Ocrl Inpp5d Mtmr1 Inpp5k Mtmr2 Inppl1
GOBP_POSITIVE_REGULATION_OF_P38MAPK_CASCADE	0.00225534	0.0107333	0.431708	-0.703297	-1.87481	15	Sash1 Gadd45b Gadd45g Gsn Rell1 Mfhas1
GOBP_REGULATION_OF_PHOSPHOLIPASE_ACTIVITY	0.00226994	0.0107333	0.431708	-0.612695	-1.80082	22	Anxa1 Lrp1 Marcks Gnaq Ptafr
GOBP_REGULATION_OF_SYSTEM_PROCESS	0.00226594	0.0107333	0.431708	-0.349502	-1.5035	218	Igf1 Atp2b1 Camk2d App Fabp5 Lmna Slc8a1 Gsn S100a1 Pdgfb Ptafr P2rx4 Trf Flna Cyba Tnfrsf21 Eif2ak3 Tbxas1 Spp1 Smad7 Tnfrsf1b Fgf13 Tnf Apoe Ptpro Mdm2 Tspo Wnk1 Fbxo32 Nr3c1 Fkbp1b Mef2c Calm3 Cry1 Zdhhc21 Rab8b Anxa6 Foxo3 Ppp3ca Pkp2 Hbegf Gsk3b Fig4 Prkg1 Ctsc Tmem161b Klf4 Gnai2 Pak1 Dlgap4 Gnas Icam1 Tifab Ctdp1 Aif1 Ttn Tgfb2
GOBP_POSITIVE_REGULATION_OF_LEUKOCYTE_MIGRATION	0.00227999	0.0107459	0.431708	-0.455121	-1.73374	82	Lgals3 C3ar1 Csf1r Pla2g7 Myo1f App Cx3cr1 Trem2 Kitl Rtn4 Ptafr P2rx4 Ano6 Lgmn Nckap1l P2ry12 Csf1 Ptprj Wnk1 Pycard Adam10 Mospd2 Cd74 Rac1 Spi1 Calr Icam1 Aif1 Abl2 Mia3 Mapk3 Mcu Akirin1 Camk1d Ccr1 Ptk2b Tirap Gpsm3 Adam17 Fadd Stk39 Pik3r1 Cd99l2
GOBP_POSITIVE_REGULATION_OF_MITOTIC_CELL_CYCLE	0.00227631	0.0107459	0.431708	0.358003	1.61402	99	Eif4ebp1 Cdc20 Ube2c Cdk1 Stil Hmgb1 Ccnd2 Rcc2 Ccnb1 Cenpe Eif4e Apex1 Klhl18 Tal1 Sin3a Asns Hes1 Cdk4 Pbx1 Anp32b Phb2 Usp22 Rrm2 Dbf4 Birc5 Larp7 Cdca5 Mecp2 Ptpn11 Pkn2 Anapc7 Lsm10 Crebbp Mepce Cpsf3 Rdx Ddx3x Mad1l1 Lmnb1
GOBP_REGULATION_OF_MYELINATION	0.00229582	0.010803	0.431708	-0.596906	-1.86372	30	Igf1 Trf Tnfrsf21 Eif2ak3 Tnfrsf1b Tnf Sirt2 Cyfip1 Ctnnb1 Fig4 Ctsc
GOBP_CENTROMERE_COMPLEX_ASSEMBLY	0.00234614	0.0110219	0.431708	0.543239	1.79984	26	Nasp Cenpe Kntc1 Cenpv Sugt1 Mis18a Cenpc1 Rnf4 Cenpi Cenpk Cenpp Cenph Cenpw Cenpn Senp6
GOBP_CYTOSOLIC_PATTERN_RECOGNITION_RECEPTOR_SIGNALING_PATHWAY	0.00236802	0.0111068	0.431708	-0.433724	-1.67925	90	Colec12 Rab7b Cd36 Slc15a3 Trem2 Tifa Rtn4 Unc93b1 Tlr13 Nagk Rftn1 Tbk1 Btk Tnf Tnfaip3 Tlr4 Tlr7 Casp4 Alpk1 Lacc1 Pycard Sirt2 Havcr2 Pik3ap1 Slc15a4 Lamp2 Otulin Ripk2
GOBP_VASCULAR_ENDOTHELIAL_GROWTH_FACTOR_SIGNALING_PATHWAY	0.00239206	0.0112015	0.431708	-0.679529	-1.87965	17	Cd63 Pdgfb Pik3cb Hspb1 Pik3cd Nus1 Gab1
GOBP_GRANULOCYTE_CHEMOTAXIS	0.00243186	0.0113473	0.431708	-0.504713	-1.82643	58	Lgals3 Anxa1 C3ar1 Csf1r Syk Csf3r Spp1 Nckap1l Csf1 Mpp1 Fcer1g Prex1 Ptprj Pikfyve Fcgr3 Ccl9 Vav1 Ppib Mospd2 Cd74 Rac1
GOBP_MESENCHYMAL_CELL_MIGRATION	0.0024357	0.0113473	0.431708	-0.667311	-1.9289	20	Zeb2 Kitl Coro1c Sema5a Cfl1 Sema4d Cdc42 Anxa6 Smo
GOBP_PINOCYTOSIS	0.00243882	0.0113473	0.431708	-0.682442	-1.84689	16	Appl2 Ehd4 Snx5 Pycard Cdc42 Cln3
GOBP_RESPONSE_TO_FLUID_SHEAR_STRESS	0.00243882	0.0113473	0.431708	-0.682217	-1.84628	16	P2rx4 Spp1 Abca1 Mef2c Klf4 Mtss1 Klf2 Akt1 Plec Ptk2b
GOBP_PRESYNAPSE_ORGANIZATION	0.00245379	0.0113988	0.431708	-0.679264	-1.87892	17	Cadm1 App Sdcbp Picalm
GOBP_ACTIN_FILAMENT_BUNDLE_ORGANIZATION	0.002482	0.0115068	0.431708	-0.439748	-1.71669	97	Marcks Zeb2 Sh3pxd2b Rhoc Flna Gas7 Actg1 Lima1 Cfl1 Shtn1 Tgfbr1 Evl Actn1 Wasf2 Cdc42 Arap1 S100a10 Itgb5 Rhod Stmn1 Ccdc88a Rac1 Mtss1 Pak1 Arhgef10l Map3k1 Aif1 Abl2 Pdlim4 Pak2 Plek Itgb1 Lcp1 S1pr1 Ptk2b Hsp90b1 Coro1b Inpp5k Pik3r1 Actn4 Add1 Spire1 Clasp2 Abl1
GOBP_PIGMENT_METABOLIC_PROCESS	0.00248497	0.0115068	0.431708	-0.578712	-1.89213	36	Zeb2 Slc24a5 Myo5a Hmox1 Ddt Atp7a Mfsd12 Alas1 Cyb5r4 Atpif1 Hebp1 Gipc1 Ctns Hmox2 Blvrb Blvra Fech Snx3
GOBP_INNATE_IMMUNE_RESPONSE_ACTIVATING_CELL_SURFACE_RECEPTOR_SIGNALING_PATHWAY	0.00250613	0.011569	0.431708	-0.531991	-1.81403	45	Rab7b Tyrobp Syk Ninj1 Trem2 Cyba Cd14 Appl2 Mfhas1 Tnfaip3 Tlr4 Naglu Pik3ap1 Lyn
GOBP_LYMPHOCYTE_MEDIATED_IMMUNITY	0.00250635	0.011569	0.431708	-0.400072	-1.63225	131	Cadm1 Lilrb4a Trem2 Malt1 Slfn2 Tcirg1 Ptprc Lamp1 Slc11a1 Csf2rb Csf3r Unc93b1 Vsir C1qb Nckap1l Smad7 Fcgr4 Plekhm2 Tnfrsf1b Rftn1 Btk Dusp22 Tnf Fcer1g Cd28 Arid5a C1qc Cfh Fcgr3 Havcr2 Vav1 Fcgr1 Cd24a Arl8b Stx7 Slc15a4 Cd74 Ctsc Prdx1 Kdelr1 C1qa Icam1 Il18 Ung Rnf19b Cebpg
GOBP_APOPTOTIC_CELL_CLEARANCE	0.00252647	0.011625	0.431708	-0.666395	-1.92625	20	Anxa1 Lrp1 Tyrobp Cd36 Trem2 Spg11 Mertk Rac1 Itgav
GOBP_NEUROMUSCULAR_PROCESS	0.00252364	0.011625	0.431708	-0.445908	-1.68423	73	Hexb Psap Pmp22 Aplp2 App Hexa Cacna1a Cln8 Myo5a Abr Aph1c Ap1s2 Cfh Tpp1 Atxn2 Cln3 Hipk2 Pnkd Tuba1a Tifab Uba5 Abl2 Gm2a Opa3 Dctn1 Vps54
GOBP_PROTEIN_LOCALIZATION_TO_CHROMATIN	0.00253061	0.0116256	0.431708	0.512852	1.78454	32	Plk1 Vrk1 Ruvbl2 Lrwd1 Rad21 Zmynd8 Ezh2 Rnf4 Esco2 Mms22l Carm1 Chmp7
GOBP_PIGMENT_BIOSYNTHETIC_PROCESS	0.00254931	0.011693	0.431708	-0.579826	-1.79059	28	Zeb2 Slc24a5 Myo5a Ddt Atp7a Mfsd12 Alas1 Atpif1 Gipc1 Ctns
GOBP_POSITIVE_REGULATION_OF_GLUCOSE_TRANSMEMBRANE_TRANSPORT	0.00256093	0.0117279	0.431708	-0.634443	-1.84767	21	Igf1 Osbpl8 Rasa1
GOBP_REGULATION_OF_TRANSFERASE_ACTIVITY	0.0025719	0.0117596	0.431708	-0.304421	-1.39925	449	Igf1 Osbpl8 Sash1 Csf1r Pmp22 Lilrb4a Marcks Cd300a Aplp2 Gadd45b App Syk Cdkn2a Gadd45g Ccny Zeb2 Slc8a1 Trem2 Malt1 Egr1 Cbl Kitl Pdgfb Gnaq Cln8 Wdr91 Ptprc Pik3cb Slc11a1 Taok3 Coro1c Fgd4 Cab39 Tnfrsf11a Smad7 Pkib Erp29 Dusp3 Csf1 Igf1r Dtnbp1 Dusp22 Tnf Spred1 Psen2 Apoe Ptpro Tnfaip3 Tlr4 Ptprj Nrbf2 Wnk1 Mvp Serinc1 Map2k6 Sh3glb1 Rap2b Pycard Actb Dgkz Hspb1 Parn Dusp1 Socs4 Mef2c Myc M…
GOBP_POSITIVE_REGULATION_OF_LIPID_TRANSPORT	0.00259348	0.0118396	0.431708	-0.532483	-1.7937	41	Lrp1 Eepd1 Trem2 Anxa2 Fabp3 Spp1 Tnfrsf11a Abca1 Pltp Apoe Atp8a1 Map2k6 Abca3
GOBP_REGULATION_OF_LEUKOCYTE_CHEMOTAXIS	0.00260675	0.0118816	0.431708	-0.494855	-1.79567	59	C3ar1 Csf1r Pla2g7 App Ninj1 Cx3cr1 Ano6 Lgmn Nckap1l Csf1 Mpp1 Ptprj Wnk1 Adam10 Dusp1 Stap1 Lyn Mospd2 Cd74 Rac1 Spi1 Calr Aif1 Mapk3 Mcu Akirin1 Camk1d Ccr1 Ptk2b Tirap Slc8b1 Gpsm3 Adam17
GOBP_CENTRIOLE_ASSEMBLY	0.00266503	0.0120903	0.431708	0.48526	1.72143	35	Stil Npm1 Cep192 Kat2a Mdm1 Ppp1r35 Nup62 4933427D14Rik Ccp110 Rbm14 Cep135 Cep152 Plk4 Plk2 Sass6 Cetn2 Alms1 Cdk5rap2 Wdr62
GOBP_PROTEIN_LOCALIZATION_TO_CHROMOSOME_TELOMERIC_REGION	0.00266324	0.0120903	0.431708	0.514722	1.73897	28	Tinf2 Cct3 Cct8 Cct5 Cct7 Pml Terf1 Nabp2 Wrap53 Cct2 Gnl3 Gnl3l Tcp1
GOBP_SISTER_CHROMATID_COHESION	0.00266503	0.0120903	0.431708	0.483323	1.76779	39	Cdc20 Naa10 Fen1 Bub1 Rad21 Phb2 Sfpq Pds5a Smc3 Pttg1 Bub1b Cdca5 Esco2 Pds5b Mcmbp Kif22 Slf1 Esco1 Dscc1
GOBP_NEGATIVE_REGULATION_OF_HEMOPOIESIS	0.00269758	0.012219	0.431708	-0.496155	-1.78878	57	Anxa1 Gpr137b Id2 Mafb Lilrb4a Cdkn2a Cd44 Smad7 Cebpa C1qc Hspb1 Myc Ctnnb1 Lyn Inpp4b Cd74 Tmem176b Trib1
GOBP_DEFENSE_RESPONSE_TO_BACTERIUM	0.00273296	0.01236	0.431708	-0.410731	-1.63055	107	Colec12 Cd36 Myo1f App Syk Grn Lyz2 Trem2 Casp1 Anxa3 Trf Cyba Slc11a1 Naip6 Emilin2 Nagk Tbk1 Tnf Clec4d Fcer1g Tlr4 Casp4 Mpeg1 Pycard Havcr2 Fcgr1 Rab34 Irf8 Mpo Notch2 Ripk2 Znfx1 Tfeb Pld1 Il18 Tmf1 Hp Slpi Ikbkg
GOBP_ANTIVIRAL_INNATE_IMMUNE_RESPONSE	0.00278093	0.0125185	0.431708	0.537923	1.78223	26	Ifit2 Ifih1 Morc3 Ifit3 Phb2 Oas1a Eif2ak2 Ube2w Clpb
GOBP_NEGATIVE_REGULATION_OF_KINASE_ACTIVITY	0.0027752	0.0125185	0.431708	-0.396863	-1.61617	128	Lilrb4a Cd300a Gadd45b Cdkn2a Gadd45g Slc8a1 Cbl Gnaq Ptprc Pik3cb Coro1c Pkib Dusp3 Dtnbp1 Dusp22 Spred1 Psen2 Apoe Ptpro Tnfaip3 Ptprj Wnk1 Mvp Pycard Actb Hspb1 Dusp1 Socs4 Gskip
GOBP_T_CELL_ACTIVATION_INVOLVED_IN_IMMUNE_RESPONSE	0.00278058	0.0125185	0.431708	-0.499518	-1.79578	56	Lgals3 Anxa1 Gadd45g Malt1 Slfn2 Apbb1ip Slc11a1 Nckap1l Smad7 Clec4d Atp7a Fcer1g Psen2
GOBP_REGULATION_OF_LIPID_STORAGE	0.00278784	0.0125302	0.431708	-0.576037	-1.77889	28	Osbpl8 Cd36 Lpl Msr1 Trem2 Plin2 Osbpl11 Hilpda Itgav Plin3 Abhd5
GOBP_SKIN_DEVELOPMENT	0.00279746	0.012554	0.431708	-0.399904	-1.61686	116	Anxa1 Ctsl Mafb Psap Cdkn2a Asah1 Itga6 Myo5a Ncoa3 Tnf Atp7a Mfsd12 Psen2 Naglu Palld Ctnnb1 Zdhhc21 Stmn1 Ppp3ca Slc39a7 Hpse Klf4 Lgr4 Cflar Smo Gnas Ap3b1 Il18 Extl3 Tgfb2 Gak Zfp36 Akt1 Gpr89 Trpc4ap Ncor2 Plec Arrdc3
GOBP_CELL_RECOGNITION	0.00280717	0.0125782	0.431708	-0.514556	-1.79966	50	Cadm1 Lgals3 Colec12 Cd36 App Trem2 Sirpa Rtn4 Tnfrsf21 Cd9 Sema5a B4galt1 Fcgr3 Havcr2 Fcgr1
GOBP_OSSIFICATION	0.00284345	0.0127212	0.431708	-0.361971	-1.53433	181	Igf1 Id2 Fam20c Ank Csf1r Atp2b1 Lmna Slc8a1 Il6st Tcirg1 Sh3pxd2b Dhrs3 Eif2ak3 Ecm1 Gla Ano6 Spp1 Tnfrsf11a Smad7 Ctnnbip1 Cebpa Csf1 Tnf Tob1 Sbds Map2k6 Sema4d Mef2c Ctnnb1 Noct Ppp3ca Gsk3b Snx10 Ext2 Nbr1 Lgr4 Smo Bmp2k Mtss1 Smad5 Klf10 Gnas Tmem64
GOBP_GLUCOSE_IMPORT	0.00286924	0.0127807	0.431708	-0.536841	-1.78099	39	Igf1 Osbpl8 Pid1 Rasa1 Tnf Appl2 Myc Pea15a Slc2a3 Sort1 Mef2a Akt1 Hk2 Irs2 Mapk14 Akt2
GOBP_INTEGRIN_MEDIATED_SIGNALING_PATHWAY	0.00286475	0.0127807	0.431708	-0.513773	-1.79692	50	Tyrobp Cd63 Fyb Syk Itga6 Tec Flna Tln1 Fcer1g Ptpra Vav1 Cdc42 Itgb5 Fermt3 Adam15 Itgav
GOBP_NEGATIVE_REGULATION_OF_B_CELL_ACTIVATION	0.00286995	0.0127807	0.431708	-0.607988	-1.87053	27	Id2 Tyrobp Lilrb4a Cd300a Cdkn2a Tnfrsf21 Laptm5 Btk Tnfaip3 Lyn Cd24a
GOBP_PROTEIN_LOCALIZATION_TO_EXTRACELLULAR_REGION	0.0029015	0.0129015	0.431708	-0.360005	-1.52831	191	Anxa1 Igf1 Anxa5 Lrp1 Psap Ucp2 Trem2 Tcirg1 Gnaq Myo5a Atg7 Serp1 Sox4 Abca1 Erp29 Tnf Rap1gds1 Apoe Tlr4 Cpt1a Glul Gnptab Sidt2 Atp13a2 Cyb5r4 Snx19 Fkbp1b Tango2 Rab34 Frmd4a Rab8b Ppp3ca Oxct1 Jak2 Rac1 Glud1 Rhbdf2 Map4k4 M6pr Hmga1 Gnas Vamp8 Sergef Ttn Tgfb2 Mia3 Tmed10 Sel1l Stxbp5 Mcu Ptpn23 Plek
GOBP_DEVELOPMENTAL_GROWTH	0.00292057	0.0129664	0.431708	-0.311627	-1.41683	391	Cadm1 Anxa1 Igf1 Slc23a2 Lrp1 Csf1r Psap Pmp22 Plau Camk2d App Grn Ninj1 Zeb2 Arid5b Tec Rtn4 Raph1 Sh3pxd2b Ccr5 Ncoa3 Ecm1 Picalm Serp1 Cd9 Lgmn Smad7 Bcl2l11 Fgf13 Spg11 Afg3l2 Csf1 Igf1r Por Rufy3 Sema5a Macf1 Golga4 Cfl1 Apoe Lzts2 Shtn1 Rmi1 Cyfip2 Tgfbr1 Sbds Sgpl1 Nr3c1 Sema4d Sh3glb1 Gamt Ifrd1 Mtm1 Cyfip1 Mef2c H19 Scaper Ctnnb1 Ercc6 Iqgap1 Impact Anxa6 Foxo3 Zmiz1 Ppib Atxn2 Hbegf Gsk…
GOBP_POSITIVE_REGULATION_OF_TORC1_SIGNALING	0.00292691	0.0129748	0.431708	-0.536053	-1.77838	39	Gpr137b Fnip2 Syk Lamtor4 Lamtor1 Tbk1 Fnip1 Rragc Ctns Lamtor3 Lamtor5
GOBP_ADIPOSE_TISSUE_DEVELOPMENT	0.0029315	0.0129753	0.431708	-0.524551	-1.76569	42	Id2 Lmna Lpl Arid5b Sh3pxd2b Ap1s2 Csf1 Lipa Vps13b Spi1 Bscl2
GOBP_PHOSPHATIDYLINOSITOL_METABOLIC_PROCESS	0.00293891	0.0129884	0.431708	-0.427441	-1.65492	90	Pdgfb Pik3cb Itpkb Socs6 Pitpnc1 Sacm1l Pikfyve Inpp5a Pik3cd Mtm1 Socs4 Pik3c2a Agpat5 Pi4ka Fig4 Inpp4b Ocrl Inpp4a Pi4k2a Mboat7 Inpp5d Pip5k1c Mtmr1 Plek Dpm2 Lpgat1 Ttc7 Plcg2 Pgap1 Impa1 Inpp5k Pik3r1 Mtmr2 Pigs Pigc Inppl1 Cds1
GOBP_REGULATION_OF_CELLULAR_RESPONSE_TO_INSULIN_STIMULUS	0.00297507	0.0131282	0.431708	-0.495286	-1.77539	54	Osbpl8 Pid1 Atp2b1 Marcks Lpl Ctsd Myo5a Tnf Appl2 Ptprj Snx5
GOBP_REGULATION_OF_GLUCOSE_IMPORT	0.00298293	0.013143	0.431708	-0.567294	-1.80758	32	Igf1 Osbpl8 Pid1 Rasa1 Tnf Appl2
GOBP_MEMBRANE_FUSION	0.00299092	0.0131582	0.431708	-0.426144	-1.6499	90	Anxa1 Rab7b Myof Rab20 Cd9 Spg11 Stx12 Pikfyve Snap29 Atp13a2 Chmp3 Stx5a Rab34 Rab8b Cln3 Snap23 Plekhm1 Arl8b Vps41 Stx7
GOBP_POSITIVE_REGULATION_OF_CALCIUM_MEDIATED_SIGNALING	0.00301553	0.0132465	0.431708	-0.62915	-1.83226	21	Igf1 Syk Trem2 P2rx4 Tnf Cd24a Ppp3ca
GOBP_COGNITION	0.00309033	0.0135546	0.431708	-0.398622	-1.62694	132	Igf1 Atxn1 Gatm App Cx3cr1 Trem2 Egr1 Casp1 Specc1 Cln8 Picalm Sgk1 Aph1c Lgmn Ap1s2 Fgf13 Spg11 Nptn Psen2 Apoe Ddhd2 Atp8a1 Cyfip1 Ptchd1 Mef2c Arl6ip5 Cln3 Ctns Man2b1 Cpeb3 Pak1 Tuba1a Gnas Tifab Eif4ebp2 Abl2 Gm2a
GOBP_CENTROSOME_DUPLICATION	0.00309854	0.0135701	0.431708	0.427031	1.72521	57	Stil Ckap5 Npm1 Cep192 Kat2a Mdm1 Ppp1r35 Nde1 Nup62 4933427D14Rik Sac3d1 Ccp110 Xpo1 Cep135 Cep152 Chmp4b Plk4 Poc1a Ndc80 Plk2 Sass6 Chmp2b Cetn2 Alms1 Chordc1 Cdk5rap2 Wdr62
GOBP_POSITIVE_REGULATION_BY_HOST_OF_VIRAL_PROCESS	0.00310829	0.0135923	0.431708	-0.673223	-1.82193	16	Csf1r Tbc1d20 Vapb Cfl1 Apoe Eef1a1 Ppib
GOBP_DEVELOPMENTAL_PIGMENTATION	0.00316672	0.013827	0.431708	-0.58619	-1.83026	30	Cd63 Zeb2 Slc24a5 Kitl Gnaq Myo5a Mitf Bcl2l11 Mef2c Hps5 Rab32
GOBP_REGULATION_OF_MACROPHAGE_MIGRATION	0.00322179	0.0140353	0.431708	-0.569828	-1.7732	29	C3ar1 Csf1r Cx3cr1 Trem2 Rtn4 P2rx4 Abr Cd9 P2ry12 Csf1 Ptprj
GOBP_SODIUM_ION_TRANSPORT	0.00322406	0.0140353	0.431708	-0.456914	-1.68736	66	Serpine2 Slc23a2 Camk2d Slc24a5 Slc8a1 P2rx4 Ano6 Sgk1 Fxyd5 Fgf13 Wnk1 Commd9 Slc6a6
GOBP_AMYLOID_FIBRIL_FORMATION	0.00325888	0.0141445	0.431708	-0.626379	-1.82418	21	Cd36 App Cdkn2a Trem2 Gsn Apoe Mdm2 Usp8
GOBP_POSITIVE_REGULATION_OF_PHOSPHATASE_ACTIVITY	0.00325888	0.0141445	0.431708	-0.626264	-1.82385	21	Cd300a Ptprc Gna12 Mef2c Calm3 Ppp1r12a Ppp1r15a Jak2 Vrk3 Calm1 Plek Slc39a10
GOBP_INTRACELLULAR_IRON_ION_HOMEOSTASIS	0.00331188	0.0143531	0.431708	-0.524049	-1.76529	41	Fth1 Ftl1 Slc40a1 Hmox1 Trf Slc11a1 Atp6v1a Picalm Atp13a2 Naglu Myc Frrs1 Ncoa4 Atp6v1g1 Bola2
GOBP_NUCLEAR_TRANSPORT	0.0033509	0.0145006	0.431708	0.27475	1.4047	257	Sp100 Ect2 Hsp90ab1 Cdk1 Tek Ddx39b Ran Npm1 Hsp90aa1 Thoc1 Ranbp1 Bach2 Adar Eif4e Ipo11 Alyref Dusp16 Kpna2 Sumo1 Ssb Nup88 Emd Rangap1 Rbm8a Hspa9 Seh1l Trp53 Srsf3 Anp32b Phb2 Nup133 Ipo8 Nup107 Pml Sdad1 Pom121 Abce1 Nolc1 Xpo7 Nup37 Notch1 Mlx Ranbp17 Eny2 Ltv1 Nup62 Thoc5 Angpt1 Med1 Nedd4 Xpo1 Ctdspl2 Ptpn11 Ahctf1 Nup153 Hnrnpa2b1 Rangrf Khdrbs1 Ddx19a Anp32a Nup54 Cry2 Ipo9 Casc3 Ier3 N…
GOBP_PRODUCTION_OF_MOLECULAR_MEDIATOR_INVOLVED_IN_INFLAMMATORY_RESPONSE	0.00351493	0.0151878	0.431708	-0.499938	-1.76341	51	Lilrb4a Cd300a Syk Grn Trem2 Pld3 Sirpa Btk Tnf Appl2 Rap1gds1 Fcer1g Lipa Tlr4 Pycard Cuedc2 Lyn Snap23 Mapk9 Abcd2 Vamp8 Extl3
GOBP_UROGENITAL_SYSTEM_DEVELOPMENT	0.00352014	0.0151878	0.431708	-0.60143	-1.85035	27	Anxa1 Igf1 Psap Plaur Cd44 Igf1r
GOBP_CELLULAR_RESPONSE_TO_EXTERNAL_STIMULUS	0.00353281	0.0152199	0.431708	-0.372313	-1.5606	164	Atf3 Fos Lpl Itga6 Gabarap Ptprc Cd68 Eif2ak3 Cpeb4 Atg7 Plin2 Lamtor1 Sesn1 Map1lc3b Fnip1 Glul Rragc Sh3glb1 Arhgdia Ctnnb1 Bag3 Ercc6 Pik3c2a Impact Fes Vps41 Gsk3b Lamp2 Hspa5 Rac1 Tfeb Pld1 Klf10 Dap Plin3 Piezo1 Xpr1 Mapk3 Atg5 Akt1 Cradd Gabarapl1 Ehmt2 Plec
GOBP_AMYLOID_BETA_CLEARANCE	0.00355994	0.0152915	0.431708	-0.637941	-1.88601	23	Lrp1 Cd36 Lrpap1 App Msr1 Trem2 Picalm Igf1r Tnf Apoe
GOBP_MATURE_B_CELL_DIFFERENTIATION_INVOLVED_IN_IMMUNE_RESPONSE	0.00355759	0.0152915	0.431708	-0.653332	-1.88849	20	Lgals1 Lilrb4a Dock10 Tnfaip3 Irf8 Dock11 Notch2 Spi1 Gpr183 Plcg2 Ptk2b
GOBP_EPIDERMAL_GROWTH_FACTOR_RECEPTOR_SIGNALING_PATHWAY	0.00361673	0.0154968	0.431708	-0.509326	-1.78137	50	Cbl Plaur Bcar3 Dusp3 Psen2 Ptprj Mvp Snx5 Hip1 Grb2 Socs4 Gab1 Iqgap1 Hbegf Ccdc88a Rab7 Rhbdf2
GOBP_NEUTROPHIL_HOMEOSTASIS	0.0036184	0.0154968	0.431708	-0.652776	-1.88689	20	Anxa1 Csf1r Lilrb4a Pik3cb Cd44 Itpkb Csf1 Btk Cfh Pik3cd Mertk
GOBP_NUCLEOTIDE_EXCISION_REPAIR	0.00366827	0.0156873	0.431708	0.42392	1.74217	62	Actl6a Hmgb1 Rpa3 Fancc Phf10 Trp53 Rad23b Usp7 Pole Arid1b Bcl7c Hmgn1 Polk Gtf2h4 Gtf2h1 Arid1a Smarcc1 Cetn2 Rpa1 Nthl1 Kat5 Ddb2 Rpa2 Gtf2h3 Brd7 Ercc3
GOBP_FATTY_ACID_TRANSPORT	0.00368035	0.0157158	0.431708	-0.535361	-1.77503	38	Anxa1 Cd36 Syk Fabp5 Fabp3 Plin2 Abcd3 Tnfrsf11a Apoe Map2k6 Mapk9 Abcd2 Rbp1 Abcd4 Fis1 Pnpla8 Acsl5 Akt1 Slc25a17
GOBP_SNRNA_METABOLIC_PROCESS	0.00369042	0.0157357	0.431708	0.461165	1.70866	40	Ints10 Exosc5 Uspl1 Nop10 Ints7 Rpap2 Exosc10 Larp7 Ice2 Exosc8 Exosc7 Nhp2 Mepce
GOBP_RECEPTOR_INTERNALIZATION	0.00373578	0.0159058	0.431708	-0.446011	-1.69465	79	Lilrb4a Cd63 Cd36 Lrpap1 App Syk Sdcbp Rab31 Picalm Cd9 Dtnbp1 Nsf Fcer1g Sirt2 Hip1 Grb2 Ophn1 Scrib Cltc Atxn2 Sh3glb2 Ap2s1
GOBP_MICROTUBULE_ORGANIZING_CENTER_ORGANIZATION	0.00378772	0.0161033	0.431708	0.350864	1.60068	109	Plk1 Aurka Stil Ckap5 Npm1 Cep192 Kat2a Ranbp1 Kif11 Mdm1 Ppp1r35 Cep68 Haus1 Nde1 Slc16a1 Nek2 Nup62 4933427D14Rik Sac3d1 Ccp110 Xpo1 Chek1 Rbm14 Mapk8 Cep135 Haus2 Cep152 Chmp4b Plk4 Poc1a Ndc80 Plk2 Sass6 Uxt Haus3 Chmp2b Cetn2 Alms1 Chordc1 Cdk5rap2 Uvrag Dync1li1 Wdr62 Odf2 Kifc1 Golga2 Cdk11b Ubxn2b Haus7
GOBP_POSITIVE_REGULATION_OF_GROWTH	0.00382874	0.016254	0.431708	-0.373986	-1.54956	155	Igf1 Slc23a2 Lrp1 Sdcbp Sh3pxd2b Cyba Ncoa3 Picalm Serp1 Sgk1 Smad7 Rftn1 Csf1 Igf1r Rufy3 Sema5a Macf1 Golga4 Cfl1 Apoe Shtn1 Supv3l1 Tgfbr1 Nr3c1 N6amt1 Sema4d Sh3glb1 Adam10 Mtm1 Cyfip1 Mef2c Cdc42 Ppib Hbegf Gsk3b
GOBP_MEMBRANE_PROTEIN_PROTEOLYSIS	0.00385422	0.0163383	0.431708	-0.547406	-1.78543	35	App Timp2 Aph1c Tnfrsf1b Afg3l2 Tnf Psen2 Apoe Adam10 Aph1a
GOBP_STEROL_HOMEOSTASIS	0.00387579	0.0164058	0.431708	-0.506424	-1.73931	46	Soat1 Npc2 Lpl Npc1 Fabp3 Abca1 Lamtor1 Lima1 Apoe Tspo Commd9 Hdac9 Pex2 Nus1 Cd24a Acox1 Mylip Il18
GOBP_ANATOMICAL_STRUCTURE_MATURATION	0.00388355	0.0164148	0.431708	-0.407207	-1.61515	108	Igf1 Ctsl Id2 Fam20c Pmp22 App Cx3cr1 Cacna1a Pdgfb Gnaq Myo5a Ano6 Cebpa Btk Psen2 Snx19 Sema4d Sirt2 Ctnnb1 Foxo3 Gsk3b Fem1b Snx10 Rac1 L3mbtl3
GOBP_MONOCARBOXYLIC_ACID_TRANSPORT	0.00390896	0.0164982	0.407018	-0.504007	-1.75772	49	Anxa1 Cd36 Syk Fabp5 Fabp3 Plin2 Abcd3 Tnfrsf11a Tnf Apoe Map2k6 Slco2b1 Myc Mapk9 Abcd2 Rbp1 Slc16a7 Abcd4 Fis1 Mpc1 Pnpla8 Acsl5 Akt1 Slc25a17
GOBP_SENSORY_PERCEPTION_OF_MECHANICAL_STIMULUS	0.00391773	0.0165113	0.407018	-0.496246	-1.7619	52	Igf1 Serpinb6b Serpine2 Hexb Serpinb6a Psap Hexa P2rx4 Tnf Tlr4
GOBP_POSITIVE_REGULATION_OF_MONOOXYGENASE_ACTIVITY	0.0039543	0.0166412	0.407018	-0.685997	-1.8287	15	S100a1 Pik3cb Por Tnf Atp7a Apoe Nus1
GOBP_BONE_DEVELOPMENT	0.00396056	0.0166435	0.407018	-0.430195	-1.66546	91	Cadm1 Igf1 Fam20c Tyrobp Ninj1 Sh3pxd2b Dhrs3 Ptprc Ecm1 Lrrk1 Ano6 Por Lipa Sbds Cfh Map2k6 Sema4d Mef2c Anxa6 Ppib Notch2 Snx10 Ext2
GOBP_POSITIVE_REGULATION_OF_MACROPHAGE_CYTOKINE_PRODUCTION	0.00406334	0.0170508	0.407018	-0.642159	-1.79701	18	Cd36 Casp1 Rtn4 Laptm5 Tlr4 Tlr7 Casp4 Pycard Cd74 Ripk2
GOBP_CELLULAR_RESPONSE_TO_CHEMICAL_STRESS	0.0040966	0.0171162	0.407018	-0.347226	-1.47201	190	Anxa1 Serpinb6b Serpinb6a Psap Cd36 Fos Cst3 Cdkn2a Cpeb2 Slc8a1 Hk3 Casp1 Sirpa Hmox1 Srxn1 Dapk1 Atg7 Btk Atp7a Cfl1 Tnfaip3 Wnk1 Atp13a2 Naglu Pex2 Pycard Hspb1 Sirt2 Arl6ip5 Foxo3 Mpo Slc12a6 Cln3
GOBP_CHROMOSOME_ORGANIZATION_INVOLVED_IN_MEIOTIC_CELL_CYCLE	0.00409207	0.0171162	0.407018	0.540812	1.79963	27	Smc4 Smc2 Mnd1 Rad51 Trip13 Rad50 Terf1 Atm Ncapd3 Ncapd2 Ndc1 Syce2 Ccne1 Sun1 Bag6 Fancd2
GOBP_NEGATIVE_REGULATION_OF_RESPONSE_TO_WOUNDING	0.00408605	0.0171162	0.407018	-0.5313	-1.76156	38	Serpine2 Anxa5 Plau Pdgfb Plaur Anxa2 Cd9 Tnf Pros1 Apoe
GOBP_GLAND_MORPHOGENESIS	0.00410584	0.0171302	0.407018	-0.472998	-1.72433	61	Igf1 Plau Cdkn2a Pdgfb Rtn4 Ncoa3 Cd44 Csf1 Igf1r Tnf Lipa Tnfaip3 Nr3c1 Tet2 Scrib Fem1b Notch2 Cflar Smo Etv5 Il18
GOBP_DNA_STRAND_ELONGATION	0.00414222	0.0172573	0.407018	0.49842	1.75325	34	Actl6a Ruvbl1 Ino80d Ruvbl2 Nbn Rad50 Pole Uchl5 Mcm4 Nucks1 Lig1 Mcrs1 Mcm7 Pot1b Pold2 Ino80b
GOBP_REGULATION_OF_CELL_GROWTH	0.00415284	0.0172767	0.407018	-0.345018	-1.49531	230	Igf1 Serpine2 Slc23a2 Lrp1 Cdkn2a Sdcbp Rtn4 Ccr5 Dcbld2 Cyba Ncoa3 Csf2rb Picalm Cd44 Sgk1 Smad7 Lamtor1 Sesn1 Fgf13 Rufy3 Sema5a Macf1 Golga4 Cfl1 Apoe Shtn1 Supv3l1 Ptprj Tgfbr1 Nr3c1 N6amt1 Sema4d Sh3glb1 Ifrd1 Adam10 Cyfip1 Ndufa13 Sphk2 Cdc42
GOBP_MEMORY	0.00416222	0.017291	0.407018	-0.511073	-1.81648	53	Igf1 Atxn1 App Cx3cr1 Trem2 Egr1 Casp1 Sgk1 Aph1c Lgmn Fgf13 Spg11 Psen2 Apoe
GOBP_MUSCLE_CELL_DEVELOPMENT	0.00419906	0.0174192	0.407018	-0.418483	-1.63073	96	Igf1 Myof Pmp22 Camk2d Lmna Slc8a1 Atg7 Actg1 Spg11 Afg3l2 Speg Nr3c1 Hdac9 Naglu Mef2c Actn1 Ppp3ca Efemp2 Gsk3b Wdr1 Cflar Smo Gpx1 Pak1 Ctdp1 Ttn Ski Mef2a Atg5 Akap13 Itgb1 Plec G6pdx
GOBP_ANGIOGENESIS	0.00421665	0.0174673	0.407018	-0.332395	-1.45594	258	Lgals3 Anxa1 C3ar1 Sash1 Arhgap24 Plau Syk Grn Ninj1 Cx3cr1 S100a1 Anxa3 Rtn4 Anxa2 Rnh1 Hmox1 Flna Pik3cb Eif2ak3 Ecm1 Hs6st1 Vps4b Emilin2 Bcas3 Actg1 Tnfsf12 Vav2 Tnf Spred1 Sema5a Glul Wnk1 Tgfbr1 B4galt1 Cfh Hdac9 Hspb1 Pik3cd Adamts1 Nus1 Wasf2 Gab1 Ctnnb1 Cdc42 Pik3c2a Tnfaip2 Hpse Hbegf Ppp1r15a Notch2 Cybb Gna13 Ago2 Otulin Klf4 Hipk2 Adam15 Itgav Smad5 Gpx1 Aggf1 Elk3 Jak1 Il18 Sh2b3
GOBP_B_CELL_ACTIVATION	0.00426966	0.0176366	0.407018	-0.354175	-1.4922	169	Id2 Lgals1 Tyrobp Lilrb4a Blnk Cd300a Dock10 Syk Cdkn2a Malt1 Sh3kbp1 Tcirg1 Ptprc Tnfrsf21 Laptm5 Tpd52 Lat2 Nckap1l Btk Fnip1 Cd28 Tnfaip3 Tlr4 Ptprj Hdac9 Pik3cd Cd180 Mef2c Irf8 Dock11 Lyn Cd24a Slc39a7 Slc15a4 Notch2 Cd74 Spi1
GOBP_RESPONSE_TO_MOLECULE_OF_BACTERIAL_ORIGIN	0.00426422	0.0176366	0.407018	-0.361695	-1.52569	170	Sash1 Lilrb4a Cd36 Cd84 Cx3cr1 Trem2 Malt1 Casp1 Sirpa Ptafr Litaf Cd68 Ifnar1 Slc11a1 Abr Vim Tnfrsf11a Fcgr4 Abca1 Tnfrsf1b Cd14 Btk Tnf Tnfaip3 Arid5a Tlr4 Casp4 Cfh Cd300lb Naglu Pycard Cd180 Havcr2 Mef2c Irf5 Stap1 Irf8 Noct Lyn Cd24a Ncf2 Jak2 Spi1 Ripk2 Itgav Trib1 Tifab Irak2 Map2k7 Paf1 Rps6ka3 Slpi Cxcl2 Tlr1 Mapk3 Zfp36 Irak1 Akt1
GOBP_REGULATION_OF_SUPEROXIDE_METABOLIC_PROCESS	0.00428733	0.0176845	0.407018	-0.645606	-1.86616	20	Tyrobp Cd36 App Syk Cyba
GOBP_MELANOCYTE_DIFFERENTIATION	0.00434007	0.0178767	0.407018	-0.682052	-1.81818	15	Zeb2 Slc24a5 Kitl Gnaq Myo5a Mitf Mef2c
GOBP_REGULATION_OF_DNA_TEMPLATED_TRANSCRIPTION_ELONGATION	0.00438589	0.0180398	0.407018	0.37885	1.62498	76	Ddx39b Thoc1 Alyref Med19 Med20 Med21 Map2k1 Cdk12 Wdr43 Zmynd8 Med7 Med27 Ezh2 Med8 Thoc5 Med26 Med1 Nelfcd Med31 Med14 Ccnk Med4 Ccar2 Setd5 Wdr82 Ccnt1 Med6 Rnf8 Hnrnpu Ncbp2 Ncbp1 Brd4 Nelfe Zfp326
GOBP_FIBROBLAST_MIGRATION	0.00442254	0.0181649	0.407018	-0.497529	-1.73513	49	Pmp22 Zeb2 Slc8a1 Pdgfb Arid5b Coro1c Rffl Gna12 Appl2 Zfand5 Sgpl1 Iqgap1 Cln3 Gna13 Rac1 Pak1 Akt1 Lamtor2 Itgb1 Plec Ilk
GOBP_VIRAL_PROCESS	0.00443764	0.0182012	0.407018	0.287029	1.45199	208	Bst2 Sp100 Oasl1 Stat1 Ifitm3 Ifih1 Isg15 Hmgb1 Top2a Oasl2 Ly6e Trim30a Adar Denr Kpna2 Mphosph8 Ssb Trp53 Ppia Nbn Rad50 Oas1a Apobec3 Eif3g Eif2ak2 Ifitm1 Trim59 Trim8 Nucks1 Notch1 Ptbp1 Ppid Zc3hav1 Rsf1 Larp7 Banf1 Eif3l Insr Hcfc1 Isg20 Gbp3 Nedd4 Mcts1 Ppih Srpk1 Gbp7 Trim56 Hexim1 Pkn2 Eps15 Eif2ak4 Ddx56 Trim6 Cnot7 Chmp4b Ythdc2 Crebbp Taf11 Csnk2b Chmp7 Rsad2 Ifitm2 Pcbp1 Ddx3x Ccnk T…
GOBP_POSITIVE_REGULATION_OF_VIRAL_GENOME_REPLICATION	0.00446343	0.0182812	0.407018	0.551575	1.78478	24	Top2a Adar Ppia Notch1 Ppid Gbp3 Ppih Srpk1 Gbp7 Pkn2 Cnot7 Ddx3x
GOBP_ATTACHMENT_OF_MITOTIC_SPINDLE_MICROTUBULES_TO_KINETOCHORE	0.0044777	0.0183139	0.407018	0.598584	1.87835	20	Cenpe Nuf2 Incenp Aurkb Cdca8 Seh1l Birc5 Cenpc1 Ndc80 Mad1l1 Hnrnpu Kat5
GOBP_POSITIVE_REGULATION_OF_STRESS_ACTIVATED_PROTEIN_KINASE_SIGNALING_CASCADE	0.00450136	0.0183848	0.407018	-0.45049	-1.69571	70	Sash1 Gadd45b App Gadd45g Gsn Rell1 Taok3 Fgd4 Naip6 Dusp22 Tnf Mfhas1 Tlr4 Pycard Cdc42 Sh3rf1 Arl6ip5 Lyn Spi1 Ripk2 Hipk2 Map4k4 Map3k1 Map2k7 Rnf13 Tgfb2 Stk3
GOBP_MACROAUTOPHAGY	0.00454693	0.0185448	0.407018	-0.354259	-1.51218	201	Gabarap Tcirg1 Ctsd Myo5a Hmox1 Npc1 Tecpr1 Atg7 Vps4b Atp6v0a1 Snx14 Sesn1 Spg11 Tbk1 Map1lc3b Bnip3l Stx12 Vps13c Pikfyve Snap29 Atp13a2 Vps13d Sh3glb1 Pex2 Mtm1 Vmp1 Cry1 Bag3 Pik3c2a Rab1b Cln3 Plekhm1 Arl8b Vps41 Wdfy3 Lamp2 Snx7 Nbr1 Ripk2 Mcoln1 Pacs2 Rab7 Calr Scoc Ubxn6 Uba5 Vamp8 Stk3 Phf23 Ikbkg Sec22b Mapk3 Calm1 Epm2a Atg5 Chmp2a Snx30 Tex264 Gabarapl1 Tom1 Sptlc2 Aup1 Tbc1d12 Ehmt2 …
GOBP_METANEPHROS_DEVELOPMENT	0.00456231	0.0185815	0.407018	-0.592551	-1.74161	22	Id2 Egr1 Pdgfb Aph1c Myc Ctnnb1 Aph1a Lgr4 Smo Fmn1 Mtss1
GOBP_CELLULAR_RESPONSE_TO_BIOTIC_STIMULUS	0.00463546	0.018853	0.407018	-0.37772	-1.55011	142	Sash1 Lilrb4a Cd36 Cd84 Syk Cx3cr1 Trem2 Malt1 Casp1 Sirpa Litaf Cd68 Eif2ak3 Vim Fcgr4 Bcl2l11 Abca1 Tnfrsf1b Cd14 Btk Tnf Tnfaip3 Arid5a Tlr4 Cfh Cd300lb Pycard Cd180 Havcr2 Mef2c Stap1 Irf8 Lyn Gsk3b Notch2 Hspa5 Jak2 Spi1 Ripk2 Trib1
GOBP_AMINO_ACID_BIOSYNTHETIC_PROCESS	0.00469548	0.0189432	0.407018	0.468014	1.7118	39	Slc1a3 Phgdh Mri1 Gls Psph Pycr2 Asns Shmt1 Shmt2 Sephs2 Pycrl Atp2b4
GOBP_MAMMARY_GLAND_DEVELOPMENT	0.00468484	0.0189432	0.407018	-0.481297	-1.74647	59	Igf1 Id2 Cdkn2a Rtn4 Eif2ak3 Ncoa3 Tnfrsf11a Bcl2l11 Csf1 Igf1r Aprt Nr3c1 Rreb1 Zfp703 Scrib Jak2 Smo Gpx1 Etv5
GOBP_NEUTRAL_LIPID_METABOLIC_PROCESS	0.00467726	0.0189432	0.407018	-0.457589	-1.6851	63	Apobec1 Lpl Abhd12 Apoc1 Il6st Lipa Apoe Ddhd2 Cpt1a Dgkz Plpp1 Abhd6 Agmo Agpat5 Lpin2 Daglb Gpx1 Abhd5 Mboat7 Sel1l Acsl5 Lpgat1 Abhd16a
GOBP_PIGMENT_CELL_DIFFERENTIATION	0.00469671	0.0189432	0.407018	-0.624248	-1.84553	23	Cd63 Zeb2 Slc24a5 Kitl Gnaq Myo5a Mitf Mef2c Rab32
GOBP_POSITIVE_REGULATION_OF_CELL_SUBSTRATE_ADHESION	0.00467615	0.0189432	0.407018	-0.439749	-1.66721	75	Cd36 Ninj1 Itga6 Pdgfb Flna Spp1 Rin2 Csf1 Cfl1 Prex1 Ptprj Rreb1 Cdc42 Iqgap1 S100a10 Efemp2 Gsk3b Jak2 Rac1 Fmn1 P4hb Map4k4 Calr
GOBP_TEMPERATURE_HOMEOSTASIS	0.0046817	0.0189432	0.407018	-0.422766	-1.63878	92	Ucp2 Gatm Cd36 Syk Fabp5 Gadd45g Egr1 Ccr5 Tnfrsf11a Igf1r Tnf Appl2 Acot13 Tlr4 Map2k6 Abhd6 Acadl Jak2 Lgr4 Decr1 Bscl2 Adipor1 Gpx1 Gnas Il18 Igf2bp2 Plcl2
GOBP_ACTIN_POLYMERIZATION_OR_DEPOLYMERIZATION	0.00470487	0.0189498	0.407018	-0.391483	-1.56774	113	Rasa1 Msrb1 Gsn Tmsb4x Gas7 Capg Nckap1l Cotl1 Arhgap18 Lima1 Sema5a Capza2 Cfl1 Tmsb10 Prex1 Cyfip2 Brk1 Evl Pycard Grb2 Cyfip1 Arpc5 Wdr1 Rac1 Fmn1 Mtss1 Icam1 Map3k1 Aif1 Plek Dstn Hax1 Twf1 Arpc2 Arfgef1 Ptk2b Arpc3 Mical1 Add1 Mical3 Spire1 Abl1 Wasl Specc1l Actr3 Flii Prkcd
GOBP_REGULATION_OF_ACTIN_FILAMENT_ORGANIZATION	0.0047841	0.0192423	0.407018	-0.376157	-1.56116	153	Rasa1 Gsn Sh3pxd2b Rnh1 Tmsb4x Rhoc Flna Capg Nckap1l Cotl1 Actg1 Arhgap18 Lima1 Sema5a Capza2 Cfl1 Tmsb10 Prex1 Cyfip2 Tgfbr1 Brk1 Evl Pycard Grb2 Cyfip1 Arpc5 Wasf2 Cdc42 Arap1 S100a10 Stmn1 Ccdc88a Wdr1 Rac1 Fmn1 Mtss1 Pak1 Arhgef10l Icam1 Map3k1 Pdlim4 Pak2 Plek Dstn Hax1 Twf1 S1pr1 Arf1 Arpc2 Arfgef1 Ptk2b Coro1b Arpc3
GOBP_HEPATICOBILIARY_SYSTEM_DEVELOPMENT	0.0048108	0.0193	0.407018	-0.436829	-1.65976	79	Cadm1 Anxa1 Plau Cdkn2a Rtn4 Hmox1 Npc1 Atg7 Cebpa Tnf Lipa Tnfaip3 Naglu Tet2 Notch2 Acadm Cflar Smo Il18 Cdk5rap3 Hp Gak Prkcsh
GOBP_NEGATIVE_REGULATION_OF_INNATE_IMMUNE_RESPONSE	0.00481485	0.0193	0.407018	0.416976	1.65333	51	Isg15 Parp14 Adar Aurkb Lyar Igf2 H2-T22 Ywhaz Stat2 H2-K1 Oas1a Arrb2 Cactin Banf1 Tap1 Ttll12 Trafd1 Cnot7 Samhd1
GOBP_NEURON_PROJECTION_EXTENSION	0.004825	0.0193	0.407018	-0.413006	-1.60939	96	Slc23a2 Lrp1 Csf1r Rtn4 Raph1 Ccr5 Picalm Spg11 Rufy3 Sema5a Macf1 Golga4 Apoe Shtn1 Cyfip2 Sema4d Sh3glb1 Ifrd1 Cyfip1 Ctnnb1 Iqgap1 Impact
GOBP_POSITIVE_REGULATION_OF_MYELOID_CELL_DIFFERENTIATION	0.00482481	0.0193	0.407018	-0.448763	-1.68921	70	Rab7b Id2 Csf1r Tyrobp Fos Ninj1 Trem2 Kitl Nckap1l Ctnnbip1 Csf1 Tnf Ccl9 Foxo3 Ppp3ca Fes Gsk3b Notch2 Cd74 Trib1 Klf10 Gnas Tmem64
GOBP_CARBOHYDRATE_BIOSYNTHETIC_PROCESS	0.0048703	0.0194544	0.407018	-0.410616	-1.59393	93	Atf3 Igf1 Pdgfb Ptafr Akr1a1 Dse Gnpda1 B4galt1 Nr3c1 Cry1 Cltc Ext2 Acadm Hs2st1 Gbe1 Ugp2 Nln Epm2a Plek Akt1 Gyg Slc25a13 G6pdx Ptk2b 1810024B03Rik Irs2 Akt2 Inpp5k Dyrk2 Pgk1
GOBP_PLATELET_AGGREGATION	0.00490791	0.0195778	0.407018	-0.551836	-1.71722	29	Serpine2 Syk Cd9 Emilin2 P2ry12 Cfh Rap2b Lyn Fermt3 Prkg1 Jak2 Gnas Sh2b3 Pip5k1c Plek
GOBP_MEIOTIC_SPINDLE_ORGANIZATION	0.00493515	0.0196508	0.407018	0.613191	1.80174	16	Aurka Cenpe Aspm Ccnb2 Ndc80 Espl1 Dicer1 Golga2 Dcaf13 Atrx
GOBP_POSITIVE_REGULATION_OF_TRANSMEMBRANE_TRANSPORT	0.00493974	0.0196508	0.407018	-0.421053	-1.64041	94	Igf1 Osbpl8 Ctss Rasa1 Asph Trem2 S100a1 Ptafr Myo5a P2rx4 Flna Ano6 Fgf13 Atp7a Cfl1 Wnk1 Vmp1 Calm3 Ppp3ca Ifngr2 Azin1 Atp1b3 Mef2a Calm1 Abcb1b Acsl5 Tcaf1 Akt1 Itgb1 Arf1 Plcg2 G6pdx
GOBP_PHOSPHOLIPID_CATABOLIC_PROCESS	0.00497977	0.019772	0.407018	-0.590077	-1.73434	22	Pla2g7 Abhd12 Apoc1 Idh1 Abhd6 Pnpla7 Pld1 Plbd2 Gpcpd1 Pnpla8 Abhd16a Plcg2
GOBP_POSITIVE_REGULATION_OF_MITOTIC_SISTER_CHROMATID_SEPARATION	0.00498378	0.019772	0.407018	0.610925	1.7764	17	Cdc20 Ube2c Cenpe Incenp Aurkb Cdca8 Birc5 Anapc7 Mad1l1
GOBP_CELLULAR_RESPONSE_TO_METAL_ION	0.00501126	0.0198539	0.407018	-0.453013	-1.7134	74	Id2 Fos Mt1 Asph Gsn Slc40a1 Hmox1 P2rx4 Trf Slc11a1 Itpkb Lgmn Cebpa Atp7a Wnk1 Atp13a2 Mef2c Iqgap1 Mcoln1 Mapk9 Tuba1a Slc25a24 Fosb Mef2a Mapk3 Akt1 Creb1 Adcy7 Plcg2 B2m Hfe Krt10 Stk39 Prkaa1
GOBP_T_CELL_DIFFERENTIATION	0.00509906	0.0201742	0.407018	-0.352314	-1.48734	178	Anxa1 Ctsl Mafb Psap Lilrb4a Syk Cdkn2a Gadd45g Malt1 Egr1 Tcirg1 Ptprc Cd44 Itpkb Sox4 Vsir Nckap1l Smad7 Wwp1 Clec4d Atp7a Fcer1g Lipa Cd28 Prex1 Cd83 Actb Hspb1 Vav1 Ctnnb1 Sh3rf1 Zmiz1 Ifnar2
GOBP_POSITIVE_REGULATION_OF_TOR_SIGNALING	0.00511519	0.0201831	0.407018	-0.487358	-1.71904	51	Gpr137b Fnip2 Syk Trem2 Nckap1l Lamtor4 Lamtor1 Tbk1 Fnip1 Rragc
GOBP_REGULATION_OF_BLOOD_PRESSURE	0.00511489	0.0201831	0.407018	-0.454943	-1.67536	63	Id2 C3ar1 Atp2b1 Pdgfb Gnaq Ptafr Hmox1 P2rx4 Cyba Scpep1 Tnf Gna12 Ptpro Wnk1 Snx5 Ncf2 Ext2 Gna13 Agtrap
GOBP_POSITIVE_REGULATION_OF_CHEMOKINE_PRODUCTION	0.00516159	0.0203386	0.407018	-0.541247	-1.7505	34	Lrp1 Csf1r Cd84 App Syk Lpl Egr1 Tnf Tlr4 Tlr7 Pycard Havcr2 Cd74 Ripk2 Mapk9 Il18 Aif1 Mbp
GOBP_POSITIVE_REGULATION_OF_EXTRINSIC_APOPTOTIC_SIGNALING_PATHWAY	0.00517913	0.0203801	0.407018	-0.532157	-1.7855	40	Atf3 App Ptprc Tnf Psen2 Tlr4 Pycard Skil
GOBP_POSITIVE_REGULATION_OF_ORGANELLE_ORGANIZATION	0.00522443	0.0205029	0.407018	0.246518	1.30038	342	Gja1 Cdc20 Ube2c Actl6a Aurka Cdk1 Stil Adrb2 Ruvbl1 Nusap1 Ckap5 Smc4 Cenpe Irgm1 Smc2 Aurkb Cd47 Ppp1r35 Tinf2 Git1 Pmaip1 Hnrnpd Cct3 Tal1 Ino80d Mphosph8 Atg2a Ruvbl2 Igf2 Fen1 Bub1 Rad21 Trp53 Bid Kdr Dlg1 Cct8 Cct5 Igtp Cct7 Pml Sfpq Nbn Rad50 Ncapg Bin1 Cnot2 Bnip3 Lpar1 Rad51ap1 Terf1 Nabp2 Uchl5 Prkce Cct2 G3bp1 Bax Ptbp1 Fbxo7 Nek2 Cnot6 Nup62 C2cd5 Htra2 Smad3 Gnl3 Insr Atm Ccp110 Atl3…
GOBP_REGULATION_OF_T_HELPER_CELL_DIFFERENTIATION	0.00522209	0.0205029	0.407018	-0.656996	-1.77802	16	Anxa1 Malt1 Smad7
GOBP_SKELETAL_MUSCLE_CELL_DIFFERENTIATION	0.00524519	0.0205566	0.407018	-0.518679	-1.72074	39	Atf3 Fos Egr1 Hdac9 Mef2c Myc
GOBP_NEGATIVE_REGULATION_OF_DNA_METABOLIC_PROCESS	0.00529608	0.0207281	0.407018	0.363873	1.60497	92	Gja1 Men1 Thoc1 Gtpbp4 Tinf2 Dnajc2 Smchd1 Trp53 Klhl15 Ctc1 Pml Nbn Rad50 Terf1 Pds5a Ubqln4 Exosc10 Senp3 Gnl3l Atm Smg6 Chek1 Mcrs1 Trp53bp1 Ahr Parpbp Polq Dcp2 Trim28 Pot1b
GOBP_REGULATION_OF_MONOOXYGENASE_ACTIVITY	0.00532989	0.0208324	0.407018	-0.611862	-1.78191	21	S100a1 Pik3cb Gla Por Tnf Atp7a Apoe Nus1 Gsk3b
GOBP_BONE_MINERALIZATION	0.00535013	0.0208555	0.407018	-0.478046	-1.73467	59	Igf1 Fam20c Ank Csf1r Atp2b1 Slc8a1 Eif2ak3 Ecm1 Gla Ano6 Spp1 Sbds Mef2c Snx10 Nbr1 Lgr4 Bmp2k Mtss1 Klf10
GOBP_CELLULAR_RESPONSE_TO_EXTRACELLULAR_STIMULUS	0.00534442	0.0208555	0.407018	-0.368424	-1.52538	149	Atf3 Fos Lpl Itga6 Gabarap Ptprc Cd68 Eif2ak3 Cpeb4 Atg7 Plin2 Lamtor1 Sesn1 Map1lc3b Fnip1 Glul Rragc Sh3glb1 Ercc6 Pik3c2a Impact Fes Vps41 Lamp2 Hspa5 Tfeb Pld1 Klf10 Dap Plin3
GOBP_NEGATIVE_REGULATION_OF_LYMPHOCYTE_DIFFERENTIATION	0.0053635	0.0208796	0.407018	-0.556744	-1.71931	28	Anxa1 Id2 Lilrb4a Cdkn2a Cd44 Smad7
GOBP_POSITIVE_REGULATION_OF_AXONOGENESIS	0.00540803	0.0210248	0.407018	-0.503039	-1.78792	53	Lrp1 Zeb2 Picalm Plxnc1 Rufy3 Sema5a Macf1 Golga4 Apoe Shtn1 Sema4d Skil Cyfip1 Plxna2 Gsk3b Ist1 Pak1
GOBP_PEPTIDE_TRANSPORT	0.00542353	0.0210465	0.407018	-0.389089	-1.57889	123	Anxa1 Anxa5 Lrp1 Ucp2 Slc15a3 Tcirg1 Gnaq Myo5a Atg7 Serp1 Sox4 Abca1 Tnf Cpt1a Glul Sidt2 Cyb5r4 Snx19 Fkbp1b Rab8b Ppp3ca Oxct1 Slc15a4 Cd74 Jak2 Rac1 Glud1 Map4k4 Slc16a10 Disp1 Hmga1 Gnas
GOBP_RESPIRATORY_BURST	0.0054281	0.0210465	0.407018	-0.630025	-1.76305	18	Grn Trem2 Cyba Slc11a1 Lipa Ncf4 Mpo Cd24a Ncf2 Cybb Rac1
GOBP_ANTIGEN_PROCESSING_AND_PRESENTATION	0.00547741	0.0212095	0.407018	-0.482168	-1.7334	56	Ctsl Psap Ctss Trem2 Cd68 Slc11a1 Unc93b1 Fcgr4 Rftn1 Fcer1g Pikfyve Ifi30 Fcgr3 Pycard Fcgr1 Rab34 Rab8b Arl8b Rab32 Cd74 Calr Icam1 Ap3b1
GOBP_MITOCHONDRIAL_GENE_EXPRESSION	0.00549636	0.0212545	0.407018	0.310723	1.49565	144	Rpusd4 Mrpl35 Mrps7 Tfam Mrps18b Mrpl22 Dap3 Shmt2 Mrpl21 Mrps35 Mrpl38 Mrpl12 Mrps30 Mrpl55 Pnpt1 Mrps27 Mrps34 Mrps15 Mrpl15 Mrpl2 Yars2 Mrpl18 Tfb1m Fastkd2 Rars2 Mrps5 Mrpl20 Mrpl30 Mrps24 Mrps10 Lrpprc C1qbp Mrpl36 Trub2 Nsun4 Gadd45gip1 Mrps22 Uqcc2 Mrpl50 Mrps31 Mrpl3 Thap11 Mrpl17 Mrpl37 Mrpl46 Mrpl32 Mrpl42 Tbrg4 Hars Mrpl47 Tfb2m Mrps17 Mrpl48 Hsd17b10 Mrps23 Trmt5 Mrpl23 Coa3 Mrps25 Mr…
GOBP_REGULATION_OF_INNATE_IMMUNE_RESPONSE	0.00551547	0.0213001	0.407018	-0.332375	-1.44932	243	Cadm1 Colec12 Rab7b Tyrobp Cd36 Slc15a3 Cd300a Myo1f Rbm47 App Syk Grn Ninj1 Trem2 Tifa Casp1 Rtn4 Lamp1 Cyba Unc93b1 Tlr13 Nagk Rftn1 Tbk1 Cd14 Btk Tnf Appl2 Mfhas1 Apoe Tnfaip3 Tlr4 Tlr7 Casp4 Alpk1 Lacc1 Cfh Naglu Pycard Sirt2 Havcr2 Vav1 Pik3ap1 Lyn Slc15a4 Lamp2 Cd74 Ppp6c Spi1 Otulin Ripk2 Lgr4
GOBP_RESPONSE_TO_PROTOZOAN	0.00557761	0.0215115	0.407018	0.590587	1.8285	19	Gbp2b Iigp1 Tspan32 Pf4 Myd88 Igtp Ccdc88b Gbp2 Gbp3 Gbp7
GOBP_NEGATIVE_REGULATION_OF_INTERLEUKIN_1_PRODUCTION	0.0056142	0.021624	0.407018	-0.652324	-1.8044	17	Igf1 Lilrb4a Cx3cr1 Trem2 Elf4 Tnfaip3
GOBP_REGULATION_OF_DNA_STRAND_ELONGATION	0.00562389	0.0216326	0.407018	0.590956	1.76178	18	Actl6a Ruvbl1 Ino80d Ruvbl2 Uchl5 Nucks1 Mcrs1 Pot1b Ino80b
GOBP_REGULATION_OF_MRNA_CATABOLIC_PROCESS	0.00565532	0.0217248	0.407018	0.318838	1.49808	127	Carhsp1 Npm1 Apex1 Hnrnpd Cnot3 Rbm8a Myd88 Hnrnpa0 Syncrip Thrap3 Igf2bp1 Exosc5 Cnot2 Rbm38 Trim71 Pnpt1 Mov10 Ptbp1 Zc3hav1 Cnot6 Fus Khsrp Fxr1 Exosc8 Secisbp2 Fastkd2 Cnot7 Exosc7 Rbm24 Gtpbp1 Lsm1 Samd4b Casc3 Dcp2 Pum1 Dicer1 Cnot1 Upf1 Pabpc1 Dhx36 Paip1 Rnasel Rbm10 Traf2 Magoh Pcid2 Ythdf1 Hnrnpu Ybx1 Tbrg4 Celf1 Caprin1 Hnrnpc Tardbp Tnrc6c Zc3h14 Rc3h1 Btg2 Eif4enif1
GOBP_MATURE_B_CELL_DIFFERENTIATION	0.00569542	0.0217529	0.407018	-0.566653	-1.71852	26	Lgals1 Lilrb4a Dock10 Malt1 Tnfaip3 Irf8 Dock11 Notch2 Spi1 Plcl2 Gpr183 Plcg2 Ptk2b
GOBP_POSITIVE_REGULATION_OF_AXON_EXTENSION	0.00570003	0.0217529	0.407018	-0.566862	-1.76991	30	Lrp1 Rufy3 Sema5a Macf1 Golga4 Apoe Shtn1 Cyfip1 Gsk3b Pak1
GOBP_POSITIVE_REGULATION_OF_CELL_CYCLE_PHASE_TRANSITION	0.00568682	0.0217529	0.407018	0.349681	1.53355	90	Cdc20 Ube2c Aurka Cdk1 Stil Ccnd2 Ddx39b Rcc2 Ccnb1 Cenpe Npm1 Thoc1 Apex1 Klhl18 Sin3a Cdk4 Pbx1 Anp32b Phb2 Rrm2 Dbf4 Birc5 Ezh2 Larp7 Cdca5 Thoc5 Mecp2 Anapc7 Lsm10 Crebbp Mepce Cpsf3 Rdx Ddx3x Mad1l1 Lmnb1
GOBP_POSITIVE_REGULATION_OF_GLUCOSE_IMPORT	0.00568602	0.0217529	0.407018	-0.636839	-1.84082	20	Igf1 Osbpl8 Rasa1
GOBP_REGULATION_OF_CELL_CYCLE_G2_M_PHASE_TRANSITION	0.00568682	0.0217529	0.407018	0.349498	1.53275	90	Cenpf Plk1 Cdk1 Rcc2 Ccnb1 Npm1 Sin3a Rad21 Trp53 Cdk4 Pbx1 Ctc1 Nbn Babam1 Rad50 Nabp2 Rnaseh2b Ticrr Atm Pkmyt1 Orc1 Mecp2 Chek1 Brcc3
GOBP_NEUTROPHIL_MIGRATION	0.00573019	0.0218393	0.407018	-0.465514	-1.69524	60	Lgals3 C3ar1 Myo1f Syk Rtn4 Csf3r Spp1 Nckap1l Mpp1 Fcer1g Prex1 Pikfyve Fcgr3 Ccl9 Vav1 Ppib Mospd2 Wdr1 Cd74 Rac1
GOBP_AMINO_SUGAR_METABOLIC_PROCESS	0.00575628	0.0218814	0.407018	-0.608314	-1.77158	21	Hexb Amdhd2 Nagk Gnpda1 Npl Gnpda2 Renbp Uap1l1
GOBP_REGULATION_OF_LONG_TERM_SYNAPTIC_POTENTIATION	0.00575505	0.0218814	0.407018	-0.566551	-1.71821	26	Tyrobp App Cx3cr1 Lgmn Nptn Apoe Gsk3b Cpeb3 Pak1
GOBP_NEGATIVE_REGULATION_OF_CELL_DIFFERENTIATION	0.00578188	0.02195	0.407018	-0.308634	-1.38597	329	Anxa1 Igf1 Gpr137b Id2 Mafb Csf1r Lilrb4a App Cdkn2a Trem2 Pdgfb Rtn4 Ccr5 Ncoa3 Cd44 Itpkb Sox4 Smad7 P2ry12 Fgf13 Cebpa Tnf Appl2 Rufy3 Spred1 Sema5a Cfl1 C1qc Tspo Tob1 Bex1 Tgfbr1 Sema4d Actb Hspb1 Mbd1 Sirt2 Ifrd1 Ccl9 Skil Myc Ctnnb1 Foxo3 Noct Lyn Cd24a Ppp3ca Pkp2 Trak2 Gsk3b Inpp4b Cd74 Gdf3 Nbr1 Tmem176b Smo Itgav Trib1 Sra1 Adipor1 Calr Pak1 Tmem64 Il18 Rnf6 Ctdp1 Dip2b Paf1 Extl3 Tgfb…
GOBP_PRESYNAPTIC_ENDOCYTOSIS	0.00586146	0.0222231	0.407018	-0.514373	-1.74383	44	Grn Ap3s1 Picalm Actg1 Necap1 Actb Ophn1 Arfgap3 Scrib Cd24a Cltc Tor1a Ston2 Ap2s1
GOBP_HORMONE_BIOSYNTHETIC_PROCESS	0.00587811	0.0222572	0.407018	-0.607312	-1.76866	21	Igf1 Cacna1a Egr1 Igf1r Por Nr3c1 Fdx1
GOBP_STEROL_METABOLIC_PROCESS	0.00589651	0.0222979	0.407018	-0.443516	-1.67323	71	Soat1 Lrp1 Pmp22 Aplp2 App Npc2 Apoc1 Cln8 Npc1 Abca1 Lima1 Cebpa Por Lipa Apoe Pex2 Acadl Cyb5r3
GOBP_REGULATION_OF_PHOSPHOPROTEIN_PHOSPHATASE_ACTIVITY	0.00591978	0.0223568	0.407018	-0.535253	-1.73111	34	Cd300a Ptprc Nckap1l Tnf Gna12 Fkbp1b Calm3 Ppp1r12a Ppp1r15a Jak2 Gnai2 Vrk3 Mgat5 Calm1 Slc39a10
GOBP_AMYLOID_BETA_METABOLIC_PROCESS	0.00599531	0.022525	0.407018	-0.545547	-1.72373	31	Igf1 Rtn4 Picalm Aph1c Tnf Psen2 Apoe Adam10 Aph1a Tmed10 Rtn3 Dyrk1a Ifngr1 Apeh
GOBP_POSITIVE_REGULATION_OF_CATION_CHANNEL_ACTIVITY	0.00599008	0.022525	0.407018	-0.634469	-1.83397	20	Ctss Asph Trem2 S100a1 Fgf13 Calm3
GOBP_POSITIVE_REGULATION_OF_GTPASE_ACTIVITY	0.00599194	0.022525	0.407018	-0.37484	-1.54029	139	Rgs1 Arhgap24 Dock10 Rasa1 Rgs10 Pkp4 Itga6 Gmip Coro1c Abr Picalm Adap2 Bcar3 Rhog Rasgrp3 Tbc1d20 Rap1gds1 Arhgap25 Prex1 Tbc1d9 Myo9b Sema4d Ccl9 Rgl1 Mapre2 Tbc1d22a Vav1 Arap1 S100a10 Scrib Dock11 Wdr41 Arhgap17 Gsk3b Asap1 Map4k4 Gnas Icam1 Ric1 Tax1bp3 Dvl2 Tbc1d2b Rsu1 Tbc1d12 Itgb1 Rab3gap1 S1pr1 Snx18 Ralgds Dock7 Ptk2b Crk Ralgapb
GOBP_RESPONSE_TO_CALCIUM_ION	0.00599232	0.022525	0.407018	-0.449548	-1.65549	63	Anxa5 Apobec1 Fos App Asph Itpkb Lgmn Wnk1 Mef2c Calm3 Iqgap1 Ppp3ca mt-Cytb Ahcyl1 Mcoln1 Pef1 Tuba1a Slc25a24 Fosb Ttn Mef2a Calm1 Vps54
GOBP_REGULATION_OF_GLYCOPROTEIN_METABOLIC_PROCESS	0.00600489	0.0225319	0.407018	-0.582975	-1.79357	27	Igf1 Soat1 Cst3 Itm2b Ctnnb1 Rab1b Hbegf Ago2
GOBP_ANTIGEN_PROCESSING_AND_PRESENTATION_OF_PEPTIDE_ANTIGEN	0.00605324	0.022684	0.407018	-0.561969	-1.70431	26	Ctsl Ctss Trem2 Slc11a1 Unc93b1 Fcer1g Pikfyve Ifi30 Fcgr3 Pycard Fcgr1 Cd74 Calr
GOBP_TYPE_II_INTERFERON_PRODUCTION	0.00608924	0.0227896	0.407018	-0.498059	-1.77022	53	Lilrb4a App Gadd45g Tcirg1 Sirpa Ifnar1 Slc11a1 Laptm5 Vsir Cd14 Tnf Arid5a Tlr4 Tlr7 Pycard Havcr2 Irf8 Scrib Jak2 Ripk2 Il18 Rnf19b Cebpg Abl2
GOBP_CYTOKINE_PRODUCTION_INVOLVED_IN_IMMUNE_RESPONSE	0.00610402	0.0228006	0.407018	-0.439951	-1.6651	76	Lilrb4a Cd36 Syk Malt1 Casp1 Rtn4 Litaf Hmox1 Slc11a1 Laptm5 Vsir Smad7 Tnfrsf1b Tnf Fcer1g Psen2 Arid5a Tlr4 Tlr7 Casp4 Lacc1 Pycard Irf5 Sphk2 Cuedc2
GOBP_DNA_INTEGRITY_CHECKPOINT_SIGNALING	0.0061102	0.0228006	0.407018	0.330977	1.50092	102	Plk1 Cdk1 Ddx39b Thoc1 Parp9 Trp53 Rad51 Pml Nbn Babam1 Rbm38 Ints7 Prpf19 Rnaseh2b Ticrr Dtx3l Thoc5 Sde2 Atm Orc1 Chek1 Ptpn11 Brcc3 Eif2ak4 Nae1 Trp53bp1 Ier3
GOBP_RESPONSE_TO_AXON_INJURY	0.0061157	0.0228006	0.407018	-0.511726	-1.69767	39	Lrp1 Tyrobp Grn Trem2 P2rx4 Flna P2ry12 Igf1r Apoe Bex1 Fkbp1b Jak2 Klf4
GOBP_CELLULAR_RESPONSE_TO_HORMONE_STIMULUS	0.0061811	0.0230149	0.407018	-0.318243	-1.4141	290	Anxa1 Igf1 Osbpl8 Pid1 Anxa5 Atp2b1 Marcks Cpeb2 Lpl Ctsd Myo5a Npc1 Ncoa3 Rab31 Sgk1 Naip6 Bcar3 Bcas3 Igf1r Tnf Appl2 Rap1gds1 Cfl1 Arid5a mt-Nd3 Ptprj Fbxo32 Ptpra Snx5 Nr3c1 Hdac9 Grb2 Cyfip1 Mef2c Cry1 Ctnnb1 Ube2l3 Zmiz1 Leprotl1 Ppp3ca Ahcyl1 Gsk3b Ncf2 Jak2 Rac1 Lpin2 Agtrap Sra1 Gnai2 Adipor1 Calr Pak1 Hmga1 Gnas Jak1 Il18 Uba5 Rnf6 Eif4ebp2
GOBP_REGULATION_OF_DNA_RECOMBINATION	0.00621432	0.023109	0.407018	0.348847	1.51825	85	Actl6a Ruvbl1 Thoc1 Alyref Brd8 Ruvbl2 Smchd1 Rad51 Klhl15 Rad50 Rad51ap1 Wrap53 Tfrc Spidr Ubqln4 Senp3 Fus Pms2 Chek1 Mrgbp Trp53bp1 Parpbp Wdr48 Polq Pot1b Yeats4 Rif1 Morf4l2
GOBP_REGULATION_OF_NUCLEOTIDE_METABOLIC_PROCESS	0.0062427	0.0231849	0.407018	-0.5811	-1.78781	27	Entpd1 Pid1 Trem2 Tspo Lacc1 Atpif1 Myc Sphk2 Pdk3 Bcl2l1 Fis1
GOBP_EXOCYTIC_PROCESS	0.00628961	0.02327	0.407018	-0.489275	-1.68041	46	Cd300a Syk Exoc3 Btk Fcer1g Snap29 Rab8b Scrib Lyn Snap23 Exoc7 Vamp8 Stxbp5 Plek Rab3gap1 Vps11 Vamp2 Bloc1s6 Exoc1 Stx4a Tprgl
GOBP_REGULATION_OF_CYCLIN_DEPENDENT_PROTEIN_KINASE_ACTIVITY	0.0062763	0.02327	0.407018	0.435383	1.67228	46	Plk1 Hsp90ab1 Stil Men1 Ccnd2 Ccnb1 Cdkn2c Cdkn2d Gtpbp4 Ccna2 Ccnd3 Casp3 Fbxo7
GOBP_VASCULAR_ASSOCIATED_SMOOTH_MUSCLE_CELL_PROLIFERATION	0.00628961	0.02327	0.407018	-0.489569	-1.68142	46	Igf1 Camk2d Pdgfb Hmox1 Tnf Gna12 Mdm2 Mef2c Adamts1 Hpgd Efemp2 Prkg1 Gna13 Jak2 Gnai2 Pak1
GOBP_MYOTUBE_DIFFERENTIATION	0.00634339	0.0234391	0.407018	-0.474607	-1.71748	58	Igf1 Csf1r Pmp22 Casp1 Pld3 Plekho1 Cd9 Cd53 Spg11 Hdac9 Myc Ppp3ca Gsk3b Cflar Smo Gpx1 Nln Piezo1 Ski Sort1
GOBP_EPIDERMIS_DEVELOPMENT	0.0063984	0.0235308	0.407018	-0.368658	-1.51182	138	Anxa1 Ctsl Mafb Psap Cdkn2a Asah1 Myo5a Ncoa3 Igf1r Tnf Atp7a Mfsd12 Psen2 Naglu Palld Gab1 Ctnnb1 Zdhhc21 Scrib Stmn1 Ppp3ca Slc39a7 Hpse Cux1 Gdf3 Rac1 Klf4 Lgr4 Cflar Smo Gnas Ap3b1 Il18 Extl3 Tgfb2 Aldh3a2 Gak Atp2c1 Zfp36 Akt1 Trpc4ap Ncor2 Plec
GOBP_KINETOCHORE_ORGANIZATION	0.00638077	0.0235308	0.407018	0.58723	1.81811	19	Smc4 Cenpe Smc2 Nuf2 Kntc1 Sugt1 Cenpc1 Rnf4 Ndc80 Cenpk Cenph Cenpw Senp6
GOBP_NEGATIVE_REGULATION_OF_INTERLEUKIN_1_BETA_PRODUCTION	0.00639756	0.0235308	0.407018	-0.669031	-1.78347	15	Igf1 Lilrb4a Cx3cr1 Trem2 Elf4 Tnfaip3
GOBP_REGULATION_OF_PROTEIN_SERINE_THREONINE_KINASE_ACTIVITY	0.00640058	0.0235308	0.407018	-0.348341	-1.47879	191	Igf1 Sash1 Pmp22 Marcks Cd300a App Syk Cdkn2a Ccny Zeb2 Slc8a1 Kitl Pdgfb Ptprc Pik3cb Taok3 Fgd4 Cab39 Tnfrsf11a Pkib Erp29 Dtnbp1 Tnf Apoe Tnfaip3 Tlr4 Ptprj Map2k6 Pycard Actb Dusp1 Mef2c Gab1 Iqgap1 Ccnh Lyn Cd24a
GOBP_SUPEROXIDE_ANION_GENERATION	0.00641283	0.0235461	0.407018	-0.579929	-1.70451	22	Tyrobp App Syk Sh3pxd2b Cyba Ncf4 Ncf2 Cybb Gnai2 Il18 Sh3pxd2a Akt1
GOBP_RESPONSE_TO_AMYLOID_BETA	0.00643355	0.0235924	0.407018	-0.609839	-1.80293	23	Igf1 Lrp1 Cd36 App Cacna1a Trem2 Lgmn Igf1r Tlr4
GOBP_REGULATION_OF_SUPRAMOLECULAR_FIBER_ORGANIZATION	0.00645858	0.0236543	0.407018	-0.334837	-1.44042	218	Rasa1 App Trem2 Gsn Sh3pxd2b Rnh1 Tmsb4x Rhoc Flna Sgk1 Capg Nckap1l Cotl1 Actg1 Arhgap18 Lima1 Fgf13 Sema5a Capza2 Cfl1 Apoe Tmsb10 Prex1 Cyfip2 Tgfbr1 Brk1 Evl Pycard Grb2 Cyfip1 Arpc5 Mef2c Wasf2 Cdc42 Usp8 Arap1 S100a10 Stmn1 Fes Efemp2 Ccdc88a Wdr1 Rac1 Fmn1 Mtss1 Pak1 Arhgef10l Icam1 Map3k1 Dapk3 Pdlim4 Dyrk1a Dctn1 Pak2 Plek Dstn Akap13 Hax1 Twf1 S1pr1 Arf1 Pfdn5 Arpc2 Arfgef1 Ptk2b Coro1b…
GOBP_NEUROMUSCULAR_PROCESS_CONTROLLING_BALANCE	0.00648545	0.0237229	0.407018	-0.552015	-1.77889	33	Hexb Psap Aplp2 App Hexa Cacna1a Cln8 Myo5a Abr Ap1s2
GOBP_INTERMEDIATE_FILAMENT_BASED_PROCESS	0.00653269	0.0238364	0.407018	-0.579091	-1.70205	22	Cln8 Vim Macf1 Nes Mtm1 Dst Pkp2 Tor1a Vps54 Plec Krt10 Atp8a2 Dnajb6 Agfg1
GOBP_NEGATIVE_REGULATION_OF_MRNA_PROCESSING	0.00653287	0.0238364	0.407018	0.552145	1.7434	21	Npm1 Rnps1 Sap18 Acin1 Ptbp1 Srsf7 Hnrnpa2b1 C1qbp Rbm42 Srsf10 Rbm10 Zc3h14 Srsf9
GOBP_PIGMENT_GRANULE_ORGANIZATION	0.0065644	0.023895	0.407018	-0.549162	-1.69589	28	Zeb2 Ap3s1 Ap1s2 Dtnbp1 Apoe Pikfyve Hps5 Rab32 Bloc1s1 Ap3b1
GOBP_STEM_CELL_PROLIFERATION	0.00656537	0.023895	0.407018	0.37604	1.57547	66	Hmgb2 Men1 Cdkn2c Irgm1 Tsc22d1 Trp53 Kdr Pbx1 Taf4b Mki67 Setd1a Sart3 Ctc1 Babam1 Trim71 Eif2ak2 Mpl Notch1 Bysl Cd34 Nkap Rbpj Nfatc1
GOBP_CHONDROITIN_SULFATE_PROTEOGLYCAN_METABOLIC_PROCESS	0.00665538	0.0241359	0.407018	-0.66618	-1.77587	15	Igf1 Hexb Arsb Dse Galns B3gat3 Gusb
GOBP_LONG_CHAIN_FATTY_ACID_TRANSPORT	0.00665255	0.0241359	0.407018	-0.558569	-1.694	26	Anxa1 Cd36 Syk Fabp3 Plin2 Abcd3 Apoe
GOBP_ODONTOGENESIS	0.00665646	0.0241359	0.407018	-0.501402	-1.68901	41	Fam20c Ank Nfic Itga6 Tcirg1 Myo5a Bcl2l11 Csf1
GOBP_POSITIVE_REGULATION_OF_PROTEIN_SERINE_THREONINE_KINASE_ACTIVITY	0.00666826	0.0241486	0.407018	-0.393696	-1.56156	108	Igf1 Sash1 Marcks App Syk Ccny Zeb2 Kitl Pdgfb Ptprc Taok3 Fgd4 Cab39 Tnfrsf11a Erp29 Tnf Tlr4 Map2k6 Mef2c Gab1 Iqgap1 Cd24a
GOBP_REGULATION_OF_CALCIUM_ION_TRANSMEMBRANE_TRANSPORTER_ACTIVITY	0.00670761	0.0242608	0.407018	-0.54342	-1.71701	31	Cacna1a Asph S100a1 Ahnak Myo5a Fkbp1b Vmp1 Calm3
GOBP_GOLGI_TO_VACUOLE_TRANSPORT	0.00678427	0.0244772	0.407018	-0.630326	-1.78599	19	Lamp1 Laptm5 Ap3s1 Cln3 Rbsn Sort1 Gak Vps54 Vps29 Vps52 Ap1g1 Ccdc91 Vti1a
GOBP_REGULATION_OF_ATP_METABOLIC_PROCESS	0.00678427	0.0244772	0.407018	-0.630384	-1.78615	19	Entpd1 Pid1 Trem2 Tspo Atpif1 Myc Sphk2
GOBP_POSITIVE_REGULATION_OF_LIPID_METABOLIC_PROCESS	0.00681227	0.0245478	0.407018	-0.436856	-1.61329	66	Anxa1 Igf1 Fabp3 Igf1r Por Tnf Elovl5 Apoe Cpt1a Sh3glb1 Dgkz Sirt2 Abhd6 Sphk2 Lyn Cd74 Daglb Mapk9 Abcd2
GOBP_REGULATION_OF_LEUKOCYTE_APOPTOTIC_PROCESS	0.00685306	0.0246642	0.407018	-0.47212	-1.71317	59	Lgals3 Anxa1 Cdkn2a Kitl Ccr5 Pik3cb Cd44 Itpkb Bcl2l11 Fcer1g Fnip1 Pik3cd Mef2c Myc Mertk Lyn Cd24a Cd74
GOBP_MAINTENANCE_OF_LOCATION_IN_CELL	0.00686257	0.0246679	0.407018	-0.377927	-1.52983	120	Fth1 Hexb Ftl1 Camk2d Hexa Slc8a1 Asph Gsn Tmsb4x Ptprc Myo5a Ccr5 Flna Cyba Vps13c Apoe Tmsb10 Tspo Naglu Vps13d Fkbp1b Calm3 Anxa6 Lyn Ccdc88a Hspa5 Mcoln1 Bscl2 Itgav Kdelr1
GOBP_POSITIVE_REGULATION_OF_REGULATED_SECRETORY_PATHWAY	0.00691107	0.0248116	0.407018	-0.628488	-1.78078	19	Syk Ptafr Lamp1 Fcer1g Sphk2 Vamp8 Bcl2l1 Arf1 Ap1g1 Stx4a
GOBP_MAINTENANCE_OF_CELL_NUMBER	0.00693937	0.0248695	0.407018	0.302954	1.42816	135	Ldb2 Actl6a Kit Aspm Pou5f1 Kat2a Eif4e Fancc Tal1 Phf10 Sin3a Cnot3 Hes1 Med21 Setd1a Rbbp7 Sap130 Igf2bp1 Cnot2 Arid4b Trim8 Wdr43 Setd6 Bcl7c Smc3 Med7 Med27 Ezh2 Gnl3 Lrp5 Rbbp4 Zfp706 Nkap Mapk8 Rbpj Lsm1 Crebbp Med14 Rtf1 Dicer1 Arid1a Zfp322a Cnot1 Smarcc1 Rif1 Hmga2 Mtf2 Med6 Apc Taf5l
GOBP_POSITIVE_REGULATION_OF_OXIDOREDUCTASE_ACTIVITY	0.00694504	0.0248695	0.407018	-0.536319	-1.70888	32	S100a1 Myo5a Cyba Pik3cb Por Tnf Atp7a Apoe Nus1 Fdx1 Gnai2 Abl2 Akt1 Ptk2b Sdhaf4 Kras
GOBP_REGULATION_OF_EXTRINSIC_APOPTOTIC_SIGNALING_PATHWAY_VIA_DEATH_DOMAIN_RECEPTORS	0.00695286	0.0248695	0.407018	-0.550727	-1.77474	33	Atf3 Lgals3 Hmox1 Rffl Psen2 Tnfaip3 Skil Gsk3b Fem1b Cflar Gpx1 Icam1 Pea15a Stk3 Bcl2l1
GOBP_REGULATION_OF_ACTIN_FILAMENT_LENGTH	0.00699155	0.0249465	0.407018	-0.403477	-1.56671	95	Rasa1 Gsn Tmsb4x Capg Nckap1l Cotl1 Arhgap18 Lima1 Sema5a Capza2 Cfl1 Tmsb10 Prex1 Cyfip2 Brk1 Evl Pycard Grb2 Cyfip1 Arpc5 Wdr1 Rac1 Fmn1 Icam1 Map3k1 Plek Dstn Hax1 Twf1 Arpc2 Arfgef1 Ptk2b Arpc3
GOBP_REGULATION_OF_RECEPTOR_INTERNALIZATION	0.00698907	0.0249465	0.407018	-0.478774	-1.65571	47	Cd63 Lrpap1 App Syk Sdcbp Dtnbp1 Nsf Sirt2 Hip1 Ophn1 Scrib Atxn2
GOBP_DETECTION_OF_MECHANICAL_STIMULUS	0.00701869	0.0249821	0.407018	-0.648441	-1.75487	16	Igf1 Serpine2 Tnf Tlr4 Myc Il18 Piezo1 Ttn
GOBP_STRESS_ACTIVATED_PROTEIN_KINASE_SIGNALING_CASCADE	0.00701772	0.0249821	0.407018	-0.371608	-1.52977	144	Sash1 Mdfic Gadd45b App Gadd45g Trem2 Gsn Sirpa Rell1 Taok3 Fgd4 Naip6 Dusp3 Igf1r Dusp22 Tnf Mfhas1 Tlr4 Tlr7 Map2k6 Pycard Dusp1 Cdc42 Ercc6 Sh3rf1 Arl6ip5 Lyn Nbr1 Spi1 Ripk2 Hipk2 Mapk9 Trib1 Prdx1 Map4k4 Map3k1 Map2k7 Rnf13 Tgfb2 Stk3 Mapk3 Zfp36 Zfp110 Irak1 Akt1 Taok2 Cyld Ptk2b Tirap Crk Atf7 Hipk3 Zfp36l1 Aida Mapk14
GOBP_REGULATION_OF_JUN_KINASE_ACTIVITY	0.00703658	0.0250151	0.407018	-0.518278	-1.73894	40	Sash1 Syk Zeb2 Taok3 Fgd4 Tnfrsf11a Dtnbp1 Tnf Pak1 Map3k1 Map2k7 Dvl2 Irak1 Fgd2 Ptpn1 Ptk2b Tirap Hipk3 Aida
GOBP_GLIAL_CELL_PROLIFERATION	0.00705369	0.0250453	0.407018	-0.487089	-1.69872	49	Igf1 Csf1r Pmp22 Atxn1 Trem2 Vim Sox4 Csf1 Tnf Tspo Myc Ctnnb1 Lyn
GOBP_ACTIN_MEDIATED_CELL_CONTRACTION	0.00718247	0.0253188	0.407018	-0.534926	-1.70444	32	Camk2d Zeb2 Gsn Flna Myl6 Fgf13 Shtn1 Myo9b Pkp2
GOBP_ALPHA_BETA_T_CELL_ACTIVATION	0.00719166	0.0253188	0.407018	-0.4139	-1.61579	97	Anxa1 Ctsl Psap Lilrb4a Cd300a Syk Gadd45g Malt1 Tcirg1 Ptprc Cd44 Itpkb Vsir Nckap1l Smad7 Elf4 Atp7a Cd28 Cd83 Myc Sh3rf1 Cd24a
GOBP_BIOMINERAL_TISSUE_DEVELOPMENT	0.00716356	0.0253188	0.407018	-0.440717	-1.66689	74	Igf1 Fam20c Ank Csf1r Atp2b1 Slc8a1 Tcirg1 Eif2ak3 Ecm1 Gla Ano6 Spp1 Sbds Mef2c Snx10 Nbr1 Lgr4 Bmp2k Mtss1 Klf10
GOBP_CELLULAR_RESPONSE_TO_TOPOLOGICALLY_INCORRECT_PROTEIN	0.00718435	0.0253188	0.407018	-0.437115	-1.65437	76	Atf3 Pmp22 Eif2ak3 Serp1 Vapb Uggt1 Sdf2l1 Bag3 Tor1a Derl1 Ppp1r15a Dnajb14 Hspa5 Pdia6
GOBP_MUSCLE_SYSTEM_PROCESS	0.00716828	0.0253188	0.407018	-0.353545	-1.48244	165	Igf1 Atp2b1 Gatm Camk2d Lmna Slc8a1 Gsn Ptafr Tpm2 P2rx4 Flna Cyba Myl6 Apbb2 Smad7 Tnfrsf1b Fgf13 Rap1gds1 Psen2 Fbxo32 Nr3c1 Map2k6 Fkbp1b Mef2c Calm3 Zdhhc21 Anxa6 Foxo3 Ppp3ca Pkp2 Gsk3b Prkg1 Klf4 Cflar Smad5 Pak1 Tifab Ctdp1 Aif1 Ttn
GOBP_PLASMA_MEMBRANE_REPAIR	0.00716935	0.0253188	0.407018	-0.621287	-1.7386	18	Myof Ahnak Anxa2 Vps4b S100a10 Anxa6 Arl8b
GOBP_POSITIVE_REGULATION_OF_DNA_TEMPLATED_TRANSCRIPTION_ELONGATION	0.00715579	0.0253188	0.407018	0.393845	1.60094	58	Ddx39b Thoc1 Alyref Med19 Med20 Med21 Map2k1 Cdk12 Zmynd8 Med7 Med27 Med8 Thoc5 Med26 Med1 Med31 Med14 Ccnk Med4 Ccnt1 Med6
GOBP_POSITIVE_REGULATION_OF_APOPTOTIC_SIGNALING_PATHWAY	0.00723542	0.0254421	0.407018	-0.401997	-1.57512	101	Atf3 Ctsl Ctss App Ptprc Eif2ak3 Bcl2l11 Tnf Serinc3 Psen2 Tlr4 Tgfbr1 Sh3glb1 Pycard Skil Myc
GOBP_NEURON_CELLULAR_HOMEOSTASIS	0.00728056	0.0255699	0.407018	-0.517232	-1.71492	38	Hexb App Cacna1a Atp6v1a Atp6v1c1 Atp6v0a1 Atp7a Atp6v1b2 Psen2 Clcn3 Atp6v1f Atp6v1e1 Atp6v1g1 Atp6v1h Tmem175
GOBP_POSITIVE_REGULATION_OF_RECEPTOR_MEDIATED_ENDOCYTOSIS	0.00733798	0.0257405	0.407018	-0.536434	-1.7539	36	Cd63 App Syk Cbl Anxa2 Trf Dtnbp1 Nsf Hip1
GOBP_POSITIVE_REGULATION_OF_WOUND_HEALING	0.00755066	0.0264546	0.407018	-0.575838	-1.77162	27	Anxa1 Cd36 Plau Ano6 Emilin2 Actg1 Rreb1 Hpse Hbegf
GOBP_AMINO_ACID_ACTIVATION	0.00771987	0.0270149	0.407018	0.4777	1.68036	34	Dalrd3 Sars Farsa Rars Yars2 Aars Cars Rars2 Lars Iars Nars Yars Qars Vars Hars Kars
GOBP_CARDIAC_MUSCLE_CONTRACTION	0.00778985	0.0271617	0.407018	-0.484855	-1.66523	46	Camk2d Slc8a1 Gsn P2rx4 Flna Smad7 Fgf13 Psen2 Map2k6 Fkbp1b Calm3 Pkp2 Smad5 Ttn Calm1 Tnni2 Gaa
GOBP_CELL_ADHESION_MEDIATED_BY_INTEGRIN	0.00778305	0.0271617	0.407018	-0.509715	-1.68053	37	Plau Syk Itga6 Nckap1l P2ry12 Wnk1 Itgb5 Lyn Cd24a Fermt3 Itgav Lpxn Icam1 Piezo1 Tgfb2
GOBP_PROTEIN_LOCALIZATION_TO_CHROMOSOME_CENTROMERIC_REGION	0.00777456	0.0271617	0.407018	0.57403	1.8013	20	Cdk1 Rcc2 Kntc1 Aurkb Spdl1 Bub3 Bub1b
GOBP_REGULATION_OF_CELLULAR_EXTRAVASATION	0.00782502	0.0272517	0.38073	0.541651	1.71141	22	Lyve1 Mdk Cd47 Plvap Ccl2 Bcr Ccl25 Jam3
GOBP_ORGANIC_ACID_TRANSMEMBRANE_TRANSPORT	0.00784418	0.0272857	0.38073	-0.442005	-1.62774	65	Slc23a2 Cd36 Slc43a2 Cln8 Slc38a6 Slc11a1 Abcd3 Tnf Mfsd12 Slc7a8 Slc6a6 Myc Arl6ip5 Cln3 Slc15a4 Abcd2 Slc36a4 Slc16a7 Abcd4 Mpc1 Epm2a Abcb1b Acsl5 Akt1 Itgb1 Slc25a13 Irs2 Akt2 Abcc5 Lrrc8d Slc25a32 Slc38a9
GOBP_TRNA_PROCESSING	0.00787316	0.0273538	0.38073	0.34834	1.55323	95	Rpusd4 Pop5 Ssb Dalrd3 Mettl1 Sars Qtrt1 Urm1 Trmt10b Pnpt1 Elp4 Ctu2 Kti12 Yrdc Lsm6 Ddx1 Rpp30 Trmt13 Aars Pus7 Thumpd1 Thg1l Mettl6 Tsen15 Tsen2 Thada Trub2 Nsun4 Trmt11 Osgep Trmt61a Mettl2 Tsen34 Pus10
GOBP_POSITIVE_REGULATION_OF_PROTEIN_LOCALIZATION_TO_PLASMA_MEMBRANE	0.00788768	0.0273716	0.38073	-0.548767	-1.76843	33	Lgals3 Lrp1 Trem2 Myo5a Rhog Tnf
GOBP_REGULATION_OF_B_CELL_ACTIVATION	0.0079176	0.0274427	0.38073	-0.421947	-1.60737	82	Id2 Tyrobp Lilrb4a Cd300a Syk Cdkn2a Sh3kbp1 Ptprc Tnfrsf21 Laptm5 Nckap1l Btk Cd28 Tnfaip3 Tlr4 Mef2c Lyn Cd24a Slc15a4 Cd74 Spi1 Nfam1
GOBP_IRON_SULFUR_CLUSTER_ASSEMBLY	0.0079871	0.0276506	0.38073	0.577232	1.78716	19	Ciapin1 Ndufab1 Hspa9 Isca1 Glrx3 Abcb7 Fxn Nubp2 Nfu1 Glrx5
GOBP_RESPONSE_TO_ESTRADIOL	0.00805232	0.0278432	0.38073	-0.621504	-1.76099	19	Anxa1 Grn Ncoa3 Ctnnb1 Zfp703 Prdm2
GOBP_REGULATION_OF_REACTIVE_OXYGEN_SPECIES_METABOLIC_PROCESS	0.00807712	0.0278946	0.38073	-0.406118	-1.58703	100	Pid1 Tyrobp Cd36 Plau App Syk Pdgfb Cyba Aldh2 Tnf Dcxr Tlr4 Tspo Pikfyve Clcn3 Sirt2 Grb2 Sphk2 Foxo3 Ctns Pdk3 Ncf2 Cflar Gnai2 Abcd2 Il18 Nnt Nqo2 Atg5 Akt1 Plcg2 G6pdx Hk2 Ptk2b
GOBP_RESPONSE_TO_INTERFERON_ALPHA	0.00809286	0.0278946	0.38073	0.580839	1.73162	18	Bst2 Ifit2 Ifitm3 Adar Oas1a Eif2ak2 Ifitm1 Ifit1
GOBP_SYNAPTIC_TRANSMISSION_GLUTAMATERGIC	0.00809597	0.0278946	0.38073	-0.512313	-1.69861	38	Serpine2 Grik3 Cacna1a Myo5a Aph1c Gria3 Dtnbp1 Glul Nr3c1 Clcn3 Dgkz Ophn1 Mef2c Cln3
GOBP_NEGATIVE_REGULATION_OF_LOCOMOTION	0.00821198	0.0282609	0.38073	-0.352793	-1.47309	160	Osbpl8 Lrp1 Cd63 Cd300a Zeb2 Cx3cr1 Pdgfb Coro1c Mitf Abr Emilin2 Dusp3 Dusp22 Tnf Gna12 Spred1 Mctp1 Sema5a Cfl1 Apoe Ptprj Evl Sema4d Rap2b Arhgdia Dusp1 Abhd6 Mef2c Stap1 Pkp2 Gsk3b Prkg1 Cd74 Gna13 Rac1 Klf4 Adam15 Trib1 Lrch1 Adipor1 Calr
GOBP_REGULATION_OF_GROWTH	0.00831374	0.0285588	0.38073	-0.301217	-1.35225	339	Igf1 Serpine2 Slc23a2 Lrp1 App Cdkn2a Grn Sdcbp Rtn4 Sh3pxd2b Ccr5 Dcbld2 Cyba Ncoa3 Csf2rb Picalm Serp1 Cd44 Sgk1 Lgmn Socs6 Smad7 Bcl2l11 Lamtor1 Sesn1 Fgf13 Rftn1 Afg3l2 Csf1 Igf1r Rufy3 Sema5a Macf1 Golga4 Cfl1 Apoe Shtn1 Supv3l1 Ptprj Tgfbr1 Sgpl1 Nr3c1 N6amt1 Sema4d Sh3glb1 Gamt Ifrd1 Adam10 Mtm1 Cyfip1 Ndufa13 Mef2c Sphk2 H19 Cdc42
GOBP_REGULATION_OF_SMALL_MOLECULE_METABOLIC_PROCESS	0.00831821	0.0285588	0.38073	-0.342429	-1.4443	177	Anxa1 Igf1 Entpd1 Pid1 App Fabp5 Cacna1a Apoc1 Trem2 Egr1 Ptafr Eif2ak3 Fabp3 Por Tnf Appl2 Elovl5 Apoe Tspo Cpt1a Lacc1 Nr3c1 Pex2 Atpif1 Sirt2 Acadl Myc Cry1 Sphk2
GOBP_NEPHRON_EPITHELIUM_DEVELOPMENT	0.00832894	0.028562	0.38073	-0.510959	-1.69412	38	Basp1 Pdgfb Cd44 Ctnnbip1 Myo1e Lzts2 Ptpro Mef2c Myc Ctnnb1 Cd24a Ctns Notch2 Lgr4 Hs2st1 Smo Fmn1 Mtss1
GOBP_REGULATION_OF_TRANSPORTER_ACTIVITY	0.00843541	0.028893	0.38073	-0.397998	-1.57779	105	Ctss Camk2d App Cacna1a Asph Trem2 S100a1 Ahnak Ptafr Myo5a Dapk1 Fxyd5 Fgf13 Atp7a Cfl1 Actb Fkbp1b Mef2c Vmp1 Calm3 Sphk2 Ahcyl1 Ifngr2 Grk6 Cttnbp2nl Atp1b3 Ndfip2 Calm1 Abcb1b Tcaf1 Itgb1 Plcg2 Ptk2b 1810037I17Rik Tmem168 Vamp2 Stk39 Mink1 Akap7
GOBP_POSITIVE_REGULATION_OF_LEUKOCYTE_CELL_CELL_ADHESION	0.00851683	0.0291376	0.38073	-0.369713	-1.50591	129	Anxa1 Igf1 Lgals1 Lilrb4a Syk Malt1 Il6st Kitl Sirpa Ptafr Ptprc Cd44 Itpkb Sox4 Vsir Nckap1l Tnf Cd28 Cd83 Pycard Actb Havcr2 Zmiz1 Cd24a Ppp3ca Cd74 Jak2 Ripk2 Icam1 Ap3b1 Il18 Aif1 Abl2 Sox12
GOBP_MAINTENANCE_OF_PROTEIN_LOCALIZATION_IN_ORGANELLE	0.00862113	0.0294598	0.38073	0.453138	1.60748	35	Sp100 Gja1 Morc3 Topors Taf3 Rangap1 Pml
GOBP_CELLULAR_MODIFIED_AMINO_ACID_METABOLIC_PROCESS	0.00867274	0.0296013	0.38073	-0.475093	-1.67577	51	Ctsl Gatm Mthfs Mthfsl Abhd12 Ctsb Ckb Cpt1a Serinc1 Gamt Acadl Ctns Ggh Acadm Slc16a10
GOBP_MUSCLE_ADAPTATION	0.00868422	0.0296057	0.38073	-0.416283	-1.57234	73	Igf1 Gatm Camk2d Lmna Gsn P2rx4 Cyba Tnfrsf1b Fbxo32 Nr3c1 Mef2c Foxo3 Ppp3ca Gsk3b Klf4 Cflar Pak1 Ctdp1 Aif1 Mef2a
GOBP_MEMBRANE_LIPID_METABOLIC_PROCESS	0.00869827	0.0296189	0.38073	-0.40554	-1.58044	98	Hexb Psap Hexa Asah1 Cln8 Gla Atg7 Sgms1 Galc Cerk Elovl5 Hacd4 Cers6 Sgpl1 Serinc1 Naglu Plpp1 B4galnt1 Agmo Sphk2
GOBP_LUNG_ALVEOLUS_DEVELOPMENT	0.008775	0.0298453	0.38073	-0.528752	-1.64538	29	Igf1 Atxn1 Tns3 Hs6st1 Atp7a Psen2
GOBP_REGULATION_OF_NUCLEOTIDE_BIOSYNTHETIC_PROCESS	0.00879021	0.0298621	0.38073	-0.641318	-1.77396	17	Entpd1 Pid1 Trem2 Myc Sphk2 Pdk3
GOBP_REGULATION_OF_BLOOD_VESSEL_ENDOTHELIAL_CELL_MIGRATION	0.0088854	0.0301502	0.38073	-0.453868	-1.62978	55	Anxa1 Igf1 Pdgfb Hmox1 P2rx4 Tnf Spred1 Apoe Hdac9 Hspb1 Mef2c Nus1 Pik3c2a
GOBP_NEGATIVE_REGULATION_OF_ORGANELLE_ORGANIZATION	0.00890098	0.0301679	0.38073	0.265391	1.3534	247	Cdc20 Plk1 Naa10 Top2a Tpx2 Ccnb1 Cenpe Npm1 Nupr1 Cdh5 Cep192 Nuf2 Kat2a Incenp Kntc1 Aurkb Mdm1 Spc24 Higd1a Tinf2 Arhgap6 Cdca8 Spdl1 Bub1 Rad21 Trp53 Trip13 Shank3 Ctc1 Pml Nbn Bub3 Rad50 Bnip3 Lpar1 Terf1 Tfrc Mphosph9 Ssh2 Odf2l Exosc10 Arrb2 Bub1b Birc5 Gmfg Gnl3l Atm Smg6 Ccp110 Slit2 Slc25a5 Fxn Chek1
GOBP_VERY_LONG_CHAIN_FATTY_ACID_METABOLIC_PROCESS	0.00893996	0.0302647	0.38073	-0.617341	-1.7492	19	Abcd3 Elovl5 Hacd4 Pex2 Hsd17b4 Acaa1a Acox1 Abcd2 Abcd4 Elovl7 Hacd1 Elovl1 Acsl1 Hacd3 Abcd1
GOBP_POSITIVE_REGULATION_OF_LIPID_BIOSYNTHETIC_PROCESS	0.00897579	0.0303507	0.38073	-0.481176	-1.6703	48	Anxa1 Igf1 Fabp3 Igf1r Por Tnf Elovl5 Apoe Sirt2 Abhd6 Sphk2 Cd74 Mapk9 Abcd2
GOBP_MYELOID_CELL_HOMEOSTASIS	0.00902693	0.0304882	0.38073	-0.354369	-1.46022	146	Anxa1 Id2 Mafb Csf1r Lilrb4a Kitl Hmox1 Pik3cb Cd44 Itpkb Nckap1l Bcl2l11 Csf1 Btk Fcer1g Mfhas1 Lipa Alas1 Cfh Atpif1 Pik3cd Mertk Foxo3 Lyn Cd24a Slc15a4 Jak2 L3mbtl3 Spi1 Cflar Prdx1 Smad5 Hmga1 Il18 Uba5 Sh2b3 Cdk5rap3 Klf2 Cebpg
GOBP_SODIUM_ION_TRANSMEMBRANE_TRANSPORT	0.00907045	0.0305996	0.38073	-0.504266	-1.66256	37	Slc23a2 Camk2d Slc8a1 Ano6 Fxyd5 Fgf13 Wnk1 Slc6a6
GOBP_REGULATION_OF_NEURON_PROJECTION_REGENERATION	0.00912327	0.0307421	0.38073	-0.583898	-1.73684	24	Lrp1 Grn Rtn4 Flna Igf1r Fkbp1b Klf4 Map4k4
GOBP_POSITIVE_REGULATION_OF_SMALL_GTPASE_MEDIATED_SIGNAL_TRANSDUCTION	0.00914435	0.0307775	0.38073	-0.500262	-1.65964	39	Igf1 Camk2d Tns3 Kitl Rtn4 Pik3cb Itpkb Csf1 Mapre2 Notch2 Itgav Map4k4
GOBP_NEGATIVE_REGULATION_OF_TYPE_I_INTERFERON_MEDIATED_SIGNALING_PATHWAY	0.00917355	0.0308401	0.38073	0.638735	1.83876	15	Isg15 Adar Stat2 Oas1a Cactin Ttll12 Cnot7 Samhd1
GOBP_HETEROTYPIC_CELL_CELL_ADHESION	0.00924331	0.0310029	0.38073	-0.58524	-1.70438	21	Ninj1 Ptprc Cd44 Tnf Tnfaip3 Wnk1 Pkp2 Klf4 Itgav Mbp Itgb1
GOBP_POSITIVE_REGULATION_OF_ERK1_AND_ERK2_CASCADE	0.00923776	0.0310029	0.38073	-0.416568	-1.60191	88	Igf1 Lrp1 Csf1r Cd36 Camk2d App Trem2 Pdgfb Ptprc Gpnmb Cd44 Tnfrsf11a Nptn Mfhas1 Apoe Tlr4 Pycard Ccl9 Havcr2 Notch2 Cd74 Ripk2 Cflar Gnai2 Icam1 Map2k7 Abl2 Nqo2 Mapk3
GOBP_PLATELET_DERIVED_GROWTH_FACTOR_RECEPTOR_SIGNALING_PATHWAY	0.00926083	0.0310259	0.38073	-0.521924	-1.70232	35	Lrp1 Cbl Pdgfb Arid5b Myo1e Ptprj Zfand5 Sgpl1 Hip1 Gab1 Iqgap1 Jak2
GOBP_REGULATION_OF_PROTEIN_LOCALIZATION_TO_MEMBRANE	0.00940619	0.0314766	0.38073	-0.399801	-1.59224	109	Lgals3 Pid1 Lrp1 Camk2d Trem2 Gsn Myo5a Picalm Rhog Tnf Wnk1 Lyplal1 Sh3glb1 Actb Adam10 Cltc Cln3 Stx7 Gsk3b Pak1 Vamp8 Bcl2l1 Fis1 Epm2a Atp2c1 Tcaf1 Akt1 Tmbim1 Gripap1 Itgb1 Arpc2 Nbea Stx4a Akt2 Inpp5k Pik3r1 Ldlrap1 Cript
GOBP_INTRACELLULAR_GLUCOSE_HOMEOSTASIS	0.00942569	0.0315057	0.38073	-0.417248	-1.58901	83	Igf1 Lrp1 Ucp2 Trem2 Hk3 Atg7 Sox4 Socs6 Igf1r Sidt2 Fkbp1b Rab34 Slc12a6 Ppp3ca Pdk3 Oxct1 Rac1 Map4k4 Gpx1 Icam1
GOBP_REPRODUCTIVE_SYSTEM_DEVELOPMENT	0.0094622	0.0315551	0.38073	-0.363059	-1.48954	135	Anxa1 Igf1 Serpinb6b Serpine2 Serpinb6a Psap Kitl Arid5b Plaur Flna Jmjd1c Cd44 Bcl2l11 Igf1r Tbc1d20 Fndc3a Tgfbr1 Sgpl1 Nup210l Adamts1 Mertk Prdx4 Scaper Ctnnb1 Hsd17b4 Foxo3
GOBP_SEXUAL_REPRODUCTION	0.00946014	0.0315551	0.38073	0.232769	1.25551	419	Cks2 Gja1 Cdc20 Plk1 Hmgb2 Aurka Kit Top2a Zdbf2 Smc4 Ccnb1 Cenpe Aspm Eif2s2 Smc2 Mdk Nuf2 Incenp Xrn1 Fancc Cyp51 Tdrd7 Cct3 Siah1a Kdm5b Mnd1 Trp53 Patz1 Rad51 Taf4b Cct8 Cct5 Mki67 Trip13 Cct7 Rad23b Fanca Sod1 Nbn Bub3 Zscan21 Rad50 Sec23ip Rad51ap1 Terf1 Dnaja1 Cep57 Cct2 Mcm4 Arid4b Rnf114 Bax Notch1 Jam3 Rad54b Smc3 Exo1 Kif18a Ybx3 Racgap1 Pttg1 Nek2 Ift27 Birc5 Ube3a Zfp318 Cntrl Wdr77 …
GOBP_CELLULAR_RESPONSE_TO_UNFOLDED_PROTEIN	0.00948695	0.0315653	0.38073	-0.464914	-1.68241	58	Atf3 Pmp22 Eif2ak3 Serp1 Vapb Bag3 Derl1 Ppp1r15a Hspa5 Pdia6
GOBP_PROSTANOID_METABOLIC_PROCESS	0.00948578	0.0315653	0.38073	-0.581678	-1.73024	24	Anxa1 Fabp5 Tbxas1 Ptgr1 Hpgd Acox1 Cd74 Daglb Mapk9 Hpgds
GOBP_REGULATION_OF_ASTROCYTE_DIFFERENTIATION	0.00957399	0.0318185	0.38073	-0.615217	-1.74318	19	Id2 Serpine2 Csf1r Trem2 Il6st
GOBP_ATP_METABOLIC_PROCESS	0.0095896	0.031834	0.38073	-0.388134	-1.52911	104	Entpd1 Pid1 Trem2 Atp6v1a Atp7a Atp6v1b2 Lipa mt-Nd3 Tspo mt-Nd2 Cfh Atpif1 Ndufa3 Ndufa13 Myc Ndufa2 Sphk2 mt-Atp6 Ndufb7 Ctns mt-Nd4 Ndufv3 mt-Nd5 mt-Atp8 Atp5l Ndufa11 Bcl2l1 Fis1 Ndufb11 Ndufa7 mt-Nd1 Ndufs1 Slc25a13 Ndufs5 Dnajc30
GOBP_INTERLEUKIN_2_PRODUCTION	0.00966627	0.0320519	0.38073	-0.490179	-1.6512	41	Anxa1 Lilrb4a Malt1 Ptprc Slc11a1 Laptm5 Fcer1g Cd28 Tnfaip3 Cd83 Havcr2
GOBP_B_CELL_DIFFERENTIATION	0.00972504	0.0322101	0.38073	-0.395907	-1.53731	95	Id2 Lgals1 Lilrb4a Dock10 Syk Malt1 Tcirg1 Ptprc Laptm5 Tpd52 Nckap1l Btk Fnip1 Tnfaip3 Ptprj Hdac9 Irf8 Dock11 Cd24a Slc39a7 Notch2 Spi1 Nfam1
GOBP_COLLATERAL_SPROUTING	0.00975683	0.0322786	0.38073	-0.652507	-1.73942	15	Lrp1 App Zeb2 Fgf13 Sema4d Ifrd1 Prkg1 Ist1
GOBP_FATTY_ACID_CATABOLIC_PROCESS	0.00980296	0.0323943	0.38073	-0.445414	-1.62377	61	Aig1 Abcd3 Ilvbl Hadha Cpt1a Pex2 Acadl Hsd17b4 Acaa1a Acox1 Decr2 Acadm Lpin2 Decr1 Abcd2 Acat1 Abcd4 Acox3 Acsl5 Akt1 Slc25a17 Acot8 Irs2 Ivd Akt2 Acaa2 Eci2 Acads Auh
GOBP_ORGANELLE_MEMBRANE_FUSION	0.00982813	0.0324406	0.38073	-0.432856	-1.64545	77	Anxa1 Rab7b Rab20 Spg11 Stx12 Pikfyve Snap29 Atp13a2 Chmp3 Stx5a Rab34 Rab8b Cln3 Snap23 Plekhm1 Arl8b Vps41 Stx7 Rab7 Tmem175 Vamp8 Sec22b Chmp2a Tom1 Vps11 Vamp2 Bloc1s6 Stx4a
GOBP_RELAXATION_OF_MUSCLE	0.00985185	0.0324821	0.38073	-0.634094	-1.71604	16	Camk2d Slc8a1 Gsn P2rx4 Prkg1 Tifab Ttn
GOBP_POSITIVE_REGULATION_OF_RNA_SPLICING	0.00986591	0.0324843	0.38073	0.459214	1.65305	37	Tra2a Ncl Thrap3 Tra2b Prpf19 Slc38a2 Wdr77 Zfp64 Sf3b4 Rbmxl1 Prdx6 Zpr1 Snw1 Prmt5 Smn1 Snrnp70 Rbm22 Ncbp1 Dazap1 Polr2a Eif4a3
GOBP_REGULATION_OF_ATP_BIOSYNTHETIC_PROCESS	0.00988606	0.0324843	0.38073	-0.651194	-1.73592	15	Entpd1 Pid1 Trem2 Myc Sphk2
GOBP_RNA_DESTABILIZATION	0.00987999	0.0324843	0.38073	0.35704	1.53143	76	Hnrnpd Cnot3 Syncrip Igf2bp1 Exosc5 Cnot2 Trim71 Pnpt1 Mov10 Lin28b Cnot6 Zc3h18 Khsrp Fxr1 Exosc8 Cnot7 Exosc7 Rbm24 Lsm1 Samd4b Dcp2 Pum1 Ang Cnot1 Upf1 Pabpc1 Dhx36 Paip1 Ythdf1 Hnrnpu Ybx1 Celf1 Caprin1 Tardbp Tnrc6c Rc3h1 Btg2 Eif4enif1
GOBP_REGULATION_OF_RUFFLE_ASSEMBLY	0.00991235	0.032534	0.38073	-0.636101	-1.75952	17	Arhgap24 Coro1c Rhog P2ry12 Evl Cyfip1 Stap1 Plekhm1 Icam1
GOBP_REGULATION_OF_STRESS_ACTIVATED_PROTEIN_KINASE_SIGNALING_CASCADE	0.00992812	0.032549	0.38073	-0.38197	-1.54363	115	Sash1 Mdfic Gadd45b App Gadd45g Trem2 Gsn Sirpa Rell1 Taok3 Fgd4 Naip6 Dusp3 Igf1r Dusp22 Tnf Mfhas1 Tlr4 Pycard Dusp1 Cdc42 Sh3rf1 Arl6ip5 Lyn Nbr1 Spi1 Ripk2 Hipk2 Mapk9 Prdx1 Map4k4 Map3k1 Map2k7 Rnf13 Tgfb2 Stk3 Mapk3 Zfp110 Akt1 Taok2 Cyld Ptk2b Tirap Crk Hipk3 Aida
GOBP_REGULATION_OF_HORMONE_METABOLIC_PROCESS	0.00995441	0.0325984	0.38073	-0.612718	-1.7361	19	Igf1 Cacna1a Egr1 Igf1r Por Nr3c1 Ctns
GOBP_REGULATION_OF_CELLULAR_PH	0.0100574	0.0328986	0.38073	-0.468664	-1.62075	47	Atp6v0d2 Creg1 Grn Tcirg1 Rab20 Slc11a1 Atp6v0a1 Dmxl1 Atp6v1b2 Lacc1 Dmxl2 Cln5 Cln3 Rab7 Tmem175
GOBP_CYTOPLASMIC_TRANSLATION	0.0101219	0.0330726	0.38073	0.298829	1.40945	134	Eif4ebp1 Ckap5 Eif2s2 Denr Hnrnpd Cnbp Zc3h15 Rplp0 Syncrip Igf2bp1 Sars Eif3i Aars Rpl27 Mcts1 Rwdd1 Drg2 Rpl22 Rpl36a Eif2ak4 Eif5 Rbm24 Eif4a1 Rpl18 Rps8 Rpl30 Nemf Rps4x Slbp Rpl14 Dhx36 Rps26 Paip1 Hnrnpu Ybx1 Rps5 Rpl32 Rpl8 Ncbp2 Rpl4 Rpl5 Eif3a Ncbp1 Rpl36 Rpl28 Pkm Eif3m Rps20
GOBP_PLATELET_DENSE_GRANULE_ORGANIZATION	0.0102382	0.0334149	0.38073	-0.631564	-1.7092	16	Ap3s1 Abca1 Ap1s2 Dtnbp1 Hps5 Ap3b1
GOBP_MUSCLE_CELL_DIFFERENTIATION	0.0103342	0.0336526	0.38073	-0.330564	-1.41248	204	Igf1 Id2 Myof Csf1r Pmp22 Camk2d Lmna Ninj1 Slc8a1 Casp1 Pdgfb Pld3 Tmsb4x Plekho1 Atg7 Cd9 Actg1 Cd53 Spg11 Afg3l2 Speg Mdm2 Cfh Nr3c1 Hdac9 Naglu Ifrd1 Mef2c Actn1 Myc Ctnnb1 Ppp3ca Efemp2 Gsk3b Wdr1 Acadm Cflar Smo Gpx1 Pak1 Nln Ctdp1 Piezo1 Ttn Ski Sort1 Mef2a Atg5 Glmn Akt1 Cby1 Akap13 Itgb1 Plec G6pdx Lamc1 Ccnt2 Bin3 Kras Pias1 Hacd1 Mapk14
GOBP_REGULATION_OF_OXIDOREDUCTASE_ACTIVITY	0.0103287	0.0336526	0.38073	-0.477937	-1.64147	46	S100a1 Myo5a Cyba Pik3cb Gla Por Tnf Atp7a Apoe Nus1 Sphk2 Fdx1 Gsk3b Gnai2 Abl2 Akt1 Prdx5 Ptk2b Sdhaf4 Kras
GOBP_POSITIVE_REGULATION_OF_VASCULATURE_DEVELOPMENT	0.0103827	0.0336974	0.38073	-0.416206	-1.5921	84	Lgals3 C3ar1 Sash1 Grn Ninj1 Cx3cr1 S100a1 Anxa3 Rtn4 Hmox1 Ecm1 Emilin2 Sema5a Wnk1 Hspb1 Pik3cd Gab1 Cybb Ago2 Klf4 Hipk2
GOBP_REGULATION_OF_CELL_KILLING	0.0103608	0.0336974	0.38073	-0.488208	-1.64456	41	Cadm1 Tyrobp Syk Cx3cr1 Ptprc Ccr5 Lamp1 Nckap1l Bcl2l11 Cfh Havcr2 Vav1 Stap1 Stx7 Spi1
GOBP_REGULATION_OF_EXTENT_OF_CELL_GROWTH	0.0103749	0.0336974	0.38073	-0.448643	-1.64461	62	Lrp1 Rtn4 Ccr5 Fgf13 Rufy3 Sema5a Macf1 Golga4 Apoe Shtn1 Sema4d Ifrd1 Cyfip1 Gsk3b Ist1 Pak1 Rnf6 Dip2b
GOBP_RESPONSE_TO_REACTIVE_OXYGEN_SPECIES	0.0104866	0.0339967	0.38073	-0.366096	-1.48137	118	Anxa1 Psap Ucp2 Cd36 Fos Cdkn2a Slc8a1 Hk3 Sirpa Hmox1 Atg7 Sesn1 Btk Atp7a Cfl1 Tnfaip3 Pex2 Ercc6 Foxo3 Mpo Pex10 Mapk9 Prdx1 Gpx1
GOBP_NEGATIVE_REGULATION_OF_INTERLEUKIN_6_PRODUCTION	0.0105221	0.0340737	0.38073	-0.591733	-1.7494	23	Lilrb4a Cd84 Sirpa Nckap1l Elf4 Tnf Tnfaip3 Tlr4 Havcr2 Cd24a
GOBP_RESPONSE_TO_INSULIN	0.0105481	0.0341199	0.38073	-0.367184	-1.52246	151	Osbpl8 Pid1 Atp2b1 Marcks Cpeb2 Lpl Egr1 Ctsd Myo5a Rab31 Sgk1 Bcar3 Igf1r Tnf Appl2 Vps13c Hadha Ptprj Ptpra Snx5 Hdac9 Grb2 Cyfip1 Cry1 Ggh Gsk3b Lpin2 Gnai2 Adipor1 Pak1 Hmga1 Khk Eif4ebp2 Sort1 Mapk3 Scly Akt1 Ptpn1 Esrra Opa1 Zfp36l1 Vamp2 Irs2 Mapk14 Akt2 Ankrd26 Prkaa1 Inpp5k Pik3r1
GOBP_CHROMATIN_REMODELING	0.0106153	0.0342612	0.38073	0.245947	1.30484	352	Nasp Actl6a Sgf29 Men1 Ruvbl1 Hmgb1 Jdp2 Zdbf2 Npm1 Kat2a Ssrp1 Psip1 Ino80d Phf10 Sin3a Mphosph8 Bptf Ruvbl2 Kdm5b Chd6 Smchd1 Parp2 Trp53 Anp32b Cenpv Setd1a Rbbp7 Sart3 Usp7 Sfpq Babam1 Rbm15 Uchl5 Arid1b Arid4b Dnajc9 Bcl7c Npm3 Rsf1 Eif1 Set Exosc10 Dnmt3b Dtx3l Ezh2 Kdm5c Hdgf Dpy30 Mis18a Satb1 Mybbp1a Hcfc1 Pcgf5 Supt16 Rbbp4 Mecp2 Ash2l Chek1 Rnf20 Cbx3 Hira Brcc3 Ddx21 Prmt7 Mysm1 Tdg M…
GOBP_NEGATIVE_REGULATION_OF_CELL_SUBSTRATE_ADHESION	0.010608	0.0342612	0.38073	-0.558602	-1.64183	22	Lgals1 Lrp1 Rasa1 Cdkn2a Coro1c Dusp22
GOBP_REGULATION_OF_MITOCHONDRIAL_TRANSLATION	0.0106478	0.0343278	0.38073	0.532336	1.68197	22	Rpusd4 Shmt2 Mrps27 Fastkd2 Lrpprc C1qbp Trub2 Nsun4 Uqcc2
GOBP_POSITIVE_REGULATION_OF_GLIAL_CELL_DIFFERENTIATION	0.0106763	0.0343818	0.38073	-0.572776	-1.7285	25	Id2 Serpine2 Csf1r Il6st Rtn4 Tnfrsf1b Ptpra
GOBP_CELLULAR_RESPONSE_TO_INSULIN_STIMULUS	0.0107144	0.0344663	0.38073	-0.367558	-1.49959	131	Osbpl8 Pid1 Atp2b1 Marcks Cpeb2 Lpl Ctsd Myo5a Rab31 Sgk1 Bcar3 Igf1r Tnf Appl2 Ptprj Ptpra Snx5 Hdac9 Grb2 Cyfip1
GOBP_DEFINITIVE_HEMOPOIESIS	0.0107519	0.0345488	0.38073	0.571309	1.70321	18	Adar Tal1 Ncor1 Runx1 Bcr Mpl
GOBP_TRANSCRIPTION_ELONGATION_BY_RNA_POLYMERASE_II	0.0107771	0.0345914	0.38073	0.340348	1.47798	82	Med19 Med20 Med21 Map2k1 Cdk12 Sart3 Wdr43 Zmynd8 Med7 Med27 Ezh2 Med8 Med26 Med1 Supt16 Nelfcd Med31 Med14 Rtf1 Polr2m Ccnk Med4 Ccnt1 Adrm1 Med6 Rnf8 Pcid2 Ctr9 Hnrnpu Ncbp2 Iws1 Ncbp1 Brd4 Nelfe
GOBP_ACTION_POTENTIAL	0.0108746	0.0347301	0.38073	-0.505359	-1.69559	40	Pmp22 Cd36 Camk2d Gnaq P2rx4 Flna Fgf13 Tnf Fkbp1b Calm3 Cln3 Pkp2 Tmem161b
GOBP_POSITIVE_REGULATION_OF_TYPE_II_INTERFERON_PRODUCTION	0.010843	0.0347301	0.38073	-0.520389	-1.68304	34	App Ifnar1 Slc11a1 Cd14 Tnf Arid5a Tlr4 Tlr7 Pycard Havcr2 Irf8 Scrib Jak2 Ripk2 Il18 Cebpg Abl2
GOBP_POST_TRANSCRIPTIONAL_REGULATION_OF_GENE_EXPRESSION	0.0108512	0.0347301	0.38073	0.239228	1.27154	357	Eif4ebp1 Carhsp1 Rpusd4 Ckap5 Ddx39b Npm1 Tyms Prmt1 Adar Xrn1 Eif4e Bzw2 Tdrd7 Eif5a Apex1 Hnrnpd Cnbp Ssb Shmt1 Cnot3 Parp9 Tcof1 Gspt1 Myd88 Shmt2 Trp53 Cdk4 Hnrnpa0 Ncl Syncrip Mettl1 Thrap3 Zc3h7a Pml Igf2bp1 Sars Exosc5 Cnot2 Rbm38 Trim71 Abce1 Eif2ak2 Nolc1 Pnpt1 Mov10 Zc3h7b Prkch Tsn Ptbp1 Mrps27 Gapdh Lin28b Eif1 Serbp1 Cnot6 Zc3h18 Pa2g4 Eif3e Fus Aars Khsrp Fxr1 Zfp706 Mecp2 Ddx49 Exo…
GOBP_RESPONSE_TO_FUNGUS	0.01088	0.0347301	0.38073	-0.563438	-1.73347	27	App Syk Clec4a2 Cx3cr1 Malt1 Cotl1 Btk Clec4d Pik3cd Clec4a1 Mpo Spi1
GOBP_RRNA_MODIFICATION	0.0108632	0.0347301	0.38073	0.523855	1.65407	21	Emg1 Nop2 Nsun5 Nop10 Fbl Gar1 Tfb1m Nhp2 Nsun4 Tfb2m Trmt112 Mettl16 Naf1 Zcchc4
GOBP_ESTABLISHMENT_OF_PROTEIN_LOCALIZATION_TO_TELOMERE	0.0109724	0.0349481	0.38073	0.588838	1.73018	16	Cct3 Cct8 Cct5 Cct7 Terf1 Nabp2 Wrap53 Cct2 Tcp1 Pot1b
GOBP_NEGATIVE_REGULATION_OF_PROTEIN_LOCALIZATION_TO_MEMBRANE	0.0109676	0.0349481	0.38073	-0.543237	-1.6475	26	Pid1 Picalm Wnk1 Lyplal1 Cltc Bcl2l1 Tmbim1 Gripap1 Inpp5k Lztfl1 Tmed2
GOBP_KERATINOCYTE_DIFFERENTIATION	0.0110211	0.0350579	0.38073	-0.47532	-1.63248	46	Anxa1 Mafb Psap Cdkn2a Asah1 Ncoa3
GOBP_REGULATION_OF_CENTRIOLE_REPLICATION	0.0110309	0.0350579	0.38073	0.56378	1.74551	19	Stil Npm1 Cep192 Kat2a Mdm1 Ppp1r35 Nup62 Plk4 Plk2 Sass6 Alms1 Cdk5rap2
GOBP_REGULATION_OF_ALPHA_BETA_T_CELL_ACTIVATION	0.011171	0.0354256	0.38073	-0.459604	-1.66319	58	Anxa1 Lilrb4a Cd300a Syk Malt1 Ptprc Cd44 Itpkb Vsir Nckap1l Smad7 Cd28 Cd83 Sh3rf1 Cd24a Jak2 Ripk2 Ap3b1 Il18
GOBP_VIRAL_GENE_EXPRESSION	0.0111666	0.0354256	0.38073	0.378121	1.55554	61	Sp100 Ifitm3 Denr Ssb Eif3g Trim8 Nucks1 Notch1 Ptbp1 Rsf1 Larp7 Eif3l Mcts1 Hexim1 Eif2ak4 Taf11 Ifitm2 Zfp639 Ccnt1 Hmga2 Ubp1 Snw1 Paip1 Pcbp2 Rrp1b Tardbp Jun Eif3a Sp1 Brd4 Eif3b
GOBP_MONOSACCHARIDE_BIOSYNTHETIC_PROCESS	0.0111999	0.0354724	0.38073	-0.469447	-1.65586	51	Atf3 Akr1a1 Dse Gnpda1 Nr3c1 Cry1
GOBP_POSITIVE_REGULATION_OF_DEVELOPMENTAL_GROWTH	0.0112102	0.0354724	0.38073	-0.376292	-1.47665	102	Igf1 Slc23a2 Lrp1 Sh3pxd2b Picalm Serp1 Smad7 Csf1 Igf1r Rufy3 Sema5a Macf1 Golga4 Apoe Shtn1 Nr3c1 Sema4d Sh3glb1 Mtm1 Cyfip1 Mef2c
GOBP_REGULATION_OF_PROTEIN_SECRETION	0.0112745	0.0356374	0.38073	-0.364122	-1.49431	142	Anxa1 Igf1 Anxa5 Lrp1 Ucp2 Trem2 Tcirg1 Gnaq Atg7 Serp1 Sox4 Erp29 Tnf Rap1gds1 Apoe Tlr4 Cpt1a Glul Sidt2 Atp13a2 Fkbp1b Rab34 Frmd4a Ppp3ca Oxct1 Jak2 Rac1 Glud1 Rhbdf2 Map4k4 Gnas Vamp8 Sergef Ttn Tgfb2 Tmed10 Stxbp5 Mcu Ptpn23
GOBP_OSTEOBLAST_DIFFERENTIATION	0.0113372	0.0357657	0.38073	-0.398815	-1.55423	98	Igf1 Id2 Fam20c Lmna Il6st Tcirg1 Sh3pxd2b Spp1 Ctnnbip1 Cebpa Tnf Tob1 Map2k6 Sema4d Mef2c Ctnnb1 Noct Ppp3ca Gsk3b Nbr1 Lgr4 Smo Smad5 Gnas Tmem64
GOBP_REGULATION_OF_DEVELOPMENTAL_GROWTH	0.0113397	0.0357657	0.38073	-0.337515	-1.43558	193	Igf1 Slc23a2 Lrp1 App Grn Rtn4 Sh3pxd2b Ccr5 Picalm Serp1 Lgmn Smad7 Bcl2l11 Fgf13 Afg3l2 Csf1 Igf1r Rufy3 Sema5a Macf1 Golga4 Cfl1 Apoe Shtn1 Tgfbr1 Sgpl1 Nr3c1 Sema4d Sh3glb1 Gamt Ifrd1 Mtm1 Cyfip1 Mef2c H19 Ppib Atxn2 Gsk3b Smo Rai1 Ist1 Pak1 Gnas Rnf6 Ctdp1 Dip2b
GOBP_REGULATION_OF_STEROID_BIOSYNTHETIC_PROCESS	0.0113933	0.0358956	0.38073	-0.537238	-1.73128	33	Igf1 Asah1 Egr1 Igf1r Por Tnf Apoe Tspo Nr3c1 Pex2
GOBP_PHOSPHATIDYLCHOLINE_METABOLIC_PROCESS	0.0114377	0.0359967	0.38073	-0.519048	-1.61519	29	Pla2g7 Fabp5 Apoc1 Fabp3 Abca3 Cept1 Pnpla7 Mboat7 Pnpla8 Lpgat1 Pnpla6
GOBP_NATURAL_KILLER_CELL_ACTIVATION	0.0114921	0.0361286	0.38073	-0.485682	-1.63485	42	Id2 Tyrobp Lilrb4a Ptprc Lamp1 Fcgr4 Elf4 Havcr2 Mertk Jak2 Prdx1 Nfil3 Il18
GOBP_REGULATION_OF_AMYLOID_PRECURSOR_PROTEIN_CATABOLIC_PROCESS	0.01154	0.036201	0.38073	-0.57319	-1.70499	24	Igf1 App Rtn4 Picalm Tnf Apoe
GOBP_RESPONSE_TO_CADMIUM_ION	0.01154	0.036201	0.38073	-0.57301	-1.70445	24	Fos Mt1 Gsn Hmox1 Npc1 Slc11a1
GOBP_POSITIVE_REGULATION_OF_TRANSCRIPTION_ELONGATION_BY_RNA_POLYMERASE_II	0.0115578	0.0362179	0.38073	0.39462	1.52792	48	Med19 Med20 Med21 Map2k1 Cdk12 Zmynd8 Med7 Med27 Med8 Med26 Med1 Med31 Med14 Ccnk Med4 Ccnt1 Med6 Ncbp2 Ncbp1 Brd4
GOBP_POSITIVE_REGULATION_OF_KINASE_ACTIVITY	0.011588	0.0362734	0.38073	-0.331472	-1.41977	211	Igf1 Osbpl8 Sash1 Csf1r Marcks Cd300a App Syk Ccny Zeb2 Trem2 Malt1 Egr1 Kitl Pdgfb Ptprc Slc11a1 Taok3 Fgd4 Cab39 Tnfrsf11a Erp29 Csf1 Igf1r Tnf Tlr4 Map2k6 Sh3glb1 Dgkz Mef2c Mertk Gab1 Iqgap1 Lyn Cd24a Ccdc88a Notch2 Cd74 Jak2
GOBP_MATURATION_OF_5_8S_RRNA	0.0116121	0.0362946	0.38073	0.459514	1.59895	32	Npm1 Rrp15 Exosc10 Rrs1 Nol9 Rpf1 Exosc8 Mak16 Wdr12 Exosc7 Eif6 Kri1 Las1l Bop1
GOBP_POSITIVE_REGULATION_OF_TELOMERE_MAINTENANCE_IN_RESPONSE_TO_DNA_DAMAGE	0.0116198	0.0362946	0.38073	0.620262	1.78558	15	Actl6a Ruvbl1 Ino80d Ruvbl2 Uchl5 Mcrs1
GOBP_REGULATION_OF_PHOSPHATASE_ACTIVITY	0.0116593	0.0363791	0.38073	-0.468401	-1.65217	51	Cd300a Ptprc Nckap1l Tnf Gna12 Sema4d Fkbp1b Mef2c Calm3 Ppp1r12a Ppp1r15a Jak2 Gnai2 Vrk3 Cdk5rap3 Tgfb2 Mgat5 Calm1 Epm2a Plek Slc39a10
GOBP_REGULATION_OF_FATTY_ACID_METABOLIC_PROCESS	0.0117273	0.0365521	0.38073	-0.459622	-1.63186	52	Anxa1 Fabp5 Apoc1 Eif2ak3 Fabp3 Appl2 Elovl5 Cpt1a Sirt2 Acadl Pdk3 Cd74 Mapk9 Abcd2
GOBP_CD4_POSITIVE_ALPHA_BETA_T_CELL_ACTIVATION	0.0117707	0.0366479	0.38073	-0.429162	-1.59776	67	Anxa1 Ctsl Lilrb4a Gadd45g Malt1 Tcirg1 Cd44 Vsir Nckap1l Smad7 Atp7a Cd28 Cd83 Sh3rf1 Cd24a
GOBP_NEPHRON_DEVELOPMENT	0.0117935	0.0366796	0.38073	-0.457776	-1.64571	56	C3ar1 Basp1 Egr1 Pdgfb Cd44 Ctnnbip1 Myo1e Lzts2 Ptpro Cfh Mef2c Myc Ctnnb1 Cd24a Ppp3ca Ctns Notch2 Lgr4 Cflar Hs2st1 Smo Fmn1 Mtss1
GOBP_TISSUE_REGENERATION	0.011864	0.0368595	0.38073	-0.528872	-1.63324	28	Anxa1 Igf1 Plau Ninj1 Tec Cd9
GOBP_CELLULAR_RESPONSE_TO_ACID_CHEMICAL	0.0119827	0.0371488	0.38073	-0.484262	-1.63127	41	Dnmt3a Anxa2 Cpeb4 Lamtor4 Lamtor1 Sesn1 Tnf Atp7a S100a10 Cpeb3 Lamtor3 Lamtor5 Klf2 Bcl2l1 Lamtor2 Plec
GOBP_POSITIVE_REGULATION_OF_MONONUCLEAR_CELL_MIGRATION	0.0119827	0.0371488	0.38073	-0.484337	-1.63152	41	Lgals3 Pla2g7 App Cx3cr1 Ano6 Lgmn Csf1 Wnk1 Pycard Adam10 Mospd2 Spi1 Calr Aif1 Abl2
GOBP_HISTONE_MRNA_METABOLIC_PROCESS	0.0120257	0.0372425	0.38073	0.584891	1.71859	16	Xrn1 Ssb Exosc10 Atm Lsm10 Lsm1 Cpsf3 Dcp2 Upf1 Slbp Cpsf2 Ncbp2 Ncbp1 Lsm11
GOBP_OVULATION_CYCLE	0.0120464	0.0372669	0.38073	-0.55661	-1.63597	22	Anxa1 Egr1 Igf1r Sgpl1 Adamts1 Scaper Foxo3
GOBP_CELL_SURFACE_PATTERN_RECOGNITION_RECEPTOR_SIGNALING_PATHWAY	0.0120766	0.0373206	0.38073	-0.485032	-1.63267	42	Rab7b Ninj1 Trem2 Cyba Cd14 Appl2 Mfhas1 Tnfaip3 Tlr4 Naglu Pik3ap1 Lyn Ripk2 Irak2
GOBP_CARDIAC_MUSCLE_CELL_PROLIFERATION	0.0121342	0.0373707	0.38073	0.466045	1.62406	33	Gja1 Zfpm2 Cdk1 Ccnd2 Ccnb1 Myh10
GOBP_POSITIVE_REGULATION_OF_INTERFERON_BETA_PRODUCTION	0.0121342	0.0373707	0.38073	0.466768	1.62658	33	Irf7 Hmgb2 Ifih1 Isg15 Hmgb1 Hsp90aa1 Oas1a Polr3b Zc3hav1 Trim56 Ptpn11 Irf1 Polr3d Zbtb20 Tomm70a Ddx3x Flot1
GOBP_POSITIVE_REGULATION_OF_LYMPHOCYTE_ACTIVATION	0.0121175	0.0373707	0.38073	-0.350039	-1.46719	162	Anxa1 Igf1 Lgals1 Csf1r Tyrobp Lilrb4a Syk Malt1 Il6st Sh3kbp1 Kitl Sirpa Ptprc Lamp1 Itpkb Sox4 Vsir Nckap1l Btk Cd28 Tlr4 Cd83 Pycard Actb Havcr2 Mef2c Zmiz1 Cd24a Ppp3ca Cd74 Jak2 Spi1 Ripk2
GOBP_REGULATION_OF_SYNAPTIC_TRANSMISSION_GLUTAMATERGIC	0.0121442	0.0373707	0.38073	-0.570208	-1.69612	24	Serpine2 Grik3 Myo5a Dtnbp1 Glul Dgkz Ophn1 Mef2c Cln3
GOBP_POSITIVE_REGULATION_OF_CELL_KILLING	0.012265	0.0377026	0.38073	-0.56826	-1.69032	24	Cadm1 Tyrobp Syk Ptprc Ccr5 Lamp1 Bcl2l11 Vav1 Stap1 Stx7 Spi1
GOBP_REGULATION_OF_FATTY_ACID_BIOSYNTHETIC_PROCESS	0.0123081	0.0377551	0.38073	-0.557264	-1.71447	27	Anxa1 Fabp5 Apoc1 Elovl5 Sirt2 Acadl Cd74 Mapk9 Abcd2
GOBP_RIBOSOME_ASSEMBLY	0.0122953	0.0377551	0.38073	0.388045	1.56771	57	Surf6 Mrps7 Brix1 Rplp0 Nop2 Ddx28 Dhx30 Rrs1 Ppan Fastkd2 Eif5 Mrpl20 C1qbp Mdn1 Ddx3x Nsun4 Eif6 Mrto4 Noa1 Bop1 Rps5 Eif5b Rrp7a Rpl5 Abt1 Rpl6 Rpsa Dhx37 Nle1 Rpf2 Rps6 Mterf4 Prkdc
GOBP_TRNA_MODIFICATION	0.0125189	0.0383614	0.38073	0.358228	1.50085	66	Rpusd4 Dalrd3 Mettl1 Sars Qtrt1 Urm1 Trmt10b Elp4 Ctu2 Kti12 Yrdc Trmt13 Aars Pus7 Thumpd1 Thg1l Mettl6 Thada Nsun4 Osgep Trmt61a Mettl2 Pus10
GOBP_RUFFLE_ASSEMBLY	0.0126481	0.0387164	0.38073	-0.539607	-1.63649	26	Arhgap24 Coro1c Rhog P2ry12 Evl Cyfip1 Stap1 Plekhm1 Snx10 Rac1 Icam1 Aif1
GOBP_CELLULAR_RESPONSE_TO_SALT	0.0127026	0.0388424	0.38073	-0.41496	-1.57052	76	Id2 Fos Mt1 Rgs10 Asph Egr1 Pdgfb Gnaq P2rx4 Atg7 Itpkb Lgmn P2ry12 Cebpa Wnk1 Mef2c Iqgap1 Mcoln1 Gnai2 Tuba1a Slc25a24 Fosb Mef2a Orai1 Ehmt2 Plec Adcy7 Plcg2 B2m Hsp90b1 Krt10 Stk39 Prkaa1
GOBP_NEGATIVE_REGULATION_OF_TRANSFERASE_ACTIVITY	0.0127264	0.0388743	0.38073	-0.35822	-1.48688	157	Lilrb4a Cd300a Gadd45b Cdkn2a Gadd45g Slc8a1 Cbl Gnaq Cln8 Ptprc Pik3cb Coro1c Smad7 Pkib Dusp3 Dtnbp1 Dusp22 Spred1 Psen2 Apoe Ptpro Tnfaip3 Ptprj Wnk1 Mvp Pycard Actb Hspb1 Dusp1 Socs4 Gskip Lyn Phpt1 Gsk3b
GOBP_CELL_KILLING	0.0127954	0.0390442	0.38073	-0.417864	-1.58648	78	Cadm1 Lgals3 Tyrobp Syk Ninj1 Cx3cr1 Lyz2 Ptprc Ccr5 Lamp1 Nckap1l Fcgr4 Bcl2l11 Plekhm2 Cfh Fcgr3 Havcr2 Vav1 Fcgr1 Stap1 Arl8b Stx7 Ctsc Spi1
GOBP_FOAM_CELL_DIFFERENTIATION	0.0128138	0.0390593	0.38073	-0.620828	-1.68014	16	Soat1 Cd36 Lpl Msr1 Csf1 Mapk9 Itgav Il18
GOBP_GLIAL_CELL_APOPTOTIC_PROCESS	0.012906	0.039299	0.38073	-0.599707	-1.67821	18	Igf1 Pmp22 Trem2 Tnfrsf21 Cers6
GOBP_PROTEIN_METHYLATION	0.0130865	0.0398069	0.38073	0.352526	1.49076	72	Setbp1 Snrpb Prmt1 Snrpd3 Gspt1 Auts2 Setd1a Prmt3 Setd6 Ezh2 Hcfc1 Mecp2 Ash2l Prmt7 Smarca5 Mcrs1 Fam98a Carm1 Mtr Baz2a Ilf3 Prmt5 Setdb2 Smyd2 Prmt2 Ntmt1 Btg2 Nelfe Kat8 Trmt112 Kansl3 Wdr5
GOBP_AMINO_ACID_TRANSPORT	0.0131413	0.0399319	0.38073	-0.452618	-1.63182	57	Cacna1a Slc43a2 Cln8 Slc38a6 Slc11a1 Dtnbp1 Tnf Mfsd12 Dpysl2 Slc7a8 Nr3c1 Slc6a6 Myc Gipc1 Arl6ip5 Cln3 Ctns Slc15a4 Slc16a10 Pak1 Slc36a4 Epm2a Vps54 Itgb1 Rab3gap1 Slc25a13
GOBP_TRANSCRIPTION_PREINITIATION_COMPLEX_ASSEMBLY	0.0131815	0.0400122	0.38073	0.392471	1.58282	56	Hmgb1 Tbp Med19 Taf3 Med20 Trp53 Med21 Med7 Med27 Med8 Taf5 Med26 Med1 Psmc6 Med31 Taf11 Med14 Ahr Bdp1 Med4
GOBP_PODOSOME_ASSEMBLY	0.0133302	0.0403374	0.38073	-0.617738	-1.67178	16	Gsn Tns3 Sh3pxd2b Tnf Bin2 Mapk9 Lcp1 Msn Arpc2 Hck
GOBP_REGULATION_OF_TOLL_LIKE_RECEPTOR_4_SIGNALING_PATHWAY	0.0133302	0.0403374	0.38073	-0.616113	-1.66738	16	Rab7b Ninj1 Trem2 Cd14 Appl2 Mfhas1 Lyn
GOBP_STEROL_BIOSYNTHETIC_PROCESS	0.0133213	0.0403374	0.38073	0.452037	1.62722	37	Fdps Mvd Cyp51 Dhcr7 Sqle Lbr Msmo1 Idi1 Fdft1 Sod1 Tm7sf2 Srebf1 Hmgcr Mvk Insig1 Cyb5r1
GOBP_CELL_CYCLE_G1_S_PHASE_TRANSITION	0.0134123	0.0404647	0.38073	0.271083	1.34405	179	Eif4ebp1 Nasp Actl6a Cdk1 Stil Men1 Ccnd2 Psme1 Cdkn2c Cdkn2d Eif4e Apex1 Ccna2 Phf10 Rcc1 Trp53 Bid Dlg1 Cdk4 Anp32b Myb Phb2 Pml Usp37 Pole Rbm38 Psme3 Trim71 Arid1b Ccnd3 E2f4 Rrm2 Dbf4 Bcl7c Fbxo7 Ezh2 Larp7 Sde2 Atp2b4 Ctdspl Ptpn6 Nfatc1 Skp2 Bmyc Lsm10 Crebbp Mepce Crlf3 Cpsf3 Rdx Ddx3x Iqgap3 Bcl2 Plk2 Sass6 E2f5 Arid1a
GOBP_NEGATIVE_REGULATION_OF_PROTEIN_LOCALIZATION_TO_CELL_PERIPHERY	0.0134106	0.0404647	0.38073	-0.561278	-1.63459	21	Pid1 Picalm Wnk1 Lyplal1 Cltc Bcl2l1 Tmbim1
GOBP_REGULATION_OF_CELL_ADHESION_MEDIATED_BY_INTEGRIN	0.013414	0.0404647	0.38073	-0.584603	-1.72832	23	Plau Syk Nckap1l P2ry12 Wnk1 Lyn Cd24a Fermt3 Lpxn Piezo1 Tgfb2
GOBP_NEGATIVE_REGULATION_OF_LIPID_LOCALIZATION	0.0135013	0.0406015	0.38073	-0.512264	-1.59408	29	Osbpl8 Apoc1 Trem2 Apoe Tspo Cry1 Itgav Abhd5 Fis1 Irak1 Akt1
GOBP_NEGATIVE_REGULATION_OF_RESPONSE_TO_EXTERNAL_STIMULUS	0.0134877	0.0406015	0.38073	-0.324574	-1.37598	190	Igf1 Rab7b Serpine2 Anxa5 Plau Grn Cx3cr1 Trem2 Pdgfb Sirpa Plaur Anxa2 Abr Cd44 Cd9 Aph1c Nt5c2 Tnfrsf1b Dusp3 Elf4 Tnf Pros1 Sema5a Mfhas1 Apoe Tnfaip3 Tnfaip8l2 Sema4d Sirt2 Dusp1 Havcr2 Nenf
GOBP_POSITIVE_REGULATION_OF_CYTOSOLIC_CALCIUM_ION_CONCENTRATION	0.0134855	0.0406015	0.38073	-0.462712	-1.61371	49	C3ar1 Lrp1 Cd36 Cx3cr1 Slc8a1 Cacna1a Asph Cd52 Ccr5 P2rx4 Ccrl2 Nptn Fkbp1b Cd24a Gna13 Jak2 Itgav Abl2 Cxcl2 Fis1 Tmbim6
GOBP_ESTABLISHMENT_OF_PROTEIN_LOCALIZATION_TO_VACUOLE	0.0135472	0.0406976	0.38073	-0.4885	-1.65612	44	Laptm5 Vps13c Tnfaip3 Gnptab Snx16 Vps13d Ncoa4 Vps41 Lamp2 Rab7 M6pr Ap3b1 Vps37b Gcc2 Sort1 Vps36 Vps54 Ptpn23 Vps53 Vps37c Scarb2 Vps37a
GOBP_REGULATION_OF_CELL_SUBSTRATE_JUNCTION_ORGANIZATION	0.0136739	0.0410357	0.38073	-0.465803	-1.61694	48	Lrp1 Coro1c Actg1 Dusp3 Dusp22 Macf1 Cfl1 Ptprj Ptpra Mapre2 Peak1 Iqgap1 S100a10 Rhod Rac1 Fmn1 Map4k4
GOBP_REGULATION_OF_DNA_REPLICATION	0.0137054	0.041088	0.38073	0.320728	1.4456	98	Actl6a Cdk1 Ruvbl1 Npm1 Gtpbp4 Ccna2 Ino80d Ruvbl2 Trp53 Ctc1 Usp37 Terf1 Uchl5 Pds5a Wiz Dbf4 Nucks1 Atf1 Ticrr Smc3 Rfc5 Esco2 Mapk8 Cacybp Jade3 Smarca5 Mcrs1
GOBP_REGULATION_OF_MACROPHAGE_ACTIVATION	0.013786	0.0412871	0.38073	-0.557166	-1.68139	25	Gpr137b Cd84 Grn Trem2 Cebpa Mfhas1 Tlr4 Havcr2 Stap1 Ctsc
GOBP_CELL_SUBSTRATE_JUNCTION_ORGANIZATION	0.0138083	0.0413001	0.38073	-0.417021	-1.57327	71	Lrp1 Coro1c Actg1 Dusp3 Tln1 Dusp22 Macf1 Cfl1 Ptprj Ptpra Dst Mapre2 Actn1 Peak1 Iqgap1 S100a10 Rab8b Rhod Rac1 Tesk2 Itgav Fmn1 Map4k4
GOBP_NEUTROPHIL_CHEMOTAXIS	0.0138188	0.0413001	0.38073	-0.459994	-1.59076	47	Lgals3 C3ar1 Syk Csf3r Spp1 Nckap1l Mpp1 Fcer1g Prex1 Pikfyve Fcgr3 Ccl9 Vav1 Ppib Mospd2 Cd74 Rac1
GOBP_NEGATIVE_REGULATION_OF_CD4_POSITIVE_ALPHA_BETA_T_CELL_ACTIVATION	0.0138904	0.0414715	0.38073	-0.597989	-1.69436	19	Anxa1 Cd44 Vsir Smad7
GOBP_NEGATIVE_REGULATION_OF_TELOMERE_MAINTENANCE_VIA_TELOMERASE	0.0139568	0.041627	0.38073	0.577971	1.69825	16	Tinf2 Ctc1 Pml Terf1 Exosc10 Gnl3l Dcp2 Pot1b Hnrnpu Hnrnpc
GOBP_ADAPTIVE_THERMOGENESIS	0.0139791	0.0416507	0.38073	-0.397425	-1.52907	86	Ucp2 Gatm Cd36 Syk Fabp5 Gadd45g Ckb Igf1r Appl2 Lipa Acot13 Tlr4 Map2k6 Abhd6 Acadl Jak2 Lgr4 Decr1 Bscl2 Adipor1 Gnas Il18 Igf2bp2 Plcl2
GOBP_HORMONE_TRANSPORT	0.0140012	0.0416741	0.38073	-0.359547	-1.47745	139	Anxa1 Anxa5 Lrp1 Ucp2 Tcirg1 Gnaq Myo5a Atg7 Serp1 Sox4 Spp1 Btk Tnf Tspo Cpt1a Glul Sidt2 Slc7a8 Cyb5r4 Snx19 Fkbp1b Cry1 Rab8b Lyn Ppp3ca Snap23 Oxct1 Jak2 Rac1 Glud1 Map4k4 Slc16a10 Hmga1 Gnas Tmf1 Vamp8
GOBP_INTRACELLULAR_RECEPTOR_SIGNALING_PATHWAY	0.0141157	0.0418863	0.38073	-0.323807	-1.37461	194	Igf1 Colec12 Rab7b Cd36 Slc15a3 Fabp5 Trem2 Tifa Rtn4 Dhrs3 Ncoa3 Unc93b1 Tlr13 Nagk Rftn1 Tbk1 Btk Tnf Tnfaip3 Tlr4 Tlr7 Casp4 Alpk1 Lacc1 Nr3c1 Pycard Sirt2 Havcr2 Cry1 Zmiz1 Pik3ap1 Pdk3 Slc15a4 Lamp2 Jak2 Otulin Ripk2 Calr Pak1 Hmga1 Uba5 Rnf6 Klf2 Tmf1 Cptp
GOBP_NEGATIVE_REGULATION_OF_MYELOID_LEUKOCYTE_DIFFERENTIATION	0.0140935	0.0418863	0.38073	-0.535593	-1.62432	26	Gpr137b Mafb Lilrb4a C1qc Myc Ctnnb1 Lyn Inpp4b Trib1
GOBP_RESPONSE_TO_OXIDATIVE_STRESS	0.0141053	0.0418863	0.38073	-0.320745	-1.39135	237	Anxa1 Psap Ucp2 Cd36 Fos Cst3 App Cdkn2a Cpeb2 Slc8a1 Hk3 Sirpa Hmox1 Srxn1 Dapk1 Atg7 Sesn1 Btk Atp7a Mctp1 Idh1 Cfl1 Apoe Tnfaip3 mt-Nd3 Tlr4 Gclm Gpx3 Atp13a2 Naglu Pex2 Hspb1 Sirt2 Gab1 Prdx4 Ercc6 Arl6ip5 Foxo3 Mpo Tor1a Hmox2 Jak2 Pex10 Mapk9 Prdx1 Gpx1 Etv5 Slc25a24 mt-Co1 Aif1 Gpx4 Aldh3a2 Casp6 Mapk3 Atox1 Oxr1 Scly Pnpla8 mt-Nd1 Akt1
GOBP_T_CELL_SELECTION	0.0141391	0.0419128	0.38073	-0.579439	-1.71306	23	Ctsl Syk Ptprc Itpkb Cd28
GOBP_PROTEIN_INSERTION_INTO_MEMBRANE	0.0142336	0.0421499	0.38073	0.400091	1.56471	49	Rtp4 Cox18 Hsp90aa1 Pmaip1 Tomm40 Sec61a1 Trmt10b Bax Bcs1l Timm13 Timm9 Emc4 Hspa4 Pdcd5
GOBP_MYOTUBE_CELL_DEVELOPMENT	0.0143344	0.0424055	0.38073	-0.550587	-1.61827	22	Igf1 Pmp22 Spg11 Hdac9 Ppp3ca Smo Gpx1 Ski
GOBP_ENDOPLASMIC_RETICULUM_UNFOLDED_PROTEIN_RESPONSE	0.0143633	0.0424476	0.38073	-0.462986	-1.60716	48	Atf3 Eif2ak3 Serp1 Vapb Derl1 Ppp1r15a Hspa5 Pdia6
GOBP_GLYCOPROTEIN_CATABOLIC_PROCESS	0.0144001	0.0425133	0.38073	-0.591699	-1.67654	19	Ctsl Cst3 Manba Btk Naglu Gusb Man1c1 Hpse Edem1 Edem3
GOBP_POSITIVE_REGULATION_OF_SMALL_MOLECULE_METABOLIC_PROCESS	0.0144397	0.0425867	0.38073	-0.409809	-1.55102	76	Anxa1 Igf1 Pid1 App Trem2 Ptafr Por Tnf Elovl5 Apoe Cpt1a Sirt2 Myc Cry1
GOBP_RNA_METHYLATION	0.0145636	0.0429089	0.38073	0.386578	1.52528	52	Emg1 Nop2 Nsun5 Dalrd3 Mettl1 Rbm15 Trmt10b Fbl Larp7 Trmt13 Tgs1 Tfb1m Mettl6 Mepce Wtap Thada Nsun4 Trmt61a Mettl2 Tfb2m Hsd17b10 Trmt5 Trmt112 Ftsj1 Mettl16
GOBP_LIPID_BIOSYNTHETIC_PROCESS	0.0147367	0.0433747	0.38073	-0.297727	-1.33692	332	Anxa1 Igf1 Hexb Fabp5 Lpl Asah1 Apoc1 Egr1 Pdgfb Myo5a Pik3cb Fabp3 Atg7 Itpkb Tbxas1 Sgms1 Abcd3 Socs6 Igf1r Por Tnf Elovl5 Lipa Idh1 Apoe Hacd4 Tspo Cers6 Serinc1 Nr3c1 Hint2 Sh3glb1 Pex2 Dgkz Pik3cd Plpp1 Sirt2 Abhd6 Abca3 B4galnt1 Socs4 Agmo Acadl Nus1 Cyb5r3 Hmgcl Sphk2 Pik3c2a Agpat5 Pi4ka Cln3 Cept1 Fdx1 Decr2 Cbr4 Cd74 Inpp4a Lpin2 Daglb Mapk9 St8sia4 Hpgds Bscl2
GOBP_NEGATIVE_REGULATION_OF_CYSTEINE_TYPE_ENDOPEPTIDASE_ACTIVITY	0.0147549	0.0433845	0.38073	-0.467515	-1.66166	53	Igf1 Cst3 Plaur Cd44 Naip6 Rffl Por Tnf Fnip1 Mdm2 Sh3rf1 Klf4 Cflar Gpx1 Lamtor5 Rps6ka3 Pak2 Caap1 Akt1
GOBP_PROTEIN_FOLDING	0.0148011	0.0434765	0.38073	0.299947	1.40095	120	Hsp90ab1 Hsp90aa1 Cct3 Hspe1 Dnajc2 Hspa9 Cct8 Cct5 Hspd1 Cct7 Ppia Tor2a Tbcc Ahsa1 Ptges3 Dnaja1 Cct2 Ppil1 Ppid Fkbp11 Pfdn6 Hspa14 Ppih Stub1 Nudc Tcp1 Hspa4 Dnajb11 Dnajb4 Pdcd5 Pfdn2 Sdf2 Ttc4 Hsph1 Ppig
GOBP_DNA_TEMPLATED_DNA_REPLICATION	0.0151575	0.0444335	0.38073	0.300774	1.42001	128	Npm1 Thoc1 Alyref Rad51 Wdr18 Nbn Rad50 Pole Wiz Prim1 Mcm4 Dbf4 Nucks1 Ticrr Rfc5 Prim2 Lig1 Orc1 Cdc45 Exd2 Tk1 Pura Samhd1 Mms22l Mcm7 Carm1 Polq Orc6 Mcmbp Upf1 Zpr1 Etaa1 Zfp830 Pold2 Dscc1 Mcm5 Ssbp1 Rfwd3 Recql Polg Gins3 Rfc3 Ccne1 Mcm6 Asf1a Orc2 Senp2 Endog Rnaseh1 Rrm2b Atad5 Pola1 Blm Cdc7 Mgme1 Cdk2 Mcm10 Brca2 Kat7 Traip Noc3l Pola2 Atrx
GOBP_REGULATION_OF_CELL_SIZE	0.0151437	0.0444335	0.38073	-0.369994	-1.47826	112	Lrp1 Rtn4 Cln8 Ccr5 Ano6 Lamtor4 Fgf13 Atp7a Rufy3 Sema5a Macf1 Golga4 Cfl1 Apoe Shtn1 Wnk1 Sema4d Clcn3 Ifrd1 Cyfip1 Slc12a6 Cln3 Gsk3b Rac1 Ist1 Pak1 Lamtor5 Rnf6 Dip2b Slc12a9 Plek Akt1 Sema3c
GOBP_POSITIVE_REGULATION_OF_GLYCOPROTEIN_METABOLIC_PROCESS	0.0151946	0.0444974	0.38073	-0.637092	-1.69833	15	Igf1 Soat1 Ctnnb1 Rab1b
GOBP_ENDOSOMAL_TRANSPORT	0.0152485	0.0446102	0.38073	-0.334117	-1.4068	172	Rab7b Reps2 Tmem50a Coro1c Picalm Vps4b Abca1 Lamtor1 Ap1s2 Stx12 Ehd4 Pikfyve Vps50 Snx5 Chmp3 Stx5a Cdc42 Rab8b Scrib Cln5 Leprotl1 Cltc Acap2 Vps13b Arl8b Bloc1s1 Snx7 Mcoln1 Rab7 Ankrd50 Rbsn Ubxn6 Ric1 Gcc2 Ccdc93 Dennd2a Reps1 Bcl2l1 Sort1 Tmem50b Vps36 Dctn1 Vps54 Ptpn23 Chmp2a Snx30 Tom1 Vps29 Vps53 Rab35 Gripap1 Snx3 Snx18
GOBP_MALE_MEIOTIC_NUCLEAR_DIVISION	0.0152891	0.0446841	0.38073	0.607909	1.75002	15	Siah1a Trip13 Fanca Zscan21 Kif18a Atm Ubb
GOBP_PROTEIN_MODIFICATION_BY_SMALL_PROTEIN_REMOVAL	0.0154561	0.0450815	0.38073	0.335492	1.46425	86	Usp18 Cops7a Shmt2 Otud4 Usp22 Usp7 Usp37 Uspl1 Usp9x Uchl5 Uchl3 Eny2 Desi2 Usp40 Josd2 Usp31 Senp3 Cops5 Brcc3 Spata2 Usp1 Cops3 Gps1 Usp16 Park7 Usp34 Cops6 Usp12 Itch Usp39 Tnip1 Zranb1 Usp14 Senp2 Senp6
GOBP_REGULATION_OF_NEURAL_PRECURSOR_CELL_PROLIFERATION	0.0154412	0.0450815	0.38073	-0.463584	-1.64769	53	Igf1 Id2 Cx3cr1 Ccr5 Trf Flna Appl2 Nes Bex1 Sirt2 Ctnnb1 Foxo3 Lyn Cd24a Gng5 Notch2 Smo Gnai2
GOBP_KIDNEY_EPITHELIUM_DEVELOPMENT	0.0155601	0.0453396	0.38073	-0.456576	-1.59231	49	Basp1 Pdgfb Cd44 Smad7 Ctnnbip1 Myo1e Lzts2 Ptpro Mef2c Myc Ctnnb1 Cd24a Ctns Notch2 Lgr4 Hs2st1 Smo Fmn1 Mtss1 Smad5
GOBP_POSITIVE_REGULATION_OF_DEFENSE_RESPONSE_TO_VIRUS_BY_HOST	0.0156386	0.0455148	0.352488	0.607099	1.74769	15	Stat1 Hsp90aa1 Sin3a Parp9 Pml Dtx3l Eif2ak4 Trim6 Trim44 Tomm70a
GOBP_REGULATION_OF_LYMPHOCYTE_MEDIATED_IMMUNITY	0.0156516	0.0455148	0.352488	-0.417681	-1.58777	77	Cadm1 Lilrb4a Trem2 Malt1 Ptprc Lamp1 Vsir Nckap1l Smad7 Tnfrsf1b Btk Dusp22 Tnf Fcer1g Cd28 Arid5a Fcgr3 Havcr2 Vav1 Fcgr1 Cd24a Stx7 Slc15a4
GOBP_RESPONSE_TO_MECHANICAL_STIMULUS	0.0157894	0.0458698	0.352488	-0.44354	-1.60946	59	Igf1 Serpine2 Fos Slc8a1 Abhd12 Gsn Tnf Tlr4 Arhgdia Myc Ctnnb1 Bag3 Gsk3b Rac1 Tuba1a Tifab Il18 Piezo1 Abl2 Ttn
GOBP_REGULATION_OF_PROTEIN_DEPOLYMERIZATION	0.0158261	0.0459304	0.352488	-0.44507	-1.5802	52	Asph Gsn Capg Lima1 Fgf13 Sema5a Capza2 Cfl1 Nes Evl
GOBP_POSITIVE_REGULATION_OF_CELLULAR_RESPONSE_TO_INSULIN_STIMULUS	0.0158712	0.0459664	0.352488	-0.552819	-1.60996	21	Osbpl8 Marcks Ctsd Myo5a Snx5 Gnai2 Adipor1 Pak1
GOBP_POSITIVE_REGULATION_OF_FATTY_ACID_METABOLIC_PROCESS	0.0158712	0.0459664	0.352488	-0.555028	-1.61639	21	Anxa1 Elovl5 Cpt1a Sirt2 Cd74 Mapk9 Abcd2 Acsl5 Lpgat1 Irs2 Akt2 Nucb2
GOBP_REGULATION_OF_RNA_STABILITY	0.0158859	0.0459664	0.352488	0.284998	1.34659	129	Carhsp1 Npm1 Apex1 Hnrnpd Cnot3 Myd88 Hnrnpa0 Syncrip Mettl1 Thrap3 Igf2bp1 Exosc5 Cnot2 Rbm38 Trim71 Pnpt1 Mov10 Ptbp1 Lin28b Cnot6 Zc3h18 Fus Khsrp Fxr1 Ddx49 Exosc8 Fastkd2 Cnot7 Exosc7 Rbm24 Lsm1 Samd4b Dcp2 Pum1 Dicer1 Ang Cnot1 Upf1 Pabpc1 Dhx36 Paip1 Rnasel Rbm10 Traf2 Pcid2 Ythdf1 Hnrnpu Ybx1 Tbrg4 Celf1 Caprin1 Hnrnpc Tardbp Tnrc6c Zc3h14 Rc3h1 Btg2 Eif4enif1
GOBP_REGULATION_OF_PRODUCTION_OF_MOLECULAR_MEDIATOR_OF_IMMUNE_RESPONSE	0.015909	0.0459874	0.352488	-0.386489	-1.51002	99	Lilrb4a Cd36 Syk Malt1 Casp1 Rtn4 Ptprc Litaf Hmox1 Laptm5 Vsir Smad7 Tnfrsf1b Btk Tnf Fcer1g Cd28 Tnfaip3 Arid5a Tlr4 Tlr7 Casp4 Lacc1 Pycard Irf5 Sphk2 Cuedc2 Slc15a4 Cd74 Ripk2
GOBP_CELLULAR_PIGMENTATION	0.0160127	0.0462413	0.352488	-0.493263	-1.655	40	Cd63 Zeb2 Myo5a Ap3s1 Ap1s2 Dtnbp1 Apoe Pikfyve Hps5 Rab32 Bloc1s1
GOBP_REGULATION_OF_CARDIAC_MUSCLE_CELL_PROLIFERATION	0.0160491	0.0463003	0.352488	0.51282	1.67285	25	Gja1 Zfpm2 Cdk1 Ccnd2 Ccnb1 Notch1
GOBP_DETECTION_OF_EXTERNAL_STIMULUS	0.0161771	0.0465312	0.352488	-0.505688	-1.57361	29	Igf1 Serpine2 Tnf Sema5a Tlr4 Myc Lxn Il18 Piezo1 Ttn
GOBP_MEMBRANE_BIOGENESIS	0.0161642	0.0465312	0.352488	-0.509521	-1.66591	36	Mafb Psap Vps4b Tlcd2 Reep3 Rftn1 Serinc1 S100a10
GOBP_POSITIVE_REGULATION_OF_BLOOD_VESSEL_ENDOTHELIAL_CELL_MIGRATION	0.0161642	0.0465312	0.352488	-0.509278	-1.66511	36	Anxa1 Igf1 Pdgfb Hmox1 P2rx4 Hdac9 Hspb1 Nus1 Pik3c2a
GOBP_INSULIN_SECRETION	0.0162389	0.0466167	0.352488	-0.368689	-1.44682	102	Anxa1 Lrp1 Ucp2 Tcirg1 Gnaq Myo5a Atg7 Serp1 Sox4 Tnf Cpt1a Glul Sidt2 Cyb5r4 Snx19 Fkbp1b Ppp3ca Oxct1 Jak2 Rac1 Glud1 Map4k4 Hmga1 Gnas
GOBP_MRNA_CIS_SPLICING_VIA_SPLICEOSOME	0.0162324	0.0466167	0.352488	0.546262	1.69127	19	Psip1 Prpf40a Cactin Rbm17 Sde2 Snrpc Sf3a1 Prpf4b Rbm22 Wbp4 Ncbp2
GOBP_T_HELPER_1_TYPE_IMMUNE_RESPONSE	0.0165026	0.0473271	0.352488	-0.545416	-1.60307	22	Anxa1 Gadd45g Slc11a1 Arid5a Havcr2 Ripk2 Il18
GOBP_POSITIVE_REGULATION_OF_MONOATOMIC_ION_TRANSMEMBRANE_TRANSPORT	0.0165367	0.0473782	0.352488	-0.420624	-1.55024	64	Ctss Asph Trem2 S100a1 Ptafr Myo5a P2rx4 Flna Ano6 Fgf13 Atp7a Cfl1 Wnk1 Vmp1 Calm3 Ppp3ca Ifngr2
GOBP_ALPHA_BETA_T_CELL_PROLIFERATION	0.0165833	0.0474182	0.352488	-0.50473	-1.60823	32	Lilrb4a Syk Ptprc Cd44 Vsir Elf4 Cd28 Myc Sh3rf1 Cd24a Jak2 Ripk2 Il18
GOBP_INTRACELLULAR_LIPID_TRANSPORT	0.0165833	0.0474182	0.352488	-0.504146	-1.59292	31	Npc2 Anxa2 Npc1 Fabp3 Abcd3 Abca1 Gltp Nus1 Arl8b Abcd2 Abcd4 Osbpl2 Vps54 Vps53 Vps52 Ldlrap1 Lrp6 Gramd1b
GOBP_DEOXYRIBONUCLEOTIDE_METABOLIC_PROCESS	0.0166375	0.0474332	0.352488	0.454967	1.5667	29	Pnp Tyms Dctpp1 Dut Shmt1 Dtymk Rrm2 Nme1 Ak2 Samhd1
GOBP_GLYCOPROTEIN_BIOSYNTHETIC_PROCESS	0.0166338	0.0474332	0.352488	-0.346211	-1.42482	140	Igf1 Soat1 Tmem106a Npc1 Hs6st1 Itm2b Dse Galnt6 Galnt7 Atp7a B4galt1 B3gat3 Uggt1 Nus1 Ost4 Galnt11 Ctnnb1 Tet2 Man1c1 Trak2 Pofut2 Hbegf Ext2 St3gal5 Ago2 St8sia4 Hs2st1 Dpy19l4
GOBP_SMAD_PROTEIN_SIGNAL_TRANSDUCTION	0.01661	0.0474332	0.352488	-0.479155	-1.62444	44	Lrp1 Nceh1 Fos Hexa Trf Vim Smad7 Tob1 Tgfbr1 Zmiz1 Jak2 Hipk2 Smad5 Tgfb2 Ski
GOBP_REGULATION_OF_PH	0.0166614	0.0474547	0.352488	-0.458613	-1.59198	48	Atp6v0d2 Creg1 Grn Tcirg1 Rab20 Slc11a1 Atp6v0a1 Dmxl1 Atp6v1b2 Lacc1 Dmxl2 Cln5 Cln3 Rab7 Tmem175
GOBP_CELLULAR_COMPONENT_DISASSEMBLY	0.016691	0.0474925	0.352488	-0.295659	-1.31834	309	Ctss Cst3 Cdkn2a Cx3cr1 Asph Trem2 Gsn Gabarap Sh3pxd2b Tecpr1 Atg7 Sgk1 Plin2 Vps4b Plxnc1 C1qb Capg Snx14 Lima1 Dusp3 Fgf13 Igf1r Map1lc3b Tnf Nsf Bnip3l Vps13c Sema5a Capza2 Cfl1 Nes C1qc Tspo Snap29 Wnk1 Tgfbr1 Evl Vps13d Atpif1 Mapre2 Vmp1 Myc Stx5a Ascc2 Fundc2 Stmn1 Cd24a Cln3 Gsk3b Wdr1 Lamp2 Snx7 Mcoln1 Map4k4 C1qa Uba5 Plin3 Cdk5rap3 Nedd1 Vamp8 Cebpg Tgfb2 Phf23 Scaf8 Fis1 Gak Dctn1 Ca…
GOBP_MIRNA_TRANSCRIPTION	0.016788	0.047722	0.352488	-0.454528	-1.57186	47	Lilrb4a Fos App Egr1 Pdgfb Tnf Tgfbr1 Nr3c1 Myc Foxo3 Spi1 Klf4
GOBP_NEGATIVE_REGULATION_OF_AXONOGENESIS	0.0168219	0.0477716	0.352488	-0.503047	-1.58945	31	Rtn4 Ccr5 Fgf13 Rufy3 Sema5a Sema4d Ifrd1 Trak2 Rnf6 Dip2b Mbp Sema3c
GOBP_CYTOKINE_PRODUCTION_INVOLVED_IN_INFLAMMATORY_RESPONSE	0.0170605	0.048402	0.352488	-0.498884	-1.5896	32	Lilrb4a Trem2 Pld3 Sirpa Tnf Appl2 Rap1gds1 Tlr4 Pycard Cuedc2 Mapk9 Abcd2 Extl3 Adcy7 Pld4 Gpsm3 Mapk14
GOBP_GOLGI_VESICLE_TRANSPORT	0.0171425	0.0485871	0.352488	-0.318188	-1.37903	230	Rab7b Myo5a Lamp1 Trappc2l Rab31 Laptm5 Ap3s1 Erp29 Yif1a Tbc1d20 Nsf Copb1 Copz2 Vapb Macf1 Golga4 Golga5 Tmed3 Trappc6b Lyplal1 Trappc6a Arfgap3 Stx5a Rab34 Rab8b Rab1b Cln3 Vps41 Trappc3 Cux1 Pef1 P4hb Kdelr1 Rint1 Rbsn Sar1a Gga2 Gcc2 Ccdc93 Rp2 Arfgef2 Mia3 Sort1 Tmed10 Cog1 Gak Sec22b Arf5 Atp2c1 Vps54 Use1 Arl3 Trappc8 Vps29 Snx3 Arf1 Cog2 Nbea Pgap1 Vps52 Klhl12 Kif16b Vamp2 Bet1l Exoc1 A…
GOBP_CELLULAR_NITROGEN_COMPOUND_CATABOLIC_PROCESS	0.0171709	0.0486029	0.352488	0.240967	1.24422	274	Pnp Carhsp1 Npm1 Xrn1 Ncf1 Lsm5 Rnps1 Dctpp1 Dut Apex1 Hnrnpd Ssb Cnot3 Rbm8a Gspt1 Myd88 Lsm2 Fen1 Hnrnpa0 Syncrip Mettl1 Thrap3 Igf2bp1 Rexo4 Exosc5 Cnot2 Rbm38 Trim71 Pnpt1 Mov10 Pnrc2 Bax Rnaseh2b Ptbp1 Zc3hav1 Lin28b Exosc10 Lsm6 Cnot6 Enpp4 Zc3h18 Pycrl Eif3e Atm Smg6 Fus Isg20 Khsrp Fxr1 Ddx49 Exosc8 Cnp Smg5 Pym1 Secisbp2 Fastkd2 Cnot7 Cdadc1 Exosc7 Rbm24 Gtpbp1 Samhd1 Lsm1 Acot7 Samd4b C…
GOBP_COLLAGEN_METABOLIC_PROCESS	0.0171815	0.0486029	0.352488	-0.488274	-1.63827	40	Ctsl Ctss Cst3 Pdgfb Ctsb Vim Vsir
GOBP_RIBOSOMAL_LARGE_SUBUNIT_ASSEMBLY	0.0172903	0.0488631	0.352488	0.515957	1.63022	22	Brix1 Rplp0 Nop2 Ddx28 Dhx30 Rrs1 Ppan Fastkd2 Mrpl20 Mdn1 Mrto4 Bop1 Rpl5
GOBP_HEART_PROCESS	0.0173196	0.0488985	0.352488	-0.387452	-1.49019	87	Camk2d Slc8a1 Gsn S100a1 P2rx4 Flna Smad7 Fgf13 Tnf Rap1gds1 Psen2 Mdm2 Map2k6 Fkbp1b Calm3 Cdc42 Pkp2 Hbegf Ext2 Rac1 Tmem161b Gnai2 Smad5 Gpx1 Ttn Tgfb2 Mef2a Calm1 Atg5 Akap13 Tnni2 Sp4
GOBP_ALPHA_BETA_T_CELL_DIFFERENTIATION	0.0173632	0.048974	0.352488	-0.421152	-1.5738	68	Anxa1 Ctsl Psap Lilrb4a Syk Gadd45g Malt1 Itpkb Nckap1l Smad7 Atp7a
GOBP_CEREBELLAR_CORTEX_MORPHOGENESIS	0.0174663	0.049217	0.352488	-0.544151	-1.59935	22	Serpine2 Psap Cacna1a Atp7a Ophn1 Atxn2 Smo Tuba1a
GOBP_POSITIVE_REGULATION_OF_MITOTIC_CELL_CYCLE_PHASE_TRANSITION	0.0177057	0.0498434	0.352488	0.341117	1.45667	75	Cdc20 Ube2c Cdk1 Stil Ccnd2 Rcc2 Ccnb1 Cenpe Apex1 Klhl18 Sin3a Cdk4 Pbx1 Anp32b Phb2 Rrm2 Dbf4 Birc5 Larp7 Cdca5 Mecp2 Anapc7 Lsm10 Crebbp Mepce Cpsf3 Rdx Ddx3x Mad1l1 Lmnb1 Sass6

## Sheet: sTable_5C_Atf3_EMP_REACTOME
Supplementary Table_5C_Atf3_EMP_REACTOME
pathway	pval	padj	log2err	ES	NES	size	leadingEdge
REACTOME_CELL_CYCLE	6.02549e-24	3.30799e-21	1.27091	0.432906	2.40062	493	Cenpf Tubb4b Cdc20 Ube2s Plk1 Ube2c Phlda1 Aurka Hsp90ab1 Cdk1 Hmmr Ruvbl1 Vrk1 Ccnd2 Tpx2 Psme1 Ckap5 Rcc2 Prkcb Ran Smc4 Ccnb1 Psmb7 Cenpe Npm1 Rpa3 Hsp90aa1 Smc2 Cep192 Kif2a Nuf2 Incenp Kntc1 Aurkb Ube2v2 Spc24 Psmc2 Ccna2 Psmb8 Sumo1 Kif23 Bora Nup88 Psma3 Rcc1 Cdca8 Spdl1 Emd Psma4 Lbr Ywhaz Rangap1 Haus1 Seh1l B9d2 Fen1 Bub1 Rad21 Trp53 Cdk4 Psmd7 Psmb10 Nup133 Rbbp7 Psmc4 Tfdp1 Nup107 Nde…
REACTOME_PROCESSING_OF_CAPPED_INTRON_CONTAINING_PRE_MRNA	1.23003e-19	3.37643e-17	1.14219	0.501829	2.6144	257	Snrpg Snrpb Gpkow Ddx39b Snrpa Smu1 Snrnp48 Thoc1 Hnrnpa1 Eif4e Lsm5 Snrpd3 Alyref Rnps1 Snrnp40 Hnrnpd Nup88 Phf5a Polr2k Rbm8a Seh1l Lsm2 Prpf38a Rbm5 Srsf3 U2af1 Lsm3 Nup133 Nup107 Prpf40a Srsf11 Srrm1 Rbm25 Luc7l3 Ddx46 Prpf31 Pom121 Tra2b Wbp11 Acin1 Snrpd1 Prkrip1 Snrpe Sf3a2 Ppil1 Nup37 Prpf19 Ptbp1 Prpf8 Cwc22 Puf60 Polr2h Sf3b6 Sf3a3 Lsm6 Nup62 Cactin Leng1 Rbm17 Cstf3 Sde2 Lsm8 Fus Polr…
REACTOME_NEUTROPHIL_DEGRANULATION	3.36947e-19	6.16614e-17	1.13309	-0.53098	-2.38869	319	Syngr1 C3ar1 Fth1 Hexb Serpinb6a Tyrobp Psap Lilrb4a Cd63 Cd36 Plau Cd300a Ctss Creg1 Arsb Cst3 Fabp5 Npc2 Gns Grn Cstb S100a11 Timp2 Bri3 Asah1 Lyz2 Vat1 Gsn Hk3 Ctsa Tcirg1 Sirpa Ostf1 Sdcbp Plaur Ptafr Anxa2 Ctsd Ptprc Lair1 Lamp1 Cd68 Cyba Slc11a1 Rab31 Gla Ctsb Atg7 Cd44 Ano6 Cab39 Plekho2 Rhog Nckap1l Cotl1 Fcgr4 Atp6v0a1 Lamtor1 Fuca1 Tnfrsf1b Cd53 Manba Dnase1l1 Glipr1 Galns Cd14 Clec4d C…
REACTOME_MRNA_SPLICING	1.28995e-18	1.77046e-16	1.11466	0.535755	2.67251	195	Snrpg Snrpb Gpkow Ddx39b Snrpa Smu1 Snrnp48 Hnrnpa1 Lsm5 Snrpd3 Alyref Rnps1 Snrnp40 Hnrnpd Phf5a Polr2k Rbm8a Lsm2 Prpf38a Rbm5 Srsf3 U2af1 Lsm3 Prpf40a Srsf11 Srrm1 Rbm25 Luc7l3 Ddx46 Prpf31 Tra2b Wbp11 Acin1 Snrpd1 Prkrip1 Snrpe Sf3a2 Ppil1 Prpf19 Ptbp1 Prpf8 Cwc22 Puf60 Polr2h Sf3b6 Sf3a3 Lsm6 Cactin Leng1 Rbm17 Sde2 Lsm8 Fus Polr2f Ppih Snrpf Rbmx2 Srsf7 Snrpd2 Sf3b4 Nkap Pdcd7 Smndc1 Hnrnpa…
REACTOME_M_PHASE	3.83245e-17	4.20803e-15	1.06721	0.452099	2.3921	307	Cenpf Tubb4b Cdc20 Ube2s Plk1 Ube2c Cdk1 Vrk1 Psme1 Ckap5 Rcc2 Prkcb Ran Smc4 Ccnb1 Psmb7 Cenpe Hsp90aa1 Smc2 Cep192 Kif2a Nuf2 Incenp Kntc1 Aurkb Spc24 Psmc2 Psmb8 Sumo1 Kif23 Nup88 Psma3 Rcc1 Cdca8 Spdl1 Emd Psma4 Lbr Rangap1 Haus1 Seh1l B9d2 Bub1 Rad21 Psmd7 Psmb10 Nup133 Psmc4 Nup107 Nde1 Ska2 Bub3 Ncapg Psmd11 Pom121 Psme3 Pds5a Cep57 Psmb2 Dsn1 Nup37 Tubb5 Smc3 Rps27rt Kif18a Cdc26 Pttg1 Ne…
REACTOME_CELL_CYCLE_CHECKPOINTS	7.92516e-16	7.25152e-14	1.02767	0.483673	2.47046	235	Cenpf Cdc20 Ube2s Plk1 Ube2c Cdk1 Psme1 Ckap5 Rcc2 Ccnb1 Psmb7 Cenpe Rpa3 Kif2a Nuf2 Incenp Kntc1 Aurkb Ube2v2 Spc24 Psmc2 Ccna2 Psmb8 Psma3 Cdca8 Spdl1 Psma4 Ywhaz Rangap1 Seh1l B9d2 Bub1 Trp53 Psmd7 Psmb10 Nup133 Psmc4 Nup107 Nde1 Ska2 Nbn Bub3 Babam1 Rad50 Psmd11 Psme3 Psmb2 Dsn1 Mcm4 Dbf4 Nup37 Exo1 Rps27rt Kif18a Cdc26 Rfc5 Ppp2r5d Bub1b Psma5 Psmb5 Ywhaq Cenpc1 Atm Psma6 Ubb Pkmyt1 Orc1 Cdc…
REACTOME_MITOTIC_METAPHASE_AND_ANAPHASE	2.39131e-15	1.87547e-13	1.00732	0.495338	2.4854	207	Cenpf Tubb4b Cdc20 Ube2s Plk1 Ube2c Cdk1 Vrk1 Psme1 Ckap5 Rcc2 Ran Ccnb1 Psmb7 Cenpe Kif2a Nuf2 Incenp Kntc1 Aurkb Spc24 Psmc2 Psmb8 Sumo1 Psma3 Rcc1 Cdca8 Spdl1 Emd Psma4 Lbr Rangap1 Seh1l B9d2 Bub1 Rad21 Psmd7 Psmb10 Nup133 Psmc4 Nup107 Nde1 Ska2 Bub3 Psmd11 Pom121 Psme3 Pds5a Psmb2 Dsn1 Nup37 Smc3 Rps27rt Kif18a Cdc26 Pttg1 Ppp2r5d Bub1b Psma5 Psmb5 Cdca5 Banf1 Cenpc1 Psma6 Ubb Nudc Xpo1 Ahctf…
REACTOME_SEPARATION_OF_SISTER_CHROMATIDS	6.09259e-14	4.18104e-12	0.954542	0.512911	2.52271	170	Cenpf Tubb4b Cdc20 Ube2s Plk1 Ube2c Psme1 Ckap5 Rcc2 Psmb7 Cenpe Kif2a Nuf2 Incenp Kntc1 Aurkb Spc24 Psmc2 Psmb8 Psma3 Cdca8 Spdl1 Psma4 Rangap1 Seh1l B9d2 Bub1 Rad21 Psmd7 Psmb10 Nup133 Psmc4 Nup107 Nde1 Ska2 Bub3 Psmd11 Psme3 Pds5a Psmb2 Dsn1 Nup37 Smc3 Rps27rt Kif18a Cdc26 Pttg1 Ppp2r5d Bub1b Psma5 Psmb5 Cdca5 Cenpc1 Psma6 Ubb Nudc Xpo1 Ahctf1 Anapc7 Cenpl Psmc6 Cdc27 Spc25 Psmb3 Psma7 Pds5b T…
REACTOME_MITOTIC_PROMETAPHASE	2.50612e-13	1.52873e-11	0.932595	0.504031	2.47663	172	Cenpf Tubb4b Cdc20 Plk1 Cdk1 Ckap5 Rcc2 Smc4 Ccnb1 Cenpe Hsp90aa1 Smc2 Cep192 Kif2a Nuf2 Incenp Kntc1 Aurkb Spc24 Cdca8 Spdl1 Rangap1 Haus1 Seh1l B9d2 Bub1 Rad21 Nup133 Nup107 Nde1 Ska2 Bub3 Ncapg Pds5a Cep57 Dsn1 Nup37 Tubb5 Smc3 Rps27rt Kif18a Nek2 Ppp2r5d Bub1b Ninl Cdca5 Cenpc1 Ccp110 Nudc Xpo1 Prkar2b Ahctf1 Cep135 Cenpl Haus2 Cep152 Spc25 Plk4 Pds5b Ccnb2 Ncapd2 Tuba4a Cenpi Mad2l1 Csnk2b P…
REACTOME_RESOLUTION_OF_SISTER_CHROMATID_COHESION	3.29893e-12	1.81111e-10	0.898671	0.572563	2.57428	108	Cenpf Tubb4b Cdc20 Plk1 Cdk1 Ckap5 Rcc2 Ccnb1 Cenpe Kif2a Nuf2 Incenp Kntc1 Aurkb Spc24 Cdca8 Spdl1 Rangap1 Seh1l B9d2 Bub1 Rad21 Nup133 Nup107 Nde1 Ska2 Bub3 Pds5a Dsn1 Nup37 Smc3 Rps27rt Kif18a Ppp2r5d Bub1b Cdca5 Cenpc1 Nudc Xpo1 Ahctf1 Cenpl Spc25 Pds5b Ccnb2 Tuba4a Cenpi Mad2l1 Ppp2r5e Ndc80 Cenpk Mad1l1 Ska1
REACTOME_AMPLIFICATION_OF_SIGNAL_FROM_THE_KINETOCHORES	2.61369e-11	1.30447e-09	0.863415	0.589872	2.58236	87	Cenpf Cdc20 Plk1 Ckap5 Rcc2 Cenpe Kif2a Nuf2 Incenp Kntc1 Aurkb Spc24 Cdca8 Spdl1 Rangap1 Seh1l B9d2 Bub1 Nup133 Nup107 Nde1 Ska2 Bub3 Dsn1 Nup37 Rps27rt Kif18a Ppp2r5d Bub1b Cenpc1 Nudc Xpo1 Ahctf1 Cenpl Spc25 Cenpi Mad2l1 Ppp2r5e Ndc80 Cenpk Mad1l1 Ska1
REACTOME_MITOTIC_SPINDLE_CHECKPOINT	5.08099e-10	2.32455e-08	0.801216	0.541381	2.44485	104	Cenpf Cdc20 Ube2s Plk1 Ube2c Ckap5 Rcc2 Cenpe Kif2a Nuf2 Incenp Kntc1 Aurkb Spc24 Cdca8 Spdl1 Rangap1 Seh1l B9d2 Bub1 Nup133 Nup107 Nde1 Ska2 Bub3 Dsn1 Nup37 Rps27rt Kif18a Cdc26 Ppp2r5d Bub1b Cenpc1 Nudc Xpo1 Ahctf1 Anapc7 Cenpl Cdc27 Spc25 Cenpi Mad2l1 Ppp2r5e Ndc80 Cenpk Mad1l1 Ska1 Cenpq Ppp1cc Cenpp Ube2e1 Cdc16 Cenph Dync1li1 Ube2d1
REACTOME_G2_M_CHECKPOINTS	2.26962e-08	9.58478e-07	0.733762	0.471974	2.17533	122	Cdk1 Psme1 Ccnb1 Psmb7 Rpa3 Ube2v2 Psmc2 Psmb8 Psma3 Psma4 Ywhaz Trp53 Psmd7 Psmb10 Psmc4 Nbn Babam1 Rad50 Psmd11 Psme3 Psmb2 Mcm4 Dbf4 Exo1 Rfc5 Psma5 Psmb5 Ywhaq Atm Psma6 Ubb Pkmyt1 Orc1 Cdc45 Chek1 Brcc3 Psmc6 Psmb3 Psma7 Ccnb2 Trp53bp1 Mcm7 Psma1 Orc6 Ube2n Psmd4 Mcm5 Psmd3 Cdc25a Rpa1 Mdc1 Psmc1 Rnf8 Rfc3 Rad17 Rad9a Kat5 Rmi2 Mcm6 Psmb4 Orc2 Psmb1 Gm11808 Psmd10 Mcm8 Psmd6 Psma2 Blm Psmc5 …
REACTOME_APC_C_MEDIATED_DEGRADATION_OF_CELL_CYCLE_PROTEINS	1.59631e-07	5.84251e-06	0.690132	0.51991	2.24483	82	Cdc20 Ube2s Plk1 Ube2c Aurka Cdk1 Psme1 Ccnb1 Psmb7 Aurkb Psmc2 Ccna2 Psmb8 Psma3 Psma4 Psmd7 Psmb10 Psmc4 Bub3 Psmd11 Psme3 Psmb2 Cdc26 Pttg1 Nek2 Bub1b Psma5 Psmb5 Psma6 Ubb Anapc7 Psmc6 Cdc27 Skp2 Psmb3 Psma7 Mad2l1 Psma1
REACTOME_MAJOR_PATHWAY_OF_RRNA_PROCESSING_IN_THE_NUCLEOLUS_AND_CYTOSOL	1.50659e-07	5.84251e-06	0.690132	0.415732	2.02493	163	Ebna1bp2 Emg1 Nop56 Nop58 Mphosph10 Imp3 Utp18 Rplp0 Ncl Wdr18 Exosc5 Wdr46 Wdr43 Bysl Rps27rt Fbl Exosc10 Ltv1 Senp3 Rpp30 Gnl3 Utp14a Nol9 Ubb Rpl27 Ddx49 Exosc8 Wdr12 Ddx21 Rpl22 Rpl36a Wdr75 Nob1 Exosc7 Noc4l Rpl18 Rps8 Exosc1 Utp20 Csnk1e Rpl30 Xrn2 Rps4x Rpl14 Imp4 Rps26 Utp15 Tex10 Las1l Nol11 Wdr36 Bop1 Tsr1 Rps5 Rpl32 Rpl8 Rpl4 Rrp7a Rpp14 Rpl5 Rpl37 Rrp36 Rpl36 Gm11808 Nop14 Rpl28 Rps20…
REACTOME_DNA_REPAIR	2.99544e-07	1.02781e-05	0.674963	0.37246	1.88305	217	Actl6a Sumo2 Isg15 Ruvbl1 Rpa3 Fancc Ube2v2 Apex1 Kpna2 Ccna2 Ino80d Sumo1 Polr2k Cops7a Parp2 Fen1 Trp53 Rad51 Rad23b Fanca Usp7 Nbn Babam1 Rad50 Pole Ppp5c Rad51ap1 Prpf19 Tdp2 Spidr Exo1 Hmgn1 Faap24 Polr2h Rfc5 Lig1 Cops5 Fancl Atm Ubb Polr2f Poli Pms2 Chek1 Polk Brcc3 Mapk8 Tdg Polr2c Gtf2h4 Neil3 Mcrs1 Gtf2h1 Rev3l Trp53bp1 Usp1 Wdr48 Polq Cops3 Ube2n Gps1 Polr2e Ube2t Tdp1 Rif1 Pnkp Zfp830…
REACTOME_MITOTIC_G2_G2_M_PHASES	5.1427e-07	1.66079e-05	0.659444	0.416751	2.01951	158	Tubb4b Plk1 Phlda1 Aurka Hsp90ab1 Cdk1 Hmmr Tpx2 Psme1 Ckap5 Ccnb1 Psmb7 Hsp90aa1 Cep192 Psmc2 Ccna2 Psmb8 Bora Psma3 Psma4 Haus1 Trp53 Psmd7 Psmb10 Psmc4 Nde1 Psmd11 Psme3 Cep57 Psmb2 Tubb5 Nek2 Ninl Psma5 Psmb5 Psma6 Ubb Pkmyt1 Ccp110 Xpo1 Prkar2b Cep135 Haus2 Psmc6 Cep152 Psmb3 Plk4 Psma7 Ccnb2 Tuba4a Psma1 Rab8a Csnk1e Ssna1 Cep290 Psmd4 Haus3 Psmd3 Tuba1b Cdc25a Cetn2 Alms1 Psmc1
REACTOME_TRANSLATION	5.57836e-07	1.7014e-05	0.659444	0.361062	1.82849	221	Eif4ebp1 Ppa1 Eif2s2 Mrpl35 Mrps7 Eif4e Eif3j2 Mrps18b Mrpl22 Dap3 Gspt1 Mrpl21 Rplp0 Mrps35 Eif2b2 Mrpl38 Eef1g Mrpl12 Mrps30 Eif3g Eif3i Eef1d Mrpl55 Mrps27 Mrps34 Rps27rt Mrps15 Mrpl15 Mrpl2 Eif3c Eif3l Eif3e Mrpl18 Ubb Rpl27 Eif1ax Rpl22 Rpl36a Mrps5 Eif5 Mrpl20 Mrpl30 Mrps24 Srp19 Mrps10 Eif4a1 Rpl18 Rps8 Mrpl36 Eif4h Gadd45gip1 Mrps22 Eif3h Rpl30 Mrpl50 Pabpc1 Rps4x Mrps31 Mrpl3 Rpl14 Rps26…
REACTOME_ACTIVATION_OF_APC_C_AND_APC_C_CDC20_MEDIATED_DEGRADATION_OF_MITOTIC_PROTEINS	1.10252e-06	3.1857e-05	0.643552	0.520683	2.21265	73	Cdc20 Ube2s Plk1 Ube2c Cdk1 Psme1 Ccnb1 Psmb7 Psmc2 Ccna2 Psmb8 Psma3 Psma4 Psmd7 Psmb10 Psmc4 Bub3 Psmd11 Psme3 Psmb2 Cdc26 Pttg1 Nek2 Bub1b Psma5 Psmb5 Psma6 Ubb Anapc7 Psmc6 Cdc27 Psmb3 Psma7 Mad2l1 Psma1
REACTOME_RHO_GTPASES_ACTIVATE_FORMINS	1.71456e-06	4.70648e-05	0.643552	0.437228	1.99787	115	Cenpf Tubb4b Cdc20 Plk1 Ckap5 Rcc2 Cenpe Kif2a Nuf2 Incenp Kntc1 Aurkb Spc24 Cdca8 Spdl1 Rangap1 Seh1l B9d2 Bub1 Nup133 Nup107 Nde1 Ska2 Bub3 Fmnl1 Dsn1 Nup37 Rps27rt Kif18a Diaph3 Ppp2r5d Bub1b Cenpc1 Nudc Xpo1 Ahctf1 Cenpl Spc25 Tuba4a Cenpi Mad2l1 Ppp2r5e Ndc80 Cenpk Mad1l1
REACTOME_IRON_UPTAKE_AND_TRANSPORT	2.70251e-06	7.06513e-05	0.627257	-0.693235	-2.27997	36	Fth1 Atp6v0d2 Slc40a1 Tcirg1 Hmox1 Trf Atp6v1a Atp6v1c1 Atp6v0a1 Ubc Atp6v1b2 Atp6v1f Atp6v0b Atp6v1e1 Atp6v0e Hmox2 Atp6v1g1 Atp6v1h Mcoln1
REACTOME_CHOLESTEROL_BIOSYNTHESIS	3.6618e-06	9.13785e-05	0.627257	0.708824	2.31183	24	Fdps Mvd Cyp51 Dhcr7 Sqle Acat2 Lbr Msmo1 Idi1 Fdft1 Tm7sf2 Srebf1 Hmgcr Mvk
REACTOME_TRANSPORT_OF_MATURE_TRANSCRIPT_TO_CYTOPLASM	4.32126e-06	0.000103147	0.610527	0.513913	2.17884	72	Ddx39b Thoc1 Eif4e Alyref Rnps1 Nup88 Rbm8a Seh1l Srsf3 U2af1 Nup133 Nup107 Srsf11 Srrm1 Pom121 Nup37 Nup62 Srsf7 Nup153 Nup205 Nup54 Casc3 Cpsf3 Ndc1 Srsf2 Slbp Magoh Nxt1 Cpsf2 Aaas Ncbp2 Ncbp1 Srsf9 Upf3b Wdr33 Magohb Sarnp Nup160 Eif4a3 Nup155
REACTOME_GENERIC_TRANSCRIPTION_PATHWAY	5.72772e-06	0.000131022	0.610527	0.277137	1.53306	492	Actl6a Aurka Cdk1 Men1 Cox18 Ccnd2 Tpx2 Gls Psme1 Ccnb1 Psmb7 Npm1 Rpa3 Tbp Prmt1 Kat2a Aurkb Max Maml3 Psmc2 Ssrp1 Tal1 Ccna2 Psmb8 Sumo1 Sin3a Ak6 Cnot3 Psma3 Psma4 Taf3 Lbr Ywhaz Polr2k Kdm5b Zfp938 Trp53 Maml2 Auts2 Cdk4 Psmd7 Taf4b Psmb10 Setd1a Rbbp7 Psmc4 Tfdp1 Lmo2 Cdk12 Usp7 Pml Nbn Trp53bp2 Rad50 Cycs Psmd11 Cnot2 Usp9x Psme3 Arid1b Psmb2 Ccnd3 Zfhx3 E2f4 Tbl1xr1 Smad2 Bax Notch1 Exo1 P…
REACTOME_MRNA_SPLICING_MINOR_PATHWAY	6.8585e-06	0.000150613	0.610527	0.567329	2.22327	48	Snrpg Snrpb Snrnp48 Snrpd3 Snrnp40 Polr2k Snrpd1 Snrpe Prpf8 Polr2h Sf3b6 Polr2f Snrpf Srsf7 Snrpd2 Sf3b4 Pdcd7 Polr2c Sf3b2 Polr2e Srsf2 Snrnp25 Txnl4a Ybx1 Eftud2 Sf3b5 Ncbp2 Ncbp1 Polr2l Ddx42 Zmat5 Polr2a
REACTOME_ION_CHANNEL_TRANSPORT	1.16776e-05	0.000246578	0.593325	-0.5798	-2.13347	67	Atp6v0d2 Atp2b1 Camk2d Asph Tcirg1 Ttyh2 Atp6v1a Atp6v1c1 Ano6 Sgk1 Atp6v0a1 Wwp1 Ubc Atp7a Atp6v1b2 Atp8a1 Atp13a2 Atp6v1f Atp6v0b Fkbp1b Calm3 Atp6v1e1 Atp6v0e Atp6v1g1 Atp6v1h Mcoln1 Ano10 Atp1b3 Ttyh3 Calm1 Atp2c1
REACTOME_SNRNP_ASSEMBLY	1.3237e-05	0.00025059	0.593325	0.575307	2.22046	45	Snrpg Snrpb Snrpd3 Gemin2 Nup88 Seh1l Nup133 Nup107 Pom121 Snrpd1 Snrpe Nup37 Wdr77 Nup62 Tgs1 Snrpf Snrpd2 Nup153 Nup205 Nup54 Gemin5
REACTOME_THE_ROLE_OF_GTSE1_IN_G2_M_PROGRESSION_AFTER_G2_CHECKPOINT	1.28624e-05	0.00025059	0.593325	0.510358	2.10465	64	Tubb4b Plk1 Hsp90ab1 Cdk1 Psme1 Ccnb1 Psmb7 Hsp90aa1 Psmc2 Psmb8 Psma3 Psma4 Trp53 Psmd7 Psmb10 Psmc4 Psmd11 Psme3 Psmb2 Psma5 Psmb5 Psma6 Ubb Psmc6 Psmb3 Psma7 Ccnb2 Tuba4a Psma1
REACTOME_TRANSPORT_OF_SMALL_MOLECULES	1.2924e-05	0.00025059	0.593325	-0.393247	-1.75348	292	Soat1 Fth1 Atp6v0d2 Ank Atp2b1 Nceh1 Slc15a3 Camk2d Npc2 Slc24a5 Lpl Slc8a1 Apoc1 Asph Abca9 Slc40a1 Slc43a2 Tcirg1 Psmb6 Hmox1 Npc1 Trf Slc11a1 Ttyh2 Atp6v1a Atp6v1c1 Ano6 Sgk1 Abcd3 Atp6v0a1 Abca1 Afg3l2 Wwp1 Ubc Pltp Atp7a Atp6v1b2 Lipa Apoe Atp8a1 Atp13a2 Slc7a8 Cyb5r4 Atp6v1f Slc6a6 Slco2b1 Atp6v0b Abca3 Gngt2 Slc35a3 Fkbp1b Gng12 Calm3 Atp6v1e1 Gng2 Slc12a6 Atp6v0e Cltc Gng5 Ctns Slc39a7 Fu…
REACTOME_AMINO_ACIDS_REGULATE_MTORC1	1.56661e-05	0.000271237	0.57561	-0.687528	-2.22396	34	Fnip2 Atp6v0d2 Tcirg1 Atp6v1a Atp6v1c1 Lamtor4 Lamtor1 Sesn1 Atp6v1b2 Fnip1 Rragc Atp6v1f Atp6v0b Atp6v1e1 Atp6v0e Atp6v1g1 Atp6v1h Lamtor3 Lamtor5
REACTOME_APC_C_CDH1_MEDIATED_DEGRADATION_OF_CDC20_AND_OTHER_APC_C_CDH1_TARGETED_PROTEINS_IN_LATE_MITOSIS_EARLY_G1	1.49025e-05	0.000271237	0.593325	0.496831	2.0926	71	Cdc20 Ube2s Plk1 Ube2c Aurka Psme1 Psmb7 Aurkb Psmc2 Psmb8 Psma3 Psma4 Psmd7 Psmb10 Psmc4 Psmd11 Psme3 Psmb2 Cdc26 Pttg1 Psma5 Psmb5 Psma6 Ubb Anapc7 Psmc6 Cdc27 Skp2 Psmb3 Psma7
REACTOME_ROS_AND_RNS_PRODUCTION_IN_PHAGOCYTES	1.58098e-05	0.000271237	0.57561	-0.766167	-2.28075	23	Atp6v0d2 Tcirg1 Cyba Slc11a1 Atp6v1a Atp6v1c1 Atp6v0a1 Atp6v1b2 Ncf4 Atp6v1f Atp6v0b Atp6v1e1 Mpo Atp6v0e Ncf2 Cybb Atp6v1g1 Atp6v1h
REACTOME_DNA_REPLICATION_PRE_INITIATION	2.30243e-05	0.000361153	0.57561	0.436477	1.94258	97	Ube2s Ube2c Psme1 Psmb7 Rpa3 Psmc2 Psmb8 Psma3 Psma4 Psmd7 Psmb10 Psmc4 Pole Psmd11 Psme3 Psmb2 Prim1 Mcm4 Dbf4 Cdc26 Prim2 Psma5 Psmb5 Psma6 Ubb Orc1 Cdc45 Anapc7 Psmc6 Cdc27 Psmb3 Psma7 Mcm7 Psma1 Orc6 Psmd4 Mcm5 Psmd3 Rpa1 Psmc1 Ube2e1 Cdc16 Ube2d1 Mcm6 Psmb4 Orc2 Psmb1 Gm11808 Psmd10 Mcm8 Kpnb1 Fzr1 Psmd6 Psma2 Pola1 Psmc5 Cdc7 Cdk2
REACTOME_PLATELET_ACTIVATION_SIGNALING_AND_AGGREGATION	2.28606e-05	0.000361153	0.57561	-0.470626	-1.95976	142	Igf1 Anxa5 Psap Cd63 Cd36 Aplp2 App Syk Abhd12 Pdgfb Gnaq Tmsb4x Apbb1ip Trf Flna Pik3cb Ecm1 Cd9 Rhog Actg1 P2ry12 Phactr2 Tln1 Vav2 Gna12 Pros1 Fcer1g Dgkz Abhd6 Grb2 Gngt2 Gng12 Calm3 Actn1 Vav1 Cdc42 Gng2 Lyn Gng5 Fermt3 Wdr1 Lamp2 Gna13 Rac1 Daglb
REACTOME_SUMOYLATION_OF_DNA_REPLICATION_PROTEINS	2.18921e-05	0.000361153	0.57561	0.584941	2.17054	39	Sumo2 Top2a Incenp Aurkb Sumo1 Nup88 Cdca8 Rangap1 Seh1l Nup133 Nup107 Pom121 Nup37 Nup62 Nup153 Nup205 Nup54
REACTOME_HEMOSTASIS	3.2876e-05	0.000474971	0.557332	-0.385325	-1.71288	273	Igf1 Serpine2 Anxa5 Serpinb6a Psap Atp2b1 Cd63 Cd36 Cd84 Plau Aplp2 Dock10 App Syk Slc8a1 Abhd12 Pdgfb Sirpa Plaur Gnaq Anxa2 Tmsb4x Apbb1ip Klc4 P2rx4 Trf Flna Pik3cb Jmjd1c Ecm1 Cd44 Cd9 Tubb2a Rhog Actg1 P2ry12 Phactr2 Tln1 Vav2 Gna12 Pros1 Fcer1g Capza2 Dgkz Kif1b Abhd6 Grb2 Gngt2 Gng12 Calm3 Actn1 Mertk Vav1 Cdc42 S100a10 Gng2 Dock11 Lyn Gng5 Fermt3 Wdr1 Prkg1 Lamp2 Cd74 Gna13 Jak2 Rac1 Dagl…
REACTOME_PLASMA_LIPOPROTEIN_ASSEMBLY_REMODELING_AND_CLEARANCE	3.14359e-05	0.000474971	0.557332	-0.655514	-2.15591	36	Soat1 Nceh1 Npc2 Lpl Apoc1 Npc1 Abca1 Ubc Pltp Lipa Apoe Cltc Furin Ap2s1 P4hb Mylip Ap2a2 Clta
REACTOME_SPHINGOLIPID_METABOLISM	3.25297e-05	0.000474971	0.557332	-0.645834	-2.22043	45	Hexb Psap Arsb Hexa Asah1 Ctsa Gla Sgms1 Galc Cerk Gltp Cers6 Sgpl1 Plpp1 B4galnt1 Glb1 Sphk2 Neu1 M6pr Cers5 Cptp Gm2a Aldh3a2
REACTOME_S_PHASE	3.49094e-05	0.000491417	0.557332	0.391649	1.85525	139	Ube2s Ube2c Psme1 Psmb7 Rpa3 Psmc2 Ccna2 Psmb8 Psma3 Psma4 Fen1 Rad21 Cdk4 Psmd7 Psmb10 Psmc4 Pole Psmd11 Psme3 Pds5a Psmb2 Prim1 Mcm4 Smc3 Cdc26 Rfc5 Prim2 Psma5 Psmb5 Lig1 Cdca5 Psma6 Ubb Orc1 Esco2 Anapc7 Psmc6 Cdc27 Skp2 Psmb3 Psma7 Pds5b Mcm7 Psma1 Orc6 Psmd4 Pold2 Esco1 Mcm5 Psmd3 Cdc25a Rpa1 Psmc1 Ube2e1 Gins3 Cdc16 Cks1b Rfc3
REACTOME_TRANSCRIPTIONAL_REGULATION_BY_RUNX2	4.42785e-05	0.000607723	0.557332	0.513414	2.09011	59	Cdk1 Psme1 Ccnb1 Psmb7 Psmc2 Psmb8 Psma3 Psma4 Cdk4 Psmd7 Psmb10 Psmc4 Psmd11 Psme3 Psmb2 Psma5 Psmb5 Psma6 Ubb Stub1 Rbm14 Psmc6 Skp2 Psmb3 Psma7
REACTOME_G1_S_TRANSITION	4.92465e-05	0.000614462	0.557332	0.43159	1.93219	99	Psme1 Psmb7 Rpa3 Psmc2 Ccna2 Psmb8 Psma3 Psma4 Cdk4 Psmd7 Psmb10 Psmc4 Pole Psmd11 Psme3 Psmb2 Prim1 Mcm4 Dbf4 Prim2 Psma5 Psmb5 Psma6 Ubb Orc1 Cdc45 Psmc6 Skp2 Psmb3 Psma7 Mcm7 Psma1 Orc6 Psmd4 Mcm5 Psmd3 Cdc25a Rpa1 Psmc1 Cks1b Ccne1 Mcm6 Psmb4 Orc2 Psmb1 Gm11808 Psmd10 Mcm8 Psmd6 Psma2 Pola1 Psmc5 Cdc7 Cdk2
REACTOME_MITOTIC_G1_PHASE_AND_G1_S_TRANSITION	4.907e-05	0.000614462	0.557332	0.396927	1.83082	121	Ccnd2 Psme1 Psmb7 Rpa3 Psmc2 Ccna2 Psmb8 Psma3 Psma4 Cdk4 Psmd7 Psmb10 Psmc4 Tfdp1 Pole Psmd11 Psme3 Psmb2 Ccnd3 Prim1 Mcm4 E2f4 Dbf4 E2f2 Prim2 Psma5 Psmb5 Psma6 Ubb Orc1 Cdc45 Rbbp4 Psmc6 Skp2 Psmb3 Psma7 Mcm7 Psma1 Orc6 E2f5 Psmd4 Mcm5 Psmd3 Cdc25a Rpa1 Psmc1 Cks1b Ccne1 Mcm6 Psmb4 Orc2 Psmb1 Gm11808 Psmd10 Mcm8 Psmd6 Psma2 Ppp2r2a Pola1 Psmc5 Cdc7
REACTOME_UCH_PROTEINASES	4.87456e-05	0.000614462	0.557332	0.458016	1.95434	74	Actl6a Ruvbl1 Psme1 Psmb7 Psmc2 Ino80d Psmb8 Psma3 Psma4 Psmd7 Psmb10 Psmc4 Psmd11 Psme3 Uchl5 Psmb2 Uchl3 Psma5 Psmb5 Hcfc1 Psma6 Ubb Psmc6 Mcrs1 Psmb3 Psma7
REACTOME_VESICLE_MEDIATED_TRANSPORT	4.63977e-05	0.000614462	0.557332	-0.353846	-1.62179	410	Rab7b Fth1 Lrp1 Cd36 Reps2 App Gns Msr1 Cbl Sh3kbp1 Gabarap Klc4 Trf Trappc2l Rab31 Cpd Ap3s1 Tpd52 Picalm Vps4b Tubb2a Actg1 Ap1s2 Rin2 Dtnbp1 Ubc Tbc1d20 Map1lc3b Nsf Copb1 Copz2 Necap2 Golga4 Capza2 Apoe Necap1 Tmed3 Ctsz Snap29 Trappc6b Snx5 Actb Dync1i2 Hip1 Kif1b Trappc6a Grb2 Arpc5 Arfgap3 Chmp3 Stx5a Pik3c2a Rab8b Sbf2 Cltc Rab1b Snap23 Rab32 Trappc3 Tor1a Bloc1s1 Hbegf Ctsc Ppp6c Ston2 A…
REACTOME_GLYCOSPHINGOLIPID_METABOLISM	5.30295e-05	0.000646959	0.557332	-0.74873	-2.25894	24	Hexb Psap Arsb Hexa Asah1 Ctsa Gla Galc Cerk Gltp B4galnt1 Glb1 Neu1 M6pr Cptp Gm2a
REACTOME_TRANSCRIPTIONAL_REGULATION_BY_RUNX3	5.85163e-05	0.000698379	0.557332	0.483039	2.01947	68	Psme1 Psmb7 Kat2a Maml3 Psmc2 Psmb8 Psma3 Psma4 Trp53 Maml2 Psmd7 Psmb10 Psmc4 Psmd11 Psme3 Psmb2 Zfhx3 Notch1 Psma5 Psmb5 Smad3 Psma6 Ubb Rbpj Psmc6 Psmb3 Psma7
REACTOME_CHROMOSOME_MAINTENANCE	7.07297e-05	0.000801616	0.538434	0.477354	2.00105	69	Ruvbl1 Npm1 Rpa3 Ccna2 Fen1 Rbbp7 Ctc1 Ppp6r3 Terf1 Nop10 Wrap53 Prim1 Mis18bp1 Rsf1 Rfc5 Prim2 Lig1 Mis18a Cenpc1 Rbbp4 Gar1 Cenpl Smarca5 Nhp2 Cenpi Cenpk Pold2 Dscc1 Cenpq Rpa1 Cenpp Rfc3 Cenph
REACTOME_DNA_REPLICATION	7.04465e-05	0.000801616	0.538434	0.391796	1.80716	121	Ube2s Ube2c Psme1 Psmb7 Rpa3 Psmc2 Ccna2 Psmb8 Psma3 Psma4 Fen1 Psmd7 Psmb10 Psmc4 Pole Psmd11 Psme3 Psmb2 Prim1 Mcm4 Dbf4 Cdc26 Rfc5 Prim2 Psma5 Psmb5 Lig1 Psma6 Ubb Orc1 Cdc45 Anapc7 Psmc6 Cdc27 Skp2 Psmb3 Psma7 Mcm7 Psma1 Orc6 Psmd4 Pold2 Mcm5 Psmd3 Rpa1 Psmc1 Ube2e1 Gins3 Cdc16 Rfc3 Ube2d1 Ccne1 Mcm6 Psmb4 Orc2 Psmb1 Gm11808 Psmd10 Mcm8 Kpnb1 Fzr1 Psmd6 Psma2 Pola1 Psmc5 Cdc7
REACTOME_SUMOYLATION	7.15468e-05	0.000801616	0.538434	0.390075	1.80939	123	Sp100 Sumo2 Top2a Npm1 Incenp Aurkb Topors Nop58 Sumo1 Sin3a Nup88 Cdca8 Rangap1 Seh1l Rad21 Nup133 Safb Nup107 Pml Pom121 Nup37 Smc3 Dnmt3b Nup62 Satb1 Uba2 Sae1 Nup153 Ctbp1 Tdg Nup205 Zfp131 Dnmt1 Nup54 Trp53bp1
REACTOME_DEUBIQUITINATION	7.56783e-05	0.000830948	0.538434	0.336181	1.67697	195	Usp18 Cdc20 Actl6a Cdk1 Ifih1 Adrb2 Ruvbl1 Psme1 Psmb7 Kat2a Psmc2 Ccna2 Ino80d Psmb8 Psma3 Psma4 Trp53 Psmd7 Psmb10 Psmc4 Rad23b Usp22 Usp7 Babam1 Usp37 Psmd11 Usp9x Psme3 Mat2b Uchl5 Psmb2 Smad2 Uchl3 Josd2 Arrb2 Psma5 Psmb5 Smad3 Hcfc1 Psma6 Ubb Ccp110 Brcc3 Mysm1 Ide Psmc6 Skp2 Mcrs1 Psmb3 Psma7
REACTOME_ORC1_REMOVAL_FROM_CHROMATIN	9.30884e-05	0.00100207	0.538434	0.473426	1.97306	66	Psme1 Psmb7 Psmc2 Ccna2 Psmb8 Psma3 Psma4 Psmd7 Psmb10 Psmc4 Psmd11 Psme3 Psmb2 Mcm4 Psma5 Psmb5 Psma6 Ubb Orc1 Psmc6 Skp2 Psmb3 Psma7 Mcm7 Psma1 Orc6 Psmd4 Mcm5 Psmd3 Psmc1 Mcm6 Psmb4 Orc2 Psmb1 Gm11808 Psmd10 Mcm8 Psmd6 Psma2 Psmc5 Cdk2
REACTOME_EUKARYOTIC_TRANSLATION_INITIATION	0.000108645	0.00114704	0.538434	0.389479	1.77969	115	Eif4ebp1 Eif2s2 Eif4e Eif3j2 Rplp0 Eif2b2 Eif3g Eif3i Rps27rt Eif3c Eif3l Eif3e Ubb Rpl27 Eif1ax Rpl22 Rpl36a Eif5 Eif4a1 Rpl18 Rps8 Eif4h Eif3h Rpl30 Pabpc1 Rps4x Rpl14 Rps26 Rps5 Rpl32 Eif5b Rpl8 Rpl4 Rpl5 Rpl37 Eif3a Eif3b Rpl36 Gm11808 Rpl28 Eif3m Rps20 Rps3 Gm2000 Eif2b5 Rps2 Eif3j1 Rpl15 Rpl6 Rpsa Eif2b3 Rpl13 Rps9 Eif3d Rps24 Rps6
REACTOME_SWITCHING_OF_ORIGINS_TO_A_POST_REPLICATIVE_STATE	0.000120391	0.00124707	0.538434	0.428257	1.87483	87	Ube2s Ube2c Psme1 Psmb7 Psmc2 Ccna2 Psmb8 Psma3 Psma4 Psmd7 Psmb10 Psmc4 Psmd11 Psme3 Psmb2 Mcm4 Cdc26 Psma5 Psmb5 Psma6 Ubb Orc1 Anapc7 Psmc6 Cdc27 Skp2 Psmb3 Psma7 Mcm7 Psma1 Orc6 Psmd4 Mcm5 Psmd3 Psmc1 Ube2e1 Cdc16 Ube2d1 Ccne1 Mcm6 Psmb4 Orc2 Psmb1 Gm11808 Psmd10 Mcm8 Fzr1 Psmd6 Psma2 Psmc5 Cdk2
REACTOME_SIGNALING_BY_RECEPTOR_TYROSINE_KINASES	0.000124633	0.0012671	0.518848	-0.391638	-1.72949	238	Igf1 Atp6v0d2 Rasa1 Cbl Tns3 Sh3kbp1 Kitl Pdgfb Tcirg1 Ctsd Cyba Pik3cb Atp6v1a Atp6v1c1 Sgk1 Spp1 Nckap1l Atp6v0a1 Actg1 Dusp3 Wwp1 Igf1r Ubc Vav2 Spred1 Atp6v1b2 Ptprj Cyfip2 Ncf4 Brk1 Atp6v1f Actb Hspb1 Atp6v0b Grb2 Cyfip1 Calm3 Wasf2 Vav1 Gab1 Gipc1 Ctnnb1 Cdc42 Usp8 Atp6v1e1 Aph1a Atp6v0e Lyn Cltc Fes Ranbp10 Furin Hbegf Ncf2 Cybb Ap2s1 Jak2 Rac1 Atp6v1g1 Atp6v1h
REACTOME_RNA_POLYMERASE_II_TRANSCRIPTION_TERMINATION	0.000129234	0.00128999	0.518848	0.492829	2.00631	59	Snrpg Snrpb Ddx39b Thoc1 Snrpd3 Alyref Rnps1 Rbm8a Srsf3 U2af1 Srsf11 Srrm1 Snrpe Cstf3 Snrpf Srsf7 Lsm10 Nudt21 Casc3 Cpsf3 Srsf2 Slbp Magoh Cpsf2 Ncbp2 Ncbp1 Srsf9 Upf3b Wdr33 Magohb Papola Sarnp Eif4a3 Lsm11
REACTOME_ASSEMBLY_OF_THE_PRE_REPLICATIVE_COMPLEX	0.000166433	0.00163164	0.518848	0.429103	1.85275	82	Ube2s Ube2c Psme1 Psmb7 Psmc2 Psmb8 Psma3 Psma4 Psmd7 Psmb10 Psmc4 Psmd11 Psme3 Psmb2 Mcm4 Cdc26 Psma5 Psmb5 Psma6 Ubb Orc1 Anapc7 Psmc6 Cdc27 Psmb3 Psma7 Mcm7 Psma1 Orc6 Psmd4 Mcm5 Psmd3 Psmc1 Ube2e1 Cdc16 Ube2d1 Mcm6 Psmb4 Orc2 Psmb1 Gm11808 Psmd10 Mcm8 Kpnb1 Fzr1 Psmd6 Psma2 Psmc5
REACTOME_DEPOSITION_OF_NEW_CENPA_CONTAINING_NUCLEOSOMES_AT_THE_CENTROMERE	0.000175745	0.0016927	0.518848	0.619116	2.05611	25	Ruvbl1 Npm1 Rbbp7 Mis18bp1 Rsf1 Mis18a Cenpc1 Rbbp4 Cenpl Smarca5 Cenpi Cenpk Cenpq Cenpp Cenph Cenpw Cenpn
REACTOME_REGULATION_OF_MRNA_STABILITY_BY_PROTEINS_THAT_BIND_AU_RICH_ELEMENTS	0.000184109	0.00174269	0.518848	0.43196	1.85881	78	Psme1 Psmb7 Xrn1 Psmc2 Hnrnpd Psmb8 Psma3 Psma4 Ywhaz Psmd7 Psmb10 Psmc4 Psmd11 Exosc5 Psme3 Psmb2 Set Psma5 Psmb5 Psma6 Ubb Khsrp Xpo1 Exosc8 Psmc6 Exosc7 Psmb3 Anp32a Psma7 Psma1 Exosc1 Dcp2 Psmd4 Pabpc1 Psmd3 Psmc1
REACTOME_G2_M_DNA_DAMAGE_CHECKPOINT	0.000224391	0.00205318	0.518848	0.498448	1.99392	52	Cdk1 Ccnb1 Rpa3 Ube2v2 Ywhaz Trp53 Nbn Babam1 Rad50 Exo1 Rfc5 Ywhaq Atm Chek1 Brcc3 Trp53bp1 Ube2n Rpa1 Mdc1 Rnf8 Rfc3 Rad17 Rad9a Kat5 Rmi2
REACTOME_SCF_SKP2_MEDIATED_DEGRADATION_OF_P27_P21	0.000221322	0.00205318	0.518848	0.486919	1.9748	56	Psme1 Psmb7 Psmc2 Ccna2 Psmb8 Psma3 Psma4 Cdk4 Psmd7 Psmb10 Psmc4 Psmd11 Psme3 Psmb2 Psma5 Psmb5 Psma6 Ubb Psmc6 Skp2 Psmb3 Psma7 Psma1 Psmd4 Psmd3 Psmc1 Cks1b Ccne1 Psmb4 Psmb1 Gm11808 Psmd10 Psmd6 Psma2 Psmc5 Cdk2
REACTOME_TRANSFERRIN_ENDOCYTOSIS_AND_RECYCLING	0.000245835	0.00221251	0.498493	-0.744547	-2.14284	20	Atp6v0d2 Tcirg1 Trf Atp6v1a Atp6v1c1 Atp6v0a1 Atp6v1b2 Atp6v1f Atp6v0b Atp6v1e1 Atp6v0e Atp6v1g1 Atp6v1h Mcoln1
REACTOME_TRANSCRIPTIONAL_REGULATION_BY_RUNX1	0.000250691	0.00221983	0.498493	0.389083	1.76051	111	Actl6a Ccnd2 Psme1 Psmb7 Prmt1 Psmc2 Tal1 Psmb8 Sin3a Psma3 Psma4 Auts2 Psmd7 Psmb10 Setd1a Psmc4 Lmo2 Pml Psmd11 Psme3 Arid1b Psmb2 Ccnd3 Yaf2 Psma5 Psmb5 Pcgf5 Psma6 Ubb Ash2l Ptpn11 Psmc6 Psmb3 Psma7 Kmt2d Csnk2b Zfpm1 Psma1 Elf1
REACTOME_AURKA_ACTIVATION_BY_TPX2	0.000268468	0.0023395	0.498493	0.464507	1.91556	64	Tubb4b Plk1 Aurka Cdk1 Hmmr Tpx2 Ckap5 Hsp90aa1 Cep192 Haus1 Nde1 Cep57 Tubb5 Nek2 Ninl Ccp110 Prkar2b Cep135 Haus2 Cep152 Plk4 Tuba4a Csnk1e Ssna1 Cep290 Haus3 Cetn2 Alms1
REACTOME_ANCHORING_OF_THE_BASAL_BODY_TO_THE_PLASMA_MEMBRANE	0.000274528	0.00235494	0.498493	0.433336	1.86485	77	Tubb4b Plk1 Cdk1 Cep83 Ckap5 Hsp90aa1 Cep192 Haus1 B9d2 Nde1 Cep57 Tubb5 Nek2 Ninl Ahi1 Ccp110 Prkar2b Sclt1 Cep135 Haus2 Cep89 Cep152 Plk4 Tuba4a Rab8a Csnk1e Ssna1 Cep290 Haus3 Cetn2 Alms1 Cdk5rap2 Kif24
REACTOME_TRANS_GOLGI_NETWORK_VESICLE_BUDDING	0.00028236	0.00238486	0.498493	-0.54933	-1.98121	59	Fth1 App Gns Cpd Ap3s1 Tpd52 Picalm Ap1s2 Dtnbp1 Necap1 Ctsz Snx5 Pik3c2a Cltc Snap23 Bloc1s1 Ocrl M6pr Ap3b1 Vamp8 Sort1 Clta Gak Chmp2a Arf1 Rab5c Vamp2 Bloc1s6 Ap4s1 Ap1g1 Acbd3 Stx4a
REACTOME_MITOTIC_PROPHASE	0.000292813	0.00243567	0.498493	0.456769	1.87913	63	Plk1 Cdk1 Vrk1 Prkcb Smc4 Ccnb1 Smc2 Nup88 Emd Seh1l Nup133 Nup107 Pom121 Nup37 Set Nup62 Banf1 Nup153 Nup205 Ncapd3 Ncapg2 Ccnb2 Nup54
REACTOME_POSTMITOTIC_NUCLEAR_PORE_COMPLEX_NPC_REFORMATION	0.000329275	0.00269809	0.498493	0.651585	2.07324	22	Ran Sumo1 Rcc1 Rangap1 Seh1l Nup133 Nup107 Pom121 Nup37 Ahctf1 Nup205
REACTOME_DEGRADATION_OF_THE_EXTRACELLULAR_MATRIX	0.000363833	0.00293742	0.498493	-0.73587	-2.11787	20	Ctsl Ctss Timp2 Ctsd Ctsb Cd44 Spp1 Adam10 Furin Capns1 Adam15
REACTOME_MEMBRANE_TRAFFICKING	0.000390026	0.00310325	0.498493	-0.336985	-1.53967	399	Rab7b Fth1 Reps2 App Gns Cbl Sh3kbp1 Gabarap Klc4 Trf Trappc2l Rab31 Cpd Ap3s1 Tpd52 Picalm Vps4b Tubb2a Actg1 Ap1s2 Rin2 Dtnbp1 Ubc Tbc1d20 Map1lc3b Nsf Copb1 Copz2 Necap2 Golga4 Capza2 Necap1 Tmed3 Ctsz Snap29 Trappc6b Snx5 Actb Dync1i2 Hip1 Kif1b Trappc6a Grb2 Arpc5 Arfgap3 Chmp3 Stx5a Pik3c2a Rab8b Sbf2 Cltc Rab1b Snap23 Rab32 Trappc3 Tor1a Bloc1s1 Hbegf Ctsc Ppp6c Ston2 Ap2s1 Ocrl Rab7 Kif13…
REACTOME_EPIGENETIC_REGULATION_OF_GENE_EXPRESSION	0.000415502	0.00325872	0.498493	0.433884	1.84379	73	Taf1d Sgf29 Men1 Tbp Kat2a Psip1 Tasp1 Polr2k Polr1c Setd1a Rbbp7 Zzz3 Polr2h Dnmt3b Ezh2 Mbip Mybbp1a Hcfc1 Polr2f Rbbp4 Ash2l Ddx21 Tdg Smarca5 Mcrs1 Dnmt1 Kmt2d
REACTOME_DEVELOPMENTAL_BIOLOGY	0.000427272	0.00330383	0.498493	-0.406768	-1.731	173	Tyrobp Rasa1 Trem2 Pkp4 Sh3kbp1 Sdcbp Ptprc Rhoc Pik3cb Tubb2a Plxnc1 Actg1 Tln1 Cebpa Ubc Vav2 Sema5a Arhgef11 Dpysl2 Evl Ptpra Myo9b Sema4d Actb Pik3cd Grb2 Arpc5 Mef2c Gab1 Ctnnb1 Cdc42 Aph1a Foxo3 Lyn Cltc Fes Pkp2 Plxna2 Gsk3b Ap2s1 Rac1 St8sia4 Itgav Csnk2a2 Pak1 Tuba1a Dok1 Abl2 Ap2a2 Mef2a Arpc1b Clta Mapk3 Pip5k1c Pak2 Akt1 Ncor2 Creb1 Itgb1 Msn Arpc2 Usp33 Arpc3 Kras Irs2 Mapk14 Mef2d A…
REACTOME_SIGNALING_BY_GPCR	0.000442489	0.00337397	0.498493	-0.418568	-1.77326	159	Anxa1 Rgs1 C3ar1 Psap App Cx3cr1 Abhd12 Gnaq Ptafr Ccr5 Rhoc Fgd4 Abr Ccrl2 P2ry12 Btk Vav2 Gna12 Adcy9 Arhgef11 Gnal Prex1 Adgre5 Adgre1 Dgkz Ccl9 Abhd6 Hebp1 Grb2 Gngt2 Gng12 Calm3 Vav1 Cdc42 Plekhg5 Gng2 Gng5 Hbegf Gna13 Grk6 Daglb Pde7b Gnai2 Pak1 Arhgef10l Gnas Nln Rps6ka3 Cxcl2 Mapk3 Calm1 Akt1 Akap13 Cysltr1 Gpr183 Ramp1 Rgs18 Fgd2 Creb1 Ccr1 Itgb1 S1pr1 Adcy7
REACTOME_MITOCHONDRIAL_TRANSLATION	0.000464716	0.00349492	0.498493	0.402184	1.7607	87	Mrpl35 Mrps7 Mrps18b Mrpl22 Dap3 Mrpl21 Mrps35 Mrpl38 Mrpl12 Mrps30 Mrpl55 Mrps27 Mrps34 Mrps15 Mrpl15 Mrpl2 Mrpl18 Mrps5 Mrpl20 Mrpl30 Mrps24 Mrps10 Mrpl36 Gadd45gip1 Mrps22 Mrpl50 Mrps31 Mrpl3 Mrpl17 Mrpl37 Mrpl46 Mrpl32 Oxa1l Mrpl42 Mrpl47 Mrps17 Mrpl48 Mrps23 Mrpl23 Mrrf Mrps25 Mrpl51 Chchd1 Mrps9 Mrpl41 Mrpl19 Mrps16 Mrps26 Mrpl43 Mrpl34 Gfm2 Mrpl4 Mrps14
REACTOME_NUCLEAR_ENVELOPE_BREAKDOWN	0.000493246	0.00365935	0.477271	0.505348	1.92909	44	Plk1 Cdk1 Vrk1 Prkcb Ccnb1 Nup88 Emd Seh1l Nup133 Nup107 Pom121 Nup37 Nup62 Banf1 Nup153 Nup205 Ccnb2 Nup54
REACTOME_UBIQUITIN_MEDIATED_DEGRADATION_OF_PHOSPHORYLATED_CDC25A	0.000515262	0.00377172	0.477271	0.48762	1.91602	49	Psme1 Psmb7 Psmc2 Psmb8 Psma3 Psma4 Psmd7 Psmb10 Psmc4 Psmd11 Psme3 Psmb2 Psma5 Psmb5 Psma6 Ubb Chek1 Psmc6 Psmb3 Psma7 Psma1 Psmd4 Psmd3 Cdc25a Psmc1 Psmb4 Psmb1 Gm11808 Psmd10 Psmd6 Psma2 Psmc5
REACTOME_TOLL_LIKE_RECEPTOR_CASCADES	0.000583302	0.00421359	0.477271	-0.44525	-1.79346	109	Ctsl Cd36 Fos Ctss App Tifa S100a1 Ctsb Unc93b1 Lgmn Dusp3 Tbk1 Ubc Cd14 Tlr4 Tlr7 Alpk1 Map2k6 Cd180 Ripk2 Mapk9 Rbsn Vrk3 Irak2 Map2k7 Lrrc14 Rps6ka3 Fbxw11 Ikbkg Tlr1 Mapk3 Irak1 Creb1 Tank Plcg2 Tirap Hsp90b1 Ly96 Tab2 Mapk14 Fadd Ppp2cb Casp8
REACTOME_ANTIVIRAL_MECHANISM_BY_IFN_STIMULATED_GENES	0.000715664	0.00502085	0.477271	0.433366	1.8061	66	Oasl1 Usp18 Tubb4b Cdk1 Isg15 Npm1 Adar Eif4e Fancc Trp53 Fanca Abce1 Eif2ak2 Faap24 Fancl Nedd4 Tuba4a Eif4a1 Ilf2 Ilf3 Ube2n Tuba1b Ube2e1 Rnasel
REACTOME_G1_S_DNA_DAMAGE_CHECKPOINTS	0.000723327	0.00502085	0.477271	0.440233	1.78956	61	Psme1 Psmb7 Psmc2 Ccna2 Psmb8 Psma3 Psma4 Trp53 Psmd7 Psmb10 Psmc4 Psmd11 Psme3 Psmb2 Psma5 Psmb5 Atm Psma6 Ubb Chek1 Psmc6 Psmb3 Psma7 Psma1 Psmd4 Psmd3 Cdc25a Psmc1 Ccne1 Psmb4 Psmb1 Gm11808 Psmd10 Psmd6 Psma2 Psmc5 Cdk2
REACTOME_GLYCOSPHINGOLIPID_CATABOLISM	0.000731636	0.00502085	0.477271	-0.756954	-2.06268	17	Hexb Psap Arsb Hexa Asah1 Ctsa Gla Galc Glb1 Neu1 M6pr Gm2a
REACTOME_SUMOYLATION_OF_SUMOYLATION_PROTEINS	0.000712012	0.00502085	0.477271	0.562967	1.98345	32	Sumo2 Topors Sumo1 Nup88 Seh1l Nup133 Nup107 Pom121 Nup37 Nup62 Nup153 Nup205 Nup54
REACTOME_CDK_MEDIATED_PHOSPHORYLATION_AND_REMOVAL_OF_CDC6	0.000767165	0.00519967	0.477271	0.427376	1.79155	69	Ube2s Ube2c Psme1 Psmb7 Psmc2 Ccna2 Psmb8 Psma3 Psma4 Psmd7 Psmb10 Psmc4 Psmd11 Psme3 Psmb2 Cdc26 Psma5 Psmb5 Psma6 Ubb Anapc7 Psmc6 Cdc27 Psmb3 Psma7 Psma1 Psmd4 Psmd3 Psmc1 Ube2e1 Cdc16 Ube2d1 Ccne1 Psmb4 Psmb1 Gm11808 Psmd10 Fzr1 Psmd6 Psma2 Psmc5 Cdk2
REACTOME_CYCLIN_A_CDK2_ASSOCIATED_EVENTS_AT_S_PHASE_ENTRY	0.000795924	0.00532881	0.477271	0.431656	1.79898	66	Psme1 Psmb7 Psmc2 Ccna2 Psmb8 Psma3 Psma4 Cdk4 Psmd7 Psmb10 Psmc4 Psmd11 Psme3 Psmb2 Psma5 Psmb5 Psma6 Ubb Psmc6 Skp2 Psmb3 Psma7 Psma1 Psmd4 Psmd3 Cdc25a Psmc1 Cks1b Ccne1 Psmb4 Psmb1 Gm11808 Psmd10 Fzr1 Psmd6 Psma2 Psmc5 Cdk2
REACTOME_EXTRACELLULAR_MATRIX_ORGANIZATION	0.000840773	0.00556126	0.477271	-0.524339	-1.86764	57	Ctsl Ctss App Timp2 Itga6 Ctsd Ctsb Cd44 Emilin2 Spp1 Adam10 Ppib Efemp2 Furin Capns1 Crtap Adam15 Itgav P4hb Icam1
REACTOME_METABOLISM_OF_POLYAMINES	0.000854544	0.00558505	0.477271	0.475742	1.89622	51	Psme1 Psmb7 Psmc2 Srm Psmb8 Psma3 Psma4 Sms Psmd7 Psmb10 Psmc4 Psmd11 Psme3 Psmb2 Paox Amd1 Psma5 Psmb5 Oaz2 Psma6 Psmc6 Psmb3 Psma7 Psma1 Psmd4 Psmd3 Odc1 Psmc1
REACTOME_INSULIN_RECEPTOR_RECYCLING	0.000881853	0.00569573	0.477271	-0.7175	-2.065	20	Atp6v0d2 Tcirg1 Ctsd Atp6v1a Atp6v1c1 Atp6v0a1 Atp6v1b2 Atp6v1f Atp6v0b Atp6v1e1 Atp6v0e Atp6v1g1 Atp6v1h
REACTOME_NUCLEAR_PORE_COMPLEX_NPC_DISASSEMBLY	0.000901825	0.005757	0.477271	0.568058	1.94749	30	Cdk1 Ccnb1 Nup88 Seh1l Nup133 Nup107 Pom121 Nup37 Nup62 Nup153 Nup205 Ccnb2 Nup54
REACTOME_UB_SPECIFIC_PROCESSING_PROTEASES	0.000917759	0.00579137	0.477271	0.343725	1.63015	140	Usp18 Cdc20 Ifih1 Adrb2 Ruvbl1 Psme1 Psmb7 Kat2a Psmc2 Ccna2 Psmb8 Psma3 Psma4 Trp53 Psmd7 Psmb10 Psmc4 Usp22 Usp7 Usp37 Psmd11 Usp9x Psme3 Mat2b Psmb2 Smad2 Arrb2 Psma5 Psmb5 Smad3 Psma6 Ubb Ccp110 Ide Psmc6 Skp2 Psmb3 Psma7 Wdr48 Psma1 Tomm70a Usp16 Psmd4 Hgs Psmd3 Cdc25a Usp34 Adrm1 Psmc1 Usp12
REACTOME_REGULATION_OF_PLK1_ACTIVITY_AT_G2_M_TRANSITION	0.00102529	0.00639641	0.45506	0.40854	1.75814	77	Tubb4b Plk1 Aurka Cdk1 Ckap5 Ccnb1 Hsp90aa1 Cep192 Bora Haus1 Nde1 Cep57 Tubb5 Nek2 Ninl Ubb Ccp110 Prkar2b Cep135 Haus2 Cep152 Plk4 Ccnb2 Tuba4a Rab8a Csnk1e Ssna1 Cep290 Haus3 Cetn2 Alms1
REACTOME_ACTIVATION_OF_THE_MRNA_UPON_BINDING_OF_THE_CAP_BINDING_COMPLEX_AND_EIFS_AND_SUBSEQUENT_BINDING_TO_43S	0.00106392	0.00641861	0.45506	0.454911	1.85116	60	Eif4ebp1 Eif2s2 Eif4e Eif3j2 Eif3g Eif3i Rps27rt Eif3c Eif3l Eif3e Eif1ax Eif4a1 Rps8 Eif4h Eif3h Pabpc1 Rps4x Rps26 Rps5 Eif3a Eif3b Gm11808 Eif3m Rps20 Rps3 Rps2 Eif3j1 Rpsa Rps9 Eif3d Rps24 Rps6
REACTOME_CELL_CELL_COMMUNICATION	0.0010601	0.00641861	0.45506	-0.575107	-1.9779	44	Cadm1 Tyrobp Fyb Zeb2 Itga6 Sirpa Flna Actg1 Actb Grb2 Dst Actn1 Ctnnb1 Iqgap1 Parvb
REACTOME_CROSS_PRESENTATION_OF_SOLUBLE_EXOGENOUS_ANTIGENS_ENDOSOMES	0.00105693	0.00641861	0.45506	0.501125	1.88978	43	Psme1 Psmb7 Psmc2 Psmb8 Psma3 Psma4 Psmd7 Psmb10 Psmc4 Psmd11 Psme3 Psmb2 Psma5 Psmb5 Psma6 Mrc1 Psmc6 Psmb3 Psma7 Psma1 Psmd4 Psmd3 Psmc1
REACTOME_RESPONSE_TO_ELEVATED_PLATELET_CYTOSOLIC_CA2	0.00108461	0.00647229	0.45506	-0.496101	-1.84165	69	Igf1 Anxa5 Psap Cd63 Cd36 Aplp2 App Pdgfb Tmsb4x Trf Flna Ecm1 Cd9 Actg1 Phactr2 Tln1 Pros1 Calm3 Actn1 Fermt3 Wdr1 Lamp2
REACTOME_MUSCLE_CONTRACTION	0.0011033	0.006513	0.45506	-0.580524	-1.98842	42	Atp2b1 Camk2d Slc8a1 Asph Kcnk13 Tpm2 Myl6 Vim Aldh2 Tln1 Fkbp1b Calm3 Myl12b Ahcyl1 Pak1 Atp1b3 Calm1 Pak2 Tnni2
REACTOME_SIGNALING_BY_INSULIN_RECEPTOR	0.00116267	0.00679046	0.45506	-0.596843	-1.98697	38	Atp6v0d2 Tcirg1 Ctsd Pik3cb Atp6v1a Atp6v1c1 Atp6v0a1 Atp6v1b2 Atp6v1f Atp6v0b Grb2 Gab1 Atp6v1e1 Atp6v0e Atp6v1g1 Atp6v1h
REACTOME_PLASMA_LIPOPROTEIN_CLEARANCE	0.00125579	0.00725713	0.45506	-0.646567	-1.97646	26	Soat1 Nceh1 Npc2 Apoc1 Npc1 Ubc Lipa Apoe Cltc Ap2s1 Mylip Ap2a2 Clta
REACTOME_NERVOUS_SYSTEM_DEVELOPMENT	0.00138445	0.00783573	0.45506	-0.413163	-1.72048	142	Tyrobp Rasa1 Trem2 Sh3kbp1 Sdcbp Ptprc Rhoc Pik3cb Tubb2a Plxnc1 Actg1 Tln1 Ubc Vav2 Sema5a Arhgef11 Dpysl2 Evl Ptpra Myo9b Sema4d Actb Pik3cd Grb2 Arpc5 Gab1 Cdc42 Aph1a Lyn Cltc Fes Plxna2 Gsk3b Ap2s1 Rac1 St8sia4 Itgav Csnk2a2 Pak1 Tuba1a Dok1 Abl2 Ap2a2 Arpc1b Clta Mapk3 Pip5k1c Pak2 Creb1 Itgb1 Msn Arpc2 Usp33 Arpc3 Kras Irs2 Mapk14
REACTOME_RUNX1_REGULATES_TRANSCRIPTION_OF_GENES_INVOLVED_IN_DIFFERENTIATION_OF_HSCS	0.0013727	0.00783573	0.45506	0.444755	1.8023	58	Psme1 Psmb7 Psmc2 Tal1 Psmb8 Psma3 Psma4 Psmd7 Psmb10 Psmc4 Lmo2 Psmd11 Psme3 Psmb2 Psma5 Psmb5 Psma6 Ubb Psmc6 Psmb3 Psma7 Psma1 Psmd4 Psmd3 Psmc1 Itch Psmb4 Psmb1 Gm11808 Psmd10 Psmd6 Psma2 Psmc5
REACTOME_DNA_DOUBLE_STRAND_BREAK_REPAIR	0.00145138	0.0081307	0.45506	0.369072	1.65115	101	Sumo2 Rpa3 Ube2v2 Kpna2 Ccna2 Sumo1 Parp2 Fen1 Trp53 Rad51 Nbn Babam1 Rad50 Pole Ppp5c Rad51ap1 Tdp2 Spidr Exo1 Rfc5 Atm Ubb Chek1 Polk Brcc3 Mapk8 Trp53bp1 Polq Ube2n Tdp1 Rif1 Pold2 Rpa1 Mdc1 Rnf8 Rfc3 Rad17 Rad9a Kat5 Rmi2
REACTOME_FCGAMMA_RECEPTOR_FCGR_DEPENDENT_PHAGOCYTOSIS	0.00147695	0.00819038	0.45506	-0.50415	-1.8396	64	Syk Pld3 Myo5a Pik3cb Nckap1l Fcgr4 Actg1 Btk Vav2 Cyfip2 Brk1 Myo9b Fcgr3 Actb Grb2 Cyfip1 Arpc5 Wasf2 Vav1 Fcgr1 Cdc42 Lyn Rac1 Pak1 Arpc1b Mapk3 Elmo2 Plcg2 Arpc2 Hck Crk Arpc3 Pld4
REACTOME_PROCESSING_OF_DNA_DOUBLE_STRAND_BREAK_ENDS	0.00155207	0.00852088	0.45506	0.465329	1.82843	49	Sumo2 Rpa3 Ube2v2 Ccna2 Nbn Babam1 Rad50 Exo1 Rfc5 Atm Chek1 Brcc3 Trp53bp1 Ube2n Rpa1 Mdc1 Rnf8 Rfc3 Rad17 Rad9a Kat5 Rmi2
REACTOME_REGULATION_OF_RUNX2_EXPRESSION_AND_ACTIVITY	0.00157539	0.00856325	0.45506	0.474196	1.88326	50	Psme1 Psmb7 Psmc2 Psmb8 Psma3 Psma4 Psmd7 Psmb10 Psmc4 Psmd11 Psme3 Psmb2 Psma5 Psmb5 Psma6 Ubb Stub1 Psmc6 Skp2 Psmb3 Psma7 Psma1 Psmd4 Psmd3 Psmc1 Psmb4 Psmb1 Gm11808 Psmd10 Psmd6 Psma2 Psmc5
REACTOME_ESTROGEN_DEPENDENT_GENE_EXPRESSION	0.00165702	0.00891868	0.45506	0.496978	1.86882	40	Hsp90ab1 Hsp90aa1 Tbp Prmt1 Polr2k Ptges3 Polr2h Med1 Polr2f Polr2c Carm1 Polr2e Ccnt1 Fkbp4 Kat5 Sp1 Polr2l Gtf2a2 Polr2a Ncoa2 Ncoa1
REACTOME_AUF1_HNRNP_D0_BINDS_AND_DESTABILIZES_MRNA	0.00169384	0.00902832	0.45506	0.457264	1.82257	51	Psme1 Psmb7 Psmc2 Hnrnpd Psmb8 Psma3 Psma4 Psmd7 Psmb10 Psmc4 Psmd11 Psme3 Psmb2 Psma5 Psmb5 Psma6 Ubb Psmc6 Psmb3 Psma7 Psma1 Psmd4 Pabpc1 Psmd3 Psmc1
REACTOME_HEDGEHOG_ON_STATE	0.00182573	0.00954595	0.45506	0.420223	1.72878	63	Psme1 Psmb7 Psmc2 Psmb8 Psma3 Gas8 Psma4 Psmd7 Psmb10 Psmc4 Psmd11 Psme3 Psmb2 Arrb2 Psma5 Psmb5 Psma6 Ubb Psmc6 Psmb3 Psma7 Psma1 Psmd4 Psmd3 Psmc1 Spop Itch Psmb4 Sufu Psmb1 Gm11808 Psmd10 Psmd6 Psma2 Psmc5
REACTOME_TP53_REGULATES_TRANSCRIPTION_OF_CELL_CYCLE_GENES	0.00182229	0.00954595	0.45506	0.548859	1.8358	27	Aurka Cdk1 Ccnb1 Npm1 Ccna2 Cnot3 Cnot2 Bax Cnot6 Cnot7 Plk2 Cnot1
REACTOME_FCERI_MEDIATED_MAPK_ACTIVATION	0.00184577	0.0095597	0.45506	-0.623164	-1.894	25	Fos Syk Vav2 Fcer1g Grb2 Vav1 Lyn Rac1 Mapk9 Pak1 Map2k7 Mapk3 Pak2 Plcg2 Kras
REACTOME_REGULATION_OF_TP53_ACTIVITY_THROUGH_PHOSPHORYLATION	0.00187528	0.00962178	0.45506	0.396972	1.69869	76	Aurka Tpx2 Rpa3 Tbp Aurkb Ssrp1 Ccna2 Ak6 Taf3 Trp53 Taf4b Nbn Rad50 Exo1 Rfc5 Taf5 Pin1 Atm Ubb Supt16 Chek1 Prkab1 Taf11 Csnk2b Stk11 Rpa1 Rfc3 Taf10 Rad17 Taf6 Rad9a Kat5 Rmi2 Prkag2 Taf12 Gm11808
REACTOME_KERATAN_SULFATE_KERATIN_METABOLISM	0.00191808	0.00975025	0.45506	-0.718542	-1.90158	15	Hexb Hexa Gns Galns B4galt1 Glb1
REACTOME_STABILIZATION_OF_P53	0.0019629	0.00988652	0.431708	0.454658	1.81875	52	Psme1 Psmb7 Psmc2 Psmb8 Psma3 Psma4 Trp53 Psmd7 Psmb10 Psmc4 Psmd11 Psme3 Psmb2 Psma5 Psmb5 Atm Psma6 Ubb Psmc6 Psmb3 Psma7
REACTOME_NONSENSE_MEDIATED_DECAY_NMD	0.00232648	0.0116112	0.431708	0.34999	1.58437	110	Rnps1 Rbm8a Gspt1 Rplp0 Pnrc2 Rps27rt Smg6 Ubb Rpl27 Rpl22 Smg5 Rpl36a Casc3 Rpl18 Rps8 Smg8 Rpl30 Upf1 Pabpc1 Rps4x Rpl14 Rps26 Magoh Smg7 Rps5 Rpl32 Rpl8 Ncbp2 Rpl4 Rpl5 Rpl37 Ncbp1 Upf2 Rpl36 Upf3b Gm11808 Rpl28 Magohb Rps20 Rps3 Eif4a3 Gm2000 Ppp2r2a Rps2 Rpl15 Rpl6 Rpsa Rpl13 Rps9 Rps24 Rps6
REACTOME_DEGRADATION_OF_BETA_CATENIN_BY_THE_DESTRUCTION_COMPLEX	0.00243091	0.0119158	0.431708	0.402004	1.68519	69	Psme1 Psmb7 Psmc2 Psmb8 Psma3 Psma4 Psmd7 Psmb10 Psmc4 Psmd11 Psme3 Psmb2 Ppp2r5d Psma5 Psmb5 Psma6 Ubb Ctbp1 Psmc6 Psmb3 Psma7 Psma1 Ppp2r5e Psmd4 Psmd3 Apc Psmc1 Tle4 Zranb1 Psmb4 Psmb1 Gm11808 Psmd10 Psmd6 Psma2 Psmc5
REACTOME_LYSOSOME_VESICLE_BIOGENESIS	0.00242293	0.0119158	0.431708	-0.600488	-1.85061	27	App Gns Ap1s2 Ctsz Cltc Bloc1s1 M6pr Vamp8 Clta Chmp2a Arf1 Vamp2 Ap4s1 Ap1g1
REACTOME_NUCLEOTIDE_EXCISION_REPAIR	0.0025111	0.0121142	0.431708	0.360368	1.62616	105	Actl6a Sumo2 Ruvbl1 Rpa3 Ube2v2 Ino80d Sumo1 Polr2k Cops7a Parp2 Rad23b Usp7 Pole Prpf19 Hmgn1 Polr2h Rfc5 Lig1 Cops5 Ubb Polr2f Polk Polr2c Gtf2h4 Mcrs1 Gtf2h1 Cops3 Ube2n Gps1 Polr2e Zfp830 Pold2 Cetn2 Rpa1 Cops6 Ino80b Rfc3 Sumo3
REACTOME_RND3_GTPASE_CYCLE	0.00251552	0.0121142	0.431708	-0.598781	-1.84535	27	Pkp4 Cpd Picalm Ckb Dst Plekhg5 Scrib Ckap4 Ccdc88a
REACTOME_SUMOYLATION_OF_DNA_DAMAGE_RESPONSE_AND_REPAIR_PROTEINS	0.00254069	0.0121291	0.431708	0.40543	1.68968	66	Sp100 Sumo2 Sumo1 Nup88 Seh1l Rad21 Nup133 Nup107 Pml Pom121 Nup37 Smc3 Nup62 Nup153 Tdg Nup205 Nup54 Ndc1 Cetn2 Rpa1 Mdc1 Phc3 Sumo3 Hdac7 Aaas
REACTOME_G_ALPHA_I_SIGNALLING_EVENTS	0.00260648	0.0123358	0.431708	-0.505141	-1.85159	66	Anxa1 Rgs1 C3ar1 Psap App Cx3cr1 Gnaq Ccr5 P2ry12 Adcy9 Gnal Ccl9 Hebp1 Gngt2 Gng12 Calm3 Gng2 Gng5
REACTOME_ACTIVATION_OF_ATR_IN_RESPONSE_TO_REPLICATION_STRESS	0.00282574	0.0132329	0.431708	0.522878	1.85582	33	Rpa3 Mcm4 Dbf4 Rfc5 Orc1 Cdc45 Chek1 Mcm7 Orc6 Mcm5 Cdc25a Rpa1 Rfc3 Rad17 Rad9a Mcm6 Orc2 Mcm8 Cdc7 Cdk2 Mcm10 Rfc4 Cdc6 Rfc2 Orc3
REACTOME_TRANSPORT_OF_MATURE_MRNAS_DERIVED_FROM_INTRONLESS_TRANSCRIPTS	0.00284423	0.0132329	0.431708	0.481819	1.81182	40	Eif4e Alyref Nup88 Seh1l Nup133 Nup107 Pom121 Nup37 Nup62 Nup153 Nup205 Nup54 Cpsf3 Ndc1 Slbp Cpsf2 Aaas Ncbp2 Ncbp1 Wdr33 Nup160 Nup155
REACTOME_FORMATION_OF_WDR5_CONTAINING_HISTONE_MODIFYING_COMPLEXES	0.00295115	0.013615	0.431708	0.488471	1.78252	36	Sgf29 Men1 Kat2a Psip1 Tasp1 Setd1a Zzz3 Mbip Hcfc1 Ash2l Mcrs1 Kmt2d
REACTOME_GLI3_IS_PROCESSED_TO_GLI3R_BY_THE_PROTEASOME	0.0030307	0.0138655	0.431708	0.443726	1.76706	53	Psme1 Psmb7 Psmc2 Psmb8 Psma3 Psma4 Psmd7 Psmb10 Psmc4 Psmd11 Psme3 Psmb2 Psma5 Psmb5 Psma6 Ubb Psmc6 Psmb3 Psma7 Psma1 Psmd4 Psmd3 Psmc1 Psmb4 Sufu Psmb1 Gm11808 Psmd10 Prkaca Psmd6 Psma2 Psmc5
REACTOME_NUCLEAR_ENVELOPE_NE_REASSEMBLY	0.00312025	0.0141572	0.431708	0.434208	1.76109	57	Tubb4b Cdk1 Vrk1 Ran Ccnb1 Sumo1 Rcc1 Emd Lbr Rangap1 Seh1l Nup133 Nup107 Pom121 Nup37 Banf1 Ahctf1 Nup205 Chmp4b Ccnb2 Tuba4a Chmp7 Lmnb1 Ndc1 Chmp2b Tuba1b
REACTOME_DEADENYLATION_DEPENDENT_MRNA_DECAY	0.00318455	0.0143305	0.431708	0.467186	1.80315	45	Eif4e Lsm5 Cnot3 Lsm2 Lsm3 Exosc5 Cnot2 Lsm6 Cnot6 Exosc8 Cnot7 Exosc7 Lsm1 Eif4a1 Exosc1 Dcp2 Cnot1 Nt5c3b Lsm4 Pabpc1 Paip1
REACTOME_ASYMMETRIC_LOCALIZATION_OF_PCP_PROTEINS	0.00330918	0.0147702	0.431708	0.443319	1.76698	51	Psme1 Psmb7 Psmc2 Psmb8 Psma3 Psma4 Psmd7 Psmb10 Psmc4 Psmd11 Psme3 Psmb2 Psma5 Psmb5 Psma6 Ubb Psmc6 Psmb3 Psma7 Psma1 Psmd4 Psmd3 Psmc1 Psmb4 Psmb1 Gm11808 Psmd10 Psmd6 Psma2 Psmc5
REACTOME_RHO_GTPASES_ACTIVATE_WASPS_AND_WAVES	0.00340798	0.0150886	0.431708	-0.624071	-1.97375	29	Nckap1l Actg1 Btk Cyfip2 Brk1 Actb Grb2 Cyfip1 Arpc5 Wasf2 Cdc42 Rac1 Arpc1b Mapk3 Arpc2 Arpc3 Wipf1 Abi1 Abl1 Actr3
REACTOME_METABOLISM_OF_STEROIDS	0.00346712	0.0152276	0.431708	0.438634	1.74679	53	Sumo2 Fdps Mvd Ran Cyp51 Dhcr7 Sqle Acat2 Lbr Msmo1 Idi1 Fdft1 Tm7sf2 Srebf1 Hmgcr Mvk Osbpl9 Fdxr Stard4 Hsd17b12 Hmgcs1 Nsdhl Osbp Srd5a3 Stard3
REACTOME_DEGRADATION_OF_AXIN	0.00354724	0.0154138	0.431708	0.441251	1.75874	51	Psme1 Psmb7 Psmc2 Psmb8 Psma3 Psma4 Psmd7 Psmb10 Psmc4 Psmd11 Psme3 Psmb2 Psma5 Psmb5 Psma6 Ubb Psmc6 Psmb3 Psma7 Psma1 Psmd4 Psmd3 Psmc1 Psmb4 Psmb1 Gm11808 Psmd10 Rnf146 Psmd6 Psma2 Psmc5
REACTOME_REGULATION_OF_APC_C_ACTIVATORS_BETWEEN_G1_S_AND_EARLY_ANAPHASE	0.00356567	0.0154138	0.431708	0.485487	1.73971	34	Cdc20 Ube2s Plk1 Ube2c Cdk1 Ccnb1 Ccna2 Bub3 Cdc26 Bub1b Ubb Anapc7 Cdc27
REACTOME_REGULATION_OF_INSULIN_LIKE_GROWTH_FACTOR_IGF_TRANSPORT_AND_UPTAKE_BY_INSULIN_LIKE_GROWTH_FACTOR_BINDING_PROTEINS_IGFBPS	0.00377487	0.0161906	0.431708	-0.552336	-1.85771	40	Igf1 Lgals1 Fam20c Aplp2 Cst3 App Trf Spp1 Csf1 Apoe Adam10 Ckap4 Pdia6 P4hb Fuca2 Mia3 Prkcsh Afp
REACTOME_RNA_POLYMERASE_III_TRANSCRIPTION_INITIATION_FROM_TYPE_3_PROMOTER	0.00391068	0.0166431	0.407018	0.566524	1.82073	23	Polr3e Tbp Polr2k Polr1c Polr3b Polr2h Polr2f Polr3d Polr3h Bdp1 Polr2e Crcp
REACTOME_SUMOYLATION_OF_RNA_BINDING_PROTEINS	0.00400017	0.016893	0.407018	0.474216	1.77955	41	Sumo2 Nop58 Sumo1 Nup88 Seh1l Nup133 Nup107 Pom121 Nup37 Nup62 Nup153 Nup205 Nup54 Ndc1 Phc3 Hnrnpc Aaas Bmi1 Nup160 Nup155
REACTOME_TRANSPORT_OF_THE_SLBP_DEPENDANT_MATURE_MRNA	0.00439293	0.0184101	0.407018	0.508047	1.80318	33	Eif4e Alyref Nup88 Seh1l Nup133 Nup107 Pom121 Nup37 Nup62 Nup153 Nup205 Nup54 Ndc1 Slbp Aaas Ncbp2 Ncbp1 Nup160 Nup155 Nup93
REACTOME_DECTIN_1_MEDIATED_NONCANONICAL_NF_KB_SIGNALING	0.00448541	0.0186552	0.407018	0.433453	1.72615	53	Psme1 Psmb7 Psmc2 Psmb8 Psma3 Psma4 Psmd7 Psmb10 Psmc4 Psmd11 Psme3 Psmb2 Psma5 Psmb5 Psma6 Ubb Psmc6 Psmb3 Psma7 Psma1 Psmd4 Psmd3 Psmc1 Uba3 Ube2m Relb Psmb4 Psmb1 Gm11808 Psmd10 Psmd6 Psma2 Psmc5
REACTOME_REGULATION_OF_RUNX3_EXPRESSION_AND_ACTIVITY	0.00464235	0.0191628	0.407018	0.436758	1.74083	51	Psme1 Psmb7 Psmc2 Psmb8 Psma3 Psma4 Psmd7 Psmb10 Psmc4 Psmd11 Psme3 Psmb2 Psma5 Psmb5 Psma6 Ubb Psmc6 Psmb3 Psma7 Psma1 Psmd4 Psmd3 Psmc1 Psmb4 Psmb1 Gm11808 Psmd10 Psmd6 Psma2 Psmc5
REACTOME_REGULATION_OF_PTEN_STABILITY_AND_ACTIVITY	0.00468607	0.0191989	0.407018	0.3973	1.62144	62	Psme1 Psmb7 Psmc2 Psmb8 Psma3 Psma4 Psmd7 Psmb10 Psmc4 Psmd11 Psme3 Psmb2 Psma5 Psmb5 Psma6 Ubb Nedd4 Stub1 Psmc6 Psmb3 Psma7 Csnk2b Psma1 Psmd4 Psmd3 Psmc1 Psmb4 Psmb1 Gm11808 Psmd10 Rnf146 Psmd6 Wwp2 Psma2 Psmc5
REACTOME_G_ALPHA_Q_SIGNALLING_EVENTS	0.00481398	0.0195769	0.407018	-0.500511	-1.7807	56	Anxa1 Rgs1 App Abhd12 Gnaq Ptafr Btk Dgkz Ccl9 Abhd6 Grb2 Gngt2 Gng12 Gng2 Gng5 Hbegf Daglb
REACTOME_METABOLISM_OF_AMINO_ACIDS_AND_DERIVATIVES	0.00494102	0.0199457	0.407018	0.316391	1.47759	129	Phgdh Mri1 Gls Psme1 Psph Psmb7 Psmc2 Pycr2 Srm Psmb8 Asns Shmt1 Psma3 Psma4 Ndufab1 Sms Psmd7 Psmb10 Psmc4 Sephs2 Ogdh Psmd11 Psme3 Psmb2 Paox Grhpr Amd1 Psma5 Psmb5 Oaz2 Pycrl Psma6 Psmc6 Slc7a5 Psmb3 Psma7 Gstz1 Mtr Psma1 Pdhx Lias Dbt Psmd4 Aldh7a1 Pdhb Dld Psmd3 Pdha1 Odc1 Psmc1
REACTOME_HEDGEHOG_LIGAND_BIOGENESIS	0.00498555	0.0199786	0.407018	0.433101	1.73252	52	Psme1 Psmb7 Psmc2 Psmb8 Psma3 Psma4 Psmd7 Psmb10 Psmc4 Psmd11 Psme3 Psmb2 Psma5 Psmb5 Psma6 Ubb Psmc6 Psmb3 Psma7 Psma1 Psmd4 Psmd3 Psmc1 Psmb4 Psmb1 Gm11808 Psmd10 Psmd6 Psma2 Psmc5
REACTOME_SEMAPHORIN_INTERACTIONS	0.00516414	0.0205443	0.407018	-0.584989	-1.8576	31	Tyrobp Trem2 Ptprc Rhoc Plxnc1 Tln1 Sema5a Arhgef11 Dpysl2 Sema4d Fes Plxna2 Gsk3b Rac1 Pak1 Pip5k1c Pak2
REACTOME_RHO_GTPASE_CYCLE	0.00551218	0.0217711	0.407018	-0.334316	-1.4957	295	Arhgap24 Dock10 Basp1 Pkp4 Arhgap10 Rhoc Gmip Cyba Efhd2 Taok3 Cpd Fgd4 Abr Picalm Vim Rhog Abcd3 Ckb Nckap1l Actg1 Lamtor1 Arhgap18 Vav2 Vapb Osbpl11 Arhgef11 Fmnl2 Arhgap25 Prex1 Cyfip2 Ncf4 Brk1 Myo9b Hint2 Actb Arhgdia Grb2 Dst Cyfip1 Ophn1 Arfgap3 Actn1 Wasf2 Vav1 Stx5a Spen Cdc42 Peak1 Iqgap1 Sh3rf1 Arap1 Plekhg5 Scrib Dock11 Rhod Ckap4 Cltc Snap23 Mospd2 Arhgap17 Ccdc88a Fam135a Ncf2 Cybb …
REACTOME_TRANSCRIPTIONAL_REGULATION_BY_SMALL_RNAS	0.00556466	0.0218214	0.407018	0.506074	1.76147	31	Ran Nup88 Seh1l Nup133 Ipo8 Nup107 Pom121 Nup37 Nup62 Nup153 Nup205 Nup54
REACTOME_HOMOLOGY_DIRECTED_REPAIR	0.00586299	0.0228283	0.407018	0.359864	1.55379	82	Sumo2 Rpa3 Ube2v2 Ccna2 Parp2 Fen1 Rad51 Nbn Babam1 Rad50 Pole Rad51ap1 Spidr Exo1 Rfc5 Atm Ubb Chek1 Polk Brcc3 Trp53bp1 Polq Ube2n Pold2 Rpa1 Mdc1 Rnf8 Rfc3 Rad17 Rad9a Kat5 Rmi2
REACTOME_CELL_JUNCTION_ORGANIZATION	0.0059413	0.0229291	0.407018	-0.554008	-1.78261	33	Cadm1 Zeb2 Itga6 Flna Actg1 Actb Dst Actn1 Ctnnb1 Parvb Ctnnd1 Rsu1 Itgb1 Plec Ilk
REACTOME_EPH_EPHRIN_SIGNALING	0.00597243	0.0229291	0.407018	-0.559279	-1.80911	34	Rasa1 Sdcbp Actg1 Vav2 Actb Arpc5 Cdc42 Aph1a Lyn Rac1 Pak1 Arpc1b Pak2 Arpc2 Arpc3
REACTOME_VISUAL_PHOTOTRANSDUCTION	0.00623582	0.0237741	0.407018	-0.617074	-1.83692	23	Lrp1 Lrp12 Lpl Dhrs3 Cyp4v3 Apoe Calm3 Rbp1 Calm1 Nmt1 Lrp10
REACTOME_DEGRADATION_OF_DVL	0.00655534	0.0248199	0.407018	0.440242	1.74841	50	Psme1 Psmb7 Psmc2 Psmb8 Psma3 Psma4 Psmd7 Psmb10 Psmc4 Psmd11 Psme3 Psmb2 Psma5 Psmb5 Psma6 Ubb Psmc6 Psmb3 Psma7 Psma1 Psmd4 Psmd3 Psmc1 Psmb4 Psmb1 Gm11808 Psmd10 Psmd6 Psma2 Psmc5
REACTOME_REGULATION_OF_TP53_ACTIVITY	0.00664991	0.0250055	0.407018	0.311379	1.45418	129	Aurka Cdk1 Tpx2 Rpa3 Tbp Aurkb Ssrp1 Ccna2 Ak6 Taf3 Trp53 Taf4b Rbbp7 Usp7 Pml Nbn Trp53bp2 Rad50 Exo1 Prr5 Rfc5 Taf5 Pin1 Atm Ubb Supt16 Rbbp4 Chek1 Rictor Prkab1 Taf11 Csnk2b Banp Stk11 Rpa1 Prmt5 Ing5 Mta2 Smyd2 Rfc3 Taf10 Rad17 Taf6 Rad9a Kat5 Rmi2 Brd7 Prkag2 Taf12 Gm11808 Mbd3
REACTOME_ACTIVATION_OF_THE_PRE_REPLICATIVE_COMPLEX	0.00678044	0.0253229	0.407018	0.499613	1.73898	31	Rpa3 Pole Prim1 Mcm4 Dbf4 Prim2 Orc1 Cdc45 Mcm7 Orc6 Mcm5 Rpa1 Mcm6 Orc2 Mcm8 Pola1 Cdc7 Cdk2 Mcm10 Pola2
REACTOME_RAC1_GTPASE_CYCLE	0.00683497	0.025354	0.407018	-0.400112	-1.63069	115	Arhgap24 Dock10 Arhgap10 Gmip Cyba Taok3 Abr Nckap1l Lamtor1 Vav2 Arhgef11 Arhgap25 Prex1 Cyfip2 Ncf4 Brk1 Myo9b Arhgdia Cyfip1 Ophn1 Wasf2 Vav1 Cdc42 Iqgap1 Arap1 Dock11 Snap23 Arhgap17 Ncf2 Cybb Gna13 Rac1 Arhgap30 Rab7 Pak1 Arhgap9
REACTOME_SUMOYLATION_OF_CHROMATIN_ORGANIZATION_PROTEINS	0.0072204	0.026604	0.407018	0.437872	1.69941	46	Sumo2 Sumo1 Nup88 Seh1l Nup133 Nup107 Pom121 Nup37 Nup62 Satb1 Nup153 Nup205 Nup54 Ndc1 Phc3 Sumo3 Aaas Bmi1 L3mbtl2 Nup160 Nup155
REACTOME_GOLGI_ASSOCIATED_VESICLE_BIOGENESIS	0.00734806	0.0268939	0.407018	-0.530483	-1.82384	45	Fth1 Cpd Ap3s1 Tpd52 Picalm Ap1s2 Dtnbp1 Necap1 Snx5 Pik3c2a Cltc Bloc1s1 Ocrl Ap3b1 Vamp8 Sort1 Clta Gak Arf1 Rab5c Vamp2 Bloc1s6 Ap1g1 Acbd3
REACTOME_SENSORY_PERCEPTION	0.00816522	0.0296868	0.38073	-0.628617	-1.89656	24	Lrp1 Lrp12 Lpl Dhrs3 Cyp4v3 Apoe Gnal Calm3 Rbp1 Calm1 Nmt1 Lrp10
REACTOME_FGFR2_ALTERNATIVE_SPLICING	0.00846636	0.0305791	0.38073	0.596999	1.77416	17	Hnrnpa1 Polr2k Ptbp1 Polr2h Polr2f Polr2c Polr2e Ncbp2 Ncbp1 Polr2l Polr2a
REACTOME_DAP12_SIGNALING	0.00870789	0.031246	0.38073	-0.650828	-1.87311	20	Tyrobp Syk Trem2 Pik3cb Btk Vav2 Grb2 Rac1
REACTOME_GENE_SILENCING_BY_RNA	0.0092346	0.0327084	0.38073	0.455167	1.67536	38	Ran Nup88 Seh1l Nup133 Ipo8 Nup107 Pom121 Nup37 Tsn Nup62 Nup153 Nup205 Nup54 Tsnax Ndc1
REACTOME_NONHOMOLOGOUS_END_JOINING_NHEJ	0.00919019	0.0327084	0.38073	0.501781	1.67834	27	Ube2v2 Nbn Babam1 Rad50 Tdp2 Atm Brcc3 Trp53bp1 Ube2n Tdp1 Rif1 Mdc1 Rnf8 Kat5
REACTOME_ANTIGEN_ACTIVATES_B_CELL_RECEPTOR_BCR_LEADING_TO_GENERATION_OF_SECOND_MESSENGERS	0.00937006	0.0329754	0.38073	-0.637113	-1.76762	18	Blnk Syk Sh3kbp1 Btk Pik3cd Grb2 Vav1 Pik3ap1
REACTOME_SMOOTH_MUSCLE_CONTRACTION	0.00950392	0.0332334	0.38073	-0.686041	-1.83203	16	Tpm2 Myl6 Aldh2 Tln1 Calm3 Myl12b Pak1 Calm1 Pak2
REACTOME_REGULATION_OF_SIGNALING_BY_CBL	0.00973992	0.0338431	0.38073	-0.64626	-1.85997	20	Syk Cbl Pik3cb Ubc Pik3cd Grb2 Vav1 Lyn
REACTOME_EPHB_MEDIATED_FORWARD_SIGNALING	0.0103702	0.0358064	0.38073	-0.593668	-1.76725	23	Rasa1 Actg1 Actb Arpc5 Cdc42 Lyn Rac1 Pak1 Arpc1b Arpc2 Arpc3
REACTOME_CELLULAR_RESPONSE_TO_HYPOXIA	0.010916	0.0374556	0.38073	0.399566	1.62594	60	Psme1 Psmb7 Psmc2 Psmb8 Psma3 Psma4 Psmd7 Psmb10 Psmc4 Psmd11 Psme3 Psmb2 Psma5 Psmb5 Psma6 Ubb Psmc6 Psmb3 Psma7 Psma1 Psmd4 Psmd3 Psmc1 Ube2d1 Psmb4 Psmb1 Gm11808 Psmd10 Psmd6 Psma2 Psmc5
REACTOME_METABOLISM_OF_LIPIDS	0.011609	0.0395771	0.38073	-0.312741	-1.40514	307	Osbpl8 Hexb Psap Arsb Fabp5 Hexa Asah1 Ctsa Pik3cb Gla Fabp3 Tbxas1 Chd9 Sgms1 Galc Cerk Gltp Elovl5 Hadha Sacm1l Ddhd2 Acot13 Hacd4 Ddhd1 Tspo Cers6 Cpt1a Pikfyve Sgpl1 Tnfaip8l2 Pik3cd Plpp1 Mtm1 B4galnt1 Agmo Acadl Hmgcl Glb1 Sphk2 Hsd17b4 Pik3c2a Hilpda Agpat5 Pi4ka Cept1 Hpgd Fdx1 Stard3nl Fig4 Acox1 Oxct1 Decr2 Gde1 Neu1 Cbr4 Inpp4b Ocrl Inpp4a Acadm Lpin2 Decr1 Hpgds Csnk2a2 Gpx1 M6pr Pi4k…
REACTOME_PCP_CE_PATHWAY	0.0116785	0.0395771	0.38073	0.370156	1.54267	66	Psme1 Prkcb Psmb7 Psmc2 Psmb8 Psma3 Psma4 Psmd7 Psmb10 Psmc4 Psmd11 Psme3 Psmb2 Arrb2 Psma5 Psmb5 Psma6 Ubb Psmc6 Psmb3 Psma7 Psma1 Psmd4 Ap2b1 Psmd3 Psmc1
REACTOME_TELOMERE_MAINTENANCE	0.0120091	0.0404478	0.38073	0.411873	1.57226	44	Rpa3 Ccna2 Fen1 Ctc1 Ppp6r3 Terf1 Nop10 Wrap53 Prim1 Rfc5 Prim2 Lig1 Gar1 Nhp2 Pold2 Dscc1 Rpa1 Rfc3 Pola1 Blm Cdk2 Terf2 Pola2 Atrx Rfc4 Daxx Pold3 Chtf8 Terf2ip Rfc2
REACTOME_ACTIVATION_OF_NF_KAPPAB_IN_B_CELLS	0.012201	0.0408437	0.38073	0.388491	1.58155	59	Psme1 Prkcb Psmb7 Psmc2 Psmb8 Psma3 Psma4 Psmd7 Psmb10 Psmc4 Psmd11 Psme3 Psmb2 Psma5 Psmb5 Psma6 Ubb Psmc6 Psmb3 Psma7
REACTOME_SUMOYLATION_OF_UBIQUITINYLATION_PROTEINS	0.0123091	0.0409559	0.38073	0.443439	1.61819	36	Sumo1 Nup88 Seh1l Nup133 Nup107 Pml Pom121 Nup37 Nup62 Nup153 Nup205 Nup54
REACTOME_GLOBAL_GENOME_NUCLEOTIDE_EXCISION_REPAIR_GG_NER	0.0124839	0.0412871	0.38073	0.354	1.52236	79	Actl6a Sumo2 Ruvbl1 Rpa3 Ube2v2 Ino80d Sumo1 Cops7a Parp2 Rad23b Pole Rfc5 Cops5 Ubb Polk Gtf2h4 Mcrs1 Gtf2h1 Cops3 Ube2n Gps1 Pold2 Cetn2 Rpa1 Cops6 Ino80b Rfc3 Sumo3 Ddb2 Gtf2h3 Cul4b Ercc3 Gm11808
REACTOME_RAC2_GTPASE_CYCLE	0.012788	0.0420396	0.38073	-0.431637	-1.58828	67	Dock10 Cyba Taok3 Abr Nckap1l Lamtor1 Vav2 Vapb Prex1 Ncf4 Brk1 Arhgdia Cyfip1 Ophn1 Wasf2 Vav1 Cdc42 Iqgap1 Arhgap17 Ncf2 Cybb Rab7 Pak1
REACTOME_MAPK6_MAPK4_SIGNALING	0.0129037	0.0421258	0.38073	0.377271	1.55208	63	Cdk1 Psme1 Psmb7 Psmc2 Psmb8 Psma3 Psma4 Psmd7 Psmb10 Psmc4 Psmd11 Psme3 Psmb2 Ccnd3 Psma5 Psmb5 Psma6 Ubb Xpo1 Psmc6 Psmb3 Psma7
REACTOME_RHO_GTPASE_EFFECTORS	0.0130444	0.0421258	0.38073	0.272398	1.36134	196	Cenpf Tubb4b Cdc20 Plk1 Prc1 Men1 Ckap5 Rcc2 Prkcb Cenpe Myh10 Kif2a Nuf2 Incenp Kntc1 Aurkb Ncf1 Spc24 Cdca8 Spdl1 Ywhaz Rangap1 Seh1l B9d2 Bub1 Nup133 Nup107 Nde1 Ska2 Bub3 Fmnl1 Dsn1 Nup37 Rps27rt Kif18a Diaph3 Ppp2r5d Bub1b Ywhaq Cenpc1 Pin1 Nudc Xpo1 Ahctf1 Pkn2 Cenpl Spc25 Nckap1 Tuba4a Cenpi Mad2l1 Ppp2r5e Ktn1 Ndc80 Cenpk Mad1l1 Rtkn Iqgap3
REACTOME_RNA_POLYMERASE_II_PROMOTER_ESCAPE	0.0130316	0.0421258	0.38073	0.439205	1.64817	41	Tbp Ak6 Taf3 Polr2k Taf4b Polr2h Taf5 Polr2f Polr2c Gtf2h4 Gtf2h1 Taf11 Polr2e Taf10 Taf6 Gtf2h3 Ercc3 Taf12 Polr2l Gtf2a2 Gtf2e2 Polr2a
REACTOME_DAP12_INTERACTIONS	0.0136123	0.0436715	0.38073	-0.613384	-1.8506	24	Tyrobp Syk Trem2 Sirpa Pik3cb Btk Vav2 Cd300lb Grb2
REACTOME_GPVI_MEDIATED_ACTIVATION_CASCADE	0.0136822	0.0436715	0.38073	-0.575593	-1.71344	23	Syk Pik3cb Rhog Vav2 Fcer1g Vav1 Cdc42 Lyn Rac1
REACTOME_PEPTIDE_HORMONE_METABOLISM	0.0138719	0.0440211	0.38073	-0.624828	-1.79829	20	Igf1 Pla2g7 Ctsd Exoc3 Ctsz P4hb Spcs1 Exoc7 Spcs2 Sec11c Exoc1
REACTOME_RECRUITMENT_OF_NUMA_TO_MITOTIC_CENTROSOMES	0.0145886	0.0460296	0.38073	0.343591	1.46609	74	Tubb4b Plk1 Cdk1 Ckap5 Hsp90aa1 Cep192 Haus1 Nde1 Cep57 Tubb5 Nek2 Ninl Ccp110 Prkar2b Cep135 Haus2 Cep152 Plk4 Tuba4a Csnk1e Ssna1 Cep290 Haus3 Tuba1b Cetn2 Alms1 Cdk5rap2 Odf2 Tubb6 Akap9 Haus7 Prkaca Sfi1

## Sheet: sTable_5D_Atf3_Late_Mesoderm_HA
Supplementary Table_5D_Atf3_Late_Mesoderm_HALLMARK
pathway	pval	padj	log2err	ES	NES	size	leadingEdge
HALLMARK_INTERFERON_ALPHA_RESPONSE	3.0292e-30	1.5146e-28	1.43181	0.832435	3.34055	81	Rsad2 Usp18 Isg15 Ifitm3 Ifit3 Rtp4 Gbp3 Lgals3bp Irf9 Ddx60 Ifi44 Eif2ak2 Trim25 Bst2 Ifi27 Parp14 Ifih1 Ube2l6 Samd9l Oas1a Ifi35 Parp12 Stat2 Irf7 Psme2 Parp9 B2m Ifitm1 Ifit2 Trim21 Trim12c Psmb8 Ly6e Psme1 Tdrd7 Cmpk2 Helz2 Ogfr Nmi Tap1 Pnpt1 Tmem140 Nub1
HALLMARK_INTERFERON_GAMMA_RESPONSE	1.50296e-29	3.7574e-28	1.40995	0.718325	3.18577	147	Rsad2 Usp18 Stat1 Isg15 Ifitm3 Ifit3 Rtp4 Gbp3 Lgals3bp Irf9 Ddx60 Ifi44 Eif2ak2 Xaf1 Trim25 Bst2 Ifi27 Parp14 Ifih1 Ube2l6 Samd9l Rnf213 Ifi35 Parp12 Stat2 Irf7 Psme2 B2m Tapbp Socs1 Ifit2 Trim21 Irf8 Vamp8 Psmb8 Ly6e Serping1 Psme1 Sod2 Tdrd7 Cmpk2 Helz2 Ogfr St3gal5 Nmi Pfkp Tap1 Pnpt1 Sri Samhd1 Myd88 Sspn Trim14
HALLMARK_TGF_BETA_SIGNALING	5.72869e-12	9.54782e-11	0.887075	-0.730076	-2.75377	52	Id1 Smad7 Pmepa1 Id3 Bmpr2 Id2 Smad6 Skil Eng Smad3 Wwtr1 Bmpr1a Smurf1 Tgfbr1 Tgif1 Smurf2 Slc20a1 Ppp1r15a Rab31 Ski Nog Smad1 Junb Serpine1 Acvr1 Arid4b Trim33 Klf10 Thbs1 Ncor2
HALLMARK_TNFA_SIGNALING_VIA_NFKB	1.01661e-11	1.27076e-10	0.875325	-0.518741	-2.36456	166	Atf3 Ier5 Pmepa1 Tnc Hbegf Btg2 Irs2 Id2 Plk2 Tnfaip2 Dusp4 F3 Rhob Cdkn1a Phlda1 Klf4 Socs3 Smad3 Nr4a3 Ier3 Dusp1 Myc Pde4b Edn1 Fos Nfil3 Hes1 Trib1 Fjx1 Btg1 Tgif1 Jag1 Pnrc1 Ppp1r15a Dennd5a Bcl3 Nfe2l2 Mcl1 Fosb Inhba Klf2 Vegfa Dusp5 Zc3h12a Junb Btg3 Egr2 Nfat5 Serpine1 Jun Rel Icam1 Zbtb10 Birc2 Ptgs2 Slc16a6 Tank Maff Per1 Klf10 Cxcl1 Ptpre Dnajb4 Ier2 Ccnl1 Nr4a1 B4galt5 Bhlhe40 Nfkb1 …
HALLMARK_OXIDATIVE_PHOSPHORYLATION	9.84824e-10	9.84824e-09	0.788187	0.481799	2.22423	193	Idh1 Atp1b1 Atp6v0b Atp6v1f Atp6ap1 Surf1 Htra2 Acaa1a Ndufa3 Ndufa5 Gpx4 Cox11 Mgst3 Mdh1 Ndufs7 Ndufs8 Atp5h Cpt1a Prdx3 Echs1 Sdhd Mfn2 Slc25a11 Polr2f Atp6v1c1 Ndufa8 Ndufb6 Rhot2 Acat1 Ndufv1 Atp5o Cox5b Uqcrb Acadvl Mrps15 Ndufs3 Pmpca Cyc1 Fxn Oat Ndufb2 Cox6b1 Uqcrc1 Atp5b Atp5g1 Timm13 Cyb5r3 Cyb5a Slc25a12 Bdh2 Vdac1 Atp5j2 Atp5d Uqcrq Ndufa1 Idh2 Pdp1 Ndufb3 Atp5k Atp6v1g1 Ndufc2 Sdha …
HALLMARK_GLYCOLYSIS	0.000112082	0.000861178	0.538434	0.394886	1.80036	176	Dcn P4ha2 Kdelr3 Ndufv3 Idh1 Dsc2 Tpst1 Gmppa Vldlr Aldh9a1 Fut8 Me1 Egfr B4galt7 P4ha1 Sdc2 Gale Pfkp Glce Hdlbp Galk1 Hspa5 Qsox1 Mdh1 Taldo1 Col5a1 Ext2 Gmppb Mpi Agrn Nsdhl Gnpda1 B4galt1 Stmn1 Plod1 Arpp19 Chpf2 Tpi1 Copb2 Ppia Glrx Akr1a1 Aldh7a1 Cln6 Chst12 Nol3 B3galt6 Aldoa Cacna1h Chst1 Gfpt1 Cyb5a Slc37a4
HALLMARK_P53_PATHWAY	0.000120565	0.000861178	0.538434	-0.368535	-1.69707	174	Atf3 Pvt1 Ier5 Hbegf Btg2 Plk2 Notch1 Cdkn1a Klf4 Slc19a2 Ier3 Pitpnc1 Fos Ak1 Zmat3 Cdkn2aip Cdk5r1 Rb1 Cdkn2b Btg1 Ppp1r15a Ldhb Traf4 F2r Mdm2 Nol8 Fbxw7 Baiap2 Foxo3 Zbtb16 Ralgds Ccp110 Jun Cdh13 Epha2 Ppm1d Slc35d1 Rap2b Plk3 Sdc1 Procr Pom121 Ptpre Ccng1 Tchh Retsat Ptpn14 Pidd1 Dcxr Ercc5 Slc7a11
HALLMARK_FATTY_ACID_METABOLISM	0.000205586	0.00114215	0.518848	0.413402	1.80113	132	Ube2l6 Idh1 Psme1 Aldh9a1 Me1 Hmgcl Acat2 Mgll Acaa1a Pcbd1 Mdh1 Cryz Fasn Cpt1a Grhpr Hmgcs1 Echs1 Hsd17b7 Nsdhl G0s2 Pts Ywhah Sdhd Bphl Rdh11 Erp29 Mlycd Blvra Lgals1 Vnn1 Acot8 Hsdl2 Ostc Acadvl Aldoa Ppara Acadl
HALLMARK_KRAS_SIGNALING_UP	0.000184384	0.00114215	0.518848	-0.386574	-1.74164	149	Prrx1 Etv1 Spry2 Sox9 Hbegf Id2 Dusp6 Eng Prkg2 Ephb2 Klf4 Adgra2 Mycn Reln Ptbp2 Mmd Trib1 Etv5 Ppp1r15a Pcsk1n Epb41l3 Plat Sparcl1 Inhba Ets1 Rabgap1l Fgf9 Tmem100 Etv4 Ptgs2 Trib2 Peg3 Aldh1a2 Map7 Dcbld2 Scn1b Lat2 Hdac9 Adgrl4 Ccser2 Mpzl2 Ank Gprc5b St6gal1
HALLMARK_ADIPOGENESIS	0.000273108	0.00136554	0.498493	0.367964	1.68517	181	Idh1 Fah Lpcat3 Angpt1 Ddt Dhcr7 Acly Me1 Dhrs7 Gpx3 Reep5 Ucp2 Mgll Ndufa5 Gpx4 Pemt Mgst3 Taldo1 Qdpr Slc25a1 Sspn Prdx3 Echs1 Nabp1 Scp2 Rab34 Hspb8 Stat5a Pex14 Vegfb Scarb1 Atp5o Cat Ndufs3 Cyc1 Uck1 Aldoa Acadl Dgat1 Uqcrc1 Chchd10 Abca1 Riok3 Stom Cd151 Cmpk1 Uqcrq Ptger3 Sowahc Elovl6 Cdkn2c Cd302 Nkiras1 Idh3g Ephx2 Mdh2 Aifm1 Mtch2 Jagn1 Enpp2 Etfb Ech1
HALLMARK_PROTEIN_SECRETION	0.000501505	0.00227957	0.477271	0.444609	1.82164	91	Cln5 Rab22a Lman1 Egfr Sec22b Gnas Ergic3 Ppt1 Ocrl Cope Rer1 Bet1 Cd63 Ap2s1 Arf1 Sspn Bnip3 Ap2m1 Scamp3 Copb2 Napa Lamp2 Golga4 Snx2 Arfgap3 Snap23 Tmx1 Clta Gosr2 Abca1 Gbf1 Dnm1l Stx16 Tmed10 Vps45 Napg Vps4b Yipf6 Krt18 Copb1 Zw10 Rab14 Ykt6 Arfip1 Adam10
HALLMARK_ANGIOGENESIS	0.000705522	0.00271355	0.477271	0.60731	1.91396	27	Lum Col5a2 Col3a1 Postn Lrpap1 Msx1 Nrp1 Timp1
HALLMARK_MITOTIC_SPINDLE	0.000683242	0.00271355	0.477271	-0.340993	-1.60529	196	Mid1 Bcl2l11 Bcar1 Myo1e Nck2 Nedd9 Rasal2 Clip1 Epb41 Farp1 Prex1 Dock4 Trio Stk38l Ranbp9 Arhgef7 Palld Arap3 Hdac6 Tiam1 Plekhg2 Myh10 Dst Alms1 Pcm1 Epb41l2 Rasa1 Pafah1b1 Vcl Sorbs2 Cdc42ep1 Nf1 Akap13 Bcr Cep131 Clip2
HALLMARK_WNT_BETA_CATENIN_SIGNALING	0.00277369	0.00990604	0.431708	-0.529553	-1.81359	36	Dkk1 Notch1 Lef1 Hey1 Myc Jag1 Gnai1 Ptch1 Notch4 Ncor2 Maml1 Axin1 Ppard Numb Kat2a
HALLMARK_EPITHELIAL_MESENCHYMAL_TRANSITION	0.00321869	0.010729	0.431708	0.338412	1.53047	170	Lum Col1a2 Dcn Col1a1 Col5a2 Col3a1 Serpinh1 Postn Sparc Col6a3 Fmod Snai2 Gpx7 Nid2 Tgfbr3 Col6a2 Pmp22 P3h1 Loxl1 Msx1 Lox Plod3 Efemp2 Timp1 Fn1 Fuca1 Col8a2 Qsox1 Col5a1 Mmp14 Calu Lama3 Fap Fas Vim Sgcb Plod1 Lgals1 Col11a1 Pvr
HALLMARK_MTORC1_SIGNALING	0.00401217	0.012538	0.407018	0.334017	1.53659	187	Serpinh1 Tm7sf2 Idh1 Vldlr Ebp Dhcr7 Hsp90b1 Acly Sord Dapp1 Me1 Fkbp2 P4ha1 Hmbs Sec11a Sc5d Serp1 Nupr1 Hspa5 Tfrc Calr Qdpr Psmc2 Lgmn Fads1 Edem1 Xbp1 Fads2 Hmgcs1 Arpc5l Rdh11 Sdf2l1 Rpn1 Acsl3 Sqle Tmem97 Tpi1 Ifi30 Psma4 Ppia Gga2 Glrx
HALLMARK_IL6_JAK_STAT3_SIGNALING	0.00472715	0.0139034	0.407018	0.458738	1.71127	58	Stat1 Irf9 Stat2 Socs1 Tnfrsf1a Tlr2 Myd88 Il3ra Crlf2 Ifnar1 Fas Itga4
HALLMARK_PEROXISOME	0.00501745	0.0139374	0.407018	0.40279	1.62889	87	Tspo Idh1 Sod2 Aldh9a1 Prdx5 Fdps Hmgcl Acaa1a Fis1 Abcb9 Fads1 Ywhah Scp2 Rdh11 Abcb4 Mlycd Pex14 Acot8 Cat Cacna1b Cln6 Abcc5 Ctbp1 Abcd1 Ercc1 Isoc1 Hras Dlg4 Pex5 Pex6 Idh2
HALLMARK_ESTROGEN_RESPONSE_EARLY	0.00793609	0.0208845	0.38073	-0.322997	-1.47091	157	Lrig1 Pdlim3 Dlc1 Foxc1 Gab2 Rps6ka2 Klf4 Slc19a2 Myc Ablim1 Nrip1 Fos Farp1 Greb1 Tmem164 Hes1 Kazn Gja1 Igf1r Rab31 Elovl2 Fkbp5 Bcl2 Tiam1 Aff1 Mreg Olfm1 Frk Siah2 Mybl1 Slc7a5 Jak2 Akap1 Snx24
HALLMARK_BILE_ACID_METABOLISM	0.0106439	0.0266099	0.38073	0.394139	1.58564	84	Idh1 Aldh9a1 Prdx5 Slc22a18 Hacl1 Fads1 Fads2 Scp2 Mlycd Abca2 Amacr Slc29a1 Bcar3 Cat Pxmp2 Abcd1 Crot Abca1 Isoc1 Pex16 Rxra Pex6 Idh2 Nedd4 Pex11g Ephx2 Pfkm Abca5 Abca3 Pex7 Slc35b2 Pex19 Abcd2
HALLMARK_MYOGENESIS	0.0117495	0.027975	0.38073	0.328755	1.4756	158	Col1a1 Col3a1 Sparc Actn2 Fst Col6a3 Reep1 Gsn Prnp Tnni1 Col6a2 Tpd52l1 Fdps Ppp1r3c Gpx3 Atp6ap1 Gaa Mras Tead4 Ctf1 Gnao1 Sspn Speg Agrn Fxyd1 Mylpf Syngr2 Hspb8 Vipr1 Flii Adcy9 Cryab Myl7 Ocel1 Fhl1 Mapre3 Itgb4 Ncam1 Plxnb2
HALLMARK_NOTCH_SIGNALING	0.0133307	0.030297	0.38073	-0.488607	-1.60347	28	Notch1 Notch3 Heyl Hes1 Maml2 Jag1 Fzd7 St3gal6 Fbxw11 Wnt5a Sap30 Ppard
HALLMARK_INFLAMMATORY_RESPONSE	0.0157129	0.0341585	0.352488	0.335121	1.44433	118	Rtp4 Eif2ak2 Bst2 Irf7 Tapbp Ifitm1 Ly6e Tlr3 Cd82 Nmi Tlr2 Timp1 P2rx4 Mmp14 Sri Ifnar1 Kcnj2
HALLMARK_UV_RESPONSE_DN	0.0168782	0.0351628	0.352488	0.32406	1.42524	138	Col1a2 Col1a1 Col5a2 Plpp3 Col3a1 Tgfbr2 Prkca Snai2 Atp2b4 Tgfbr3 Vldlr Cdon Anxa2 Pmp22 Nrp1 Anxa4 Sdc2 Nek7 Mgll Dbp Slc22a18 Efemp1 Sri
HALLMARK_HYPOXIA	0.0178028	0.0356055	0.352488	-0.303225	-1.39641	175	Atf3 Irs2 F3 Klf7 Cdkn1a Tktl1 Nedd4l Ier3 Dusp1 Mxi1 Fos Pim1 Gbe1 Nfil3 Hk2 Btg1 Stbd1 Pam Pnrc1 Ppp1r15a Noct Pkp1 Klhl24 Bcl2 Vegfa Ets1 Gcnt2 Foxo3 Siah2 Has1 Serpine1 Jun Pdgfb Bgn Errfi1 Tpd52 Maff Gpc4 Phkg1 Sap30 Hs3st1 Bhlhe40 Eno1b Ugp2 Klf6 Zfp36 Ldhc Gpc1 Mt1 Ext1 Zfp292 Gys1 Pgam2
HALLMARK_APOPTOSIS	0.0199143	0.0382967	0.352488	-0.311863	-1.39343	139	Atf3 Smad7 Tnfrsf12a Btg2 Bcl2l11 Rhob Cdkn1a Wee1 Lef1 Clu Ier3 Timp3 Nedd9 Mmp2 Hspb1 Slc20a1 Mcl1 Tgfb2 Plat F2r Btg3 Cth Jun Etf1 Cd38 Bgn

## Sheet: sTable_5E_Atf3_Late_Mesoderm_GO
Supplementary Table_5E_Atf3_Late_Mesoderm_GOBP
pathway	pval	padj	log2err	ES	NES	size	leadingEdge
GOBP_DEFENSE_RESPONSE_TO_SYMBIONT	6.2556e-26	2.32521e-22	1.31889	0.61393	2.87162	227	Ifit1 Rsad2 Stat1 Isg15 Ifitm3 Oasl2 Ifit3 Rtp4 Gbp3 Gbp7 Ddx60 Trim30a Eif2ak2 Ifit3b Trim25 Gbp2b Bst2 Ifih1 Irgm1 Oas1a Stat2 Irf7 Irgm2 Igtp Oas1c Dtx3l Parp9 Zc3hav1 Ifitm1 Ifit2 Trim21 Trim12c Trim34a Vamp8 Zdhhc12 Sertad3 Tlr3
GOBP_RESPONSE_TO_VIRUS	1.66714e-25	3.09839e-22	1.31101	0.588812	2.82691	267	Ifit1 Rsad2 Stat1 Isg15 Ifitm3 Oasl2 Ifit3 Rtp4 Gbp3 Gbp7 Ddx60 Trim30a Eif2ak2 Ifit3b Trim25 Gbp2b Bst2 Ifih1 Irgm1 Lgals9 Oas1a Stat2 Irf7 Ifi27l2a Irgm2 Igtp Oas1c Dtx3l Lgals8 Parp9 Zc3hav1 Ifitm1 Ifit2 Trim21 Trim12c Trim34a Vamp8 Zdhhc12 Batf3 Sertad3 Tlr3 Sec14l1 Nmi Aup1 Arf1 Creb3 Samhd1 Myd88 Irf3 Smpd1 Skp2 Ifnar1 Tspan6 Nlrx1 Slfn8 Slfn9 Mst1r Bnip3 H2-Q7 Rnf135
GOBP_RESPONSE_TO_INTERFERON_BETA	4.43094e-21	5.48993e-18	1.18665	0.893334	3.1074	40	Ifit1 Stat1 Ifitm3 Ifit3 Gbp3 Gbp7 Xaf1 Gbp2b Bst2 Iigp1 Irgm1 Oas1a Gm4951 Gbp2 Irgm2 Igtp Oas1c Ifitm1 Ifi202b Calm1 Pnpt1 Htra2
GOBP_NEGATIVE_REGULATION_OF_VIRAL_PROCESS	8.85855e-16	8.23181e-13	1.02767	0.741739	2.91027	71	Rsad2 Stat1 Isg15 Ifitm3 Oasl2 Trim30a Eif2ak2 Trim25 Bst2 Ifih1 Oas1a Oas1c Zc3hav1 Ifitm1 Trim21 Trim12c Gsn Ly6e
GOBP_REGULATION_OF_RESPONSE_TO_BIOTIC_STIMULUS	4.09117e-15	2.53448e-12	0.996986	0.463363	2.28998	355	Rsad2 Stat1 Isg15 Gbp3 Gbp7 Ddx60 Trim30a Eif2ak2 Trim25 Gbp2b Parp14 Ifih1 Irgm1 Lgals9 Oas1a Ifi35 Gbp2 Stat2 H2-D1 Irf7 H2-T22 Irgm2 Igtp Oas1c Dtx3l Grn Parp9 Zc3hav1 Prkca Trim21 Trim12c Lbp Serping1 Dpp4 Zdhhc12 Sertad3 Nagk Tlr3 Naglu Sec14l1 Nmi Fam3a Tap1 Nek7 Tlr2 H2-Q4 Rab11fip2 Ninj1 Cyba H2-T23 Susd4 Serpinb9 Creb3 H2-K1 Mapk3 Samhd1 Myd88 Irf3 Igf2 Lamp1 Tspan6 Nlrx1 Mr1 Nod1 Rab34 …
GOBP_REGULATION_OF_VIRAL_LIFE_CYCLE	3.74554e-15	2.53448e-12	0.996986	0.6572	2.76799	102	Rsad2 Isg15 Ifitm3 Oasl2 Gbp3 Gbp7 Trim30a Eif2ak2 Trim25 Bst2 Ifih1 Oas1a Oas1c Zc3hav1 Ifitm1 Trim21 Trim12c Gsn Trim34a Ly6e P4hb Bsg Trim68 Snx3
GOBP_REGULATION_OF_INNATE_IMMUNE_RESPONSE	7.80146e-15	4.14257e-12	0.986546	0.482708	2.33768	292	Rsad2 Isg15 Gbp3 Gbp7 Ddx60 Trim30a Eif2ak2 Trim25 Gbp2b Parp14 Ifih1 Irgm1 Lgals9 Oas1a Ifi35 Gbp2 Stat2 H2-D1 Irf7 H2-T22 Irgm2 Igtp Oas1c Grn Parp9 Zc3hav1 Trim21 Trim12c Lbp Serping1 Dpp4 Zdhhc12 Nagk Tlr3 Naglu Sec14l1 Nmi Fam3a Tap1 Nek7 Tlr2 H2-Q4 Rab11fip2 Ninj1 Cyba H2-T23 Susd4 Serpinb9 H2-K1 Samhd1 Myd88 Irf3 Igf2 Lamp1 Tspan6 Nlrx1 Nod1 Stat5a Irak1 H2-Q7 Rnf135 Pvr Nlrp4e
GOBP_NEGATIVE_REGULATION_OF_VIRAL_GENOME_REPLICATION	1.27727e-14	5.41597e-12	0.986546	0.850533	2.85805	35	Rsad2 Isg15 Ifitm3 Oasl2 Eif2ak2 Bst2 Ifih1 Oas1a Oas1c Zc3hav1 Ifitm1
GOBP_REGULATION_OF_VIRAL_PROCESS	1.31137e-14	5.41597e-12	0.986546	0.605724	2.65731	129	Rsad2 Stat1 Isg15 Ifitm3 Oasl2 Gbp3 Gbp7 Trim30a Eif2ak2 Trim25 Bst2 Ifih1 Oas1a Oas1c Zc3hav1 Ifitm1 Trim21 Trim12c Gsn Trim34a Ly6e P4hb Bsg Trim68 Snx3 Trim14 Smpd1 Adarb1
GOBP_MORPHOGENESIS_OF_AN_EPITHELIUM	1.37961e-13	5.12803e-11	0.943632	-0.392433	-2.04739	476	Runx1 Shroom3 Dlc1 Pard3 Spry2 Sox11 Sox9 Hmga2 Tnc Hbegf Twist1 Tbx2 Snai1 Kif26b Eng Fat1 Notch1 Efnb2 Rhob Gata4 Vegfc Klf4 Lef1 Ctsh Socs3 Smad3 Hhex Col4a1 Fat4 Hey1 Clic4 Ror2 Mef2c Myc Edn1 Cecr2 Mycn Mmp2 Nodal Pbx1 Irx3 Pten Btbd7 Foxc2 Rdh10 Dact1 Hes1 Phldb2 Etv5 Lhx1 Mgp Id4 Spry1 Tgif1 Gja1 Igf1r Jag1 Kras Eya1 Gata3 Fmn1 Il10 Cthrc1 Mib1 Tbx4 Stil Znrf3 Tgfb2 Htt Nfatc1 Ptk7 Fgfr1 S…
GOBP_MUSCLE_TISSUE_DEVELOPMENT	1.74691e-13	5.90297e-11	0.943632	-0.410761	-2.10339	405	Atf3 Smad7 Popdc2 Pdlim3 Dkk1 Sox11 Sox9 Bmpr2 Btg2 Twist1 Id2 Foxc1 Zfpm1 Tbx2 Skil Chd7 Eng Notch1 Efnb2 Gata4 Lef1 Isl1 Ctdp1 Smad3 Ppp3ca Heyl Eomes Hey1 Bmpr1a Mef2c Myc Nebl Edn1 Dner Itga8 Mettl21c Myocd Fos Pim1 Irx3 Arid2 Pten Lemd3 Rb1 Foxc2 Ppp1r13l Tgfbr1 Ankrd1 Meox2 Gja1 Kras Ifrd1 Eya1 Fhod3 Alpk3 Gata5 Zfp689 Hdac7 Nphs1 Nrg1 Tgfb2 Fgfr1 Bdnf Ddx5 Bcl2 Bmp7 Hdac6 Vegfa Hlf Ski Itg…
GOBP_REGULATION_OF_VIRAL_GENOME_REPLICATION	1.36744e-12	4.23566e-10	0.91012	0.722852	2.75786	63	Rsad2 Isg15 Ifitm3 Oasl2 Gbp3 Gbp7 Eif2ak2 Bst2 Ifih1 Oas1a Oas1c Zc3hav1 Ifitm1
GOBP_EMBRYONIC_ORGAN_DEVELOPMENT	2.86358e-12	7.6028e-10	0.898671	-0.392877	-2.00803	419	Prrx1 Runx1 Lrig1 Id3 Spry2 Sox11 Sox9 Twist1 Id2 Itgav Foxc1 Whrn Zfpm1 Tbx2 Snai1 Chd7 Eng Notch1 Ephb2 Gata4 Lef1 Tshr Kitl Socs3 Smad3 Hhex Eomes Uty Gab1 Hey1 Nr4a3 Bmpr1a Ror2 Mef2c Myc Prrx2 Edn1 Mycn Itga8 Nodal Pbx1 Irx5 Lrig3 Sh2b3 Cdx2 Arid2 Eya4 Alx3 Foxc2 Rdh10 Hes1 Ppp1r13l Tgfbr1 Lhx1 Gja1 Eya1 Gata3 Ift140 Il10 Cthrc1 Mib1 Tbx4 Stil Tgfb2 Bmi1 Ptk7 Fgfr1 Six2 Stk3 Kat6a Bmp7 Vegfa…
GOBP_VIRAL_LIFE_CYCLE	2.67247e-12	7.6028e-10	0.898671	0.536373	2.45003	177	Rsad2 Isg15 Ifitm3 Oasl2 Gbp3 Gbp7 Trim30a Eif2ak2 Trim25 Bst2 Ifih1 Oas1a Oas1c Zc3hav1 Agtr1a Ifitm1 Trim21 Trim12c Gsn Trim34a Vamp8 Ly6e Chmp2b Tmem41b Nrp1 P4hb Bsg Trim68 Snx3 Chmp1a Chmp2a Smpd1 Spcs1 Adarb1 Chmp4b Pikfyve
GOBP_MESENCHYME_DEVELOPMENT	5.49926e-12	1.29683e-09	0.887075	-0.443843	-2.1919	273	Robo2 Smad7 Cdh2 Spred1 Spred2 Spry2 Sox9 Hmga2 Zfp703 Bmpr2 Twist1 Foxc1 Tbx2 Snai1 Eng Notch1 Gata4 Lef1 Isl1 Sema6a Kitl Smad3 Heyl Eomes Hey1 Wwtr1 Bmpr1a Timp3 Mef2c Myc Edn1 Myocd Nodal Pten Foxc2 Rdh10 Hes1 Phldb2 Il17rd Tgfbr1 Spry1 Gja1 Jag1 Exoc4 Gata5 Gata3 Tgfb2 Htt Nfatc1 Ldlrad4 Ptk7 Fgfr1 Six2 Ddx5 Mdm2 Coro1c Bcl2 Bmp7 Vegfa Wnt4 Tiam1 Zic2 Sox4 Nog Gcnt2 Lrp6 Mesp1 Fgf9 Six4 Fgf8…
GOBP_VIRAL_PROCESS	5.58227e-12	1.29683e-09	0.887075	0.471336	2.24023	251	Rsad2 Stat1 Isg15 Ifitm3 Oasl2 Gbp3 Gbp7 Trim30a Eif2ak2 Trim25 Bst2 Ifih1 Oas1a Oas1c Zc3hav1 Agtr1a Ifitm1 Trim21 Trim12c Gsn Trim34a Vamp8 Bad Ly6e Chmp2b Tmem41b Nrp1 P4hb Bsg Trim68 Snx3 Creb3 Trim14 Chmp1a Chmp2a Smpd1 Spcs1 Adarb1 Chmp4b Pikfyve Map3k1 Mvb12a
GOBP_RESPONSE_TO_BACTERIUM	8.65815e-12	1.89308e-09	0.875325	0.418157	2.08384	381	Ifit1 Usp18 Stat1 Isg15 Ifit3 Gbp3 Gbp7 Ifi44 Trim30a Eif2ak2 Gbp2b Iigp1 Irgm1 Lgals9 Rnf213 Oas1a Fuca2 Gbp2 H2-D1 H2-T22 Irgm2 Igtp Oas1c Rnase4 Grn B2m Prkca Trim12c Irf8 Ccdc80 Lbp Acp5 Palm3 Pmp22 Nagk Cmpk2 Naglu Macrod2 Ociad2 Gbp9 Gstp1 Tnfrsf1a Tlr2 Rarres2 H2-Q4 Snx3 Cyba H2-T23 Serpinb9 H2-K1 Mapk3 Myd88 Irf3 Xbp1 Prdx3 Plscr4 Ifnar1 Psmb9 Mr1 Rhoa Vim Nod1 Rab34 Hba-a1 Bnip3 Ednrb Ir…
GOBP_KIDNEY_EPITHELIUM_DEVELOPMENT	9.83814e-12	2.03158e-09	0.875325	-0.572672	-2.49947	121	Robo2 Smad7 Sox9 Smad6 Foxc1 Kif26b Notch1 Efnb2 Smad3 Heyl Fat4 Hey1 Wwtr1 Mef2c Myc Myo1e Pbx1 Irx3 Foxc2 Hes1 Lhx1 Spry1 Kank2 Jag1 Eya1 Gata3 Fmn1 Epcam Fgfr1 Bdnf Six2 Asxl1 Bcl2 Bmp7 Vegfa Wnt4 Gli3 Sall1 Nog Smad1 Six4 Fgf1 Fgf8 Sfrp1 Tshz3 Ptpro Pdgfb Ptch1
GOBP_POSITIVE_REGULATION_OF_RESPONSE_TO_BIOTIC_STIMULUS	1.22715e-11	2.4007e-09	0.875325	0.472984	2.2476	252	Rsad2 Gbp3 Gbp7 Ddx60 Trim30a Eif2ak2 Trim25 Gbp2b Ifih1 Irgm1 Lgals9 Oas1a Ifi35 Gbp2 H2-D1 Irf7 H2-T22 Irgm2 Igtp Oas1c Grn Parp9 Zc3hav1 Prkca Trim12c Lbp Dpp4 Zdhhc12 Nagk Tlr3 Naglu Sec14l1 Nmi Nek7 Tlr2 H2-Q4 Rab11fip2 Ninj1 Cyba H2-T23 H2-K1 Myd88 Irf3 Lamp1 Tspan6 Nlrx1 Mr1 Nod1 Rab34 Stat5a Irak1 H2-Q7 Rnf135 Pvr
GOBP_INTERFERON_MEDIATED_SIGNALING_PATHWAY	1.57338e-11	2.92412e-09	0.863415	0.702417	2.65962	60	Stat1 Isg15 Ifitm3 Parp14 Ifih1 Irgm1 Oas1a Stat2 Irf7 Irgm2 Igtp Oas1c Parp9 Ifitm1 Samhd1 Myd88 Irf3 Ifnar1
GOBP_VIRAL_GENOME_REPLICATION	1.9574e-11	3.4646e-09	0.863415	0.61671	2.57015	93	Rsad2 Isg15 Ifitm3 Oasl2 Gbp3 Gbp7 Eif2ak2 Bst2 Ifih1 Oas1a Oas1c Zc3hav1 Ifitm1 Tmem41b
GOBP_SENSORY_ORGAN_DEVELOPMENT	2.85931e-11	4.83094e-09	0.863415	-0.377087	-1.95067	454	Hcn1 Fat3 Prrx1 Lrig1 Spred1 Spred2 Spry2 Sox11 Sox9 Bmpr2 Twist1 Bcl2l11 Foxc1 Whrn Tbx2 Skil Chd7 Fat1 Notch1 Igfbp7 Ephb2 Nfib Klf4 Lef1 Tshr Smad3 Col4a1 Fat4 Hey1 Rhoj Nr4a3 Clic4 Ror2 Slc4a7 Myc Prrx2 Edn1 Cecr2 Mycn Limk2 Stat3 Itga8 Pbx1 Irx5 Lrig3 Eya4 Meis2 Foxc2 Rdh10 Hes1 Ntrk3 Ppp1r13l Tgfbr1 Lhx1 Fjx1 Spry1 Tgif1 Bfsp2 Gja1 Jag1 Eya1 Dscam Gata3 Bmpr1b Ift140 Rpgrip1 Cthrc1 Tgfb2 Ab…
GOBP_EPITHELIAL_CELL_DIFFERENTIATION	7.73641e-11	1.25027e-08	0.839089	-0.371719	-1.93757	469	Id1 Cdh2 Shroom3 Id3 Spred1 Spred2 Pard3 Spry2 Sox11 Sox9 Zfp703 Bmpr2 Jmjd1c Id2 Foxc1 Whrn Skil Fat1 Notch1 Klf7 Cdkn1a Nfib Etv2 Gata4 Klf4 Lef1 Smad3 Ppp3ca Hhex Fat4 Hey1 Clic4 Wwtr1 Bmpr1a Slc4a7 Mef2c Myo1e Mycn Nodal Cdx2 Rapgef2 Foxc2 Cdk6 Hes1 Kazn Ntrk3 Tgfbr1 Lhx1 Btg1 Spry1 Bfsp2 Rfx3 Gja1 Jag1 Kras Eya1 Gata5 Gata3 Nfkbiz Ikbkb Nrg1 Tgfb2 Abi2 Ptk7 Fgfr1 Palld Six2 Asxl1 Klf2 Bmp7 K…
GOBP_NEGATIVE_REGULATION_OF_RESPONSE_TO_BIOTIC_STIMULUS	8.90744e-11	1.37954e-08	0.839089	0.577208	2.46553	111	Isg15 Trim30a Parp14 Irgm1 Lgals9 Oas1a Stat2 H2-D1 H2-T22 Irgm2 Igtp Oas1c Grn Trim21 Serping1 Zdhhc12 Sec14l1 Nmi Fam3a Tap1 H2-Q4 H2-T23 Susd4 Serpinb9 H2-K1 Samhd1 Igf2 Tspan6 Nlrx1 H2-Q7 Nlrp4e Lamp2 Cptp Tap2 Eif4e2 Itch
GOBP_EPITHELIAL_TUBE_MORPHOGENESIS	1.33459e-10	1.98426e-08	0.826657	-0.40112	-2.02612	332	Shroom3 Dlc1 Spry2 Sox9 Hmga2 Tnc Twist1 Tbx2 Kif26b Eng Notch1 Efnb2 Rhob Gata4 Lef1 Ctsh Smad3 Hhex Col4a1 Fat4 Hey1 Clic4 Mef2c Myc Edn1 Cecr2 Mycn Nodal Pbx1 Irx3 Foxc2 Rdh10 Hes1 Etv5 Lhx1 Mgp Spry1 Tgif1 Gja1 Kras Eya1 Gata3 Fmn1 Cthrc1 Mib1 Stil Tgfb2 Nfatc1 Ptk7 Six2 Stk3 Lmo4 Bcl2 Bmp7 Vegfa Wnt4 Luzp1 Gli3 Sall1 Ski Zic2 Nog Mthfd1l Lrp6 Spint1 Mesp1 Six4 Fgf1 Fgf8 Sfrp1 Prickle1 Ptch1 …
GOBP_POSITIVE_REGULATION_OF_DEFENSE_RESPONSE	1.55953e-10	2.22953e-08	0.826657	0.431082	2.10417	309	Rsad2 Gbp3 Gbp7 Ddx60 Trim30a Eif2ak2 Trim25 Gbp2b Ifih1 Irgm1 Lgals9 Oas1a Ifi35 Gbp2 H2-D1 Irf7 H2-T22 Irgm2 Igtp Oas1c Grn Parp9 Zc3hav1 Prkca Trim12c Vamp8 Lbp Ddt Dpp4 Zdhhc12 Nagk Tlr3 Naglu Sec14l1 Nmi Tnfrsf1a Nek7 Tlr2 H2-Q4 Rab11fip2 Nupr1 Ninj1 Cyba H2-T23 H2-K1 Mapk3 Myd88 Irf3 Lamp1 Tspan6 Nlrx1 Nod1 Gpr4 Rab34 Lgals1 Stat5a Irak1 H2-Q7 Rnf135 Pvr
GOBP_HEART_MORPHOGENESIS	3.14396e-10	4.17661e-08	0.814036	-0.437054	-2.13161	244	Robo2 Smad7 Dlc1 Dkk1 Sox11 Sox9 Bmpr2 Twist1 Id2 Smad6 Foxc1 Zfpm1 Tbx2 Snai1 Chd7 Eng Notch1 Gata4 Isl1 Smad3 Heyl Uty Fat4 Hey1 Bmpr1a Mef2c Edn1 Nodal Pim1 Adgrg6 Arid2 Foxc2 Hes1 Ppp1r13l Tgfbr1 Ankrd1 Spry1 Gja1 Jag1 Eya1 Gata5 Gata3 Mib1 Nrg1 Stil Tgfb2 Nfatc1 Flrt2 Asxl1 Mdm2 Kat6a Bmp7 Vegfa Sox4 Nog Zmiz1 Pkp2 Lrp6 Mesp1 Fgf9 Rbm20 Fgf8 Jun Prickle1 Tmem100 Ptch1 Acvr1 Pds5a Wnt5a Sec24…
GOBP_TYPE_I_INTERFERON_PRODUCTION	3.14622e-10	4.17661e-08	0.814036	0.581641	2.47312	107	Stat1 Isg15 Gbp3 Gbp7 Irf9 Xaf1 Ifih1 Irgm1 Oas1a Irf7 Irgm2 Igtp Oas1c Zc3hav1 Irf8 Tlr3 Nmi Tlr2 Myd88 Irf3 Ap3d1 Ifnar1 Nlrx1 Atg9a Irak1 Rnf135
GOBP_RESPONSE_TO_TYPE_II_INTERFERON	3.56775e-10	4.57287e-08	0.814036	0.597732	2.51155	96	Stat1 Ifitm3 Gbp3 Gbp7 Gbp2b Bst2 Parp14 Irgm1 Gbp2 Irgm2 Igtp Parp9 Ifitm1 Trim21 Gsn Irf8 Vamp8 Calm1 Gbp9 Tlr2 Stxbp1 Stx11 Slc26a6 Vim Stx4a H2-Q7 Gbp8 Dapk3 Myo18a Actr2 Cdc42 Gbp4
GOBP_DEFENSE_RESPONSE_TO_BACTERIUM	5.07801e-10	6.29166e-08	0.801216	0.540454	2.39604	136	Isg15 Gbp3 Gbp7 Gbp2b Iigp1 Irgm1 Lgals9 Rnf213 Oas1a Gbp2 H2-D1 H2-T22 Irgm2 Igtp Oas1c Rnase4 Grn B2m Irf8 Lbp Acp5 Nagk Gbp9 Tnfrsf1a Tlr2 Rarres2 H2-Q4 Cyba H2-T23 Serpinb9 H2-K1 Myd88
GOBP_MESENCHYMAL_CELL_DIFFERENTIATION	5.56853e-10	6.61836e-08	0.801216	-0.444411	-2.15447	220	Smad7 Cdh2 Spred1 Spred2 Spry2 Sox9 Hmga2 Zfp703 Twist1 Foxc1 Snai1 Eng Notch1 Lef1 Isl1 Sema6a Kitl Smad3 Heyl Eomes Hey1 Wwtr1 Bmpr1a Timp3 Mef2c Edn1 Myocd Pten Foxc2 Rdh10 Hes1 Phldb2 Il17rd Tgfbr1 Spry1 Gja1 Jag1 Gata5 Gata3 Tgfb2 Nfatc1 Ldlrad4 Fgfr1 Six2 Ddx5 Coro1c Bcl2 Bmp7 Vegfa Wnt4 Tiam1 Zic2 Nog Gcnt2 Lrp6 Fgf8 Sfrp1 Tmem100
GOBP_MORPHOGENESIS_OF_EMBRYONIC_EPITHELIUM	5.69781e-10	6.61836e-08	0.801216	-0.49099	-2.23936	162	Shroom3 Dlc1 Sox11 Sox9 Twist1 Vegfc Hhex Cecr2 Nodal Irx3 Rdh10 Tgif1 Gata3 Cthrc1 Mib1 Stil Tgfb2 Htt Ptk7 Stk3 Lmo4 Bmp7 Wnt4 Luzp1 Sall1 Ski Zic2 Nog Mthfd1l Lrp6 Spint1 Six4 Fgf8 Sfrp1 Prickle1 Ptch1 Trim71 Arid1a Gatad2a Wnt5a Sec24b Aldh1a2 Bcl10 Kdm6a Fzd6 Osr1 Irx1 Rock2 Kdm2b Sox8 Sulf1 Cobl Sall4 Brd2 Bmp5 Kat2a Wnt2b Epb41l5 Hs2st1 Sema4c Enah Zfp568 Cluap1
GOBP_TRANSMEMBRANE_RECEPTOR_PROTEIN_SERINE_THREONINE_KINASE_SIGNALING_PATHWAY	5.89187e-10	6.63638e-08	0.801216	-0.400736	-2.01332	313	Id1 Smad7 Pmepa1 Trps1 Spred1 Spred2 Spry2 Dkk1 Sox11 Zfp703 Bmpr2 Ppm1l Smad6 Skil Eng Notch1 Etv2 Gata4 Lef1 Smad3 Wwtr1 Bmpr1a Ror2 Smurf1 Hivep1 Stat3 Itga8 Myocd Fos Nodal Zfp423 Fbn2 Peg10 Lemd3 Cdkn2b Dact1 Hes1 Il17rd Tgfbr1 Ptprk Spry1 Tgif1 Smurf2 Smpd3 Wfikkn1 Bmpr1b Rbpms Tgfb2 Scube3 Ldlrad4 Pakap Inhba Ddx5 Ecsit Bmp7 Ski Itgb1 Zic2 Nog Ctdspl2 Smad1 Tdgf1 Gcnt2 Zmiz1 Nfia Usp9x Lnp…
GOBP_EMBRYONIC_ORGAN_MORPHOGENESIS	6.90062e-10	7.544e-08	0.801216	-0.421744	-2.07082	254	Prrx1 Lrig1 Spry2 Sox11 Sox9 Twist1 Id2 Whrn Tbx2 Chd7 Eng Notch1 Ephb2 Gata4 Tshr Smad3 Nr4a3 Ror2 Mef2c Myc Prrx2 Edn1 Mycn Itga8 Nodal Irx5 Lrig3 Eya4 Alx3 Foxc2 Rdh10 Hes1 Tgfbr1 Lhx1 Gja1 Eya1 Gata3 Ift140 Cthrc1 Mib1 Stil Tgfb2 Bmi1 Ptk7 Fgfr1 Six2 Bmp7 Tbx15 Gli3 Nog Sobp Wnt9a Mthfd1l Lrp6 Mesp1 Fgf9 Six4 Fgf8 Epha2 Acvr1 Arid1a Wnt5a Gata2 Sec24b Aldh1a2 Bcr Kdm6a Fzd6 Osr1 Axin1 Frzb Nk…
GOBP_MESONEPHROS_DEVELOPMENT	7.82668e-10	8.31193e-08	0.801216	-0.591178	-2.44376	88	Robo2 Smad7 Sox9 Smad6 Foxc1 Kif26b Smad3 Fat4 Hey1 Myc Pbx1 Foxc2 Hes1 Lhx1 Spry1 Eya1 Gata3 Fmn1 Epcam Fgfr1 Bdnf Six2 Bcl2 Bmp7 Vegfa Wnt4 Gli3 Sall1 Nog Smad1 Zbtb16 Six4 Fgf1 Fgf8 Sfrp1 Tshz3 Ptch1
GOBP_EAR_DEVELOPMENT	8.30552e-10	8.559e-08	0.801216	-0.465445	-2.18972	186	Prrx1 Lrig1 Spry2 Sox9 Bcl2l11 Whrn Tbx2 Chd7 Notch1 Igfbp7 Ephb2 Tshr Fat4 Hey1 Nr4a3 Ror2 Slc4a7 Myc Prrx2 Edn1 Cecr2 Mycn Itga8 Lrig3 Eya4 Rdh10 Hes1 Jag1 Eya1 Gata3 Cthrc1 Tgfb2 Ptk7 Fgfr1 Bdnf Six2 Bcl2 Ror1 Kcnma1 Gli3 Mapkapk2 Nog Sobp Alms1 Fgf9 Six4 Fgf8 Pafah1b1 Gabrb2 Wnt5a Gata2 Sec24b Bcr Fzd6 Osr1 Pi4kb Lgr5 Frzb Dchs1 Mapk1 Ush2a Rest Clic5 Sox2 Gabrb3
GOBP_REGULATION_OF_EPITHELIAL_CELL_DIFFERENTIATION	8.51985e-10	8.559e-08	0.801216	-0.537637	-2.34283	120	Id1 Spred1 Spred2 Spry2 Sox9 Foxc1 Notch1 Klf7 Etv2 Fat4 Hey1 Wwtr1 Bmpr1a Mycn Nodal Hes1 Tgfbr1 Lhx1 Btg1 Spry1 Rfx3 Jag1 Kras Gata3 Ikbkb Tgfb2 Six2 Bmp7 Vegfa Mafg Sall1 Wnt9a Plcb1 Foxp4 Mesp1 Serpine1 Tmem100 Vcl Ptch1 Etv4 Errfi1 Maff Notch4 Zdhhc21 Osr1 Frzb Ezh2 Cebpb Rock2 Akap11 Zfp36 Hoxa7 Ahi1 Prom1 Sox2 Msx2 Numb
GOBP_ACTIVATION_OF_INNATE_IMMUNE_RESPONSE	9.88491e-10	9.669e-08	0.788187	0.486453	2.23589	186	Rsad2 Gbp3 Gbp7 Ddx60 Trim30a Eif2ak2 Trim25 Gbp2b Ifih1 Irgm1 Oas1a Ifi35 Gbp2 Irf7 Irgm2 Igtp Oas1c Zc3hav1 Trim12c Lbp Zdhhc12 Nagk Tlr3 Naglu Sec14l1 Nmi Nek7 Tlr2 Rab11fip2 Ninj1 Cyba
GOBP_BIOLOGICAL_PROCESS_INVOLVED_IN_INTERACTION_WITH_HOST	1.04798e-09	9.98803e-08	0.788187	0.574036	2.44079	107	Ifitm3 Gbp3 Gbp7 Trim30a Trim25 Gbp2b Fuca2 Gbp2 Agtr1a Ifitm1 Trim21 Trim12c Gsn Trim34a Vamp8 Bad Ly6e Chmp2b Nrp1 P4hb Bsg Gbp9 Trim68 Snx3 Chmp1a Chmp2a Smpd1 Chmp4b Pikfyve
GOBP_MAINTENANCE_OF_CELL_NUMBER	1.16416e-09	1.0818e-07	0.788187	-0.466096	-2.17969	180	Prrx1 Cdh2 Mecom Sox9 Hmga2 Jmjd1c Nfib Klf4 Eomes Bmpr1a Myc Stat3 Nodal Mcph1 Cdx2 Hes1 Bcl7a Smarcd1 Fgfr1 Six2 Kat6a Bmp7 Sall1 Ski Fzd7 Sox4 Nog Mettl14 Foxo3 Pcm1 Dis3l2 Cdc73 Eif4e Taf5l Mapk8 Sfrp1 Arid4b Smarcc1 Ing1 Igf2bp1 Sin3a Wdr43 Arid1a Ss18 Ldb2 Braf Gata2 Klf10 Zfp36l2 Cnot1 Sap30 Foxo1 Crebbp Ezh2 Cnot2 Rest Kdm2b Sox2 Fancd2 Sall4 Med14 Ing2 Cdkn2a Kat2a Ptn Aspm Zhx2 Tbx3 Sma…
GOBP_EMBRYONIC_APPENDAGE_MORPHOGENESIS	1.47068e-09	1.30155e-07	0.788187	-0.525037	-2.30356	125	Prrx1 Crabp2 Mecom Dkk1 Twist1 Bcl2l11 Tbx2 Chd7 Notch1 Lef1 Bmpr1a Ror2 Prrx2 Mycn Pbx1 Fbn2 Alx3 Rdh10 Gja1 Ift140 Tbx4 Tgfb2 Fgfr1 Bmp7 Gli3 Sall1 Ski Nog Gnaq Wnt9a Lrp6 Zbtb16 Fgf9 Fgf8 Prickle1 En1 Ptch1 Hoxd13 Wnt5a Aldh1a2 Fzd6 Osr1 Cacna1c Tbx5 C2cd3 Tbc1d32 Msx2 Tmem231 Wnt3 Hoxd12 Sall4 Gna12 Hoxc11 Chst11 Fras1 Rarb Dync2h1 Tbx3 Smarca4 Hoxa13 Hoxd11 Bax Med1 Rspo2
GOBP_NEGATIVE_REGULATION_OF_INNATE_IMMUNE_RESPONSE	1.45666e-09	1.30155e-07	0.788187	0.648227	2.54337	71	Isg15 Parp14 Lgals9 Oas1a Stat2 H2-D1 H2-T22 Oas1c Grn Trim21 Serping1 Nmi Fam3a Tap1 H2-Q4 H2-T23 Susd4 Serpinb9 H2-K1 Samhd1 Igf2 Nlrx1 H2-Q7 Nlrp4e
GOBP_TUBE_FORMATION	2.0971e-09	1.81277e-07	0.774939	-0.487762	-2.22061	160	Shroom3 Dlc1 Sox9 Twist1 Bcl2l11 Notch1 Nfib Cecr2 Nodal Irx3 Tgif1 Gata3 Cthrc1 Mib1 Stil Tgfb2 Ptk7 Eda Stk3 Lmo4 Bmp7 Vegfa Wnt4 Luzp1 Sall1 Ski Zic2 Nog Mthfd1l Lrp6 Spint1 Six4 Fgf8 Sfrp1 Prickle1 Ptch1 Trim71 Arid1a Gatad2a Wnt5a Sec24b Bcl10 Kdm6a Fzd6 Osr1 Irx1 Rock2 Kdm2b Sox8 Cobl Sall4 Brd2 Bmp5 Kat2a Atoh8 Hs2st1 Sema4c Enah
GOBP_SENSORY_ORGAN_MORPHOGENESIS	2.16711e-09	1.83072e-07	0.774939	-0.432232	-2.09965	224	Hcn1 Fat3 Prrx1 Lrig1 Spry2 Sox11 Sox9 Twist1 Whrn Tbx2 Chd7 Fat1 Notch1 Ephb2 Tshr Nr4a3 Ror2 Slc4a7 Myc Prrx2 Edn1 Stat3 Itga8 Irx5 Lrig3 Eya4 Lhx1 Fjx1 Jag1 Eya1 Dscam Gata3 Rpgrip1 Cthrc1 Abi2 Ptk7 Fgfr1 Impg2 Bdnf Six2 Bcl2 Bmp7 Vegfa Gli3 Ski Nog Sobp Alms1 Lrp6 Fgf9 Six4 Fgf8 Nr2e3 Pdgfb Epha2 Arid1a Wnt5a Gata2 Sec24b Nf1 Bcr Fzd6 Osr1 Stau2 Tenm3 Frzb Col8a1 Ptprm Mapk1 Flt1 Rest Ahi1 Kd…
GOBP_STRIATED_MUSCLE_TISSUE_DEVELOPMENT	2.31052e-09	1.90849e-07	0.774939	-0.418952	-2.05523	250	Smad7 Popdc2 Dkk1 Bmpr2 Twist1 Id2 Foxc1 Zfpm1 Tbx2 Chd7 Eng Notch1 Efnb2 Gata4 Lef1 Isl1 Ctdp1 Smad3 Hey1 Bmpr1a Mef2c Nebl Edn1 Myocd Pim1 Irx3 Arid2 Pten Foxc2 Ppp1r13l Tgfbr1 Ankrd1 Gja1 Ifrd1 Eya1 Fhod3 Alpk3 Gata5 Hdac7 Nrg1 Tgfb2 Fgfr1 Bdnf Bmp7 Vegfa Itgb1 Fzd7 Nog Myh10 Smad1 Tdgf1 Pgm5 Pkp2 Lrp6 Sgcd Mesp1 Fgf9 Fgf1 Fgf8 Prickle1 Sorbs2 Luc7l Acvr1 Kcnk2 Arid1a Wnt5a Tenm4 Aldh1a2 Akap1…
GOBP_POSITIVE_REGULATION_OF_RESPONSE_TO_EXTERNAL_STIMULUS	2.56796e-09	2.07502e-07	0.774939	0.374565	1.88313	416	Rsad2 Gbp3 Gbp7 Ddx60 Trim30a Eif2ak2 Trim25 Gbp2b Ifih1 Irgm1 Smoc2 Lgals9 Oas1a Ifi35 Gbp2 H2-D1 Irf7 H2-T22 Irgm2 Igtp Oas1c Grn Parp9 Zc3hav1 Prkca Snai2 Trim12c Vamp8 Lbp Ddt Dpp4 Zdhhc12 Nagk Tlr3 Naglu Nrp1 Sec14l1 Nmi Tnfrsf1a Nek7 Tlr2 Rarres2 P2rx4 H2-Q4 Rab11fip2 Fn1 Nupr1 Ninj1 Cyba H2-T23 Creb3 Calr H2-K1 Mapk3 Sema5a Lgmn Myd88 Irf3 Lamp1 Tspan6 Nlrx1 Nod1 Gpr4 Stx4a Rab34 Pdgfra Lg…
GOBP_CARDIAC_SEPTUM_DEVELOPMENT	3.94178e-09	3.11736e-07	0.761461	-0.520227	-2.25799	114	Robo2 Smad7 Sox11 Bmpr2 Id2 Smad6 Zfpm1 Tbx2 Chd7 Eng Notch1 Gata4 Isl1 Heyl Hey1 Bmpr1a Hes1 Tgfbr1 Jag1 Gata3 Tgfb2 Nfatc1 Ptk7 Lmo4 Mdm2 Bmp7 Luzp1 Sall1 Sox4 Nog Myh10 Lrp6 Fgf8 Acvr1 Adamts6 Wnt5a
GOBP_GASTRULATION	6.05236e-09	4.6868e-07	0.761461	-0.476568	-2.15474	153	Dkk1 Hmga2 Bmpr2 Itgav Foxc1 Snai1 Dusp4 Etv2 Gata4 Klf4 Lef1 Smad3 Hhex Eomes Nr4a3 Bmpr1a Dusp1 Nodal Foxc2 Dact1 Phldb2 Lhx1 Tgif1 Exoc4 Eya1 Il10 Htt Fgfr1 Six2 Inhba Ecsit Bmp7 Fzd7 Dusp5 Nog Smad1 Tdgf1 Col12a1 Lrp6 Mesp1 Cdc73 Fgf8 Sfrp1 Prickle1 Epha2 Txnrd1 Acvr1 Arid1a Tgif2 Ugdh Wnt5a Tenm4 Kdm6a Cul3 Osr1 Axin1 Smad2 Zbtb17 Rnf2 Sox2 Dusp2 Nf2 Ext1 Tnrc6c Wnt3
GOBP_CANONICAL_WNT_SIGNALING_PATHWAY	6.5297e-09	4.95324e-07	0.761461	-0.414186	-2.03434	259	Cdh2 Dkk1 Sox9 Zfp703 Mcc Notch1 Klf4 Adgra2 Lef1 Isl1 Smad3 Hhex Ctnnd2 Wwtr1 Shisa3 Ror2 Ppm1n Kpna1 Edn1 Tle4 Fzd10 Daam2 Pten Dact1 Tnks Draxin Cdk14 Gata3 Cthrc1 Znrf3 Ptk7 Notum Eda Stk3 Tbl1xr1 Jade1 Peg12 Wnt4 Gli3 Fzd7 Sox4 Nog Rbms3 Gnaq Wnt9a Gskip Siah1a Foxo3 Lrp6 Siah2 Mesp1 Ubr5 Fgf9 Sfrp1 Prickle1 Ptpro Disc1 Amer2 Wnt5a Siah1b Sdc1 Fzd6 Lgr5 Tnks2 Foxo1 G3bp1 Jrk Lrrk1 Caprin2 Ax…
GOBP_NEGATIVE_REGULATION_OF_ERK1_AND_ERK2_CASCADE	6.78873e-09	5.04674e-07	0.761461	-0.628329	-2.47879	64	Atf3 Spred1 Spred2 Spry2 Dusp6 Dusp4 Ephb2 Cnksr3 Klf4 Sema6a Phlpp1 Timp3 Dusp1 Pten Nlrp6 Spry1 Ranbp9
GOBP_CELLULAR_RESPONSE_TO_TYPE_II_INTERFERON	7.77658e-09	5.66775e-07	0.74774	0.588154	2.39152	84	Stat1 Gbp3 Gbp7 Gbp2b Parp14 Irgm1 Gbp2 Irgm2 Igtp Parp9 Gsn Irf8 Vamp8 Calm1 Gbp9 Tlr2 Stxbp1 Stx11 Slc26a6 Vim Stx4a H2-Q7 Gbp8 Dapk3 Myo18a Actr2 Cdc42 Gbp4
GOBP_APPENDAGE_MORPHOGENESIS	9.00314e-09	6.43552e-07	0.74774	-0.474119	-2.14367	153	Prrx1 Crabp2 Mecom Dkk1 Sox9 Twist1 Bcl2l11 Tbx2 Chd7 Notch1 Lef1 Bmpr1a Ror2 Prrx2 Mycn Pbx1 Fbn2 Alx3 Rdh10 Gja1 Ift140 Fmn1 Tbx4 Tgfb2 Fgfr1 Bmp7 Sik3 Gli3 Sall1 Ski Nog Gnaq Wnt9a Sall3 Nfia Lrp6 Zbtb16 Fgf9 Fgf8 Prickle1 En1 Ptch1 Hoxd13 Vps54 Wnt5a Aldh1a2 Fzd6 Osr1 Cacna1c Tbx5 C2cd3 Tbc1d32 Msx2 Ext1 Tmem231 Wnt3 Hoxd12 Sall4 Gna12 Hoxc11 Chst11 Fras1 Rarb Dync2h1 Tbx3 Smarca4 Hoxa13 Hoxd…
GOBP_EPITHELIAL_TO_MESENCHYMAL_TRANSITION	9.95548e-09	6.98198e-07	0.74774	-0.478089	-2.14446	149	Smad7 Spred1 Spred2 Spry2 Sox9 Hmga2 Zfp703 Twist1 Foxc1 Snai1 Eng Notch1 Lef1 Isl1 Smad3 Heyl Eomes Hey1 Wwtr1 Bmpr1a Edn1 Myocd Pten Phldb2 Il17rd Tgfbr1 Spry1 Gja1 Jag1 Gata3 Tgfb2 Nfatc1 Ldlrad4 Fgfr1 Ddx5 Bmp7 Vegfa Tiam1 Nog Gcnt2 Lrp6 Fgf8 Sfrp1 Tmem100
GOBP_MUSCLE_ORGAN_DEVELOPMENT	1.09944e-08	7.56782e-07	0.74774	-0.39375	-1.9607	284	Atf3 Smad7 Id3 Popdc2 Pdlim3 Etv1 Sox11 Btg2 Twist1 Foxc1 Zfpm1 Skil Chd7 Eng Notch1 Gata4 Lef1 Isl1 Des Smad3 Ppp3ca Heyl Eomes Hey1 Bmpr1a Mef2c Myc Dner Mettl21c Myocd Fos Lemd3 Rb1 Foxc2 Tgfbr1 Ankrd1 Meox2 Gja1 Kras Zfp689 Hdac7 Nphs1 Nrg1 Tgfb2 Bdnf Ddx5 Bcl2 Hdac6 Hlf Ski Itgb1 Nr1d2 Nog Zbtb18 Pkp2 Lrp6 Egr2 Zfp609 Six4 Fgf8 Paxbp1 Cntnap2 Luc7l Megf10 Homer1 Vps54 Maff Sfmbt1 Wnt5a Ybx3 …
GOBP_CELL_FATE_COMMITMENT	1.12676e-08	7.61483e-07	0.74774	-0.437801	-2.08241	202	Prrx1 Runx1 Spry2 Dkk1 Sox9 Id2 Tbx2 Notch1 Nfib Gata4 Notch3 Isl1 Eomes Bmpr1a Ror2 Mef2c Edn1 Stat3 Nodal Foxc2 Hes1 Ntrk3 Tgfbr1 Eya1 Gata5 Gata3 Tbx4 Nrg1 Tgfb2 Fgfr1 Six2 Lmo4 Bcl2 Tbx15 Wnt4 Sh3pxd2b Gli3 Itgb1 Fzd7 Smad1 Wnt9a Nfia Mesp1 Cdc73 Fgf8 Zfp521 Sfrp1 Ptch1 Acvr1 Gatad2b Gatad2a Wnt5a Braf Gata2 Tenm4 Tlx1
GOBP_ARTERY_DEVELOPMENT	1.48972e-08	9.88803e-07	0.74774	-0.531246	-2.26663	103	Robo2 Prrx1 Smad7 Bmpr2 Smad6 Foxc1 Tbx2 Chd7 Eng Notch1 Efnb2 Notch3 Hey1 Bmpr1a Prrx2 Edn1 Myocd Arid2 Foxc2 Hes1 Tgfbr1 Jag1 Eya1 Tgfb2 Kat6a Vegfa Luzp1 Gli3 Sox4 Nog Myh10 Zmiz1 Egr2 Fgf8 Prickle1 Adamts6 Notch4 Sec24b Nf1 Akt3
GOBP_INNER_EAR_MORPHOGENESIS	1.71201e-08	1.11641e-06	0.733762	-0.578829	-2.35868	80	Prrx1 Lrig1 Spry2 Sox9 Whrn Tbx2 Chd7 Ephb2 Tshr Nr4a3 Ror2 Prrx2 Itga8 Lrig3 Eya1 Gata3 Cthrc1 Ptk7 Fgfr1 Sobp Fgf9 Six4 Fgf8 Wnt5a Gata2 Sec24b Bcr Fzd6 Frzb Rest Clic5 Sox2
GOBP_CARDIAC_VENTRICLE_DEVELOPMENT	1.7618e-08	1.12907e-06	0.733762	-0.503945	-2.21102	125	Robo2 Smad7 Sox11 Bmpr2 Id2 Smad6 Foxc1 Zfpm1 Chd7 Eng Notch1 Gata4 Isl1 Heyl Hey1 Bmpr1a Mef2c Myocd Foxc2 Hes1 Ppp1r13l Tgfbr1 Jag1 Gata3 Nrg1 Tgfb2 Nfatc1 Ptk7 Lmo4 Mdm2 Luzp1 Sall1 Sox4 Nog Pkp2 Lrp6 Mesp1 Fgf9
GOBP_CARDIAC_SEPTUM_MORPHOGENESIS	2.09836e-08	1.32197e-06	0.733762	-0.589819	-2.40903	76	Robo2 Smad7 Sox11 Bmpr2 Id2 Smad6 Zfpm1 Tbx2 Chd7 Eng Notch1 Gata4 Isl1 Heyl Hey1 Bmpr1a Hes1 Tgfbr1 Jag1 Tgfb2 Nfatc1 Mdm2 Bmp7 Sox4 Nog Lrp6 Fgf8 Acvr1
GOBP_RESPONSE_TO_BMP	2.68107e-08	1.66092e-06	0.733762	-0.494209	-2.19733	134	Id1 Smad7 Dkk1 Sox11 Bmpr2 Smad6 Skil Eng Notch1 Etv2 Gata4 Lef1 Heyl Bmpr1a Ror2 Smurf1 Hivep1 Zfp423 Lemd3 Hes1 Smurf2 Smpd3 Gata5 Gata3 Bmpr1b Scube3 Ddx5 Ecsit Bmp7 Ski Nog Ctdspl2 Smad1 Nfia Usp9x Sfrp1 Tmem100 Acvr1 Amhr2 Usp15 Wnt5a Trim33 Htra1
GOBP_EAR_MORPHOGENESIS	3.26195e-08	1.98765e-06	0.719513	-0.52083	-2.21796	102	Prrx1 Lrig1 Spry2 Sox9 Whrn Tbx2 Chd7 Ephb2 Tshr Nr4a3 Ror2 Myc Prrx2 Edn1 Itga8 Lrig3 Eya4 Eya1 Gata3 Cthrc1 Ptk7 Fgfr1 Six2 Nog Sobp Fgf9 Six4 Fgf8 Wnt5a Gata2 Sec24b Bcr Fzd6 Osr1 Frzb Mapk1 Rest Clic5 Sox2
GOBP_REGULATION_OF_OSTEOBLAST_DIFFERENTIATION	3.43685e-08	2.06044e-06	0.719513	-0.50607	-2.20528	120	Id1 Id3 Sox11 Sox9 Bmpr2 Twist1 Id2 Smad6 Notch1 Vegfc Smad3 Ppp3ca Hey1 Wwtr1 Bmpr1a Mef2c Fbn2 Jund Cdk6 Prkd1 Jag1 Bmpr1b Noct Hdac7 Cthrc1 Scube3 Nfatc1 Fgfr1 Ddx5 Bmp7 Vegfa Pdlim7 Wnt4 Gli3 Ski Nog Smad1 Sfrp1 Ptch1 Acvr1
GOBP_RESPONSE_TO_INTERFERON_ALPHA	3.72312e-08	2.19664e-06	0.719513	0.835334	2.39736	19	Ifit1 Ifitm3 Eif2ak2 Bst2 Oas1a Oas1c Ifitm1 Ifit2
GOBP_LYTIC_VACUOLE_ORGANIZATION	3.84332e-08	2.22277e-06	0.719513	0.574885	2.35267	85	Irgm1 Irgm2 Igtp Grn Lipa Creg1 Cln5 Hexb Chmp2b Hexa Naglu Srpx Spns1 Ppt1 Gaa Acp2 Tpp1 Tmem9 Tmem165 Arf1 Gba Chmp1a Chmp2a Chmp4b Tmem106b Pikfyve Hook1 Cln3 Rab34 Atp6ap2 Tpcn2 Cln6 Vps33a
GOBP_SKELETAL_MUSCLE_CELL_DIFFERENTIATION	3.887e-08	2.22277e-06	0.719513	-0.602822	-2.39512	67	Atf3 Sox11 Btg2 Notch1 Gata4 Heyl Eomes Mef2c Myc Myocd Fos Lemd3 Rb1 Ankrd1 Kras Zfp689 Ddx5 Hlf Nr1d2 Egr2 Six4 Megf10 Maff Nr4a1 Sap30 Mef2d Dmrta2 Hdac9 S100b Sox8 Gpc1 Foxn2 Nln Rbm24 Egr1
GOBP_CARDIAC_CHAMBER_DEVELOPMENT	4.50169e-08	2.53527e-06	0.719513	-0.443733	-2.04462	169	Robo2 Smad7 Sox11 Bmpr2 Id2 Smad6 Foxc1 Zfpm1 Tbx2 Chd7 Eng Notch1 Gata4 Isl1 Heyl Hey1 Bmpr1a Mef2c Myocd Adgrg6 Foxc2 Hes1 Ppp1r13l Tgfbr1 Jag1 Gata3 Nrg1 Tgfb2 Nfatc1 Ptk7 Lmo4 Mdm2 Bmp7 Luzp1 Sall1 Sox4 Nog Myh10 Pkp2 Lrp6 Mesp1 Fgf9 Fgf8 Acvr1 Adamts6 Arid1a Wnt5a
GOBP_POSITIVE_REGULATION_OF_IMMUNE_RESPONSE	4.7483e-08	2.63424e-06	0.719513	0.358932	1.81022	440	Rsad2 Gbp3 Gbp7 Ddx60 Trim30a Eif2ak2 Trim25 Gbp2b Ifih1 Irgm1 Lgals9 Oas1a Ifi35 Gbp2 H2-D1 Irf7 H2-T22 Irgm2 Igtp Oas1c Parp9 Zc3hav1 B2m Lipa Trim12c Vamp8 Lbp Pld2 Prnp Serping1 Dpp4 Zdhhc12 Cd59a Nagk Colec11 Tlr3 Naglu Sec14l1 Nmi Nek7 Tlr2 Dusp22 Stxbp1 H2-Q4 Rab11fip2 Cr1l Ninj1 Cyba H2-T23 Susd4 Tfrc H2-K1 Svep1 Myd88 Irf3 Prkcz Lamp1 Xbp1 Tspan6 Nlrx1 Mr1 Cd59b Nod1 Stx4a Stat5a Irak1 C…
GOBP_OUTFLOW_TRACT_MORPHOGENESIS	4.98689e-08	2.72592e-06	0.719513	-0.567265	-2.33163	82	Robo2 Sox11 Bmpr2 Twist1 Smad6 Foxc1 Zfpm1 Tbx2 Eng Notch1 Gata4 Isl1 Heyl Hey1 Bmpr1a Mef2c Edn1 Foxc2 Hes1 Jag1 Eya1 Tgfb2 Bmp7 Vegfa Nog Lrp6 Fgf8 Jun Prickle1 Acvr1 Wnt5a Sec24b Thbs1 Crkl Atf2 Nkx2-5
GOBP_GOLGI_VESICLE_TRANSPORT	5.99587e-08	3.22995e-06	0.704976	0.422374	2.01414	258	Plpp3 Kdelr3 Tmed3 Copz2 Kdelr1 Arf5 Kdelr2 Yif1a Lman1 Yif1b Sec22b Snx1 Sar1a Arl1 Ergic3 P4hb Steap2 Pkdcc Ehd3 Rab13 Lman2 Cope Rer1 Bet1 Snx3 Arf1 Rab6b Trappc1 Ccdc93 Trappc2l Trappc3 Bcap31 Lamp1 Sec23a Ap3d1 Sys1 Sar1b Atp9a Copg1 Pef1 Erp29 Ccdc91 Cln3 Rab34 Acsl3 Scfd1 Tex261 Copb2 Stx18 Tmed9 Gga2 Sec13 Csk Pdcd6 Commd1 Mppe1 Trappc6b Vti1b Rint1 Golga4 Yipf4 Myo18a Trip11 Snx2 Gas1 Co…
GOBP_RESPONSE_TO_TYPE_I_INTERFERON	6.73417e-08	3.57585e-06	0.704976	0.659747	2.4169	50	Stat1 Isg15 Ifitm3 Ifih1 Oas1a Stat2 Irf7 Oas1c Ifitm1 Samhd1 Myd88 Irf3 Smpd1 Ifnar1
GOBP_VENTRICULAR_SEPTUM_DEVELOPMENT	7.34461e-08	3.84506e-06	0.704976	-0.572785	-2.31212	74	Robo2 Smad7 Sox11 Bmpr2 Id2 Smad6 Zfpm1 Notch1 Gata4 Heyl Hey1 Bmpr1a Hes1 Tgfbr1 Gata3 Tgfb2 Nfatc1 Ptk7 Lmo4 Mdm2 Luzp1 Sall1 Sox4 Nog Lrp6
GOBP_RENAL_SYSTEM_DEVELOPMENT	7.46922e-08	3.85598e-06	0.704976	-0.387614	-1.91974	279	Robo2 Smad7 Id3 Mecom Sox9 Id2 Smad6 Bcl2l11 Foxc1 Kif26b Notch1 Efnb2 Notch3 Smad3 Ppp3ca Heyl Col4a1 Fat4 Hey1 Wwtr1 Mef2c Myc Myo1e Itga8 Myocd Pbx1 Irx3 Foxc2 Rdh10 Hes1 Qrich1 Tgfbr1 Lhx1 Spry1 Kank2 Jag1 Eya1 Gata3 Fmn1 Epcam Tgfb2 Ptk7 Fgfr1 Bdnf Six2 Asxl1 Bcl2 Bmp7 Vegfa Wnt4 Gli3 Sall1 Sox4 Nog Smad1 Nfia Zbtb16 Six4 Angpt2 Fgf1 Fgf8 Sfrp1 Prickle1 Tshz3 Ptpro Pdgfb Ptch1 Pds5a Adamts6 …
GOBP_FOREBRAIN_DEVELOPMENT	7.82299e-08	3.9833e-06	0.704976	-0.371845	-1.86934	316	Robo2 Cdh2 Dlc1 Mecom Dkk1 Hmga2 Btg2 Id2 Chd7 Hprt Notch1 Dab1 Ephb2 Nfib Notch3 Lef1 Isl1 Hhex Eomes Fat4 Nr4a3 Bmpr1a Tacc1 Fyn Slc4a10 Ndnf Mcph1 Cdk5r1 Pten Reln Rapgef2 Hes1 Slit1 Lhx1 Id4 Tacc2 Zswim6 Draxin Kras Nrg1 Stil Htt Fgfr1 Atg16l1 Inhba Coro1c Wnt4 Gli3 Trappc9 Sall1 Ski Nog Myh10 Kif21b Mettl14 Zbtb18 Gnaq Zmiz1 Ccdc85c Sall3 Plcb1 Lrp6 Pcm1 Usp9x Fgf8 Pafah1b1 Cntnap2 Prkg1 Dis…
GOBP_SKELETAL_MUSCLE_ORGAN_DEVELOPMENT	8.03939e-08	4.03816e-06	0.704976	-0.44506	-2.03486	164	Atf3 Popdc2 Pdlim3 Sox11 Btg2 Twist1 Skil Notch1 Gata4 Des Ppp3ca Heyl Eomes Mef2c Myc Dner Mettl21c Myocd Fos Lemd3 Rb1 Ankrd1 Meox2 Kras Zfp689 Nphs1 Ddx5 Bcl2 Hdac6 Hlf Ski Nr1d2 Zbtb18 Egr2 Six4 Cntnap2 Megf10 Homer1 Vps54 Maff Ybx3 Nf1 Nr4a1 Sap30 Mef2d Dmrta2 Hdac9 S100b Sox8 Stac3 Gpc1 Flnb Foxn2 Bves Nln Prkaa1 Foxp1 Rbm24 Egr1
GOBP_CYTOSOLIC_PATTERN_RECOGNITION_RECEPTOR_SIGNALING_PATHWAY	8.7047e-08	4.31405e-06	0.704976	0.546682	2.30324	104	Rsad2 Ddx60 Trim30a Eif2ak2 Trim25 Ifih1 Irgm1 Oas1a Gbp2 Irf7 Irgm2 Igtp Oas1c Zc3hav1 Zdhhc12 Nagk Tlr3 Sec14l1 Nek7 Myd88 Irf3 Tspan6 Nlrx1 Nod1 Rnf135 Lamp2 Cptp
GOBP_ENDOPLASMIC_RETICULUM_TO_GOLGI_VESICLE_MEDIATED_TRANSPORT	9.6627e-08	4.72582e-06	0.704976	0.530269	2.27162	112	Kdelr3 Tmed3 Kdelr1 Kdelr2 Yif1a Lman1 Yif1b Sec22b Sar1a Ergic3 P4hb Lman2 Cope Bet1 Arf1 Trappc1 Trappc2l Trappc3 Bcap31 Sec23a Sar1b Copg1 Pef1 Erp29 Scfd1 Tex261 Copb2 Stx18 Tmed9 Sec13 Pdcd6 Mppe1 Trappc6b Rint1 Yipf4 Trip11 Gas1 Cog3 Stx17 Tmed7 Golga2 Sec22a Bcap29 Vcp Ergic2 Tmed2 Stx5a Tmed10 Yipf5 Use1 Yipf6 Copb1 Rab1a Zw10 Mia3 Ier3ip1 Ykt6 Nrbp1 Trappc5 Tmed1 Golt1b Tbc1d20 Insig1 Tr…
GOBP_INNATE_IMMUNE_RESPONSE_ACTIVATING_SIGNALING_PATHWAY	1.22038e-07	5.89112e-06	0.690132	0.459598	2.08386	167	Rsad2 Ddx60 Trim30a Eif2ak2 Trim25 Ifih1 Irgm1 Oas1a Ifi35 Gbp2 Irf7 Irgm2 Igtp Oas1c Zc3hav1 Lbp Zdhhc12 Nagk Tlr3 Naglu Sec14l1 Nmi Nek7 Tlr2 Rab11fip2 Ninj1 Cyba Myd88 Irf3 Tspan6 Nlrx1 Nod1 Irak1 Rnf135 Lamp2 Tnip1 Cptp
GOBP_APPENDAGE_DEVELOPMENT	1.37255e-07	6.54073e-06	0.690132	-0.433353	-2.0207	178	Prrx1 Crabp2 Mecom Dkk1 Sox9 Bmpr2 Twist1 Bcl2l11 Tbx2 Chd7 Notch1 Lef1 Bmpr1a Ror2 Prrx2 Mycn Pbx1 Fbn2 Alx3 Rdh10 Meox2 Gja1 Itga6 Ift140 Fmn1 Tbx4 Tgfb2 Fgfr1 Bmp7 Sik3 Gli3 Sall1 Ski Nog Gnaq Wnt9a Sall3 Nfia Lrp6 Zbtb16 Fgf9 Fgf8 Prickle1 En1 Ptch1 Hoxd13 Vps54 Wnt5a Aldh1a2 B4galnt1 Fzd6 Osr1 Cacna1c Tbx5 Slc7a11 C2cd3 Tbc1d32 Msx2 Ext1 Tmem231 Wnt3 Hoxd12 Sall4 Gna12 Fermt2 Hoxc11 Chst11 F…
GOBP_ARTERY_MORPHOGENESIS	1.39029e-07	6.54142e-06	0.690132	-0.565234	-2.27832	72	Prrx1 Smad7 Bmpr2 Foxc1 Tbx2 Chd7 Eng Notch1 Efnb2 Notch3 Hey1 Bmpr1a Prrx2 Edn1 Myocd Arid2 Foxc2 Hes1 Tgfbr1 Jag1 Eya1 Tgfb2 Kat6a Vegfa Sox4 Nog Zmiz1 Fgf8 Notch4 Sec24b Nf1 Akt3
GOBP_MESENCHYME_MORPHOGENESIS	1.41997e-07	6.59753e-06	0.690132	-0.623033	-2.39171	56	Robo2 Sox9 Twist1 Foxc1 Tbx2 Snai1 Eng Notch1 Lef1 Isl1 Smad3 Heyl Hey1 Bmpr1a Myc Foxc2 Tgfbr1 Exoc4 Gata5 Tgfb2 Htt Fgfr1 Mdm2 Bmp7 Nog Fgf8 Tmem100 Acvr1 Wnt5a
GOBP_NEPHRON_EPITHELIUM_DEVELOPMENT	1.46604e-07	6.72747e-06	0.690132	-0.540958	-2.23925	91	Sox9 Foxc1 Kif26b Notch1 Heyl Fat4 Hey1 Wwtr1 Mef2c Myc Myo1e Pbx1 Irx3 Foxc2 Hes1 Lhx1 Jag1 Eya1 Gata3 Fmn1 Six2 Asxl1 Bcl2 Vegfa Wnt4 Gli3 Sall1 Nog Six4 Fgf1 Fgf8 Ptpro Pdgfb Ptch1
GOBP_RESPONSE_TO_TRANSFORMING_GROWTH_FACTOR_BETA	1.70961e-07	7.74954e-06	0.690132	-0.406089	-1.96114	219	Smad7 Runx1 Pmepa1 Spred1 Spred2 Spry2 Sox9 Zfp703 Smad6 Skil Eng Smad3 Bmpr1a Mef2c Smurf1 Stat3 Itga8 Myocd Fyn Fos Nodal Fbn2 Peg10 Lemd3 Cdkn2b Il17rd Tgfbr1 Ptprk Ankrd1 Spry1 Smurf2 Igf1r Wfikkn1 Bmpr1b Nfkbiz Tgfb2 Ldlrad4 Ski Itgb1 Smad1 Tdgf1 Gcnt2 Zmiz1 Usp9x Serpine1 Jun Acvr1 Arid4b Amhr2 Ing1 Sin3a Bmp8a Usp15 Adam9 Trim33 Htra1 Lpxn Zyx Col4a2 Zfp36l2 Thbs1 Sap30 Nlk Kmt2a Crebbp Ax…
GOBP_NEGATIVE_REGULATION_OF_PEPTIDYL_THREONINE_PHOSPHORYLATION	1.79672e-07	8.04629e-06	0.690132	-0.856955	-2.3875	15	Smad7 Spred1 Spred2 Pard3 Spry2 Ppp1r15a
GOBP_CELL_KILLING	1.81912e-07	8.0496e-06	0.690132	0.514125	2.18935	110	Gbp3 Gbp7 Gbp2b Lgals9 Gbp2 H2-D1 H2-T22 Irgm2 Igtp Emp2 B2m Bad Cd59a Tap1 H2-Q4 Cr1l Ninj1 H2-T23 Serpinb9 Stx11 H2-K1 Myd88 Igf2 Lamp1 Mr1 Cd59b Stat5a H2-Q7 Pvr
[truncated: 684 more rows]

## Sheet: sTable_5F_Atf3_Late_Mesoderm_RE
Supplementary Table_5F_Atf3_Late_Mesoderm_REACTOME
pathway	pval	padj	log2err	ES	NES	size	leadingEdge
[truncated: 149 more rows]

## Sheet: sTable_5G_Zfp711_Late_Mesoderm_
Supplementary Table_5G_Zfp711_Late_Mesoderm_HALLMARK
[truncated: 26 more rows]

## Sheet: sTable_5H_Zfp711_Late_Mesoderm_
Supplementary Table_5H_Zfp711_Late_Mesoderm_GOBP
[truncated: 169 more rows]

[truncated: 1 more sheets: sTable_5I_Zfp711_Late_Mesoderm_]
