# Supplementary material for: Distinct roles of Atf3, Zfp711 and Bcl6b in early embryonic hematopoietic and endothelial lineage specification
Source: Development. 2025 Dec 8;152(23):dev204792. doi: 10.1242/dev.204792 (PMC12746078; doi:10.1242/dev.204792)
Supplement: Table S7. ChIP-seq coordinates and GREAT peak-to-gene links. [file develop-152-204792-TableS7.xlsx]

## Sheet: 0_table_of_contents
Supplementary Table 7. ChIP-seq coordinates and GREAT peak-to-gene links.
Supplementary Table_7A_ATF3_Human_hg38_ChIP_combined	All available human ChIP-seq peaks are combined into one list
Supplementary Table_7B_Atf3_Mouse_mm10_ChIP_converted	Human ChIP coordinates are converted to mouse coordinates (hg38 to mm10)
Supplementary Table_7C_Atf3_Mouse_mm10_ChIP_intersected	Mouse coordinates are intersected with ATACseq and motifs
Supplementary Table_7D_Atf3_GREAT_all_genes_mm10
Supplementary Table_7E_Atf3_GREAT_all_region_mm10
Supplementary Table_7F_ZNF711_Human_hg38_ChIP_combined	All available human ChIP-seq peaks are combined into one list
Supplementary Table_7G_Zfp711_Mouse_mm10_ChIP_converted	Human ChIP coordinates are converted to mouse coordinates (hg38 to mm10)
Supplementary Table_7H_Zfp711_Mouse_mm10_ChIP_intersected	Mouse coordinates are intersected with ATACseq and motifs
Supplementary Table_7I_Zfp711_GREAT_all_gene_mm10
Supplementary Table_7J_Zfp711_GREAT_all_region_mm10

## Sheet: sTable_7A_ATF3_Human_hg38_ChIP_
Supplementary Table_7A_ATF3_Human_hg38_ChIP_combined
chr1	30604	31108
chr1	778498	779195
chr1	817101	817813
chr1	831494	832167
chr1	904676	904912
chr1	911060	911673
chr1	921371	921727
chr1	941908	942012
chr1	961237	961741
chr1	965901	966610
chr1	966735	967239
chr1	978539	978775
chr1	999430	999666
chr1	1000156	1000392
chr1	1000440	1001323
chr1	1001786	1002102
chr1	1006599	1006861
chr1	1019009	1019513
chr1	1027820	1028324
chr1	1032973	1033223
chr1	1057849	1058353
chr1	1063842	1064686
chr1	1066633	1067336
chr1	1079484	1079800
chr1	1080183	1080447
chr1	1116058	1116328
chr1	1142395	1142638
chr1	1144509	1144739
chr1	1179407	1179911
chr1	1185853	1186000
chr1	1201331	1201867
chr1	1207858	1208407
chr1	1231770	1232254
chr1	1238077	1238393
chr1	1251013	1251223
chr1	1282157	1282419
chr1	1296592	1296948
chr1	1304541	1305071
chr1	1305506	1305919
chr1	1307635	1308743
chr1	1309767	1310003
chr1	1318109	1318605
chr1	1318837	1319193
chr1	1324318	1324744
chr1	1334901	1335257
chr1	1341203	1341758
chr1	1344732	1345291
chr1	1349308	1349544
chr1	1358463	1358797
chr1	1372090	1372300
chr1	1373936	1374472
chr1	1375049	1375798
chr1	1398169	1398414
chr1	1399313	1400118
chr1	1400248	1400604
chr1	1400882	1401198
chr1	1406834	1407621
chr1	1422665	1423169
chr1	1431823	1432139
chr1	1440948	1441195
chr1	1471308	1471855
chr1	1504939	1505723
chr1	1510900	1511404
chr1	1511649	1512215
chr1	1554771	1555243
chr1	1573472	1573708
chr1	1574770	1575086
chr1	1575188	1575724
chr1	1576212	1576338
chr1	1597148	1597523
chr1	1597654	1597970
chr1	1613929	1614637
chr1	1615253	1615867
chr1	1628393	1628749
chr1	1630218	1630574
chr1	1658806	1659470
chr1	1686239	1686673
chr1	1724171	1724707
chr1	1725996	1726500
chr1	1758542	1759078
chr1	1764157	1764573
chr1	1768828	1769595
chr1	1778376	1779078
chr1	1780414	1780672
chr1	1819342	1819846
chr1	1828902	1829337
chr1	1858500	1859129
chr1	1890928	1891249
chr1	1897026	1897602
chr1	1906040	1906576
chr1	1907189	1907532
chr1	1908914	1909230
chr1	1919186	1920114
chr1	1942962	1943493
chr1	1943954	1944270
chr1	1959813	1960283
chr1	1983447	1984026
chr1	1988904	1989408
chr1	1989708	1990372
chr1	1991997	1992501
chr1	1996129	1996496
chr1	2001867	2002175
chr1	2014933	2015437
chr1	2049371	2049727
chr1	2073552	2073689
chr1	2089891	2090395
chr1	2132647	2133183
chr1	2142957	2143236
chr1	2155016	2155880
chr1	2175788	2176355
chr1	2177919	2178377
chr1	2180018	2181176
chr1	2189416	2189695
chr1	2195127	2195363
chr1	2199074	2199610
chr1	2207863	2208379
chr1	2212264	2213014
chr1	2234492	2234963
chr1	2250773	2251203
chr1	2255463	2256399
chr1	2290762	2290952
chr1	2320647	2321003
chr1	2375633	2376137
chr1	2388493	2388997
chr1	2391455	2391976
chr1	2411998	2412354
chr1	2412409	2412698
chr1	2412713	2413510
chr1	2413955	2414191
chr1	2414405	2414645
chr1	2468111	2468427
chr1	2496199	2496515
chr1	2523251	2523630
chr1	2526125	2526367
chr1	2545968	2546872
chr1	2548766	2549002
chr1	2555629	2555865
chr1	2578396	2578606
chr1	2642977	2643389
chr1	2874554	2874761
chr1	3197805	3198309
chr1	3292104	3292623
chr1	3293327	3293519
chr1	3312973	3313612
chr1	3320461	3320965
chr1	3322251	3322417
chr1	3349155	3349523
chr1	3423485	3423709
chr1	3453497	3453733
chr1	3454368	3454637
chr1	3456829	3457145
chr1	3458279	3458797
chr1	3460867	3461183
chr1	3473920	3474276
chr1	3482300	3482804
chr1	3565300	3565540
chr1	3575648	3575841
chr1	3604389	3604968
chr1	3613215	3613879
chr1	3615429	3615644
chr1	3649946	3650182
chr1	3660668	3661387
chr1	3668895	3669237
chr1	3680741	3680977
chr1	3718022	3718338
chr1	3732879	3733015
chr1	3756493	3756841
chr1	3771811	3772554
chr1	3773400	3773636
chr1	3776023	3776259
chr1	3793770	3794006
chr1	3796362	3796678
chr1	3804039	3804543
chr1	3806014	3806280
chr1	3807807	3808311
chr1	3810279	3810783
chr1	3857236	3857811
chr1	3867422	3867667
chr1	3869814	3870318
chr1	3884369	3884873
chr1	3899642	3899878
chr1	3900057	3900889
chr1	3991768	3992724
chr1	4007630	4008498
chr1	4064206	4064462
chr1	4083980	4084611
chr1	4095516	4095806
chr1	4144363	4144644
chr1	4257949	4258202
chr1	4380422	4381086
chr1	5111503	5112034
chr1	5304621	5305285
chr1	5348835	5349115
chr1	5455902	5456535
chr1	5481875	5482115
chr1	5551697	5551888
chr1	5646424	5646811
chr1	5687056	5687296
chr1	5745839	5746079
chr1	5805402	5805906
chr1	5828273	5828708
chr1	5856228	5856732
chr1	5878223	5878727
chr1	5885773	5886325
chr1	5893313	5893439
chr1	5917523	5918361
chr1	5949255	5949671
chr1	5955415	5955731
chr1	5983571	5983798
chr1	5992121	5992657
chr1	6007424	6007723
chr1	6045134	6045423
chr1	6052381	6052917
chr1	6074523	6074885
chr1	6075697	6076201
chr1	6127715	6127951
chr1	6141717	6141953
chr1	6157712	6158085
chr1	6199359	6200274
chr1	6204971	6205507
chr1	6235134	6235670
chr1	6235837	6236073
chr1	6244964	6245500
chr1	6259925	6260375
chr1	6273392	6273637
chr1	6317455	6317711
chr1	6347988	6348224
chr1	6359596	6360225
chr1	6386522	6386691
chr1	6393662	6394414
chr1	6403971	6404207
chr1	6404721	6404957
chr1	6410241	6410671
chr1	6414388	6414652
chr1	6423520	6423760
chr1	6429699	6430050
chr1	6445147	6445383
chr1	6451023	6451653
chr1	6486520	6486756
chr1	6491559	6491875
chr1	6510150	6510654
chr1	6517510	6518014
chr1	6520400	6520904
chr1	6523663	6524208
chr1	6554175	6554919
chr1	6579394	6580130
chr1	6581859	6582800
chr1	6599202	6599706
chr1	6601084	6601620
chr1	6601711	6601947
chr1	6602271	6603431
chr1	6603656	6604703
chr1	6613468	6613704
chr1	6624507	6625043
chr1	6649983	6650487
chr1	6701798	6702334
chr1	6724605	6724921
chr1	6727564	6727800
chr1	6737690	6738194
chr1	6739008	6739786
chr1	6761349	6761765
chr1	6762092	6762547
chr1	6784214	6785288
chr1	6794168	6794832
chr1	6795447	6796111
chr1	6800395	6801059
chr1	6822453	6823070
chr1	6859981	6860723
chr1	6944386	6945050
chr1	6958421	6958810
chr1	6991153	6991817
chr1	7019426	7019856
chr1	7036322	7036826
chr1	7075382	7075698
chr1	7095298	7095714
chr1	7098071	7098501
chr1	7159142	7159643
chr1	7166977	7167641
chr1	7266006	7266422
chr1	7300842	7301212
chr1	7372629	7372865
chr1	7401805	7402227
chr1	7426698	7426826
chr1	7471056	7471182
chr1	7527041	7527545
chr1	7537993	7538438
chr1	7541617	7542482
chr1	7573609	7573899
chr1	7574271	7574701
chr1	7608825	7609329
chr1	7624896	7625416
chr1	7672212	7672716
chr1	7704498	7704734
chr1	7752773	7753203
chr1	7769743	7770407
chr1	7771188	7771454
chr1	7784156	7784392
chr1	7810240	7810861
chr1	7811170	7811674
chr1	7827178	7827714
chr1	7831344	7832008
chr1	7888128	7888993
chr1	7899237	7899945
chr1	7920489	7921153
chr1	7926492	7927156
chr1	7931166	7931649
chr1	7939911	7940375
chr1	7940686	7941163
chr1	7941401	7941825
chr1	7953900	7954635
chr1	7960979	7962107
chr1	7962122	7962538
chr1	7967625	7968129
chr1	7975288	7975528
chr1	8004616	8005433
chr1	8013110	8013526
chr1	8013760	8014176
chr1	8014775	8015592
chr1	8019905	8020569
chr1	8025173	8025343
chr1	8026100	8026910
chr1	8027414	8027698
chr1	8039605	8039776
chr1	8040478	8041142
chr1	8055841	8056706
chr1	8061860	8062524
chr1	8077167	8078076
chr1	8078179	8078539
chr1	8087401	8087544
chr1	8089991	8090655
chr1	8094555	8095224
chr1	8096504	8097168
chr1	8097320	8097799
chr1	8104316	8104980
chr1	8116512	8117258
chr1	8121297	8121713
chr1	8122050	8123310
chr1	8141777	8141967
chr1	8154734	8155050
chr1	8155552	8155868
chr1	8162948	8163612
chr1	8167126	8167810
chr1	8169261	8170427
chr1	8174259	8174675
chr1	8174811	8175241
chr1	8182184	8183048
chr1	8189954	8190384
chr1	8194462	8194867
chr1	8197474	8198212
chr1	8200350	8200666
chr1	8202100	8202609
chr1	8208430	8208567
chr1	8211802	8212501
chr1	8218527	8219391
chr1	8229684	8229946
chr1	8234159	8234575
chr1	8244777	8245441
chr1	8252266	8252682
chr1	8255683	8256099
chr1	8258965	8259501
chr1	8259686	8260002
chr1	8260770	8261186
chr1	8263335	8263492
chr1	8278622	8279126
chr1	8293480	8294297
chr1	8297353	8297625
chr1	8312259	8313221
chr1	8317827	8318331
chr1	8343298	8343802
chr1	8349167	8349407
chr1	8370528	8370996
chr1	8373508	8373938
chr1	8381628	8382075
chr1	8383137	8383553
chr1	8388787	8389451
chr1	8396580	8397084
chr1	8408118	8408534
chr1	8412251	8412463
chr1	8420251	8420667
chr1	8424172	8425005
chr1	8470259	8470763
chr1	8495794	8496458
chr1	8497367	8498031
chr1	8518244	8518514
chr1	8525551	8526228
chr1	8540640	8541304
chr1	8541995	8542559
chr1	8551791	8552207
chr1	8555035	8555699
chr1	8560750	8561620
chr1	8567104	8567768
chr1	8571508	8571938
chr1	8572183	8572613
chr1	8604083	8604293
chr1	8611942	8612303
chr1	8621542	8622294
chr1	8626158	8626808
chr1	8629174	8629792
chr1	8643846	8644286
chr1	8661652	8662206
chr1	8668062	8668838
chr1	8679438	8679576
chr1	8682438	8683102
chr1	8687479	8687983
chr1	8701131	8701844
chr1	8703212	8703748
chr1	8723808	8724472
chr1	8742018	8742718
chr1	8764041	8764545
chr1	8766997	8767501
chr1	8781895	8782399
chr1	8789349	8789670
chr1	8790931	8791435
chr1	8808611	8809115
chr1	8814932	8815168
chr1	8816226	8816730
chr1	8818381	8819168
chr1	8822743	8823159
chr1	8848689	8849200
chr1	8854718	8855134
chr1	8859364	8859900
chr1	8869095	8869331
chr1	8871135	8871466
chr1	8873471	8874242
chr1	8876669	8877205
chr1	8877733	8878513
chr1	8878991	8879400
chr1	8879855	8880611
chr1	8899804	8900329
chr1	8903296	8903785
chr1	8941840	8942174
chr1	8965049	8965713
chr1	8973909	8974413
chr1	9001585	9001901
chr1	9005133	9005449
chr1	9035971	9036475
chr1	9100773	9101100
chr1	9110589	9111071
chr1	9112950	9113366
chr1	9128712	9129028
chr1	9145136	9145732
chr1	9151054	9151757
chr1	9163717	9164470
chr1	9172191	9172507
chr1	9194010	9194440
chr1	9196882	9197043
chr1	9207175	9207418
chr1	9211408	9211912
chr1	9233243	9233701
chr1	9234024	9234440
chr1	9234690	9234926
chr1	9238542	9238958
chr1	9239450	9240071
chr1	9242302	9242718
chr1	9267118	9267363
chr1	9275502	9275934
chr1	9289069	9289305
chr1	9289815	9290679
chr1	9300144	9300901
chr1	9317659	9318242
chr1	9388891	9389144
chr1	9389944	9390390
chr1	9399939	9400255
chr1	9428653	9429476
chr1	9435115	9435545
chr1	9436259	9436675
chr1	9438554	9439169
chr1	9439466	9440130
chr1	9442201	9442879
chr1	9444545	9444882
chr1	9450153	9450509
chr1	9455969	9456209
chr1	9456806	9457208
chr1	9465520	9465950
chr1	9473137	9473310
chr1	9491053	9491289
chr1	9492168	9492584
chr1	9495323	9495639
chr1	9501114	9501556
chr1	9503309	9503725
chr1	9506849	9507265
chr1	9515620	9515909
chr1	9529058	9529722
chr1	9536079	9536282
chr1	9537811	9538431
chr1	9539184	9539583
chr1	9540546	9541324
chr1	9550156	9550587
chr1	9553854	9554284
chr1	9555381	9555632
chr1	9561337	9561841
chr1	9588664	9588900
chr1	9588959	9589195
chr1	9615743	9616198
chr1	9626800	9627336
chr1	9657716	9658335
chr1	9685884	9686179
chr1	9687292	9687638
chr1	9711314	9711440
chr1	9714062	9714566
chr1	9717364	9718123
chr1	9718983	9719569
chr1	9725006	9725542
chr1	9730375	9730879
chr1	9758504	9758656
chr1	9759540	9759843
chr1	9767798	9768302
chr1	9773561	9774065
chr1	9774872	9775735
chr1	9824156	9824396
chr1	9825531	9825677
chr1	9827597	9828101
chr1	9852417	9852789
chr1	9900466	9900726
chr1	9914427	9914743
chr1	9929728	9930392
chr1	9942397	9943841
chr1	9950147	9950683
chr1	9959195	9959699
chr1	10032487	10033225
chr1	10055571	10056386
chr1	10065382	10065798
chr1	10074466	10074644
chr1	10181471	10181975
chr1	10209825	10210710
chr1	10211373	10212003
chr1	10230666	10231170
chr1	10238305	10238583
chr1	10259691	10259881
chr1	10278847	10279277
chr1	10283254	10283978
chr1	10292196	10292626
chr1	10322798	10322993
chr1	10323351	10323855
chr1	10339649	10340564
chr1	10370581	10371245
chr1	10374221	10375089
chr1	10377492	10377996
chr1	10378508	10378853
chr1	10387934	10388598
chr1	10391146	10391434
chr1	10398673	10399177
chr1	10399311	10399847
chr1	10400271	10400913
chr1	10402911	10403232
chr1	10403629	10404293
chr1	10415276	10416139
chr1	10427844	10428380
chr1	10430253	10430489
chr1	10430575	10430811
chr1	10458962	10459581
chr1	10472146	10473111
chr1	10475243	10475779
chr1	10504290	10504706
chr1	10507579	10507995
chr1	10509945	10510528
chr1	10510869	10511564
chr1	10528237	10528901
chr1	10530321	10530537
chr1	10554169	10554585
chr1	10555553	10556111
chr1	10556221	10556904
chr1	10557620	10558284
chr1	10561846	10562714
chr1	10567972	10568636
chr1	10591017	10591433
chr1	10599583	10599899
chr1	10607244	10607748
chr1	10644614	10644792
chr1	10646233	10646818
chr1	10661746	10662102
chr1	10679669	10679985
chr1	10697052	10697363
chr1	10705916	10706420
chr1	10731064	10731354
chr1	10731995	10732207
chr1	10793071	10793456
chr1	10793835	10794075
chr1	10824874	10825378
chr1	10831048	10831286
chr1	10942062	10942272
chr1	10951349	10951656
chr1	10965482	10966084
chr1	10986215	10986504
chr1	11012269	11013222
chr1	11046165	11046862
chr1	11047145	11047672
chr1	11059409	11059645
chr1	11060086	11060322
chr1	11099392	11099928
chr1	11134329	11134745
chr1	11152252	11152706
chr1	11157877	11158293
chr1	11202510	11203091
chr1	11232204	11232717
chr1	11262575	11263195
chr1	11267647	11268077
chr1	11269783	11270287
chr1	11273130	11273666
chr1	11279577	11280119
chr1	11320182	11320422
chr1	11364259	11364499
chr1	11365765	11366042
chr1	11384199	11384538
chr1	11448259	11448829
chr1	11478746	11479264
chr1	11480098	11480414
chr1	11531112	11531616
chr1	11535662	11536166
chr1	11550581	11551117
chr1	11653237	11653553
chr1	11663700	11664531
chr1	11671241	11671884
chr1	11676322	11676755
chr1	11680642	11680958
chr1	11681023	11681672
chr1	11686989	11687569
chr1	11693048	11693504
chr1	11706819	11707323
chr1	11707745	11707981
chr1	11708609	11709006
chr1	11719843	11720079
chr1	11725690	11725817
chr1	11735602	11736170
chr1	11736424	11736660
chr1	11736842	11737346
chr1	11740266	11740677
chr1	11752733	11753294
chr1	11780581	11780937
chr1	11790813	11791349
chr1	11796021	11796685
chr1	11797686	11798563
chr1	11800779	11801195
chr1	11802633	11802869
chr1	11804060	11804804
chr1	11805085	11805321
chr1	11805323	11806474
chr1	11809161	11809412
chr1	11812379	11812604
chr1	11841140	11841674
chr1	11842062	11842624
chr1	11842690	11843124
chr1	11859268	11859624
chr1	11881739	11882339
chr1	11882868	11883104
chr1	11883231	11883471
chr1	11904205	11904540
chr1	11907916	11908760
chr1	11909452	11910221
chr1	11926311	11927034
chr1	11928220	11928636
chr1	11934572	11935108
chr1	11940451	11940867
chr1	11947198	11947428
chr1	11949180	11949436
chr1	11955055	11955719
chr1	11967151	11967387
chr1	11979641	11980600
chr1	11983401	11983937
chr1	11984336	11984894
chr1	11990328	11990758
chr1	11990982	11991398
chr1	12001454	12001958
chr1	12005389	12005925
chr1	12013549	12014769
chr1	12015188	12015424
chr1	12016061	12016565
chr1	12018925	12019595
chr1	12020746	12021250
chr1	12038583	12039119
chr1	12040402	12041066
chr1	12044707	12044943
chr1	12047351	12047887
chr1	12051856	12052493
chr1	12056523	12056745
chr1	12057353	12057772
chr1	12063141	12063677
chr1	12075473	12076009
chr1	12081544	12082170
chr1	12095935	12096439
chr1	12099143	12099647
chr1	12108519	12109023
chr1	12130698	12131128
chr1	12143520	12144024
chr1	12148340	12148756
chr1	12153144	12153648
chr1	12157793	12158271
chr1	12159921	12160164
chr1	12161675	12162325
chr1	12168073	12168577
chr1	12170203	12170633
chr1	12173720	12174016
chr1	12175214	12175996
chr1	12177872	12178288
chr1	12180305	12180744
chr1	12183648	12184184
chr1	12208883	12209119
chr1	12218281	12218992
chr1	12229882	12230122
chr1	12255712	12256376
chr1	12296444	12297108
chr1	12309966	12310630
chr1	12346754	12347170
chr1	12381108	12381524
chr1	12402313	12402629
chr1	12407213	12407877
chr1	12408815	12409479
chr1	12432858	12433806
chr1	12434257	12434493
chr1	12436757	12437293
chr1	12448693	12449393
chr1	12475879	12476505
chr1	12477947	12478806
chr1	12480755	12481079
chr1	12496267	12496977
chr1	12504064	12504361
chr1	12510086	12511102
chr1	12512198	12512576
chr1	12525335	12525751
chr1	12528411	12529309
chr1	12529376	12529792
chr1	12539786	12539946
chr1	12549704	12550470
chr1	12554024	12554280
chr1	12573826	12574218
chr1	12577010	12577465
chr1	12580626	12580807
chr1	12587006	12587421
chr1	12588161	12588665
chr1	12595878	12596294
chr1	12602010	12602246
chr1	12604243	12604816
chr1	12608234	12608807
chr1	12614369	12614998
chr1	12615859	12616499
chr1	12618915	12619545
chr1	12640965	12641218
chr1	12648132	12648468
chr1	12657193	12657731
chr1	12659145	12659381
chr1	12665326	12665940
chr1	12666185	12666780
chr1	12693203	12693639
chr1	12739500	12740364
chr1	12745116	12745757
chr1	12810882	12811220
chr1	12851668	12852399
chr1	12903894	12904489
chr1	13234103	13234519
chr1	13297622	13298038
chr1	13500932	13501121
chr1	13523911	13524774
chr1	13646649	13647313
chr1	13749065	13749301
chr1	13799509	13799925
chr1	13809511	13809830
chr1	13813015	13813431
chr1	13885548	13886052
chr1	13952003	13952507
chr1	14055969	14056633
chr1	14149297	14149961
chr1	14182713	14183484
chr1	14190462	14190966
chr1	14261828	14262492
chr1	14334792	14335296
chr1	14346039	14346632
chr1	14352933	14353437
chr1	14422086	14422538
chr1	14435395	14436186
chr1	14436893	14437435
chr1	14443304	14443968
chr1	14479680	14480344
chr1	14522777	14523154
chr1	14531521	14532258
chr1	14539815	14540694
chr1	14590685	14591294
chr1	14593882	14594546
chr1	14615818	14616322
chr1	14731888	14732392
chr1	14743435	14743724
chr1	14774435	14774625
chr1	14777567	14778540
chr1	14780414	14780608
chr1	14783048	14783584
chr1	14784645	14785518
chr1	14826126	14826936
chr1	14835630	14836134
chr1	14840391	14840608
chr1	14847982	14848486
chr1	14850158	14850424
chr1	14881982	14882486
chr1	14897053	14897404
chr1	14929250	14929946
chr1	14939973	14940209
chr1	14961867	14962140
chr1	14970204	14970810
chr1	14996064	14996682
chr1	15072902	15073138
chr1	15106344	15107079
chr1	15170975	15171639
chr1	15174200	15175069
chr1	15178935	15179089
chr1	15188727	15188975
chr1	15189807	15190123
chr1	15197114	15197354
chr1	15200616	15201032
chr1	15201906	15202322
chr1	15207170	15207410
chr1	15218322	15219187
chr1	15224336	15224615
chr1	15224675	15225339
chr1	15227954	15228618
chr1	15230454	15231118
chr1	15236329	15236571
chr1	15238764	15239268
chr1	15259165	15259669
chr1	15260477	15261567
chr1	15272129	15272365
chr1	15272376	15273040
chr1	15276275	15276779
chr1	15290348	15290887
chr1	15297160	15297315
chr1	15311822	15312326
chr1	15322910	15323414
chr1	15323582	15323818
chr1	15328884	15329548
chr1	15340302	15340698
chr1	15341785	15342449
chr1	15345766	15346624
chr1	15352365	15352964
chr1	15354456	15355176
chr1	15356146	15356462
chr1	15372081	15372585
chr1	15409276	15409979
chr1	15415833	15416401
chr1	15417365	15418029
chr1	15420142	15420365
chr1	15421042	15421358
chr1	15426779	15427222
chr1	15429785	15430178
chr1	15432926	15433259
chr1	15434745	15435061
chr1	15444560	15444884
chr1	15459875	15460622
chr1	15464290	15464741
chr1	15483206	15483710
chr1	15515059	15515644
chr1	15524039	15525274
chr1	15526329	15527289
chr1	15543395	15544185
chr1	15557369	15558255
chr1	15559318	15559734
chr1	15603455	15604158
chr1	15605681	15606097
chr1	15617173	15617900
chr1	15618692	15619108
chr1	15620271	15620935
chr1	15628106	15628610
chr1	15674711	15675499
chr1	15684032	15684256
chr1	15685778	15686314
chr1	15741405	15741721
chr1	15765800	15766410
chr1	15776649	15776979
chr1	15780639	15781055
chr1	15785208	15785712
chr1	15788018	15789023
chr1	15791868	15792404
chr1	15793128	15793377
chr1	15794956	15795619
chr1	15796808	15797224
chr1	15797547	15798051
chr1	15799040	15799356
chr1	15799397	15799852
chr1	15800048	15800478
chr1	15831827	15832243
chr1	15832920	15833456
chr1	15834212	15834642
chr1	15834717	15834953
chr1	15835762	15836288
chr1	15837221	15837462
chr1	15847179	15847715
chr1	15849091	15849809
chr1	15858173	15858881
chr1	15862582	15863051
chr1	15866854	15867280
chr1	15885669	15886712
chr1	15897663	15898316
chr1	15898874	15899410
chr1	15908522	15909026
chr1	15949372	15950100
chr1	15950392	15950602
chr1	15950987	15951178
chr1	15952535	15953247
chr1	15958836	15959158
chr1	15975645	15975881
chr1	15976007	15976572
chr1	15982932	15983248
chr1	16009042	16009723
chr1	16013145	16013730
chr1	16014755	16014991
chr1	16032722	16033258
chr1	16047072	16047256
chr1	16053939	16054642
chr1	16055644	16055905
chr1	16056146	16056382
chr1	16066937	16067439
chr1	16075960	16076397
chr1	16082459	16082695
chr1	16092702	16092926
chr1	16111691	16112150
chr1	16122881	16123385
chr1	16126121	16126625
chr1	16143402	16144222
chr1	16145645	16145961
chr1	16146154	16146810
chr1	16154963	16155393
chr1	16155943	16156259
chr1	16164105	16165092
chr1	16173163	16173498
chr1	16178627	16179043
chr1	16179154	16179602
chr1	16181837	16182285
chr1	16184252	16184668
chr1	16185016	16185589
chr1	16187766	16188132
chr1	16195158	16195394
chr1	16196652	16197365
chr1	16198752	16198972
chr1	16206881	16207897
chr1	16208271	16208756
chr1	16216434	16216970
chr1	16231734	16232238
chr1	16237097	16237333
chr1	16237334	16238110
chr1	16248679	16249216
chr1	16249722	16250351
chr1	16252801	16253465
chr1	16257469	16258035
chr1	16266541	16266924
chr1	16324424	16324736
chr1	16334646	16334897
chr1	16348788	16349196
chr1	16349910	16350500
chr1	16350805	16351404
chr1	16351896	16352132
chr1	16352403	16352639
chr1	16366757	16367547
chr1	16371719	16372223
chr1	16381002	16381506
chr1	16391567	16391757
chr1	16393825	16394329
chr1	16417625	16417805
chr1	16440415	16440731
chr1	16440772	16441276
chr1	16462859	16463424
chr1	16513733	16514269
chr1	16514419	16514549
chr1	16519197	16520090
chr1	16535080	16535510
chr1	16545081	16545585
chr1	16545767	16546303
chr1	16547578	16547948
chr1	16548938	16549213
chr1	16604892	16605428
chr1	16608252	16608545
chr1	16612264	16612694
chr1	16613266	16614098
chr1	16614835	16615603
chr1	16616909	16617445
chr1	16620894	16621430
chr1	16622631	16623456
chr1	16624138	16624804
chr1	16624961	16625211
chr1	16633194	16633730
chr1	16640414	16640950
chr1	16642947	16643183
chr1	16643746	16645126
chr1	16645266	16646335
chr1	16677841	16678504
chr1	16685341	16686005
chr1	16727018	16727809
chr1	16766640	16766956
chr1	16860055	16860425
chr1	16861759	16862129
chr1	16872412	16872842
chr1	16884446	16884862
chr1	16890658	16890942
chr1	16891255	16891919
chr1	16895573	16896842
chr1	16902888	16904049
chr1	16904706	16905923
chr1	16913421	16913957
chr1	16921001	16921237
chr1	16921765	16922005
chr1	16922992	16923228
chr1	16951711	16952215
chr1	16968434	16968699
chr1	16971964	16972204
chr1	17011868	17012104
chr1	17053838	17054765
chr1	17063525	17064036
chr1	17125623	17126053
chr1	17128417	17128667
chr1	17161357	17161630
chr1	17192088	17192878
chr1	17207873	17208537
chr1	17237120	17237714
chr1	17307903	17308407
chr1	17348350	17348722
chr1	17360290	17360826
chr1	17378317	17378468
chr1	17419770	17420306
chr1	17435989	17436525
chr1	17441230	17441993
chr1	17475724	17476145
chr1	17487855	17488188
chr1	17489404	17489853
chr1	17493989	17494614
chr1	17516826	17517277
chr1	17527506	17527922
chr1	17551939	17552355
chr1	17559884	17560030
chr1	17564546	17564962
chr1	17569620	17570050
chr1	17580087	17580541
chr1	17581529	17581830
chr1	17583150	17583654
chr1	17586199	17586615
chr1	17588245	17588938
chr1	17592043	17592473
chr1	17594043	17594512
chr1	17596620	17597050
chr1	17755217	17755453
chr1	17759106	17759342
chr1	17826175	17826415
chr1	17935969	17936238
chr1	17994061	17994313
chr1	18128372	18128660
chr1	18256341	18256657
chr1	18302876	18303116
chr1	18322500	18322740
chr1	18360258	18360628
chr1	18373941	18374181
chr1	18396254	18396567
chr1	18400215	18400879
chr1	18413952	18414307
chr1	18414708	18415064
chr1	18415319	18415983
chr1	18421857	18422721
chr1	18452646	18452892
chr1	18472321	18472857
chr1	18479448	18479885
chr1	18480291	18481386
chr1	18527788	18528452
chr1	18530787	18531451
chr1	18534332	18535052
chr1	18582345	18582533
chr1	18592447	18592718
chr1	18676563	18676757
chr1	18755589	18756253
chr1	18796996	18797328
chr1	18800083	18800747
chr1	18810026	18810290
chr1	18836705	18836958
chr1	18854456	18854960
chr1	18891719	18892223
chr1	18900309	18900776
chr1	18901151	18901467
chr1	18902206	18903300
chr1	18906620	18907334
chr1	18908761	18909297
chr1	18913095	18913376
chr1	18922174	18922710
chr1	18926635	18926994
chr1	18949340	18949756
chr1	18952506	18953010
chr1	18955465	18955781
chr1	18965620	18966325
chr1	18972008	18972378
chr1	19003310	19003758
chr1	19011009	19011439
chr1	19012428	19012857
chr1	19013740	19014215
chr1	19026217	19026630
chr1	19045808	19046238
chr1	19052573	19052889
chr1	19065725	19066155
chr1	19066283	19066787
chr1	19079717	19080416
chr1	19081406	19081996
chr1	19082928	19083592
chr1	19113406	19113642
chr1	19130479	19130895
chr1	19169501	19170165
chr1	19208605	19209269
chr1	19209992	19210840
chr1	19223018	19223242
chr1	19241152	19241668
chr1	19252121	19252657
chr1	19269750	19270166
chr1	19273174	19273636
chr1	19285147	19285563
chr1	19287781	19288197
chr1	19312168	19312422
chr1	19312451	19312987
chr1	19313696	19313932
chr1	19315400	19315582
chr1	19325678	19325914
chr1	19338053	19338557
chr1	19384209	19384757
chr1	19407809	19408045
chr1	19425583	19426013
chr1	19430154	19430570
chr1	19436660	19437122
chr1	19445897	19446213
chr1	19450846	19451216
chr1	19459625	19460058
chr1	19469272	19469829
chr1	19484251	19484607
chr1	19484663	19485199
chr1	19495183	19495342
chr1	19504862	19505366
chr1	19508776	19509461
chr1	19526231	19526547
chr1	19557637	19558233
chr1	19559526	19560190
chr1	19578783	19579154
chr1	19596178	19596987
chr1	19616561	19617065
chr1	19623514	19623944
chr1	19651255	19651491
chr1	19682138	19682642
chr1	19752039	19752703
chr1	19762364	19762600
chr1	19777014	19777250
chr1	19790011	19790515
chr1	19815033	19815449
chr1	19816123	19816539
chr1	19849356	19849592
chr1	19861043	19861783
chr1	19870114	19870313
chr1	19881990	19882725
chr1	19892710	19893005
chr1	19925363	19925522
chr1	19926557	19926873
chr1	19942039	19943156
chr1	19951749	19952413
chr1	19969902	19970305
chr1	19979635	19980051
chr1	19981567	19982231
chr1	19987758	19988074
chr1	20025409	20025913
chr1	20055958	20056462
chr1	20102660	20103523
chr1	20109333	20109837
chr1	20110622	20111490
chr1	20124439	20124983
chr1	20154584	20155223
chr1	20167208	20167447
chr1	20171640	20171767
chr1	20175226	20175771
chr1	20182326	20183448
chr1	20183748	20184240
chr1	20185142	20185806
chr1	20185954	20186190
chr1	20187423	20188152
chr1	20192419	20192771
chr1	20219088	20219403
chr1	20223989	20224493
chr1	20255708	20256244
chr1	20271347	20272011
chr1	20322179	20322334
chr1	20367126	20367382
chr1	20426855	20427359
chr1	20440825	20441080
chr1	20476464	20476981
chr1	20478064	20478748
chr1	20480233	20480783
chr1	20486532	20486848
chr1	20493872	20494108
chr1	20508002	20508284
chr1	20522195	20522731
chr1	20575777	20576281
chr1	20587665	20588048
chr1	20588677	20589093
chr1	20590296	20590925
chr1	20603458	20603694
chr1	20603889	20604305
chr1	20604690	20605106
chr1	20613330	20613746
chr1	20613827	20614262
chr1	20621073	20621360
chr1	20630876	20631041
chr1	20633290	20633550
chr1	20634042	20634578
chr1	20634703	20635143
chr1	20636919	20637406
chr1	20661311	20661547
chr1	20666846	20667091
chr1	20684106	20684610
chr1	20696500	20697226
chr1	20711597	20712198
chr1	20718555	20718854
chr1	20724961	20725465
chr1	20733047	20733807
chr1	20770510	20771174
chr1	20775576	20776240
chr1	20786137	20786950
chr1	20787551	20788585
chr1	20813690	20814354
chr1	20840399	20841063
chr1	20860627	20861291
chr1	20884121	20884959
chr1	20896778	20897218
chr1	20943666	20944116
chr1	20950684	20951100
chr1	20978268	20979083
chr1	21022095	21022951
chr1	21024933	21025437
chr1	21027579	21028382
chr1	21057637	21058502
chr1	21058997	21059449
chr1	21066343	21067206
chr1	21091052	21091444
chr1	21099147	21099376
chr1	21100298	21100797
chr1	21115104	21115575
chr1	21165481	21166145
chr1	21175064	21175274
chr1	21176701	21177382
chr1	21195203	21195439
chr1	21200593	21201257
chr1	21252132	21252636
chr1	21255152	21255888
chr1	21261693	21262328
chr1	21262707	21263123
chr1	21269647	21270365
chr1	21271605	21272021
chr1	21294938	21295517
chr1	21299227	21299454
chr1	21317270	21317686
chr1	21319996	21320625
chr1	21324342	21325029
chr1	21329382	21329679
chr1	21332708	21333339
chr1	21336961	21337391
chr1	21338034	21338464
chr1	21344239	21344475
chr1	21352551	21352891
chr1	21354454	21354768
chr1	21368544	21368780
chr1	21389802	21390514
chr1	21392291	21393040
chr1	21401770	21402500
chr1	21440058	21440282
chr1	21453971	21454366
chr1	21488676	21489180
chr1	21509049	21509365
chr1	21516997	21517413
chr1	21530404	21530786
chr1	21546022	21546452
chr1	21551021	21551437
chr1	21586905	21587357
chr1	21594713	21594896
chr1	21598973	21599205
chr1	21607682	21608218
chr1	21613545	21613806
chr1	21623625	21624148
chr1	21632072	21632665
chr1	21634073	21634577
chr1	21638485	21639162
chr1	21639555	21639713
chr1	21647768	21648346
chr1	21652098	21652602
chr1	21659041	21659577
chr1	21669252	21669488
chr1	21669617	21669933
chr1	21669957	21670193
chr1	21670435	21670939
chr1	21675959	21676679
chr1	21686874	21687509
chr1	21702705	21703209
chr1	21749846	21750382
chr1	21764539	21765243
chr1	21768235	21768739
chr1	21778032	21778536
chr1	21779152	21779656
chr1	21781547	21782083
chr1	21782341	21782487
chr1	21783001	21784261
chr1	21787944	21788448
chr1	21791495	21792364
chr1	21801131	21801493
chr1	21816845	21817349
chr1	21862199	21862515
chr1	21896893	21897249
chr1	21904812	21905812
chr1	21906482	21907189
chr1	21913880	21914113
chr1	21919508	21920055
chr1	21931225	21931435
chr1	21933756	21933992
chr1	21942869	21943405
chr1	21956804	21957308
chr1	21966285	21966642
chr1	22019041	22019777
chr1	22022645	22023149
chr1	22024431	22024935
chr1	22025649	22026275
chr1	22040183	22040687
chr1	22047008	22047142
chr1	22048538	22049286
chr1	22052457	22052961
chr1	22053258	22054067
chr1	22105701	22105937
chr1	22121663	22121923
chr1	22174512	22174849
chr1	22177394	22177898
chr1	22185162	22185639
chr1	22232347	22232851
chr1	22250740	22250980
chr1	22279628	22280102
chr1	22285587	22285823
chr1	22296604	22296970
chr1	22337995	22338559
chr1	22348391	22348707
chr1	22362904	22363408
chr1	22365509	22365883
chr1	22380270	22380715
chr1	22384044	22384298
chr1	22414160	22414576
chr1	22428687	22428940
chr1	22436965	22437361
chr1	22447694	22448218
chr1	22450632	22450948
chr1	22451647	22452183
chr1	22537790	22538002
chr1	22662833	22663337
chr1	22721574	22721812
chr1	22745976	22746406
chr1	22780574	22781078
chr1	22832060	22832383
chr1	22847148	22847278
chr1	22941221	22941725
chr1	22963996	22964312
chr1	22971605	22971929
chr1	22979810	22980166
chr1	22990555	22991419
chr1	23019153	23019689
chr1	23049899	23050563
chr1	23062138	23062802
chr1	23098410	23099033
chr1	23100255	23100525
chr1	23103380	23104067
chr1	23110642	23111204
chr1	23115016	23115461
chr1	23115801	23116752
chr1	23147952	23148776
chr1	23168646	23169402
chr1	23170024	23170283
chr1	23187629	23188060
chr1	23188972	23189200
chr1	23195405	23195608
chr1	23200990	23201200
chr1	23214741	23215041
chr1	23223419	23223735
chr1	23242328	23242832
chr1	23248913	23249137
chr1	23282928	23283592
chr1	23316964	23317500
chr1	23326604	23327108
chr1	23344157	23345118
chr1	23352112	23352616
chr1	23368783	23369209
chr1	23371043	23371547
chr1	23377440	23377723
chr1	23384822	23384989
chr1	23402875	23403411
chr1	23403717	23404349
chr1	23421671	23422087
chr1	23428169	23428599
chr1	23434280	23434784
chr1	23436462	23436649
chr1	23444047	23444579
chr1	23457299	23457729
chr1	23467993	23468213
chr1	23472351	23472767
chr1	23478799	23479493
chr1	23483965	23484281
chr1	23521816	23521962
chr1	23525682	23526186
chr1	23528266	23528809
chr1	23530995	23531554
chr1	23532880	23533082
chr1	23534629	23535293
chr1	23539648	23540258
chr1	23544579	23545115
chr1	23554939	23555516
chr1	23557975	23558479
chr1	23559262	23559919
chr1	23562111	23562979
chr1	23585684	23585871
chr1	23588703	23589171
chr1	23591857	23592361
chr1	23616522	23616758
chr1	23617058	23617360
chr1	23637465	23638001
chr1	23673095	23673411
chr1	23673494	23674123
chr1	23684031	23684287
chr1	23691543	23692126
chr1	23719570	23720085
chr1	23724321	23724503
chr1	23727309	23727947
chr1	23728542	23728763
chr1	23732419	23732722
chr1	23743337	23743653
chr1	23752937	23753253
chr1	23756526	23757190
chr1	23772201	23772896
chr1	23776130	23776546
chr1	23777662	23778536
chr1	23778937	23779473
chr1	23779647	23780349
chr1	23790016	23790546
chr1	23799461	23799719
chr1	23800593	23801396
chr1	23809708	23810285
chr1	23825102	23825638
chr1	23830255	23830671
chr1	23868226	23868980
chr1	23897024	23897440
chr1	23907612	23908276
chr1	23910557	23911061
chr1	23911068	23911316
chr1	23914198	23914829
chr1	23916458	23917162
chr1	23919902	23920318
chr1	23921132	23921636
chr1	23936638	23937302
chr1	23941267	23941771
chr1	23958303	23959414
chr1	23959568	23960303
chr1	23964627	23965291
chr1	23980357	23980593
chr1	24009588	24009667
chr1	24018698	24019347
chr1	24033966	24034487
chr1	24047052	24047556
chr1	24103609	24103818
chr1	24118370	24118686
chr1	24149805	24150341
chr1	24187386	24187832
chr1	24190278	24190729
chr1	24191844	24192396
chr1	24199310	24199550
chr1	24199607	24199847
chr1	24201709	24202139
chr1	24263217	24263649
chr1	24294262	24294738
chr1	24321869	24322671
chr1	24330290	24330815
chr1	24365143	24365697
chr1	24387837	24388267
chr1	24409438	24409942
chr1	24411918	24412454
chr1	24413232	24414311
chr1	24415452	24415868
chr1	24416548	24417084
chr1	24487562	24487793
chr1	24515357	24516443
chr1	24532067	24532571
chr1	24540834	24541498
chr1	24549032	24549813
chr1	24552110	24552776
chr1	24567965	24568381
chr1	24591353	24591733
chr1	24593403	24593582
chr1	24594025	24594529
chr1	24609807	24610471
chr1	24635275	24635939
chr1	24639111	24639454
chr1	24642385	24643234
chr1	24644019	24644555
chr1	24683737	24684092
chr1	24692318	24692822
chr1	24694133	24694293
chr1	24704770	24705011
chr1	24705365	24705795
chr1	24707816	24708161
chr1	24709936	24710440
chr1	24711364	24711695
chr1	24724399	24724797
chr1	24727372	24727908
chr1	24732159	24732663
chr1	24742234	24742483
chr1	24744658	24745580
chr1	24745986	24746574
chr1	24762213	24762947
chr1	24765353	24765994
chr1	24767433	24767849
chr1	24770261	24770998
chr1	24783685	24784101
chr1	24786209	24786639
chr1	24790481	24790911
chr1	24805632	24805868
chr1	24830306	24830970
chr1	24847939	24848475
chr1	24850268	24850772
chr1	24873071	24873575
chr1	24878753	24879193
chr1	24891306	24891722
chr1	24892387	24893025
chr1	24911126	24911630
chr1	24951250	24951953
chr1	24952383	24952887
chr1	24955209	24955353
chr1	24965148	24965358
chr1	24966541	24967409
chr1	24973249	24973913
chr1	24988193	24988465
chr1	25003626	25004130
chr1	25021524	25021780
chr1	25022440	25022650
chr1	25022852	25023478
chr1	25037394	25037630
chr1	25080481	25080985
chr1	25082266	25082507
chr1	25090999	25091470
chr1	25096865	25097151
chr1	25109505	25109741
chr1	25168434	25168850
chr1	25219794	25220298
chr1	25223303	25223967
chr1	25232256	25233526
chr1	25239769	25240185
chr1	25246426	25246662
chr1	25246842	25247642
chr1	25256418	25257248
chr1	25274863	25275198
chr1	25278387	25278747
chr1	25338186	25338502
chr1	25343747	25344251
chr1	25347578	25348008
chr1	25353343	25354007
chr1	25356676	25357540
chr1	25361039	25361741
chr1	25413239	25413743
chr1	25414444	25415108
chr1	25423143	25423794
chr1	25425613	25426029
chr1	25430117	25430820
chr1	25442164	25442873
chr1	25445405	25446274
chr1	25452795	25453299
chr1	25501780	25502052
chr1	25517982	25518486
chr1	25519744	25519928
chr1	25549634	25550582
chr1	25568748	25569444
chr1	25569942	25570446
chr1	25595830	25596118
chr1	25600941	25601371
chr1	25601810	25602046
chr1	25608638	25608874
chr1	25629703	25630367
chr1	25660982	25661486
chr1	25671914	25672330
chr1	25681879	25682353
chr1	25689444	25690151
chr1	25694996	25695426
chr1	25698296	25698800
chr1	25705748	25706027
chr1	25708097	25708761
chr1	25715963	25716248
chr1	25723239	25723624
chr1	25780311	25781017
chr1	25782823	25783281
chr1	25786795	25787365
chr1	25810934	25811174
chr1	25818166	25818402
chr1	25848484	25848988
chr1	25858463	25859221
chr1	25861459	25862200
chr1	25867157	25867603
chr1	25870231	25870735
chr1	25875563	25875879
chr1	25895493	25895729
chr1	25906216	25906594
chr1	25906895	25907126
chr1	25919736	25919972
chr1	25920954	25921190
chr1	25933460	25934082
chr1	25939409	25939913
chr1	25991109	25991321
chr1	25992246	25992950
chr1	25993836	25994340
chr1	25996782	25997446
chr1	25997829	25998755
chr1	26006018	26006421
chr1	26012422	26012797
chr1	26015478	26015671
chr1	26035478	26036887
chr1	26049891	26050127
chr1	26068803	26069307
chr1	26070219	26071080
chr1	26072293	26073184
chr1	26078484	26078988
chr1	26079815	26080927
chr1	26083356	26083511
chr1	26104417	26104921
chr1	26105016	26105252
chr1	26111730	26111940
chr1	26114558	26114989
chr1	26122357	26122906
chr1	26123048	26123980
chr1	26126052	26126791
chr1	26142076	26142580
chr1	26156619	26156768
chr1	26161476	26162012
chr1	26164431	26164696
chr1	26169448	26170362
chr1	26174248	26174912
chr1	26201004	26201826
chr1	26233721	26234257
chr1	26234320	26235142
chr1	26237523	26238262
chr1	26259362	26259541
chr1	26268877	26269227
chr1	26274812	26275476
chr1	26275645	26276977
chr1	26279157	26279661
chr1	26279908	26280224
chr1	26280448	26280751
chr1	26284559	26285414
chr1	26287071	26287442
chr1	26288745	26288975
chr1	26298120	26298534
chr1	26306818	26307322
chr1	26308225	26308936
chr1	26331707	26331892
chr1	26336699	26337270
chr1	26350891	26351061
chr1	26351634	26351843
chr1	26351859	26352363
chr1	26358701	26359308
chr1	26363773	26364309
chr1	26372104	26372236
chr1	26374467	26374676
chr1	26376688	26377237
chr1	26377886	26378787
chr1	26382665	26383169
chr1	26387241	26387914
chr1	26389812	26390190
chr1	26408199	26408908
chr1	26412385	26412741
chr1	26431953	26432896
chr1	26472300	26473356
chr1	26476748	26477284
chr1	26482778	26483442
chr1	26487284	26487841
chr1	26493940	26494339
chr1	26500209	26501119
chr1	26531107	26531643
chr1	26534040	26534276
chr1	26541677	26542213
chr1	26555715	26556291
chr1	26597419	26598133
chr1	26601206	26601469
chr1	26602344	26602880
chr1	26614893	26615557
chr1	26620553	26621678
chr1	26623251	26623397
chr1	26635763	26636267
chr1	26636928	26637464
chr1	26662666	26663665
chr1	26666706	26667370
chr1	26677354	26678018
chr1	26687512	26688016
chr1	26692063	26692735
chr1	26692971	26693436
chr1	26695337	26695873
chr1	26698091	26698659
chr1	26706355	26706771
chr1	26721694	26722198
chr1	26723243	26724023
chr1	26743974	26744725
chr1	26768957	26769493
chr1	26771603	26772451
chr1	26780565	26780981
chr1	26783921	26784539
chr1	26785801	26786128
chr1	26787381	26787917
chr1	26789093	26789509
chr1	26791654	26791890
chr1	26794163	26794579
chr1	26799709	26800373
chr1	26805176	26805412
chr1	26809496	26809926
chr1	26831701	26832117
chr1	26862802	26863121
chr1	26864869	26865678
chr1	26877849	26878265
chr1	26881752	26881995
chr1	26889935	26890471
chr1	26900292	26900922
chr1	26903971	26904671
chr1	26907538	26907986
chr1	26910564	26910994
chr1	26914008	26914625
chr1	26915279	26915748
chr1	26920904	26922066
chr1	26922933	26923249
chr1	26933235	26933739
chr1	26938023	26938659
chr1	26945626	26946101
chr1	26980775	26981086
chr1	26990553	26990983
chr1	26991345	26991967
chr1	26993577	26993831
chr1	27005444	27006023
chr1	27011023	27011363
chr1	27013019	27013555
chr1	27015278	27015782
chr1	27044643	27044879
chr1	27045794	27046756
chr1	27052583	27052819
chr1	27054318	27054822
chr1	27070458	27070698
chr1	27074070	27074669
chr1	27097370	27097906
chr1	27099164	27099668
chr1	27105415	27105919
chr1	27109029	27109533
chr1	27111755	27112500
chr1	27122504	27123156
chr1	27132463	27132967
chr1	27137639	27137875
chr1	27145963	27146256
chr1	27152043	27152547
chr1	27153947	27154483
chr1	27154945	27155798
chr1	27166202	27166929
chr1	27184716	27184883
chr1	27191964	27192394
chr1	27192682	27193109
chr1	27204058	27204274
chr1	27233819	27234055
chr1	27234223	27234459
chr1	27243700	27244040
chr1	27267675	27268179
chr1	27308102	27308342
chr1	27309759	27310181
chr1	27321896	27322471
chr1	27332847	27333087
chr1	27341895	27342132
chr1	27347223	27347499
chr1	27350671	27351027
chr1	27355413	27355917
chr1	27366211	27366447
chr1	27366534	27367070
chr1	27383737	27383973
chr1	27391448	27392027
chr1	27392259	27392898
chr1	27395426	27395686
chr1	27443879	27444383
chr1	27449111	27449390
chr1	27461278	27461484
chr1	27477983	27478647
chr1	27490241	27490922
chr1	27499962	27500466
chr1	27504675	27504991
chr1	27518277	27518909
chr1	27523380	27523916
chr1	27526445	27527103
chr1	27538107	27538233
chr1	27538789	27539197
chr1	27542267	27543114
chr1	27563558	27564325
chr1	27568744	27568980
chr1	27575428	27575744
chr1	27575998	27576155
chr1	27599184	27599515
chr1	27606400	27606636
chr1	27606844	27607069
chr1	27607364	27607680
chr1	27609162	27609470
chr1	27620105	27620609
chr1	27622980	27623151
chr1	27650732	27651236
chr1	27656187	27656723
chr1	27659868	27660532
chr1	27666919	27667261
chr1	27667596	27668032
chr1	27669384	27669620
chr1	27678797	27679098
chr1	27725604	27725840
chr1	27725913	27727122
chr1	27772551	27773650
chr1	27773676	27774180
chr1	27779897	27780237
chr1	27807218	27808104
chr1	27832877	27833016
chr1	27863117	27863621
chr1	27867078	27867617
chr1	27867883	27868119
chr1	27869153	27869363
chr1	27870723	27871430
chr1	27901889	27902393
chr1	27904547	27904977
chr1	27914369	27915331
chr1	27933764	27934274
chr1	27943379	27943806
chr1	27947599	27948103
chr1	27952121	27952707
chr1	27959211	27959622
chr1	27968795	27969044
chr1	27979470	27980154
chr1	27999231	28000245
chr1	28059697	28059866
chr1	28061519	28062023
chr1	28064087	28064455
chr1	28065972	28066948
chr1	28079221	28079651
chr1	28081268	28081932
chr1	28086898	28087562
chr1	28091165	28091829
chr1	28096567	28097231
chr1	28104979	28105643
chr1	28112581	28113269
chr1	28115109	28115773
chr1	28118703	28119283
chr1	28136758	28137541
chr1	28139129	28139793
chr1	28144377	28145041
chr1	28151209	28151713
chr1	28153089	28153593
chr1	28171713	28172377
chr1	28172693	28173197
chr1	28178161	28178513
chr1	28190898	28191434
chr1	28205188	28205604
chr1	28212892	28213762
chr1	28232085	28233294
chr1	28235172	28235914
chr1	28246366	28246692
chr1	28247321	28247751
chr1	28248443	28249137
chr1	28249280	28249973
chr1	28259021	28259732
chr1	28259805	28260309
chr1	28282284	28282856
chr1	28284866	28285308
chr1	28290817	28291233
chr1	28296783	28297315
chr1	28313850	28314514
chr1	28322160	28322590
chr1	28326963	28327275
chr1	28328529	28329212
chr1	28338074	28338401
chr1	28341499	28342163
chr1	28346063	28346736
chr1	28351378	28352073
chr1	28352095	28352780
chr1	28366463	28366999
chr1	28369366	28369942
chr1	28370062	28370492
chr1	28373535	28373887
chr1	28391909	28392719
chr1	28395200	28395704
chr1	28415981	28416799
chr1	28417249	28417913
chr1	28418336	28418506
chr1	28437225	28438395
chr1	28441764	28442377
chr1	28449772	28450436
chr1	28471441	28471945
chr1	28499584	28499836
chr1	28500901	28501507
chr1	28505211	28506619
chr1	28509606	28510493
chr1	28510563	28511116
chr1	28513105	28514017
chr1	28517044	28517359
chr1	28518050	28518338
chr1	28518694	28519010
chr1	28524900	28525795
chr1	28552873	28553409
chr1	28581518	28582372
chr1	28590027	28590286
chr1	28596793	28597297
chr1	28623858	28624094
chr1	28641337	28641702
chr1	28642877	28643314
chr1	28648325	28649284
chr1	28653870	28654406
chr1	28656253	28656757
chr1	28682959	28683087
chr1	28690966	28691117
chr1	28718950	28719694
chr1	28721862	28722366
chr1	28731874	28732163
chr1	28736434	28737375
chr1	28744166	28744670
chr1	28745678	28746342
chr1	28748123	28749370
chr1	28751365	28751901
chr1	28804995	28805499
chr1	28812433	28812789
chr1	28814006	28814419
chr1	28820089	28820387
chr1	28829499	28830003
chr1	28837791	28837918
chr1	28860431	28860557
chr1	28865856	28866360
chr1	28882074	28882679
chr1	28883642	28884275
chr1	28884440	28885399
chr1	28886575	28887150
chr1	28893519	28894023
chr1	28902770	28903006
chr1	28903966	28904596
chr1	28914166	28914406
chr1	28917643	28918147
chr1	28926579	28927502
chr1	28927541	28928208
chr1	28966633	28967049
chr1	28972180	28972844
chr1	28973776	28974509
chr1	28976338	28976565
chr1	28982892	28984144
chr1	29027652	29028156
chr1	29032588	29033689
chr1	29033797	29034449
chr1	29043630	29043797
chr1	29080127	29080791
chr1	29105890	29106306
chr1	29124518	29124754
chr1	29136453	29136883
chr1	29142714	29143086
chr1	29146002	29146432
chr1	29149044	29149460
chr1	29154654	29154890
chr1	29156801	29157545
chr1	29177615	29178279
chr1	29179341	29180381
chr1	29181817	29182804
chr1	29183145	29183809
chr1	29202702	29203240
chr1	29230721	29231454
chr1	29236323	29236559
chr1	29238176	29238492
chr1	29243762	29244266
chr1	29245882	29246198
chr1	29258702	29259150
chr1	29304137	29304619
chr1	29314689	29315193
chr1	29433707	29434371
chr1	29513434	29513678
chr1	29563440	29564104
chr1	29569832	29570636
chr1	29649702	29649979
chr1	29669946	29670310
chr1	29688491	29688995
chr1	29793167	29793449
chr1	29801182	29801329
chr1	29838743	29839100
chr1	29974433	29974673
chr1	30058840	30059504
chr1	30061672	30062336
chr1	30083775	30084439
chr1	30117812	30118048
chr1	30125032	30125413
chr1	30134583	30135087
chr1	30158911	30159575
chr1	30184491	30184995
chr1	30187527	30187763
chr1	30190965	30191550
chr1	30194142	30194884
chr1	30231733	30231862
chr1	30232374	30232610
chr1	30250458	30251122
chr1	30255198	30255457
chr1	30338664	30339168
chr1	30471129	30471633
chr1	30473880	30474384
chr1	30522280	30522966
chr1	30526026	30526696
chr1	30617113	30617617
chr1	30675700	30676116
chr1	30701006	30701259
chr1	30708168	30708404
chr1	30718631	30719265
chr1	30719286	30719522
chr1	30727776	30728207
chr1	30732850	30733514
chr1	30734194	30734430
chr1	30735608	30735936
[truncated: 94,982 more rows]

## Sheet: sTable_7B_Atf3_Mouse_mm10_ChIP_
Supplementary Table_7B_Atf3_Mouse_mm10_ChIP_converted
chr1	30604	31108
chr1	778498	779195
chr1	817101	817813
chr1	831494	832167
chr1	904676	904912
chr1	911060	911673
chr1	921371	921727
chr1	941908	942012
chr1	961237	961741
chr1	965901	966610
chr1	966735	967239
chr1	978539	978775
chr1	999430	999666
chr1	1000156	1000392
chr1	1000440	1001323
chr1	1001786	1002102
chr1	1006599	1006861
chr1	1019009	1019513
chr1	1027820	1028324
chr1	1032973	1033223
chr1	1057849	1058353
chr1	1063842	1064686
chr1	1066633	1067336
chr1	1079484	1079800
chr1	1080183	1080447
chr1	1116058	1116328
chr1	1142395	1142638
chr1	1144509	1144739
chr1	1179407	1179911
chr1	1185853	1186000
chr1	1201331	1201867
chr1	1207858	1208407
chr1	1231770	1232254
chr1	1238077	1238393
chr1	1251013	1251223
chr1	1282157	1282419
chr1	1296592	1296948
chr1	1304541	1305071
chr1	1305506	1305919
chr1	1307635	1308743
chr1	1309767	1310003
chr1	1318109	1318605
chr1	1318837	1319193
chr1	1324318	1324744
chr1	1334901	1335257
chr1	1341203	1341758
chr1	1344732	1345291
chr1	1349308	1349544
chr1	1358463	1358797
chr1	1372090	1372300
chr1	1373936	1374472
chr1	1375049	1375798
chr1	1398169	1398414
chr1	1399313	1400118
chr1	1400248	1400604
chr1	1400882	1401198
chr1	1406834	1407621
chr1	1422665	1423169
chr1	1431823	1432139
chr1	1440948	1441195
chr1	1471308	1471855
chr1	1504939	1505723
chr1	1510900	1511404
chr1	1511649	1512215
chr1	1554771	1555243
chr1	1573472	1573708
chr1	1574770	1575086
chr1	1575188	1575724
chr1	1576212	1576338
chr1	1597148	1597523
chr1	1597654	1597970
chr1	1613929	1614637
chr1	1615253	1615867
chr1	1628393	1628749
chr1	1630218	1630574
chr1	1658806	1659470
chr1	1686239	1686673
chr1	1724171	1724707
chr1	1725996	1726500
chr1	1758542	1759078
chr1	1764157	1764573
chr1	1768828	1769595
chr1	1778376	1779078
chr1	1780414	1780672
chr1	1819342	1819846
chr1	1828902	1829337
chr1	1858500	1859129
chr1	1890928	1891249
chr1	1897026	1897602
chr1	1906040	1906576
chr1	1907189	1907532
chr1	1908914	1909230
chr1	1919186	1920114
chr1	1942962	1943493
chr1	1943954	1944270
chr1	1959813	1960283
chr1	1983447	1984026
chr1	1988904	1989408
chr1	1989708	1990372
chr1	1991997	1992501
chr1	1996129	1996496
chr1	2001867	2002175
chr1	2014933	2015437
chr1	2049371	2049727
chr1	2073552	2073689
chr1	2089891	2090395
chr1	2132647	2133183
chr1	2142957	2143236
chr1	2155016	2155880
chr1	2175788	2176355
chr1	2177919	2178377
chr1	2180018	2181176
chr1	2189416	2189695
chr1	2195127	2195363
chr1	2199074	2199610
chr1	2207863	2208379
chr1	2212264	2213014
chr1	2234492	2234963
chr1	2250773	2251203
chr1	2255463	2256399
chr1	2290762	2290952
chr1	2320647	2321003
chr1	2375633	2376137
chr1	2388493	2388997
chr1	2391455	2391976
chr1	2411998	2412354
chr1	2412409	2412698
chr1	2412713	2413510
chr1	2413955	2414191
chr1	2414405	2414645
chr1	2468111	2468427
chr1	2496199	2496515
chr1	2523251	2523630
chr1	2526125	2526367
chr1	2545968	2546872
chr1	2548766	2549002
chr1	2555629	2555865
chr1	2578396	2578606
chr1	2642977	2643389
chr1	2874554	2874761
chr1	3197805	3198309
chr1	3292104	3292623
chr1	3293327	3293519
chr1	3312973	3313612
chr1	3320461	3320965
chr1	3322251	3322417
chr1	3349155	3349523
chr1	3423485	3423709
chr1	3453497	3453733
chr1	3454368	3454637
chr1	3456829	3457145
chr1	3458279	3458797
chr1	3460867	3461183
chr1	3473920	3474276
chr1	3482300	3482804
chr1	3565300	3565540
chr1	3575648	3575841
chr1	3604389	3604968
chr1	3613215	3613879
chr1	3615429	3615644
chr1	3649946	3650182
chr1	3660668	3661387
chr1	3668895	3669237
chr1	3680741	3680977
chr1	3718022	3718338
chr1	3732879	3733015
chr1	3756493	3756841
chr1	3771811	3772554
chr1	3773400	3773636
chr1	3776023	3776259
chr1	3793770	3794006
chr1	3796362	3796678
chr1	3804039	3804543
chr1	3806014	3806280
chr1	3807807	3808311
chr1	3810279	3810783
chr1	3857236	3857811
chr1	3867422	3867667
chr1	3869814	3870318
chr1	3884369	3884873
chr1	3899642	3899878
chr1	3900057	3900889
chr1	3991768	3992724
chr1	4007630	4008498
chr1	4064206	4064462
chr1	4083980	4084611
chr1	4095516	4095806
chr1	4144363	4144644
chr1	4257949	4258202
chr1	4380422	4381086
chr1	5111503	5112034
chr1	5304621	5305285
chr1	5348835	5349115
chr1	5455902	5456535
chr1	5481875	5482115
chr1	5551697	5551888
chr1	5646424	5646811
chr1	5687056	5687296
chr1	5745839	5746079
chr1	5805402	5805906
chr1	5828273	5828708
chr1	5856228	5856732
chr1	5878223	5878727
chr1	5885773	5886325
chr1	5893313	5893439
chr1	5917523	5918361
chr1	5949255	5949671
chr1	5955415	5955731
chr1	5983571	5983798
chr1	5992121	5992657
chr1	6007424	6007723
chr1	6045134	6045423
chr1	6052381	6052917
chr1	6074523	6074885
chr1	6075697	6076201
chr1	6127715	6127951
chr1	6141717	6141953
chr1	6157712	6158085
chr1	6199359	6200274
chr1	6204971	6205507
chr1	6235134	6235670
chr1	6235837	6236073
chr1	6244964	6245500
chr1	6259925	6260375
chr1	6273392	6273637
chr1	6317455	6317711
chr1	6347988	6348224
chr1	6359596	6360225
chr1	6386522	6386691
chr1	6393662	6394414
chr1	6403971	6404207
chr1	6404721	6404957
chr1	6410241	6410671
chr1	6414388	6414652
chr1	6423520	6423760
chr1	6429699	6430050
chr1	6445147	6445383
chr1	6451023	6451653
chr1	6486520	6486756
chr1	6491559	6491875
chr1	6510150	6510654
chr1	6517510	6518014
chr1	6520400	6520904
chr1	6523663	6524208
chr1	6554175	6554919
chr1	6579394	6580130
chr1	6581859	6582800
chr1	6599202	6599706
chr1	6601084	6601620
chr1	6601711	6601947
chr1	6602271	6603431
chr1	6603656	6604703
chr1	6613468	6613704
chr1	6624507	6625043
chr1	6649983	6650487
chr1	6701798	6702334
chr1	6724605	6724921
chr1	6727564	6727800
chr1	6737690	6738194
chr1	6739008	6739786
chr1	6761349	6761765
chr1	6762092	6762547
chr1	6784214	6785288
chr1	6794168	6794832
chr1	6795447	6796111
chr1	6800395	6801059
chr1	6822453	6823070
chr1	6859981	6860723
chr1	6944386	6945050
chr1	6958421	6958810
chr1	6991153	6991817
chr1	7019426	7019856
chr1	7036322	7036826
chr1	7075382	7075698
chr1	7095298	7095714
chr1	7098071	7098501
chr1	7159142	7159643
chr1	7166977	7167641
chr1	7266006	7266422
chr1	7300842	7301212
chr1	7372629	7372865
chr1	7401805	7402227
chr1	7426698	7426826
chr1	7471056	7471182
chr1	7527041	7527545
chr1	7537993	7538438
chr1	7541617	7542482
chr1	7573609	7573899
chr1	7574271	7574701
chr1	7608825	7609329
chr1	7624896	7625416
chr1	7672212	7672716
chr1	7704498	7704734
chr1	7752773	7753203
chr1	7769743	7770407
chr1	7771188	7771454
chr1	7784156	7784392
chr1	7810240	7810861
chr1	7811170	7811674
chr1	7827178	7827714
chr1	7831344	7832008
chr1	7888128	7888993
chr1	7899237	7899945
chr1	7920489	7921153
chr1	7926492	7927156
chr1	7931166	7931649
chr1	7939911	7940375
chr1	7940686	7941163
chr1	7941401	7941825
chr1	7953900	7954635
chr1	7960979	7962107
chr1	7962122	7962538
chr1	7967625	7968129
chr1	7975288	7975528
chr1	8004616	8005433
chr1	8013110	8013526
chr1	8013760	8014176
chr1	8014775	8015592
chr1	8019905	8020569
chr1	8025173	8025343
chr1	8026100	8026910
chr1	8027414	8027698
chr1	8039605	8039776
chr1	8040478	8041142
chr1	8055841	8056706
chr1	8061860	8062524
chr1	8077167	8078076
chr1	8078179	8078539
chr1	8087401	8087544
chr1	8089991	8090655
chr1	8094555	8095224
chr1	8096504	8097168
chr1	8097320	8097799
chr1	8104316	8104980
chr1	8116512	8117258
chr1	8121297	8121713
chr1	8122050	8123310
chr1	8141777	8141967
chr1	8154734	8155050
chr1	8155552	8155868
chr1	8162948	8163612
chr1	8167126	8167810
chr1	8169261	8170427
chr1	8174259	8174675
chr1	8174811	8175241
chr1	8182184	8183048
chr1	8189954	8190384
chr1	8194462	8194867
chr1	8197474	8198212
chr1	8200350	8200666
chr1	8202100	8202609
chr1	8208430	8208567
chr1	8211802	8212501
chr1	8218527	8219391
chr1	8229684	8229946
chr1	8234159	8234575
chr1	8244777	8245441
chr1	8252266	8252682
chr1	8255683	8256099
chr1	8258965	8259501
chr1	8259686	8260002
chr1	8260770	8261186
chr1	8263335	8263492
chr1	8278622	8279126
chr1	8293480	8294297
chr1	8297353	8297625
chr1	8312259	8313221
chr1	8317827	8318331
chr1	8343298	8343802
chr1	8349167	8349407
chr1	8370528	8370996
chr1	8373508	8373938
chr1	8381628	8382075
chr1	8383137	8383553
chr1	8388787	8389451
chr1	8396580	8397084
chr1	8408118	8408534
chr1	8412251	8412463
chr1	8420251	8420667
chr1	8424172	8425005
chr1	8470259	8470763
chr1	8495794	8496458
chr1	8497367	8498031
chr1	8518244	8518514
chr1	8525551	8526228
chr1	8540640	8541304
chr1	8541995	8542559
chr1	8551791	8552207
chr1	8555035	8555699
chr1	8560750	8561620
chr1	8567104	8567768
chr1	8571508	8571938
chr1	8572183	8572613
chr1	8604083	8604293
chr1	8611942	8612303
chr1	8621542	8622294
chr1	8626158	8626808
chr1	8629174	8629792
chr1	8643846	8644286
chr1	8661652	8662206
chr1	8668062	8668838
chr1	8679438	8679576
chr1	8682438	8683102
chr1	8687479	8687983
chr1	8701131	8701844
chr1	8703212	8703748
chr1	8723808	8724472
chr1	8742018	8742718
chr1	8764041	8764545
chr1	8766997	8767501
chr1	8781895	8782399
chr1	8789349	8789670
chr1	8790931	8791435
chr1	8808611	8809115
chr1	8814932	8815168
chr1	8816226	8816730
chr1	8818381	8819168
chr1	8822743	8823159
chr1	8848689	8849200
chr1	8854718	8855134
chr1	8859364	8859900
chr1	8869095	8869331
chr1	8871135	8871466
chr1	8873471	8874242
chr1	8876669	8877205
chr1	8877733	8878513
chr1	8878991	8879400
chr1	8879855	8880611
chr1	8899804	8900329
chr1	8903296	8903785
chr1	8941840	8942174
chr1	8965049	8965713
chr1	8973909	8974413
chr1	9001585	9001901
chr1	9005133	9005449
chr1	9035971	9036475
chr1	9100773	9101100
chr1	9110589	9111071
chr1	9112950	9113366
chr1	9128712	9129028
chr1	9145136	9145732
chr1	9151054	9151757
chr1	9163717	9164470
chr1	9172191	9172507
chr1	9194010	9194440
chr1	9196882	9197043
chr1	9207175	9207418
chr1	9211408	9211912
chr1	9233243	9233701
chr1	9234024	9234440
chr1	9234690	9234926
chr1	9238542	9238958
chr1	9239450	9240071
chr1	9242302	9242718
chr1	9267118	9267363
chr1	9275502	9275934
chr1	9289069	9289305
chr1	9289815	9290679
chr1	9300144	9300901
chr1	9317659	9318242
chr1	9388891	9389144
chr1	9389944	9390390
chr1	9399939	9400255
chr1	9428653	9429476
chr1	9435115	9435545
chr1	9436259	9436675
chr1	9438554	9439169
chr1	9439466	9440130
chr1	9442201	9442879
chr1	9444545	9444882
chr1	9450153	9450509
chr1	9455969	9456209
chr1	9456806	9457208
chr1	9465520	9465950
chr1	9473137	9473310
chr1	9491053	9491289
chr1	9492168	9492584
chr1	9495323	9495639
chr1	9501114	9501556
chr1	9503309	9503725
chr1	9506849	9507265
chr1	9515620	9515909
chr1	9529058	9529722
chr1	9536079	9536282
chr1	9537811	9538431
chr1	9539184	9539583
chr1	9540546	9541324
chr1	9550156	9550587
chr1	9553854	9554284
chr1	9555381	9555632
chr1	9561337	9561841
chr1	9588664	9588900
chr1	9588959	9589195
chr1	9615743	9616198
chr1	9626800	9627336
chr1	9657716	9658335
chr1	9685884	9686179
chr1	9687292	9687638
chr1	9711314	9711440
chr1	9714062	9714566
chr1	9717364	9718123
chr1	9718983	9719569
chr1	9725006	9725542
chr1	9730375	9730879
chr1	9758504	9758656
chr1	9759540	9759843
chr1	9767798	9768302
chr1	9773561	9774065
chr1	9774872	9775735
chr1	9824156	9824396
chr1	9825531	9825677
chr1	9827597	9828101
chr1	9852417	9852789
chr1	9900466	9900726
chr1	9914427	9914743
chr1	9929728	9930392
chr1	9942397	9943841
chr1	9950147	9950683
chr1	9959195	9959699
chr1	10032487	10033225
chr1	10055571	10056386
chr1	10065382	10065798
chr1	10074466	10074644
chr1	10181471	10181975
chr1	10209825	10210710
chr1	10211373	10212003
chr1	10230666	10231170
chr1	10238305	10238583
chr1	10259691	10259881
chr1	10278847	10279277
chr1	10283254	10283978
chr1	10292196	10292626
chr1	10322798	10322993
chr1	10323351	10323855
chr1	10339649	10340564
chr1	10370581	10371245
chr1	10374221	10375089
chr1	10377492	10377996
chr1	10378508	10378853
chr1	10387934	10388598
chr1	10391146	10391434
chr1	10398673	10399177
chr1	10399311	10399847
chr1	10400271	10400913
chr1	10402911	10403232
chr1	10403629	10404293
chr1	10415276	10416139
chr1	10427844	10428380
chr1	10430253	10430489
chr1	10430575	10430811
chr1	10458962	10459581
chr1	10472146	10473111
chr1	10475243	10475779
chr1	10504290	10504706
chr1	10507579	10507995
chr1	10509945	10510528
chr1	10510869	10511564
chr1	10528237	10528901
chr1	10530321	10530537
chr1	10554169	10554585
chr1	10555553	10556111
chr1	10556221	10556904
chr1	10557620	10558284
chr1	10561846	10562714
chr1	10567972	10568636
chr1	10591017	10591433
chr1	10599583	10599899
chr1	10607244	10607748
chr1	10644614	10644792
chr1	10646233	10646818
chr1	10661746	10662102
chr1	10679669	10679985
chr1	10697052	10697363
chr1	10705916	10706420
chr1	10731064	10731354
chr1	10731995	10732207
chr1	10793071	10793456
chr1	10793835	10794075
chr1	10824874	10825378
chr1	10831048	10831286
chr1	10942062	10942272
chr1	10951349	10951656
chr1	10965482	10966084
chr1	10986215	10986504
chr1	11012269	11013222
chr1	11046165	11046862
chr1	11047145	11047672
chr1	11059409	11059645
chr1	11060086	11060322
chr1	11099392	11099928
chr1	11134329	11134745
chr1	11152252	11152706
chr1	11157877	11158293
chr1	11202510	11203091
chr1	11232204	11232717
chr1	11262575	11263195
chr1	11267647	11268077
chr1	11269783	11270287
chr1	11273130	11273666
chr1	11279577	11280119
chr1	11320182	11320422
chr1	11364259	11364499
chr1	11365765	11366042
chr1	11384199	11384538
chr1	11448259	11448829
chr1	11478746	11479264
chr1	11480098	11480414
chr1	11531112	11531616
chr1	11535662	11536166
chr1	11550581	11551117
chr1	11653237	11653553
chr1	11663700	11664531
chr1	11671241	11671884
chr1	11676322	11676755
chr1	11680642	11680958
chr1	11681023	11681672
chr1	11686989	11687569
chr1	11693048	11693504
chr1	11706819	11707323
chr1	11707745	11707981
chr1	11708609	11709006
chr1	11719843	11720079
chr1	11725690	11725817
chr1	11735602	11736170
chr1	11736424	11736660
chr1	11736842	11737346
chr1	11740266	11740677
chr1	11752733	11753294
chr1	11780581	11780937
chr1	11790813	11791349
chr1	11796021	11796685
chr1	11797686	11798563
chr1	11800779	11801195
chr1	11802633	11802869
chr1	11804060	11804804
chr1	11805085	11805321
chr1	11805323	11806474
chr1	11809161	11809412
chr1	11812379	11812604
chr1	11841140	11841674
chr1	11842062	11842624
chr1	11842690	11843124
chr1	11859268	11859624
chr1	11881739	11882339
chr1	11882868	11883104
chr1	11883231	11883471
chr1	11904205	11904540
chr1	11907916	11908760
chr1	11909452	11910221
chr1	11926311	11927034
chr1	11928220	11928636
chr1	11934572	11935108
chr1	11940451	11940867
chr1	11947198	11947428
chr1	11949180	11949436
chr1	11955055	11955719
chr1	11967151	11967387
chr1	11979641	11980600
chr1	11983401	11983937
chr1	11984336	11984894
chr1	11990328	11990758
chr1	11990982	11991398
chr1	12001454	12001958
chr1	12005389	12005925
chr1	12013549	12014769
chr1	12015188	12015424
chr1	12016061	12016565
chr1	12018925	12019595
chr1	12020746	12021250
chr1	12038583	12039119
chr1	12040402	12041066
chr1	12044707	12044943
chr1	12047351	12047887
chr1	12051856	12052493
chr1	12056523	12056745
chr1	12057353	12057772
chr1	12063141	12063677
chr1	12075473	12076009
chr1	12081544	12082170
chr1	12095935	12096439
chr1	12099143	12099647
chr1	12108519	12109023
chr1	12130698	12131128
chr1	12143520	12144024
chr1	12148340	12148756
chr1	12153144	12153648
chr1	12157793	12158271
chr1	12159921	12160164
chr1	12161675	12162325
chr1	12168073	12168577
chr1	12170203	12170633
chr1	12173720	12174016
chr1	12175214	12175996
chr1	12177872	12178288
chr1	12180305	12180744
chr1	12183648	12184184
chr1	12208883	12209119
chr1	12218281	12218992
chr1	12229882	12230122
chr1	12255712	12256376
chr1	12296444	12297108
chr1	12309966	12310630
chr1	12346754	12347170
chr1	12381108	12381524
chr1	12402313	12402629
chr1	12407213	12407877
chr1	12408815	12409479
chr1	12432858	12433806
chr1	12434257	12434493
chr1	12436757	12437293
chr1	12448693	12449393
chr1	12475879	12476505
chr1	12477947	12478806
chr1	12480755	12481079
chr1	12496267	12496977
chr1	12504064	12504361
chr1	12510086	12511102
chr1	12512198	12512576
chr1	12525335	12525751
chr1	12528411	12529309
chr1	12529376	12529792
chr1	12539786	12539946
chr1	12549704	12550470
chr1	12554024	12554280
chr1	12573826	12574218
chr1	12577010	12577465
chr1	12580626	12580807
chr1	12587006	12587421
chr1	12588161	12588665
chr1	12595878	12596294
chr1	12602010	12602246
chr1	12604243	12604816
chr1	12608234	12608807
chr1	12614369	12614998
chr1	12615859	12616499
chr1	12618915	12619545
chr1	12640965	12641218
chr1	12648132	12648468
chr1	12657193	12657731
chr1	12659145	12659381
chr1	12665326	12665940
chr1	12666185	12666780
chr1	12693203	12693639
chr1	12739500	12740364
chr1	12745116	12745757
chr1	12810882	12811220
chr1	12851668	12852399
chr1	12903894	12904489
chr1	13234103	13234519
chr1	13297622	13298038
chr1	13500932	13501121
chr1	13523911	13524774
chr1	13646649	13647313
chr1	13749065	13749301
chr1	13799509	13799925
chr1	13809511	13809830
chr1	13813015	13813431
chr1	13885548	13886052
chr1	13952003	13952507
chr1	14055969	14056633
chr1	14149297	14149961
chr1	14182713	14183484
chr1	14190462	14190966
chr1	14261828	14262492
chr1	14334792	14335296
chr1	14346039	14346632
chr1	14352933	14353437
chr1	14422086	14422538
chr1	14435395	14436186
chr1	14436893	14437435
chr1	14443304	14443968
chr1	14479680	14480344
chr1	14522777	14523154
chr1	14531521	14532258
chr1	14539815	14540694
chr1	14590685	14591294
chr1	14593882	14594546
chr1	14615818	14616322
chr1	14731888	14732392
chr1	14743435	14743724
chr1	14774435	14774625
chr1	14777567	14778540
chr1	14780414	14780608
chr1	14783048	14783584
chr1	14784645	14785518
chr1	14826126	14826936
chr1	14835630	14836134
chr1	14840391	14840608
chr1	14847982	14848486
chr1	14850158	14850424
chr1	14881982	14882486
chr1	14897053	14897404
chr1	14929250	14929946
chr1	14939973	14940209
chr1	14961867	14962140
chr1	14970204	14970810
chr1	14996064	14996682
chr1	15072902	15073138
chr1	15106344	15107079
chr1	15170975	15171639
chr1	15174200	15175069
chr1	15178935	15179089
chr1	15188727	15188975
chr1	15189807	15190123
chr1	15197114	15197354
chr1	15200616	15201032
chr1	15201906	15202322
chr1	15207170	15207410
chr1	15218322	15219187
chr1	15224336	15224615
chr1	15224675	15225339
chr1	15227954	15228618
chr1	15230454	15231118
chr1	15236329	15236571
chr1	15238764	15239268
chr1	15259165	15259669
chr1	15260477	15261567
chr1	15272129	15272365
chr1	15272376	15273040
chr1	15276275	15276779
chr1	15290348	15290887
chr1	15297160	15297315
chr1	15311822	15312326
chr1	15322910	15323414
chr1	15323582	15323818
chr1	15328884	15329548
chr1	15340302	15340698
chr1	15341785	15342449
chr1	15345766	15346624
chr1	15352365	15352964
chr1	15354456	15355176
chr1	15356146	15356462
chr1	15372081	15372585
chr1	15409276	15409979
chr1	15415833	15416401
chr1	15417365	15418029
chr1	15420142	15420365
chr1	15421042	15421358
chr1	15426779	15427222
chr1	15429785	15430178
chr1	15432926	15433259
chr1	15434745	15435061
chr1	15444560	15444884
chr1	15459875	15460622
chr1	15464290	15464741
chr1	15483206	15483710
chr1	15515059	15515644
chr1	15524039	15525274
chr1	15526329	15527289
chr1	15543395	15544185
chr1	15557369	15558255
chr1	15559318	15559734
chr1	15603455	15604158
chr1	15605681	15606097
chr1	15617173	15617900
chr1	15618692	15619108
chr1	15620271	15620935
chr1	15628106	15628610
chr1	15674711	15675499
chr1	15684032	15684256
chr1	15685778	15686314
chr1	15741405	15741721
chr1	15765800	15766410
chr1	15776649	15776979
chr1	15780639	15781055
chr1	15785208	15785712
chr1	15788018	15789023
chr1	15791868	15792404
chr1	15793128	15793377
chr1	15794956	15795619
chr1	15796808	15797224
chr1	15797547	15798051
chr1	15799040	15799356
chr1	15799397	15799852
chr1	15800048	15800478
chr1	15831827	15832243
chr1	15832920	15833456
chr1	15834212	15834642
chr1	15834717	15834953
chr1	15835762	15836288
chr1	15837221	15837462
chr1	15847179	15847715
chr1	15849091	15849809
chr1	15858173	15858881
chr1	15862582	15863051
chr1	15866854	15867280
chr1	15885669	15886712
chr1	15897663	15898316
chr1	15898874	15899410
chr1	15908522	15909026
chr1	15949372	15950100
chr1	15950392	15950602
chr1	15950987	15951178
chr1	15952535	15953247
chr1	15958836	15959158
chr1	15975645	15975881
chr1	15976007	15976572
chr1	15982932	15983248
chr1	16009042	16009723
chr1	16013145	16013730
chr1	16014755	16014991
chr1	16032722	16033258
chr1	16047072	16047256
chr1	16053939	16054642
chr1	16055644	16055905
chr1	16056146	16056382
chr1	16066937	16067439
chr1	16075960	16076397
chr1	16082459	16082695
chr1	16092702	16092926
chr1	16111691	16112150
chr1	16122881	16123385
chr1	16126121	16126625
chr1	16143402	16144222
chr1	16145645	16145961
chr1	16146154	16146810
chr1	16154963	16155393
chr1	16155943	16156259
chr1	16164105	16165092
chr1	16173163	16173498
chr1	16178627	16179043
chr1	16179154	16179602
chr1	16181837	16182285
chr1	16184252	16184668
chr1	16185016	16185589
chr1	16187766	16188132
chr1	16195158	16195394
chr1	16196652	16197365
chr1	16198752	16198972
chr1	16206881	16207897
chr1	16208271	16208756
chr1	16216434	16216970
chr1	16231734	16232238
chr1	16237097	16237333
chr1	16237334	16238110
chr1	16248679	16249216
chr1	16249722	16250351
chr1	16252801	16253465
chr1	16257469	16258035
chr1	16266541	16266924
chr1	16324424	16324736
chr1	16334646	16334897
chr1	16348788	16349196
chr1	16349910	16350500
chr1	16350805	16351404
chr1	16351896	16352132
chr1	16352403	16352639
chr1	16366757	16367547
chr1	16371719	16372223
chr1	16381002	16381506
chr1	16391567	16391757
chr1	16393825	16394329
chr1	16417625	16417805
chr1	16440415	16440731
chr1	16440772	16441276
chr1	16462859	16463424
chr1	16513733	16514269
chr1	16514419	16514549
chr1	16519197	16520090
chr1	16535080	16535510
chr1	16545081	16545585
chr1	16545767	16546303
chr1	16547578	16547948
chr1	16548938	16549213
chr1	16604892	16605428
chr1	16608252	16608545
chr1	16612264	16612694
chr1	16613266	16614098
chr1	16614835	16615603
chr1	16616909	16617445
chr1	16620894	16621430
chr1	16622631	16623456
chr1	16624138	16624804
chr1	16624961	16625211
chr1	16633194	16633730
chr1	16640414	16640950
chr1	16642947	16643183
chr1	16643746	16645126
chr1	16645266	16646335
chr1	16677841	16678504
chr1	16685341	16686005
chr1	16727018	16727809
chr1	16766640	16766956
chr1	16860055	16860425
chr1	16861759	16862129
chr1	16872412	16872842
chr1	16884446	16884862
chr1	16890658	16890942
chr1	16891255	16891919
chr1	16895573	16896842
chr1	16902888	16904049
chr1	16904706	16905923
chr1	16913421	16913957
chr1	16921001	16921237
chr1	16921765	16922005
chr1	16922992	16923228
chr1	16951711	16952215
chr1	16968434	16968699
chr1	16971964	16972204
chr1	17011868	17012104
chr1	17053838	17054765
chr1	17063525	17064036
chr1	17125623	17126053
chr1	17128417	17128667
chr1	17161357	17161630
chr1	17192088	17192878
chr1	17207873	17208537
chr1	17237120	17237714
chr1	17307903	17308407
chr1	17348350	17348722
chr1	17360290	17360826
chr1	17378317	17378468
chr1	17419770	17420306
chr1	17435989	17436525
chr1	17441230	17441993
chr1	17475724	17476145
chr1	17487855	17488188
chr1	17489404	17489853
chr1	17493989	17494614
chr1	17516826	17517277
chr1	17527506	17527922
chr1	17551939	17552355
chr1	17559884	17560030
chr1	17564546	17564962
chr1	17569620	17570050
chr1	17580087	17580541
chr1	17581529	17581830
chr1	17583150	17583654
chr1	17586199	17586615
chr1	17588245	17588938
chr1	17592043	17592473
chr1	17594043	17594512
chr1	17596620	17597050
chr1	17755217	17755453
chr1	17759106	17759342
chr1	17826175	17826415
chr1	17935969	17936238
chr1	17994061	17994313
chr1	18128372	18128660
chr1	18256341	18256657
chr1	18302876	18303116
chr1	18322500	18322740
chr1	18360258	18360628
chr1	18373941	18374181
chr1	18396254	18396567
chr1	18400215	18400879
chr1	18413952	18414307
chr1	18414708	18415064
chr1	18415319	18415983
chr1	18421857	18422721
chr1	18452646	18452892
chr1	18472321	18472857
chr1	18479448	18479885
chr1	18480291	18481386
chr1	18527788	18528452
chr1	18530787	18531451
chr1	18534332	18535052
chr1	18582345	18582533
chr1	18592447	18592718
chr1	18676563	18676757
chr1	18755589	18756253
chr1	18796996	18797328
chr1	18800083	18800747
chr1	18810026	18810290
chr1	18836705	18836958
chr1	18854456	18854960
chr1	18891719	18892223
chr1	18900309	18900776
chr1	18901151	18901467
chr1	18902206	18903300
chr1	18906620	18907334
chr1	18908761	18909297
chr1	18913095	18913376
chr1	18922174	18922710
chr1	18926635	18926994
chr1	18949340	18949756
chr1	18952506	18953010
chr1	18955465	18955781
chr1	18965620	18966325
chr1	18972008	18972378
chr1	19003310	19003758
chr1	19011009	19011439
chr1	19012428	19012857
chr1	19013740	19014215
chr1	19026217	19026630
chr1	19045808	19046238
chr1	19052573	19052889
chr1	19065725	19066155
chr1	19066283	19066787
chr1	19079717	19080416
chr1	19081406	19081996
chr1	19082928	19083592
chr1	19113406	19113642
chr1	19130479	19130895
chr1	19169501	19170165
chr1	19208605	19209269
chr1	19209992	19210840
chr1	19223018	19223242
chr1	19241152	19241668
chr1	19252121	19252657
chr1	19269750	19270166
chr1	19273174	19273636
chr1	19285147	19285563
chr1	19287781	19288197
chr1	19312168	19312422
chr1	19312451	19312987
chr1	19313696	19313932
chr1	19315400	19315582
chr1	19325678	19325914
chr1	19338053	19338557
chr1	19384209	19384757
chr1	19407809	19408045
chr1	19425583	19426013
chr1	19430154	19430570
chr1	19436660	19437122
chr1	19445897	19446213
chr1	19450846	19451216
chr1	19459625	19460058
chr1	19469272	19469829
chr1	19484251	19484607
chr1	19484663	19485199
chr1	19495183	19495342
chr1	19504862	19505366
chr1	19508776	19509461
chr1	19526231	19526547
chr1	19557637	19558233
chr1	19559526	19560190
chr1	19578783	19579154
chr1	19596178	19596987
chr1	19616561	19617065
chr1	19623514	19623944
chr1	19651255	19651491
chr1	19682138	19682642
chr1	19752039	19752703
chr1	19762364	19762600
chr1	19777014	19777250
chr1	19790011	19790515
chr1	19815033	19815449
chr1	19816123	19816539
chr1	19849356	19849592
chr1	19861043	19861783
chr1	19870114	19870313
chr1	19881990	19882725
chr1	19892710	19893005
chr1	19925363	19925522
chr1	19926557	19926873
chr1	19942039	19943156
chr1	19951749	19952413
chr1	19969902	19970305
chr1	19979635	19980051
chr1	19981567	19982231
chr1	19987758	19988074
chr1	20025409	20025913
chr1	20055958	20056462
chr1	20102660	20103523
chr1	20109333	20109837
chr1	20110622	20111490
chr1	20124439	20124983
chr1	20154584	20155223
chr1	20167208	20167447
chr1	20171640	20171767
chr1	20175226	20175771
chr1	20182326	20183448
chr1	20183748	20184240
chr1	20185142	20185806
chr1	20185954	20186190
chr1	20187423	20188152
chr1	20192419	20192771
chr1	20219088	20219403
chr1	20223989	20224493
chr1	20255708	20256244
chr1	20271347	20272011
chr1	20322179	20322334
chr1	20367126	20367382
chr1	20426855	20427359
chr1	20440825	20441080
chr1	20476464	20476981
chr1	20478064	20478748
chr1	20480233	20480783
chr1	20486532	20486848
chr1	20493872	20494108
chr1	20508002	20508284
chr1	20522195	20522731
chr1	20575777	20576281
chr1	20587665	20588048
chr1	20588677	20589093
chr1	20590296	20590925
chr1	20603458	20603694
chr1	20603889	20604305
chr1	20604690	20605106
chr1	20613330	20613746
chr1	20613827	20614262
chr1	20621073	20621360
chr1	20630876	20631041
chr1	20633290	20633550
chr1	20634042	20634578
chr1	20634703	20635143
chr1	20636919	20637406
chr1	20661311	20661547
chr1	20666846	20667091
chr1	20684106	20684610
chr1	20696500	20697226
chr1	20711597	20712198
chr1	20718555	20718854
chr1	20724961	20725465
chr1	20733047	20733807
chr1	20770510	20771174
chr1	20775576	20776240
chr1	20786137	20786950
chr1	20787551	20788585
chr1	20813690	20814354
chr1	20840399	20841063
chr1	20860627	20861291
chr1	20884121	20884959
chr1	20896778	20897218
chr1	20943666	20944116
chr1	20950684	20951100
chr1	20978268	20979083
chr1	21022095	21022951
chr1	21024933	21025437
chr1	21027579	21028382
chr1	21057637	21058502
chr1	21058997	21059449
chr1	21066343	21067206
chr1	21091052	21091444
chr1	21099147	21099376
chr1	21100298	21100797
chr1	21115104	21115575
chr1	21165481	21166145
chr1	21175064	21175274
chr1	21176701	21177382
chr1	21195203	21195439
chr1	21200593	21201257
chr1	21252132	21252636
chr1	21255152	21255888
chr1	21261693	21262328
chr1	21262707	21263123
chr1	21269647	21270365
chr1	21271605	21272021
chr1	21294938	21295517
chr1	21299227	21299454
chr1	21317270	21317686
chr1	21319996	21320625
chr1	21324342	21325029
chr1	21329382	21329679
chr1	21332708	21333339
chr1	21336961	21337391
chr1	21338034	21338464
chr1	21344239	21344475
chr1	21352551	21352891
chr1	21354454	21354768
chr1	21368544	21368780
chr1	21389802	21390514
chr1	21392291	21393040
chr1	21401770	21402500
chr1	21440058	21440282
chr1	21453971	21454366
chr1	21488676	21489180
chr1	21509049	21509365
chr1	21516997	21517413
chr1	21530404	21530786
chr1	21546022	21546452
chr1	21551021	21551437
chr1	21586905	21587357
chr1	21594713	21594896
chr1	21598973	21599205
chr1	21607682	21608218
chr1	21613545	21613806
chr1	21623625	21624148
chr1	21632072	21632665
chr1	21634073	21634577
chr1	21638485	21639162
chr1	21639555	21639713
chr1	21647768	21648346
chr1	21652098	21652602
chr1	21659041	21659577
chr1	21669252	21669488
chr1	21669617	21669933
chr1	21669957	21670193
chr1	21670435	21670939
chr1	21675959	21676679
chr1	21686874	21687509
chr1	21702705	21703209
chr1	21749846	21750382
chr1	21764539	21765243
chr1	21768235	21768739
chr1	21778032	21778536
chr1	21779152	21779656
chr1	21781547	21782083
chr1	21782341	21782487
chr1	21783001	21784261
chr1	21787944	21788448
chr1	21791495	21792364
chr1	21801131	21801493
chr1	21816845	21817349
chr1	21862199	21862515
chr1	21896893	21897249
chr1	21904812	21905812
chr1	21906482	21907189
chr1	21913880	21914113
chr1	21919508	21920055
chr1	21931225	21931435
chr1	21933756	21933992
chr1	21942869	21943405
chr1	21956804	21957308
chr1	21966285	21966642
chr1	22019041	22019777
chr1	22022645	22023149
chr1	22024431	22024935
chr1	22025649	22026275
chr1	22040183	22040687
chr1	22047008	22047142
chr1	22048538	22049286
chr1	22052457	22052961
chr1	22053258	22054067
chr1	22105701	22105937
chr1	22121663	22121923
chr1	22174512	22174849
chr1	22177394	22177898
chr1	22185162	22185639
chr1	22232347	22232851
chr1	22250740	22250980
chr1	22279628	22280102
chr1	22285587	22285823
chr1	22296604	22296970
chr1	22337995	22338559
chr1	22348391	22348707
chr1	22362904	22363408
chr1	22365509	22365883
chr1	22380270	22380715
chr1	22384044	22384298
chr1	22414160	22414576
chr1	22428687	22428940
chr1	22436965	22437361
chr1	22447694	22448218
chr1	22450632	22450948
chr1	22451647	22452183
chr1	22537790	22538002
chr1	22662833	22663337
chr1	22721574	22721812
chr1	22745976	22746406
chr1	22780574	22781078
chr1	22832060	22832383
chr1	22847148	22847278
chr1	22941221	22941725
chr1	22963996	22964312
chr1	22971605	22971929
chr1	22979810	22980166
chr1	22990555	22991419
chr1	23019153	23019689
chr1	23049899	23050563
chr1	23062138	23062802
chr1	23098410	23099033
chr1	23100255	23100525
chr1	23103380	23104067
chr1	23110642	23111204
chr1	23115016	23115461
chr1	23115801	23116752
chr1	23147952	23148776
chr1	23168646	23169402
chr1	23170024	23170283
chr1	23187629	23188060
chr1	23188972	23189200
chr1	23195405	23195608
chr1	23200990	23201200
chr1	23214741	23215041
chr1	23223419	23223735
chr1	23242328	23242832
chr1	23248913	23249137
chr1	23282928	23283592
chr1	23316964	23317500
chr1	23326604	23327108
chr1	23344157	23345118
chr1	23352112	23352616
chr1	23368783	23369209
chr1	23371043	23371547
chr1	23377440	23377723
chr1	23384822	23384989
chr1	23402875	23403411
chr1	23403717	23404349
chr1	23421671	23422087
chr1	23428169	23428599
chr1	23434280	23434784
chr1	23436462	23436649
chr1	23444047	23444579
chr1	23457299	23457729
chr1	23467993	23468213
chr1	23472351	23472767
chr1	23478799	23479493
chr1	23483965	23484281
chr1	23521816	23521962
chr1	23525682	23526186
chr1	23528266	23528809
chr1	23530995	23531554
chr1	23532880	23533082
chr1	23534629	23535293
chr1	23539648	23540258
chr1	23544579	23545115
chr1	23554939	23555516
chr1	23557975	23558479
chr1	23559262	23559919
chr1	23562111	23562979
chr1	23585684	23585871
chr1	23588703	23589171
chr1	23591857	23592361
chr1	23616522	23616758
chr1	23617058	23617360
chr1	23637465	23638001
chr1	23673095	23673411
chr1	23673494	23674123
chr1	23684031	23684287
chr1	23691543	23692126
chr1	23719570	23720085
chr1	23724321	23724503
chr1	23727309	23727947
chr1	23728542	23728763
chr1	23732419	23732722
chr1	23743337	23743653
chr1	23752937	23753253
chr1	23756526	23757190
chr1	23772201	23772896
chr1	23776130	23776546
chr1	23777662	23778536
chr1	23778937	23779473
chr1	23779647	23780349
chr1	23790016	23790546
chr1	23799461	23799719
chr1	23800593	23801396
chr1	23809708	23810285
chr1	23825102	23825638
chr1	23830255	23830671
chr1	23868226	23868980
chr1	23897024	23897440
chr1	23907612	23908276
chr1	23910557	23911061
chr1	23911068	23911316
chr1	23914198	23914829
chr1	23916458	23917162
chr1	23919902	23920318
chr1	23921132	23921636
chr1	23936638	23937302
chr1	23941267	23941771
chr1	23958303	23959414
chr1	23959568	23960303
chr1	23964627	23965291
chr1	23980357	23980593
chr1	24009588	24009667
chr1	24018698	24019347
chr1	24033966	24034487
chr1	24047052	24047556
chr1	24103609	24103818
chr1	24118370	24118686
chr1	24149805	24150341
chr1	24187386	24187832
chr1	24190278	24190729
chr1	24191844	24192396
chr1	24199310	24199550
chr1	24199607	24199847
chr1	24201709	24202139
chr1	24263217	24263649
chr1	24294262	24294738
chr1	24321869	24322671
chr1	24330290	24330815
chr1	24365143	24365697
chr1	24387837	24388267
chr1	24409438	24409942
chr1	24411918	24412454
chr1	24413232	24414311
chr1	24415452	24415868
chr1	24416548	24417084
chr1	24487562	24487793
chr1	24515357	24516443
chr1	24532067	24532571
chr1	24540834	24541498
chr1	24549032	24549813
chr1	24552110	24552776
chr1	24567965	24568381
chr1	24591353	24591733
chr1	24593403	24593582
chr1	24594025	24594529
chr1	24609807	24610471
chr1	24635275	24635939
chr1	24639111	24639454
chr1	24642385	24643234
chr1	24644019	24644555
chr1	24683737	24684092
chr1	24692318	24692822
chr1	24694133	24694293
chr1	24704770	24705011
chr1	24705365	24705795
chr1	24707816	24708161
chr1	24709936	24710440
chr1	24711364	24711695
chr1	24724399	24724797
chr1	24727372	24727908
chr1	24732159	24732663
chr1	24742234	24742483
chr1	24744658	24745580
chr1	24745986	24746574
chr1	24762213	24762947
chr1	24765353	24765994
chr1	24767433	24767849
chr1	24770261	24770998
chr1	24783685	24784101
chr1	24786209	24786639
chr1	24790481	24790911
chr1	24805632	24805868
chr1	24830306	24830970
chr1	24847939	24848475
chr1	24850268	24850772
chr1	24873071	24873575
chr1	24878753	24879193
chr1	24891306	24891722
chr1	24892387	24893025
chr1	24911126	24911630
chr1	24951250	24951953
chr1	24952383	24952887
chr1	24955209	24955353
chr1	24965148	24965358
chr1	24966541	24967409
chr1	24973249	24973913
chr1	24988193	24988465
chr1	25003626	25004130
chr1	25021524	25021780
chr1	25022440	25022650
chr1	25022852	25023478
chr1	25037394	25037630
chr1	25080481	25080985
chr1	25082266	25082507
chr1	25090999	25091470
chr1	25096865	25097151
chr1	25109505	25109741
chr1	25168434	25168850
chr1	25219794	25220298
chr1	25223303	25223967
chr1	25232256	25233526
chr1	25239769	25240185
chr1	25246426	25246662
chr1	25246842	25247642
chr1	25256418	25257248
chr1	25274863	25275198
chr1	25278387	25278747
chr1	25338186	25338502
chr1	25343747	25344251
chr1	25347578	25348008
chr1	25353343	25354007
chr1	25356676	25357540
chr1	25361039	25361741
chr1	25413239	25413743
chr1	25414444	25415108
chr1	25423143	25423794
chr1	25425613	25426029
chr1	25430117	25430820
chr1	25442164	25442873
chr1	25445405	25446274
chr1	25452795	25453299
chr1	25501780	25502052
chr1	25517982	25518486
chr1	25519744	25519928
chr1	25549634	25550582
chr1	25568748	25569444
chr1	25569942	25570446
chr1	25595830	25596118
chr1	25600941	25601371
chr1	25601810	25602046
chr1	25608638	25608874
chr1	25629703	25630367
chr1	25660982	25661486
chr1	25671914	25672330
chr1	25681879	25682353
chr1	25689444	25690151
chr1	25694996	25695426
chr1	25698296	25698800
chr1	25705748	25706027
chr1	25708097	25708761
chr1	25715963	25716248
chr1	25723239	25723624
chr1	25780311	25781017
chr1	25782823	25783281
chr1	25786795	25787365
chr1	25810934	25811174
chr1	25818166	25818402
chr1	25848484	25848988
chr1	25858463	25859221
chr1	25861459	25862200
chr1	25867157	25867603
chr1	25870231	25870735
chr1	25875563	25875879
chr1	25895493	25895729
chr1	25906216	25906594
chr1	25906895	25907126
chr1	25919736	25919972
chr1	25920954	25921190
chr1	25933460	25934082
chr1	25939409	25939913
chr1	25991109	25991321
chr1	25992246	25992950
chr1	25993836	25994340
chr1	25996782	25997446
chr1	25997829	25998755
chr1	26006018	26006421
chr1	26012422	26012797
chr1	26015478	26015671
chr1	26035478	26036887
chr1	26049891	26050127
chr1	26068803	26069307
chr1	26070219	26071080
chr1	26072293	26073184
chr1	26078484	26078988
chr1	26079815	26080927
chr1	26083356	26083511
chr1	26104417	26104921
chr1	26105016	26105252
chr1	26111730	26111940
chr1	26114558	26114989
chr1	26122357	26122906
chr1	26123048	26123980
chr1	26126052	26126791
chr1	26142076	26142580
chr1	26156619	26156768
chr1	26161476	26162012
chr1	26164431	26164696
chr1	26169448	26170362
chr1	26174248	26174912
chr1	26201004	26201826
chr1	26233721	26234257
chr1	26234320	26235142
chr1	26237523	26238262
chr1	26259362	26259541
chr1	26268877	26269227
chr1	26274812	26275476
chr1	26275645	26276977
chr1	26279157	26279661
chr1	26279908	26280224
chr1	26280448	26280751
chr1	26284559	26285414
chr1	26287071	26287442
chr1	26288745	26288975
chr1	26298120	26298534
chr1	26306818	26307322
chr1	26308225	26308936
chr1	26331707	26331892
chr1	26336699	26337270
chr1	26350891	26351061
chr1	26351634	26351843
chr1	26351859	26352363
chr1	26358701	26359308
chr1	26363773	26364309
chr1	26372104	26372236
chr1	26374467	26374676
chr1	26376688	26377237
chr1	26377886	26378787
chr1	26382665	26383169
chr1	26387241	26387914
chr1	26389812	26390190
chr1	26408199	26408908
chr1	26412385	26412741
chr1	26431953	26432896
chr1	26472300	26473356
chr1	26476748	26477284
chr1	26482778	26483442
chr1	26487284	26487841
chr1	26493940	26494339
chr1	26500209	26501119
chr1	26531107	26531643
chr1	26534040	26534276
chr1	26541677	26542213
chr1	26555715	26556291
chr1	26597419	26598133
chr1	26601206	26601469
chr1	26602344	26602880
chr1	26614893	26615557
chr1	26620553	26621678
chr1	26623251	26623397
chr1	26635763	26636267
chr1	26636928	26637464
chr1	26662666	26663665
chr1	26666706	26667370
chr1	26677354	26678018
chr1	26687512	26688016
chr1	26692063	26692735
chr1	26692971	26693436
chr1	26695337	26695873
chr1	26698091	26698659
chr1	26706355	26706771
chr1	26721694	26722198
chr1	26723243	26724023
chr1	26743974	26744725
chr1	26768957	26769493
chr1	26771603	26772451
chr1	26780565	26780981
chr1	26783921	26784539
chr1	26785801	26786128
chr1	26787381	26787917
chr1	26789093	26789509
chr1	26791654	26791890
chr1	26794163	26794579
chr1	26799709	26800373
chr1	26805176	26805412
chr1	26809496	26809926
chr1	26831701	26832117
chr1	26862802	26863121
chr1	26864869	26865678
chr1	26877849	26878265
chr1	26881752	26881995
chr1	26889935	26890471
chr1	26900292	26900922
chr1	26903971	26904671
chr1	26907538	26907986
chr1	26910564	26910994
chr1	26914008	26914625
chr1	26915279	26915748
chr1	26920904	26922066
chr1	26922933	26923249
chr1	26933235	26933739
chr1	26938023	26938659
chr1	26945626	26946101
chr1	26980775	26981086
chr1	26990553	26990983
chr1	26991345	26991967
chr1	26993577	26993831
chr1	27005444	27006023
chr1	27011023	27011363
chr1	27013019	27013555
chr1	27015278	27015782
chr1	27044643	27044879
chr1	27045794	27046756
chr1	27052583	27052819
chr1	27054318	27054822
chr1	27070458	27070698
chr1	27074070	27074669
chr1	27097370	27097906
chr1	27099164	27099668
chr1	27105415	27105919
chr1	27109029	27109533
chr1	27111755	27112500
chr1	27122504	27123156
chr1	27132463	27132967
chr1	27137639	27137875
chr1	27145963	27146256
chr1	27152043	27152547
chr1	27153947	27154483
chr1	27154945	27155798
chr1	27166202	27166929
chr1	27184716	27184883
chr1	27191964	27192394
chr1	27192682	27193109
chr1	27204058	27204274
chr1	27233819	27234055
chr1	27234223	27234459
chr1	27243700	27244040
chr1	27267675	27268179
chr1	27308102	27308342
chr1	27309759	27310181
chr1	27321896	27322471
chr1	27332847	27333087
chr1	27341895	27342132
chr1	27347223	27347499
chr1	27350671	27351027
chr1	27355413	27355917
chr1	27366211	27366447
chr1	27366534	27367070
chr1	27383737	27383973
chr1	27391448	27392027
chr1	27392259	27392898
chr1	27395426	27395686
chr1	27443879	27444383
chr1	27449111	27449390
chr1	27461278	27461484
chr1	27477983	27478647
chr1	27490241	27490922
chr1	27499962	27500466
chr1	27504675	27504991
chr1	27518277	27518909
chr1	27523380	27523916
chr1	27526445	27527103
chr1	27538107	27538233
chr1	27538789	27539197
chr1	27542267	27543114
chr1	27563558	27564325
chr1	27568744	27568980
chr1	27575428	27575744
chr1	27575998	27576155
chr1	27599184	27599515
chr1	27606400	27606636
chr1	27606844	27607069
chr1	27607364	27607680
chr1	27609162	27609470
chr1	27620105	27620609
chr1	27622980	27623151
chr1	27650732	27651236
chr1	27656187	27656723
chr1	27659868	27660532
chr1	27666919	27667261
chr1	27667596	27668032
chr1	27669384	27669620
chr1	27678797	27679098
chr1	27725604	27725840
chr1	27725913	27727122
chr1	27772551	27773650
chr1	27773676	27774180
chr1	27779897	27780237
chr1	27807218	27808104
chr1	27832877	27833016
chr1	27863117	27863621
chr1	27867078	27867617
chr1	27867883	27868119
chr1	27869153	27869363
chr1	27870723	27871430
chr1	27901889	27902393
chr1	27904547	27904977
chr1	27914369	27915331
chr1	27933764	27934274
chr1	27943379	27943806
chr1	27947599	27948103
chr1	27952121	27952707
chr1	27959211	27959622
chr1	27968795	27969044
chr1	27979470	27980154
chr1	27999231	28000245
chr1	28059697	28059866
chr1	28061519	28062023
chr1	28064087	28064455
chr1	28065972	28066948
chr1	28079221	28079651
chr1	28081268	28081932
chr1	28086898	28087562
chr1	28091165	28091829
chr1	28096567	28097231
chr1	28104979	28105643
chr1	28112581	28113269
chr1	28115109	28115773
chr1	28118703	28119283
chr1	28136758	28137541
chr1	28139129	28139793
chr1	28144377	28145041
chr1	28151209	28151713
chr1	28153089	28153593
chr1	28171713	28172377
chr1	28172693	28173197
chr1	28178161	28178513
chr1	28190898	28191434
chr1	28205188	28205604
chr1	28212892	28213762
chr1	28232085	28233294
chr1	28235172	28235914
chr1	28246366	28246692
chr1	28247321	28247751
chr1	28248443	28249137
chr1	28249280	28249973
chr1	28259021	28259732
chr1	28259805	28260309
chr1	28282284	28282856
chr1	28284866	28285308
chr1	28290817	28291233
chr1	28296783	28297315
chr1	28313850	28314514
chr1	28322160	28322590
chr1	28326963	28327275
chr1	28328529	28329212
chr1	28338074	28338401
chr1	28341499	28342163
chr1	28346063	28346736
chr1	28351378	28352073
chr1	28352095	28352780
chr1	28366463	28366999
chr1	28369366	28369942
chr1	28370062	28370492
chr1	28373535	28373887
chr1	28391909	28392719
chr1	28395200	28395704
chr1	28415981	28416799
chr1	28417249	28417913
chr1	28418336	28418506
chr1	28437225	28438395
chr1	28441764	28442377
chr1	28449772	28450436
chr1	28471441	28471945
chr1	28499584	28499836
chr1	28500901	28501507
chr1	28505211	28506619
chr1	28509606	28510493
chr1	28510563	28511116
chr1	28513105	28514017
chr1	28517044	28517359
chr1	28518050	28518338
chr1	28518694	28519010
chr1	28524900	28525795
chr1	28552873	28553409
chr1	28581518	28582372
chr1	28590027	28590286
chr1	28596793	28597297
chr1	28623858	28624094
chr1	28641337	28641702
chr1	28642877	28643314
chr1	28648325	28649284
chr1	28653870	28654406
chr1	28656253	28656757
chr1	28682959	28683087
chr1	28690966	28691117
chr1	28718950	28719694
chr1	28721862	28722366
chr1	28731874	28732163
chr1	28736434	28737375
chr1	28744166	28744670
chr1	28745678	28746342
chr1	28748123	28749370
chr1	28751365	28751901
chr1	28804995	28805499
chr1	28812433	28812789
chr1	28814006	28814419
chr1	28820089	28820387
chr1	28829499	28830003
chr1	28837791	28837918
chr1	28860431	28860557
chr1	28865856	28866360
chr1	28882074	28882679
chr1	28883642	28884275
chr1	28884440	28885399
chr1	28886575	28887150
chr1	28893519	28894023
chr1	28902770	28903006
chr1	28903966	28904596
chr1	28914166	28914406
chr1	28917643	28918147
chr1	28926579	28927502
chr1	28927541	28928208
chr1	28966633	28967049
chr1	28972180	28972844
chr1	28973776	28974509
chr1	28976338	28976565
chr1	28982892	28984144
chr1	29027652	29028156
chr1	29032588	29033689
chr1	29033797	29034449
chr1	29043630	29043797
chr1	29080127	29080791
chr1	29105890	29106306
chr1	29124518	29124754
chr1	29136453	29136883
chr1	29142714	29143086
chr1	29146002	29146432
chr1	29149044	29149460
chr1	29154654	29154890
chr1	29156801	29157545
chr1	29177615	29178279
chr1	29179341	29180381
chr1	29181817	29182804
chr1	29183145	29183809
chr1	29202702	29203240
chr1	29230721	29231454
chr1	29236323	29236559
chr1	29238176	29238492
chr1	29243762	29244266
chr1	29245882	29246198
chr1	29258702	29259150
chr1	29304137	29304619
chr1	29314689	29315193
chr1	29433707	29434371
chr1	29513434	29513678
chr1	29563440	29564104
chr1	29569832	29570636
chr1	29649702	29649979
chr1	29669946	29670310
chr1	29688491	29688995
chr1	29793167	29793449
chr1	29801182	29801329
chr1	29838743	29839100
chr1	29974433	29974673
chr1	30058840	30059504
chr1	30061672	30062336
chr1	30083775	30084439
chr1	30117812	30118048
chr1	30125032	30125413
chr1	30134583	30135087
chr1	30158911	30159575
chr1	30184491	30184995
chr1	30187527	30187763
chr1	30190965	30191550
chr1	30194142	30194884
chr1	30231733	30231862
chr1	30232374	30232610
chr1	30250458	30251122
chr1	30255198	30255457
chr1	30338664	30339168
chr1	30471129	30471633
chr1	30473880	30474384
chr1	30522280	30522966
chr1	30526026	30526696
chr1	30617113	30617617
chr1	30675700	30676116
chr1	30701006	30701259
chr1	30708168	30708404
chr1	30718631	30719265
chr1	30719286	30719522
chr1	30727776	30728207
chr1	30732850	30733514
chr1	30734194	30734430
chr1	30735608	30735936
[truncated: 94,982 more rows]

## Sheet: sTable_7C_Atf3_Mouse_mm10_ChIP_
Supplementary Table_7C_Atf3_Mouse_mm10_ChIP_intersected
chr1	3670670	3671067
chr1	3671717	3671939
chr1	4575381	4575573
chr1	4670163	4670299
chr1	4670319	4670524
chr1	4725196	4725626
chr1	4766724	4767121
chr1	4775107	4775516
chr1	4785493	4786094
chr1	4857700	4857824
chr1	5015219	5015810
chr1	5022736	5023060
chr1	5082761	5083317
chr1	5083483	5083701
chr1	5916727	5916870
chr1	6214527	6214723
chr1	6447654	6447791
chr1	6448615	6449559
chr1	7104982	7105455
chr1	9299967	9300263
chr1	9540980	9541503
chr1	9545236	9545531
chr1	9545552	9545805
chr1	9700526	9700744
chr1	9748008	9748852
chr1	9755327	9755745
chr1	9967864	9967994
chr1	10037654	10038485
chr1	10096453	10096661
chr1	10233052	10233180
chr1	10257247	10257468
chr1	10573219	10574141
chr1	12692438	12692681
chr1	12785595	12786082
chr1	12991099	12991417
chr1	13150892	13151500
chr1	13188389	13189080
chr1	13221608	13222029
chr1	13313964	13314356
chr1	13372885	13373086
chr1	13589600	13590148
chr1	13616928	13617814
chr1	13621724	13622617
chr1	13660290	13660923
chr1	13991901	13992020
chr1	14001363	14001616
chr1	14098274	14098456
chr1	14360001	14360110
chr1	14701432	14701645
chr1	15993538	15993885
chr1	16104268	16104803
chr1	16121632	16122538
chr1	16172362	16172930
chr1	16187733	16187920
chr1	16240839	16240941
chr1	16268470	16268873
chr1	16619077	16619254
chr1	16619405	16619675
chr1	16620488	16621020
chr1	16626448	16626823
chr1	16656655	16657492
chr1	16665119	16665298
chr1	16688258	16688554
chr1	16904435	16905280
chr1	17033633	17034145
chr1	17145225	17145694
chr1	18223273	18223691
chr1	19674654	19674756
chr1	19774412	19775038
chr1	20471284	20471451
chr1	20820077	20820538
chr1	20845525	20846135
chr1	20863837	20864155
chr1	20864883	20865204
chr1	20890230	20890470
chr1	20890522	20890819
chr1	20920943	20921530
chr1	20923597	20923709
chr1	20951235	20951908
chr1	20996729	20996973
chr1	21002143	21003040
chr1	21008086	21008621
chr1	21008645	21009182
chr1	21014350	21015159
chr1	21048391	21048744
chr1	21079425	21079828
chr1	21089968	21090238
chr1	21097256	21097573
chr1	21101310	21101525
chr1	21124963	21125376
chr1	21162036	21162303
chr1	21393648	21393786
chr1	21411195	21411620
chr1	21634029	21634560
chr1	22036165	22036464
chr1	22208290	22208928
chr1	22268797	22269442
chr1	23270897	23271305
chr1	23916788	23917443
chr1	24100403	24100787
chr1	24107782	24108394
chr1	24133601	24134266
chr1	24134559	24135242
chr1	24297097	24297444
chr1	24612331	24613222
chr1	24678534	24678852
chr1	25228692	25228877
chr1	25510223	25511016
chr1	25778820	25779296
chr1	25892896	25892991
chr1	26626530	26626886
chr1	30808282	30808829
chr1	30828335	30828517
chr1	30847688	30847855
chr1	30873444	30873531
chr1	30873670	30873984
chr1	30948097	30948680
chr1	30949701	30950365
chr1	31033831	31034195
chr1	31094849	31095180
chr1	31153167	31153365
chr1	33663018	33663637
chr1	33757525	33757868
chr1	33814322	33814651
chr1	33907618	33908194
chr1	33970507	33970862
chr1	33971492	33971623
chr1	33991147	33991522
chr1	34056613	34056976
chr1	34073984	34074211
chr1	34077086	34077520
chr1	34093983	34094286
chr1	34150754	34151084
chr1	34159801	34160260
chr1	34236231	34236652
chr1	34389896	34390761
chr1	34439186	34439502
chr1	34439663	34439779
chr1	34459772	34460077
chr1	34472835	34473247
chr1	34579565	34579839
chr1	35806737	35806972
chr1	35889923	35890548
chr1	36064927	36065248
chr1	36075508	36075673
chr1	36078246	36078691
chr1	36149865	36150048
chr1	36244217	36244488
chr1	36279155	36279568
chr1	36303330	36303877
chr1	36307548	36307724
chr1	36321824	36322099
chr1	36348588	36348781
chr1	36369077	36369362
chr1	36445245	36445638
chr1	36471206	36471490
chr1	36511405	36511689
chr1	36511771	36512263
chr1	36539314	36539679
chr1	36547437	36547753
chr1	36556975	36557221
chr1	36673148	36673382
chr1	36691047	36691803
chr1	36709889	36710393
chr1	36876884	36877296
chr1	36939378	36939696
chr1	36939790	36940031
chr1	37299717	37299943
chr1	37350793	37351257
chr1	37351498	37351729
chr1	37384180	37384528
chr1	37429767	37430316
chr1	37443513	37443759
chr1	37541121	37541343
chr1	37864568	37864707
chr1	37865040	37865321
chr1	37872299	37872684
chr1	37890173	37890781
chr1	37996785	37997222
chr1	37997259	37997450
chr1	37997911	37998548
chr1	38129777	38130301
chr1	38268067	38268253
chr1	38394820	38395233
chr1	38428881	38429027
chr1	38449391	38449518
chr1	38499170	38499655
chr1	38503352	38504225
chr1	38799362	38799798
chr1	38816980	38817188
chr1	38897522	38897990
chr1	38987486	38988013
chr1	39116100	39116681
chr1	39187037	39187353
chr1	39192602	39193023
chr1	39196342	39196507
chr1	39237761	39238192
chr1	39256154	39256466
chr1	39256566	39257133
chr1	39307339	39307681
chr1	39367526	39368068
chr1	39391988	39392690
chr1	39410037	39410379
chr1	39450037	39450258
chr1	39478483	39478834
chr1	39535367	39535887
chr1	39577297	39577708
chr1	39851037	39851394
chr1	39884665	39884782
chr1	39900433	39900671
chr1	39902886	39903351
chr1	39913348	39913801
chr1	39956194	39956305
chr1	39982886	39983092
chr1	40057912	40058290
chr1	40114952	40115386
chr1	40174059	40174660
chr1	40174995	40175186
chr1	40179600	40179864
chr1	40228047	40228231
chr1	40358731	40359297
chr1	40378776	40379084
chr1	40429209	40429728
chr1	40768335	40768922
chr1	40790591	40790861
chr1	40879056	40879232
chr1	41652689	41653002
chr1	42398451	42398853
chr1	43045045	43045152
chr1	43092377	43092564
chr1	43098298	43098904
chr1	43101075	43101301
chr1	43259842	43260123
chr1	43358001	43358459
chr1	43361286	43361637
chr1	43367667	43367835
chr1	43486885	43487106
chr1	43496535	43496815
chr1	43497797	43498373
chr1	43521288	43521467
chr1	43583785	43584064
chr1	43698797	43699217
chr1	43760089	43760547
chr1	43766305	43766679
chr1	43933465	43933652
chr1	43933809	43934020
chr1	44102405	44102511
chr1	44118791	44119098
chr1	44119822	44119996
chr1	44147531	44148051
chr1	44167411	44167575
chr1	44167625	44167817
chr1	44584648	44585125
chr1	45541197	45541704
chr1	45672538	45673403
chr1	45755992	45756350
chr1	45760172	45760812
chr1	45794931	45795711
chr1	45861523	45861997
chr1	45917344	45917775
chr1	45925584	45925773
chr1	46853252	46853986
chr1	46907342	46907518
chr1	47037347	47037958
chr1	47164212	47164581
chr1	50927358	50927590
chr1	51265024	51265492
chr1	51288694	51289340
chr1	51412759	51413354
chr1	51478257	51478551
chr1	51478752	51478948
chr1	51514167	51514795
chr1	51565921	51566613
chr1	51635755	51635963
chr1	51689954	51690348
chr1	51849521	51849936
chr1	51895928	51896275
chr1	51911082	51911456
chr1	51913023	51913448
chr1	51915087	51915424
chr1	51915779	51916127
chr1	51970013	51970372
chr1	51997017	51997330
chr1	52035071	52035339
chr1	52088534	52088844
chr1	52098944	52099456
chr1	52113641	52114285
chr1	52118987	52119535
chr1	52231711	52232187
chr1	52232959	52233783
chr1	52296389	52296685
chr1	52331271	52331840
chr1	52366562	52366921
chr1	52427830	52428360
chr1	52454903	52455068
chr1	52500584	52500748
chr1	52597805	52598245
chr1	52630657	52630953
chr1	52660674	52661087
chr1	52676473	52676996
chr1	52686789	52687381
chr1	52752815	52753449
chr1	52799217	52799762
chr1	52817478	52817789
chr1	52844493	52845075
chr1	52953063	52953515
chr1	53296878	53297167
chr1	53297355	53297543
chr1	53313295	53313778
chr1	53706456	53706604
chr1	53706779	53706930
chr1	53728481	53729127
chr1	53785136	53785385
chr1	53850571	53851267
chr1	54250560	54250933
chr1	54305725	54306074
chr1	54438850	54439068
chr1	54557614	54557911
chr1	54600536	54600921
chr1	54737433	54737588
chr1	54802728	54802964
chr1	54826577	54827160
chr1	55027211	55027591
chr1	55052324	55053233
chr1	55087756	55088383
chr1	55130852	55131375
chr1	55191793	55192367
chr1	55236739	55237004
chr1	55237081	55237617
chr1	55363104	55363245
chr1	55404600	55404702
chr1	55489439	55490046
chr1	55506869	55507539
chr1	55582066	55582349
chr1	56844980	56845082
chr1	56972270	56972509
chr1	56973014	56973331
chr1	56977067	56977418
chr1	57227579	57228346
chr1	57377537	57377793
chr1	57406293	57407025
chr1	57428871	57429280
chr1	57774229	57774580
chr1	57774701	57774871
chr1	57777282	57777487
chr1	57843937	57844316
chr1	57848201	57848358
chr1	57849810	57850257
chr1	57875157	57875304
chr1	57918360	57918489
chr1	57969938	57970197
chr1	57995873	57996174
chr1	58056523	58057072
chr1	58144134	58144822
chr1	58156828	58157101
chr1	58332827	58333497
chr1	58341306	58341492
chr1	58353493	58354042
chr1	58366735	58367173
chr1	58382438	58382860
chr1	58393037	58393334
chr1	58423631	58424416
chr1	58445144	58445869
chr1	58504660	58504880
chr1	58584280	58584755
chr1	58586308	58586839
chr1	58713079	58713525
chr1	58718549	58718653
chr1	58727003	58727243
chr1	58761499	58761724
chr1	58952659	58952825
chr1	58973223	58973651
chr1	59119612	59119982
chr1	59237067	59237733
chr1	59361226	59361874
chr1	59567134	59567462
chr1	59670674	59670980
chr1	59684821	59685418
chr1	59763103	59763377
chr1	59804416	59804714
chr1	59912515	59912826
chr1	60042560	60042675
chr1	60180084	60180527
chr1	60343371	60343497
chr1	60566398	60566628
chr1	60641422	60641908
chr1	60668152	60668716
chr1	60825877	60826444
chr1	60857688	60858155
chr1	60860597	60861029
chr1	60866884	60867087
chr1	61373784	61374283
chr1	61461307	61461873
chr1	61629740	61630336
chr1	61636598	61636955
chr1	61771237	61771866
chr1	62742206	62742451
chr1	62795661	62795900
chr1	62929607	62929836
chr1	62982715	62983045
chr1	63005013	63005336
chr1	63114574	63114874
chr1	63176478	63177107
chr1	63730275	63730981
chr1	63938323	63938929
chr1	63976816	63977365
chr1	64088260	64088686
chr1	64122008	64122201
chr1	64191590	64191903
chr1	64290220	64290497
chr1	64301133	64301546
chr1	64308228	64308686
chr1	64532344	64532511
chr1	64532804	64533120
chr1	64659300	64659564
chr1	64690583	64691056
chr1	64733349	64733743
chr1	64735746	64736062
chr1	64739295	64739495
chr1	64742799	64743178
chr1	64757112	64757648
chr1	64770738	64771009
chr1	64787558	64788344
chr1	64795278	64795931
chr1	64809282	64809419
chr1	64824770	64825097
chr1	64848814	64849293
chr1	64878493	64878811
chr1	64946040	64946514
chr1	64956625	64956916
chr1	64970370	64970551
chr1	64986070	64986620
chr1	65073928	65074082
chr1	65111968	65112398
chr1	65177970	65178364
chr1	65186272	65186717
chr1	65281277	65281522
chr1	66175016	66175242
chr1	66223227	66223585
chr1	66245224	66245518
chr1	66817102	66817330
chr1	67038689	67039042
chr1	67077836	67078142
chr1	67103891	67104348
chr1	67144061	67144532
chr1	69024874	69025224
chr1	69691831	69692250
chr1	69826697	69827082
chr1	70725594	70725923
chr1	71103184	71103419
chr1	71505620	71506074
chr1	71557072	71557312
chr1	71634508	71634875
chr1	71653047	71653667
chr1	71656511	71656804
chr1	71682224	71682461
chr1	71723898	71724082
chr1	71800593	71800981
chr1	71837174	71837739
chr1	71880434	71881021
chr1	71893314	71894087
chr1	71953048	71953430
chr1	71997265	71997408
chr1	72030856	72031131
chr1	72032247	72032589
chr1	72034811	72035674
chr1	72036714	72037272
chr1	72182793	72183095
chr1	72186059	72186413
chr1	72210972	72211176
chr1	72211992	72212247
chr1	72243901	72244003
chr1	72283992	72284388
chr1	72307392	72307733
chr1	72372371	72372672
chr1	72377991	72378690
chr1	72400718	72400997
chr1	72489915	72490451
chr1	72536996	72537345
chr1	72582824	72583313
chr1	72673294	72673524
chr1	72700461	72700546
chr1	72710863	72711635
chr1	72736323	72736932
chr1	72737608	72737932
chr1	72813322	72813875
chr1	72854992	72855235
chr1	72865906	72866024
chr1	72877824	72878280
chr1	72914814	72915228
chr1	72955301	72955493
chr1	72963340	72964002
chr1	72993076	72993479
chr1	73036623	73036904
chr1	73198611	73199047
chr1	73217956	73218820
chr1	73224398	73224740
chr1	73235285	73235507
chr1	73270655	73271138
chr1	73444533	73445069
chr1	73456511	73457121
chr1	73744030	73744490
chr1	73804788	73805491
chr1	73826173	73826803
chr1	73862782	73862979
chr1	73932916	73933153
chr1	73942386	73942821
chr1	73955473	73955939
chr1	73996152	73996597
chr1	73996654	73996888
chr1	73999025	73999283
chr1	74000385	74000821
chr1	74024537	74024866
chr1	74036040	74036306
chr1	74036642	74037362
chr1	74236344	74236578
chr1	74248847	74249286
chr1	74284401	74284643
chr1	74284795	74285062
chr1	74287237	74287636
chr1	74297329	74297684
chr1	74300112	74300259
chr1	74306943	74307394
chr1	74313461	74313553
chr1	74327420	74327566
chr1	74332103	74332443
chr1	74386525	74387164
chr1	74391363	74391663
chr1	74505763	74506305
chr1	74506568	74506870
chr1	74587676	74587807
chr1	74588062	74588480
chr1	74661475	74661917
chr1	74676702	74677191
chr1	74698773	74699132
chr1	74713303	74713656
chr1	74759845	74760122
chr1	74763487	74763745
chr1	74763938	74764035
chr1	74808145	74808471
chr1	74858067	74858866
chr1	74895149	74895370
chr1	74939835	74940142
chr1	74948883	74949207
chr1	75024769	75025437
chr1	75141556	75141805
chr1	75142334	75142830
chr1	75168465	75168854
chr1	75180157	75180723
chr1	75191785	75192359
chr1	75210603	75211053
chr1	75214675	75215142
chr1	75227881	75228079
chr1	75232370	75232481
chr1	75236142	75236938
chr1	75251574	75251977
chr1	75263011	75263705
chr1	75277250	75277554
chr1	75303709	75304355
chr1	75317978	75318092
chr1	75347144	75347630
chr1	75369455	75369618
chr1	75393106	75393401
chr1	75423158	75423685
chr1	75435508	75435664
chr1	75435843	75436104
chr1	75446013	75446604
chr1	75467609	75467919
chr1	75477197	75477411
chr1	75477467	75477716
chr1	75479287	75479694
chr1	75511531	75511783
chr1	75521152	75522008
chr1	75559345	75559912
chr1	75639394	75639679
chr1	76243767	76244354
chr1	78511608	78511875
chr1	78525296	78525533
chr1	78536661	78536971
chr1	78537532	78538177
chr1	78548999	78549302
chr1	78568133	78568366
chr1	78600481	78600938
chr1	78609117	78609366
chr1	78657666	78658199
chr1	78696701	78697589
chr1	78734061	78734630
chr1	78745541	78745945
chr1	79298701	79298970
chr1	79299336	79299489
chr1	79357710	79358036
chr1	79439821	79440517
chr1	79450298	79450683
chr1	79561266	79561678
chr1	79581288	79581914
chr1	79679062	79679254
chr1	79761498	79761854
chr1	79775907	79776271
chr1	80181036	80181344
chr1	80213532	80214231
chr1	80243876	80244553
chr1	80340955	80341190
chr1	80630430	80630821
chr1	81516696	81517005
chr1	81520863	81521271
chr1	81588368	81588520
chr1	81593731	81594043
chr1	81630498	81631090
chr1	81675517	81675746
chr1	81744272	81744514
chr1	82003251	82003593
chr1	82124616	82125067
chr1	82150750	82151245
chr1	82257186	82257443
chr1	82258612	82259018
chr1	82267168	82268003
chr1	82281976	82282180
chr1	82293138	82293452
chr1	82294032	82294771
chr1	82316767	82317069
chr1	82429026	82429451
chr1	82724621	82725117
chr1	82787482	82787791
chr1	82815881	82816439
chr1	82819547	82819776
chr1	82834573	82835143
chr1	83038408	83038825
chr1	83076247	83076479
chr1	83116626	83116736
chr1	83408020	83408325
chr1	84171003	84171631
chr1	84284160	84284374
chr1	84286644	84287227
chr1	84405929	84406058
chr1	84406916	84407251
chr1	84696209	84696484
chr1	84758926	84759251
chr1	84839292	84840035
chr1	85686524	85686617
chr1	85756028	85756538
chr1	85790738	85791052
chr1	85793283	85793523
chr1	85794614	85794932
chr1	85838015	85838381
chr1	85894391	85894537
chr1	85936828	85937010
chr1	85939397	85940098
chr1	86040177	86040450
chr1	86056116	86056857
chr1	86059414	86059586
chr1	86064304	86064505
chr1	86064639	86064781
chr1	86154643	86155066
chr1	86268940	86269351
chr1	86358890	86359086
chr1	86359087	86359538
chr1	86359633	86359882
chr1	86390756	86390852
chr1	86434326	86434886
chr1	86440157	86440397
chr1	86440503	86440785
chr1	86487386	86487621
chr1	86492041	86492238
chr1	86492493	86492693
chr1	86500244	86500403
chr1	86503800	86503986
chr1	86525005	86525504
chr1	86526498	86526994
chr1	86528179	86528442
chr1	86532441	86532633
chr1	86582704	86582958
chr1	86587032	86587166
chr1	86650143	86650616
chr1	86670545	86671047
chr1	86703673	86703931
chr1	87170317	87170670
chr1	87184820	87185131
chr1	87213828	87214091
chr1	87264233	87264571
chr1	87272205	87272307
chr1	87283695	87283873
chr1	87326596	87327204
chr1	87327332	87327444
chr1	87475347	87475681
chr1	87704270	87704743
chr1	87755773	87756078
chr1	87841269	87841501
chr1	87846838	87847452
chr1	87891027	87891256
chr1	88008371	88008637
chr1	88094823	88095304
chr1	88140627	88140873
chr1	88277495	88277846
chr1	88279316	88279596
chr1	88357697	88358142
chr1	88406766	88407185
chr1	88428593	88429013
chr1	88507893	88508264
chr1	88562529	88562903
chr1	88613231	88613506
chr1	88621023	88621504
chr1	88699372	88699717
chr1	88839381	88839704
chr1	88867766	88867972
chr1	88916979	88917218
chr1	88988386	88988659
chr1	89012344	89012596
chr1	89015646	89015848
chr1	89092641	89093175
chr1	89150806	89150968
chr1	89151058	89151445
chr1	89196352	89196653
chr1	89428713	89429032
chr1	89438545	89438909
chr1	89454472	89454766
chr1	89463177	89463474
chr1	89467555	89467957
chr1	89477180	89477541
chr1	89481485	89481665
chr1	89489691	89489913
chr1	89555541	89555766
chr1	89646685	89647147
chr1	89931122	89931368
chr1	90234675	90234777
chr1	90342365	90342715
chr1	90603345	90603620
chr1	90676154	90676538
chr1	90750579	90750862
chr1	90751558	90751922
chr1	90834961	90835097
chr1	90896596	90896964
chr1	90900412	90901139
chr1	90923535	90923845
chr1	90928550	90928709
chr1	90944904	90945072
chr1	90956773	90957060
chr1	91049215	91049480
chr1	91057928	91058474
chr1	91088428	91088544
chr1	91090508	91090915
chr1	91250127	91250355
chr1	91250374	91250476
chr1	91456386	91456855
chr1	91459044	91459402
chr1	91459425	91459718
chr1	91494554	91494709
chr1	91494874	91495092
chr1	91549181	91549434
chr1	91557301	91557681
chr1	91655457	91655620
chr1	91664338	91664709
chr1	91755061	91755310
chr1	91816725	91816957
chr1	91874762	91874926
chr1	92049160	92049460
chr1	92086328	92086763
chr1	92130468	92130839
chr1	92180184	92181093
chr1	92202604	92203010
chr1	92473647	92473894
chr1	92703998	92704341
chr1	92831078	92831373
chr1	92907170	92907450
chr1	92934345	92934790
chr1	93134919	93135377
chr1	93160178	93160465
chr1	93227625	93227913
chr1	93305796	93305970
chr1	93342625	93342932
chr1	93343296	93343735
chr1	93401227	93401524
chr1	93401725	93401910
chr1	93478221	93478528
chr1	93478668	93479090
chr1	93507547	93507641
chr1	93512013	93512299
chr1	93635683	93636140
chr1	93686377	93686813
chr1	93705531	93705660
chr1	93754905	93755070
chr1	94139314	94139795
chr1	95313327	95313772
chr1	95451931	95452060
chr1	95664186	95664643
chr1	97769932	97770588
chr1	97938286	97938631
chr1	102628188	102628324
chr1	105178818	105179212
chr1	105663303	105663694
chr1	105850586	105850887
chr1	105883398	105883788
chr1	105890832	105891443
chr1	105900208	105900319
chr1	105906388	105907037
chr1	105908291	105908882
chr1	105925716	105926183
chr1	105947222	105947493
chr1	105993717	105994098
chr1	106036996	106037189
chr1	106171265	106171876
chr1	106193232	106193467
chr1	106220785	106220994
chr1	106483003	106483236
chr1	106570285	106570849
chr1	106612734	106612962
chr1	106613105	106613323
chr1	106629865	106630246
chr1	106712300	106712540
chr1	106742591	106742982
chr1	106759854	106760102
chr1	106796415	106796722
chr1	107350531	107350874
chr1	107351039	107351444
chr1	107505876	107506243
chr1	107589941	107590426
chr1	118311006	118311351
chr1	118321806	118321988
chr1	118388837	118389398
chr1	118459103	118459329
chr1	118776631	118777279
chr1	119083763	119083890
chr1	119093777	119093993
chr1	119196694	119196968
chr1	119209638	119210047
chr1	119217055	119217725
chr1	119248731	119249125
chr1	119265401	119265747
chr1	119289183	119289354
chr1	119289768	119289871
chr1	119300071	119300493
chr1	119305548	119305843
chr1	119417318	119417672
chr1	119423509	119423873
chr1	119472715	119472978
chr1	119511029	119511248
chr1	119526069	119526568
chr1	119624535	119625129
chr1	119648540	119649058
chr1	119837108	119837359
chr1	119912882	119913202
chr1	119965543	119966249
chr1	119997155	119997598
chr1	120033093	120033346
chr1	120070226	120070577
chr1	120073418	120073605
chr1	120073843	120074019
chr1	120120884	120121587
chr1	120265058	120265361
chr1	120270154	120270731
chr1	120594578	120594753
chr1	120602221	120602443
chr1	120708332	120708731
chr1	120757377	120758105
chr1	120802076	120802388
chr1	120803293	120804215
chr1	121082928	121083486
chr1	121097006	121097263
chr1	121327919	121328169
chr1	121430954	121431175
chr1	121441191	121441400
chr1	121567720	121568069
chr1	125372804	125373150
chr1	125435533	125435875
chr1	125473330	125473619
chr1	125483286	125483489
chr1	125497003	125497193
chr1	125513685	125513880
chr1	125560301	125561265
chr1	125607131	125607892
chr1	125676683	125677226
chr1	125854808	125855276
chr1	125912124	125912374
chr1	126604605	126605023
chr1	126736571	126736963
chr1	126737995	126738527
chr1	126829904	126830324
chr1	126917861	126918304
chr1	127204730	127205284
chr1	127236415	127236667
chr1	127239736	127240275
chr1	127445081	127445585
chr1	127484884	127485062
chr1	127643303	127643591
chr1	127756230	127757161
chr1	127773636	127774534
chr1	127868747	127869286
chr1	127981102	127981607
chr1	128102644	128103055
chr1	128243887	128244395
chr1	128290403	128290754
chr1	128359456	128359792
chr1	128399145	128399661
chr1	128416857	128417470
chr1	128724310	128725159
chr1	128875365	128875485
chr1	130462531	130462902
chr1	130463006	130463132
chr1	130466501	130467174
chr1	130485934	130486337
chr1	130639240	130639726
chr1	130661376	130661941
chr1	130715713	130716242
chr1	130717044	130717200
chr1	130717824	130717978
chr1	130728481	130728671
chr1	130731779	130732326
chr1	130741233	130741681
chr1	130822036	130822654
chr1	130832284	130832637
chr1	130879971	130880288
chr1	130911790	130912031
chr1	130918326	130919038
chr1	131025580	131026390
chr1	131042578	131042963
chr1	131084264	131084571
chr1	131096775	131097178
chr1	131107931	131108455
chr1	131110040	131110594
chr1	131116004	131116476
chr1	131118603	131118821
chr1	131122453	131122550
chr1	131138118	131138358
chr1	131153008	131153488
chr1	131155529	131155639
chr1	131193992	131194121
chr1	131207618	131207747
chr1	131209854	131210202
chr1	131250691	131251442
chr1	131317274	131317739
chr1	131378264	131378768
chr1	131419153	131419601
chr1	131541300	131541906
chr1	131633624	131634297
chr1	131688498	131688763
chr1	131690526	131690779
chr1	131712522	131712743
chr1	131811794	131812321
chr1	131827787	131827957
chr1	131866850	131867341
chr1	131910073	131910554
chr1	131910987	131911273
chr1	131938188	131938280
chr1	131938877	131939276
chr1	131942749	131943239
chr1	131963158	131963495
chr1	131970677	131970942
chr1	131972141	131972410
chr1	131977085	131977203
chr1	132007530	132007732
chr1	132046441	132046690
chr1	132133510	132133823
chr1	132139313	132139639
chr1	132150141	132150570
chr1	132155820	132156047
chr1	132237542	132237915
chr1	132306295	132306547
chr1	132315925	132316249
chr1	132335420	132335716
chr1	132345952	132346631
chr1	132365298	132365570
chr1	132367608	132368239
chr1	132375634	132375777
chr1	132390653	132390748
chr1	132417290	132417524
chr1	132417603	132417905
chr1	132431558	132431815
chr1	132476759	132477376
chr1	132526277	132526483
chr1	132612622	132612940
chr1	132646204	132647006
chr1	132660112	132660340
chr1	132802436	132802790
chr1	132851158	132851502
chr1	132851510	132851613
chr1	132853744	132854021
chr1	132893928	132894060
chr1	132928396	132928584
chr1	132982772	132983080
chr1	133025092	133025706
chr1	133033547	133034565
chr1	133069603	133070042
chr1	133090334	133090523
chr1	133127370	133127653
chr1	133130964	133131449
chr1	133145980	133146385
chr1	133164540	133164879
chr1	133181237	133181477
chr1	133183317	133183478
chr1	133239055	133239451
chr1	133245805	133246191
chr1	133253920	133254076
chr1	133265308	133265749
chr1	133309734	133309903
chr1	133347708	133348023
chr1	133370121	133370498
chr1	133415280	133415622
chr1	133464842	133465260
chr1	133571125	133571388
chr1	133609852	133610468
chr1	133661057	133661720
chr1	133685856	133686220
chr1	133715532	133715614
chr1	133744947	133745464
chr1	133761085	133761403
chr1	133765297	133765702
chr1	133771878	133772095
chr1	133777695	133778167
chr1	133800639	133801257
chr1	133815683	133816070
chr1	133895982	133896668
chr1	133911542	133911720
chr1	133911855	133912079
chr1	133978638	133979257
chr1	133988981	133989443
chr1	134046146	134046407
chr1	134061230	134061562
chr1	134071387	134071896
chr1	134073086	134073597
chr1	134079097	134079675
chr1	134083291	134083641
chr1	134092855	134093249
chr1	134168131	134168267
chr1	134275721	134275942
chr1	134344718	134345184
chr1	134357116	134358081
chr1	134361484	134362390
chr1	134399745	134400405
chr1	134415362	134415596
chr1	134420219	134420793
chr1	134426282	134426956
chr1	134455449	134455762
chr1	134494870	134495237
chr1	134513286	134513463
chr1	134556834	134557441
chr1	134560231	134560653
chr1	134580562	134581481
chr1	134664851	134665057
chr1	134753857	134754392
chr1	134936450	134936639
chr1	134949991	134950377
chr1	134955557	134956366
chr1	134960362	134961069
chr1	134962042	134962661
chr1	134972972	134973329
chr1	134989445	134989644
chr1	135062750	135063336
chr1	135112851	135113082
chr1	135136562	135136814
chr1	135147624	135147871
chr1	135172052	135172219
chr1	135177755	135178094
chr1	135183323	135183775
chr1	135183845	135184404
chr1	135199405	135199695
chr1	135234768	135235160
chr1	135237140	135237521
chr1	135248374	135248861
chr1	135250664	135250948
chr1	135258322	135258793
chr1	135259079	135259368
chr1	135261016	135261244
chr1	135283525	135283684
chr1	135313557	135314129
chr1	135347863	135348098
chr1	135368008	135368757
chr1	135430033	135430715
chr1	135535278	135535821
chr1	135540363	135540567
chr1	135544876	135545362
chr1	135583584	135583966
chr1	135594266	135594364
chr1	135643860	135644293
chr1	135659287	135659579
chr1	135663494	135664275
chr1	135668063	135668374
chr1	135670513	135670740
chr1	135678187	135678667
chr1	135715052	135715391
chr1	135719582	135719756
chr1	135729007	135729287
chr1	135731871	135732157
chr1	135734092	135734419
chr1	135739604	135740063
chr1	135770804	135771362
chr1	135776289	135776609
chr1	135783151	135783372
chr1	135788904	135789068
chr1	135818774	135819018
chr1	135893473	135893934
chr1	135982001	135982064
chr1	135982261	135982466
chr1	136001302	136001988
chr1	136007753	136008414
chr1	136017641	136018172
chr1	136040935	136041054
chr1	136051587	136051792
chr1	136138112	136138588
chr1	136141365	136141638
chr1	136169970	136170178
chr1	136212839	136213107
chr1	136228334	136228695
chr1	136289794	136290152
chr1	136306535	136306921
chr1	136414914	136415394
chr1	136458855	136459131
chr1	136466187	136466447
chr1	136466475	136466794
chr1	136613444	136613826
chr1	136624417	136624942
chr1	136665184	136665744
chr1	136672382	136672569
chr1	136717820	136718252
chr1	136749150	136749519
chr1	136756261	136756697
chr1	136781606	136781999
chr1	136800368	136801022
chr1	136838869	136839421
chr1	136856440	136856891
chr1	136858842	136859140
chr1	136860497	136860751
chr1	136915322	136915733
chr1	136960340	136961009
chr1	137225774	137226083
chr1	137226488	137227090
chr1	137254737	137255435
chr1	137591340	137591697
chr1	138119977	138120594
chr1	138136345	138136966
chr1	138328316	138328813
chr1	138348486	138348822
chr1	138427662	138427874
chr1	138536539	138536647
chr1	138587721	138588365
chr1	138608897	138609872
chr1	138617950	138618235
chr1	138619643	138619804
chr1	138665962	138666432
chr1	138755945	138756479
chr1	138856359	138856984
chr1	138959801	138960450
chr1	138963220	138963577
chr1	138975079	138975207
chr1	139239071	139239271
chr1	139267972	139268082
chr1	139421956	139422518
chr1	139443934	139444407
chr1	139454487	139454834
chr1	139501196	139501448
chr1	140171560	140171759
chr1	140175181	140175482
chr1	140183019	140183619
chr1	140245792	140246187
chr1	143637255	143637371
chr1	143702420	143703171
chr1	143739492	143739789
chr1	143776717	143777577
chr1	144003792	144004047
chr1	144006308	144006808
chr1	149882752	149883360
chr1	150372873	150373446
chr1	150392672	150393311
chr1	150393387	150393595
chr1	150639285	150639808
chr1	150777679	150777969
chr1	151010929	151011336
chr1	151025074	151025495
chr1	151054482	151054982
chr1	151062297	151062719
chr1	151080451	151080642
chr1	151091608	151092239
chr1	151095938	151096601
chr1	151138279	151138861
chr1	151172270	151172583
chr1	151344364	151344601
chr1	151428105	151428788
chr1	151500950	151501350
chr1	151571255	151571509
chr1	151571819	151572014
chr1	151581546	151581743
chr1	151614439	151615216
chr1	151705788	151705967
chr1	151709340	151709817
chr1	151754951	151755704
chr1	151762234	151762978
chr1	151881165	151881443
chr1	151882167	151882540
chr1	151921013	151921470
chr1	152114787	152115258
chr1	152284510	152284639
chr1	152386241	152386975
chr1	152399652	152400022
chr1	152446356	152446562
chr1	152449318	152449775
chr1	152524779	152525385
chr1	152556173	152556658
chr1	152721910	152722248
chr1	152723949	152724291
chr1	152766104	152766916
chr1	152791172	152791817
chr1	152792739	152792952
chr1	152796087	152796383
chr1	152902650	152903463
chr1	152904452	152904885
chr1	153224271	153224665
chr1	153300359	153300731
chr1	153304918	153305020
chr1	153333347	153333463
chr1	153445879	153446107
chr1	153487222	153487434
chr1	153487566	153487767
chr1	153542973	153543510
chr1	153547601	153547984
chr1	153548066	153548201
chr1	153549673	153549871
chr1	153739961	153740173
chr1	153751892	153752473
chr1	153894949	153895456
chr1	153899745	153900358
chr1	153922475	153922977
chr1	153941607	153942655
chr1	153954377	153954542
chr1	153965571	153965799
chr1	153965841	153966023
chr1	153978311	153978822
chr1	153980594	153981197
chr1	153986387	153986655
chr1	153986735	153986941
chr1	153988381	153988834
chr1	153990586	153991034
chr1	153991106	153991411
chr1	153992239	153992815
chr1	153997197	153997414
chr1	154033878	154034458
chr1	154070216	154070480
chr1	154074098	154074519
chr1	154076400	154076854
chr1	154150208	154150769
chr1	154281552	154281763
chr1	154292480	154293247
chr1	154485313	154485827
chr1	155005379	155005655
chr1	155039071	155039735
chr1	155040246	155041024
chr1	155050043	155050592
chr1	155059477	155059923
chr1	155074886	155075400
chr1	155086909	155087120
chr1	155088591	155088887
chr1	155089343	155089606
chr1	155098005	155098564
chr1	155099215	155099924
chr1	155140255	155140376
chr1	155147083	155147297
chr1	155158464	155158911
chr1	155214999	155215492
chr1	155281450	155281989
chr1	155351113	155351624
chr1	155442277	155442874
chr1	155463307	155463739
chr1	155472460	155472887
chr1	155484582	155484770
chr1	155516470	155517170
chr1	155527266	155527880
chr1	155533425	155533909
chr1	155536936	155537399
chr1	155557894	155558624
chr1	155705103	155705441
chr1	155809715	155810090
chr1	155810632	155810818
chr1	155812726	155812948
chr1	155827845	155828522
chr1	155834309	155834666
chr1	155843331	155843512
chr1	155843522	155843762
chr1	155973215	155973485
chr1	155973568	155973817
chr1	155994339	155995076
chr1	156035489	156036329
chr1	156040687	156041099
chr1	156041800	156042468
chr1	156044124	156044765
chr1	156420739	156421204
chr1	156464803	156465084
chr1	156474008	156474222
chr1	156548644	156549211
chr1	156558948	156559209
chr1	156615499	156616098
chr1	156657605	156657832
chr1	156660047	156660221
chr1	156674195	156674640
chr1	156718581	156718836
chr1	156732912	156733561
chr1	156733935	156734430
chr1	156741728	156742069
chr1	156813566	156813954
chr1	156845672	156846107
chr1	156937286	156937852
chr1	156938748	156939122
chr1	157003108	157003454
chr1	157081309	157081699
chr1	157090919	157091052
chr1	157253335	157253722
chr1	157280736	157281107
chr1	157380759	157381283
chr1	157448119	157448481
chr1	157465145	157465474
chr1	158267172	158267658
chr1	158502079	158502529
chr1	158597182	158597402
chr1	158670652	158670834
chr1	158671407	158672032
chr1	159124859	159125234
chr1	159128261	159128808
chr1	159225426	159225612
chr1	159256573	159256691
chr1	159440623	159441353
chr1	160044800	160045007
chr1	160045285	160045481
chr1	160194698	160195565
chr1	160212856	160213443
chr1	160251025	160251482
chr1	160271256	160271664
chr1	160308744	160309363
chr1	160351885	160352055
chr1	160377359	160378006
chr1	160399315	160399887
chr1	160411244	160411409
chr1	160905974	160906493
chr1	160987249	160987726
chr1	161034555	161035338
chr1	161070314	161071201
chr1	161131068	161131599
chr1	161250112	161250413
chr1	161250788	161251359
chr1	161286466	161287175
chr1	161413136	161413579
chr1	161439926	161440363
chr1	161463814	161464114
chr1	161621328	161621674
chr1	161687311	161687761
chr1	161693945	161694180
chr1	161734927	161735293
chr1	161767059	161767346
chr1	161876454	161877447
chr1	161912847	161913185
chr1	161913292	161913616
chr1	161963114	161963446
chr1	161969092	161969295
chr1	161997125	161997258
chr1	162001576	162001856
chr1	162052585	162052742
chr1	162053126	162053345
chr1	162156889	162157370
chr1	162336771	162337297
chr1	162337825	162338483
chr1	162509206	162509942
chr1	162548508	162548925
chr1	162570539	162570773
chr1	162740198	162740851
chr1	162773655	162774014
chr1	162792558	162792981
chr1	163281412	163281597
chr1	163284946	163285722
chr1	163379978	163380430
chr1	163397966	163398170
chr1	163403306	163403736
chr1	163724846	163725136
chr1	163779179	163779755
chr1	163929688	163930119
chr1	163994386	163995098
chr1	164040972	164041093
chr1	164055113	164055380
chr1	164151591	164151983
chr1	164186754	164186982
chr1	164223186	164223440
chr1	164237898	164238618
chr1	164248516	164248715
chr1	164248728	164249142
chr1	164249239	164249415
chr1	164250903	164251114
chr1	164307092	164307754
chr1	164316750	164317265
chr1	164327115	164327593
chr1	164411369	164411645
chr1	164454683	164455086
chr1	164457879	164458354
chr1	164461914	164462101
chr1	164744694	164744992
chr1	164888327	164888903
chr1	164975311	164975665
chr1	164999278	165000074
chr1	165012659	165012830
chr1	165035819	165035943
chr1	165075483	165076105
chr1	165105562	165105888
chr1	165106143	165106571
chr1	165120279	165120864
chr1	165132361	165132642
chr1	165185331	165185636
chr1	165194173	165194615
chr1	165229548	165230284
chr1	165230455	165231339
chr1	165236653	165237404
chr1	165241203	165241469
chr1	165460994	165461231
chr1	165503368	165503635
chr1	165583668	165584056
chr1	165587727	165587923
chr1	165617676	165618393
chr1	165634086	165634794
chr1	165641459	165641829
chr1	165642103	165642843
chr1	165693665	165693866
chr1	165697684	165697921
chr1	165735883	165736445
chr1	165763720	165764030
chr1	165769257	165769484
chr1	165775266	165775515
chr1	165780201	165780879
chr1	165789776	165789909
chr1	165848872	165849328
chr1	165882719	165882877
chr1	165993677	165994269
chr1	166002798	166003546
chr1	166160763	166161174
chr1	166184416	166184940
chr1	166238903	166239090
chr1	166254001	166254164
chr1	166278334	166278994
chr1	166319034	166319465
chr1	166378793	166379543
chr1	166409728	166409954
chr1	166968379	166968920
chr1	167212349	167212690
chr1	167223034	167223356
chr1	167284887	167285109
chr1	167308437	167309083
chr1	167384311	167384514
chr1	167393784	167394306
chr1	167409496	167410119
chr1	167524802	167525702
chr1	167551629	167551966
chr1	167633848	167634279
chr1	167754418	167754761
chr1	167781884	167782514
chr1	167789228	167789643
chr1	167810438	167810914
chr1	168214175	168214414
chr1	168229999	168230474
chr1	168287895	168288704
chr1	168433668	168434050
chr1	169495578	169495959
chr1	169531289	169531869
chr1	169659320	169659993
chr1	169686140	169686866
chr1	169934266	169934656
chr1	169968998	169969388
chr1	170057157	170057252
chr1	170074445	170074694
chr1	170110397	170111008
chr1	170174711	170175003
chr1	170190010	170190825
chr1	170215197	170215424
chr1	170295665	170295840
chr1	170319213	170319646
chr1	170331709	170332116
chr1	170371688	170372087
chr1	170438936	170439353
chr1	170522042	170522174
chr1	170568930	170569390
chr1	170589329	170589741
chr1	170867314	170868104
chr1	170868635	170868779
chr1	170884905	170885791
chr1	170889082	170890028
chr1	170905875	170906120
chr1	170907892	170908253
chr1	171006566	171007540
chr1	171019486	171019640
chr1	171028829	171029374
chr1	171033870	171034349
chr1	171065776	171065973
chr1	171074406	171074556
chr1	171123021	171123388
chr1	171150206	171150859
chr1	171160600	171160967
chr1	171213743	171214154
chr1	171214266	171214483
chr1	171238540	171238745
chr1	171246729	171247660
chr1	171269962	171270624
chr1	171280862	171281509
chr1	171287732	171288085
chr1	171294345	171294937
chr1	171328906	171329364
chr1	171343972	171344337
chr1	171345565	171345793
chr1	171360743	171360966
chr1	171361191	171361731
chr1	171366714	171366974
chr1	171373848	171374344
chr1	171375513	171376393
chr1	171384282	171384873
chr1	171403373	171403680
chr1	171410876	171411767
chr1	171424682	171425164
chr1	171437090	171438016
chr1	171441245	171441869
chr1	171452936	171453087
chr1	171509073	171509175
chr1	171515529	171515715
chr1	171540170	171540272
chr1	171551207	171551327
chr1	171566082	171566226
chr1	171965884	171966543
chr1	172000695	172001283
chr1	172047251	172047567
chr1	172061397	172061775
chr1	172082408	172083011
chr1	172127052	172127166
chr1	172147960	172148344
chr1	172206661	172206887
chr1	172217037	172217675
chr1	172296069	172296601
chr1	172303258	172303516
chr1	172309963	172310412
chr1	172311678	172311823
chr1	172311882	172312099
chr1	172324845	172325049
chr1	172326216	172326571
chr1	172364960	172365090
chr1	172394022	172394787
chr1	172396859	172397792
chr1	172481918	172482159
chr1	172499728	172499975
chr1	172500279	172500556
chr1	172500920	172501410
chr1	172501679	172502487
chr1	172502488	172502790
chr1	172503368	172503609
chr1	172511523	172511704
chr1	172525073	172525221
chr1	172528786	172529028
chr1	172530320	172530957
chr1	172549309	172549805
chr1	172632981	172633401
chr1	172706408	172706994
chr1	172989510	172990040
chr1	173361653	173362085
chr1	173377598	173377827
chr1	174172616	174172884
chr1	174888705	174889060
chr1	174910886	174911585
chr1	174921726	174922119
chr1	175601821	175602787
chr1	175603232	175604162
chr1	175631038	175631390
chr1	175640056	175640724
chr1	175671685	175672070
chr1	175867648	175868118
chr1	175880349	175881012
chr1	176814245	176814945
chr1	176862200	176862822
chr1	176877848	176878377
chr1	176951592	176952113
chr1	176999110	176999350
chr1	177248529	177249207
chr1	177441593	177442005
chr1	177479264	177479728
chr1	177623581	177623806
chr1	177684692	177685238
chr1	177718928	177719159
chr1	177796191	177796508
chr1	177796609	177797038
chr1	177808347	177808513
chr1	178187257	178187472
chr1	178187557	178187797
chr1	178318382	178318863
chr1	178336354	178336788
chr1	178337796	178338232
chr1	178368998	178369163
chr1	178405526	178405852
chr1	178405966	178406083
chr1	178406257	178406772
chr1	178448948	178449442
chr1	178468100	178469024
chr1	178479364	178479756
chr1	178485310	178485618
chr1	178485868	178486235
chr1	178689213	178689485
chr1	179231814	179232450
chr1	179386127	179386339
chr1	179546194	179546749
chr1	179564033	179564519
chr1	179568674	179569101
chr1	179586810	179587004
chr1	179609685	179610168
chr1	179803765	179804057
chr1	179863269	179863757
chr1	179865434	179865941
chr1	179873951	179874500
chr1	179961829	179962323
chr1	180021586	180022031
chr1	180116196	180116823
chr1	180195674	180196508
chr1	180215160	180215339
chr1	180249937	180250384
chr1	180255879	180256114
chr1	180256361	180256583
chr1	180268692	180268873
chr1	180274742	180275144
chr1	180279600	180279973
chr1	180289632	180289803
chr1	180312775	180313326
chr1	180365261	180365433
chr1	180387598	180387765
chr1	180403620	180404151
chr1	180417189	180417580
chr1	180428403	180428606
chr1	180568697	180569391
chr1	180640961	180641206
chr1	180641484	180641706
chr1	180696615	180696851
chr1	180696899	180697412
chr1	180763903	180764142
chr1	180768402	180768876
chr1	180813337	180813645
chr1	180827241	180827613
chr1	180848232	180848575
chr1	180850737	180851328
chr1	180902958	180903210
chr1	180904174	180904535
chr1	180924733	180925256
chr1	180926420	180926509
chr1	180933367	180933726
chr1	180942307	180942549
chr1	181144267	181144405
chr1	181151295	181151488
chr1	181163309	181164138
chr1	181165397	181166241
chr1	181168155	181168327
chr1	181211900	181212185
chr1	181232789	181233011
chr1	181272953	181273081
chr1	181352296	181352567
chr1	181446871	181447384
chr1	181617741	181617936
chr1	181839969	181840284
chr1	181841962	181842118
chr1	181860728	181861110
chr1	181888931	181889047
chr1	182020323	182020448
chr1	182030027	182030962
chr1	182031097	182031495
chr1	182045005	182045466
chr1	182058109	182058246
chr1	182095312	182095652
chr1	182102364	182102511
chr1	182110788	182111084
chr1	182124452	182124910
chr1	182254490	182254741
chr1	182282870	182283053
chr1	182341417	182341958
chr1	182368442	182368927
chr1	182383092	182383460
chr1	182394502	182394769
chr1	182408942	182409157
chr1	182411153	182411273
chr1	182465281	182465641
chr1	182479675	182479851
chr1	182504137	182504708
chr1	182509407	182509791
chr1	182517075	182517889
chr1	182520244	182520686
chr1	182527956	182528595
chr1	182539306	182539752
chr1	182817276	182817409
chr1	182882243	182883050
chr1	182918736	182919051
chr1	182922718	182923321
chr1	182954910	182955342
chr1	182960009	182960417
chr1	182980531	182981040
chr1	182991088	182991413
chr1	183084569	183085073
chr1	183147107	183147696
chr1	183221498	183221899
chr1	183296678	183297346
chr1	183345021	183345152
chr1	183345278	183345626
chr1	183358934	183359240
chr1	183369634	183369813
chr1	183388670	183388996
chr1	183436718	183437013
chr1	183438914	183439415
chr1	183441914	183442378
chr1	183669444	183670095
chr1	183779554	183779813
chr1	183836047	183836424
chr1	183947040	183947501
chr1	183947661	183947798
chr1	184004382	184004758
chr1	184033939	184034486
chr1	184051874	184052423
chr1	184060389	184061701
chr1	184061898	184062106
chr1	184064261	184064641
chr1	184065972	184066498
chr1	184066913	184067473
chr1	184140408	184141118
chr1	184261201	184261581
chr1	184447576	184448063
chr1	184645109	184645624
chr1	184647969	184648312
chr1	184650730	184650983
chr1	184787704	184788010
chr1	184827307	184827737
chr1	184845795	184845965
chr1	184853212	184853598
chr1	184882681	184883147
chr1	185037860	185038474
chr1	185183740	185184435
chr1	185193678	185193848
chr1	185200805	185201163
chr1	185203622	185204358
chr1	185311763	185312450
chr1	185336429	185336676
chr1	185362994	185363453
chr1	185451509	185451819
chr1	185455119	185455376
chr1	185469501	185469967
chr1	185516289	185516600
chr1	185517232	185517837
chr1	185546412	185546635
chr1	185639538	185639896
chr1	185681926	185682543
chr1	185736831	185737169
chr1	185741002	185741549
chr1	186117038	186117687
chr1	186119641	186119901
chr1	186182538	186183301
chr1	186570128	186570441
chr1	186581699	186581803
chr1	186609739	186610439
chr1	186682418	186682937
chr1	186687194	186687497
chr1	186698712	186699430
chr1	186712680	186713479
chr1	186721731	186722155
chr1	186739486	186740020
chr1	186749009	186749531
chr1	186790445	186790612
chr1	187215206	187215615
chr1	189007840	189008013
chr1	189023311	189023837
chr1	189025149	189026006
chr1	189628104	189628198
chr1	189688077	189688316
chr1	189727817	189728130
chr1	189800289	189800630
chr1	189807253	189807394
chr1	189867376	189867820
chr1	189898591	189899005
chr1	190045582	190046345
chr1	190106634	190107465
chr1	190112995	190113176
chr1	190129571	190129878
chr1	190131148	190131331
chr1	190175266	190175527
chr1	190181633	190182078
chr1	190204434	190205052
chr1	190407927	190408169
chr1	190419779	190420333
chr1	190533116	190533447
chr1	190541871	190542301
chr1	190797254	190797804
chr1	190881175	190882147
chr1	190911309	190911516
chr1	190911930	190912240
chr1	190928422	190928858
chr1	190944461	190944743
chr1	190953265	190953397
chr1	190972777	190973049
chr1	190978050	190978344
chr1	191025877	191026338
chr1	191062585	191063150
chr1	191070814	191071202
chr1	191097992	191098177
chr1	191098644	191098783
chr1	191119194	191119311
chr1	191124248	191124404
chr1	191126021	191126161
chr1	191154153	191154475
chr1	191172322	191172527
chr1	191177068	191177570
chr1	191182989	191183813
chr1	191193725	191194195
chr1	191194310	191194440
chr1	191216175	191216471
chr1	191224349	191224658
chr1	191242141	191242342
chr1	191269625	191269833
chr1	191277781	191277963
chr1	191283475	191283695
chr1	191288890	191289018
chr1	191292302	191292800
chr1	191299538	191300015
chr1	191317910	191318126
chr1	191325736	191326222
chr1	191391867	191392011
chr1	191397053	191397819
chr1	191416050	191416244
chr1	191416310	191416485
chr1	191416620	191417046
chr1	191419549	191419669
chr1	191420430	191420701
chr1	191430057	191430645
chr1	191438513	191439157
chr1	191494874	191495429
chr1	191498554	191498916
chr1	191509827	191510295
chr1	191575289	191576229
chr1	191628861	191628950
chr1	191628996	191629146
chr1	191629482	191629866
chr1	191632350	191632625
chr1	191639816	191640154
chr1	191641372	191641756
chr1	191641887	191642142
chr1	191645789	191646205
chr1	191662167	191662603
chr1	191718005	191718216
chr1	191718973	191719327
chr1	191794180	191794441
chr1	191817805	191818031
chr1	191821038	191821437
chr1	191839526	191839829
chr1	191855468	191855671
chr1	191875591	191876290
chr1	191878890	191879045
chr1	191880448	191880729
chr1	191881107	191881340
chr1	191883958	191884124
chr1	191894231	191894876
chr1	191906124	191906302
chr1	191906580	191906958
chr1	191907573	191907692
chr1	191963918	191964097
chr1	191999518	191999641
chr1	192078589	192078700
chr1	192078806	192079057
chr1	192092545	192092903
chr1	192136279	192136570
chr1	192136693	192136895
chr1	192138021	192138609
chr1	192190681	192190954
chr1	192487692	192488225
chr1	192531922	192532211
chr1	192617167	192617450
chr1	192736549	192736848
chr1	192745284	192745710
chr1	192784899	192785018
chr1	192851964	192852351
chr1	192911995	192912571
chr1	193130036	193130711
chr1	193156171	193156587
chr1	193156676	193157002
chr1	193173324	193173812
chr1	193250432	193250839
chr1	193253660	193254527
chr1	193255262	193255912
chr1	193273041	193273464
chr1	193274611	193275258
chr1	193278334	193278782
chr1	193293135	193293681
chr1	193303168	193303369
chr1	193324027	193324200
chr1	193329069	193329300
chr1	193330221	193330643
chr1	193538318	193538801
chr1	193876533	193877024
chr1	194627319	194627963
chr1	194641848	194642469
chr1	194660464	194660756
chr1	194671665	194672071
chr1	194675715	194676219
chr1	194687856	194688310
chr1	194700230	194700471
chr1	194752907	194753045
chr1	194753498	194753836
chr1	194816955	194817259
chr1	194879448	194879838
chr1	194945273	194945852
chr1	194976086	194976456
chr1	194995210	194995644
chr1	195014859	195015249
chr1	195016790	195017346
chr1	195027864	195028139
chr1	195034010	195034268
chr1	195040409	195040812
chr1	195092059	195092453
chr1	195241572	195241820
chr10	3236742	3236844
chr10	3415064	3415166
chr10	3420639	3420808
chr10	3523349	3523718
chr10	3540161	3540385
chr10	3572851	3573579
chr10	3574124	3574252
chr10	3819367	3819782
chr10	3863569	3863829
chr10	3873460	3874170
chr10	3972999	3973219
chr10	3973516	3973832
chr10	4002822	4003006
chr10	4006056	4006273
chr10	4079254	4080036
chr10	4105668	4106231
chr10	4107521	4108117
chr10	4111009	4111546
chr10	4111883	4111989
chr10	4128410	4128789
chr10	4145349	4145762
chr10	4266194	4266418
chr10	4333394	4333689
chr10	4334313	4334535
chr10	4339215	4339575
chr10	4375337	4375531
chr10	4386497	4386787
chr10	4386855	4387118
chr10	4387997	4388137
chr10	4388358	4388747
chr10	4432318	4432769
chr10	4482492	4482738
chr10	4487235	4487412
chr10	4558986	4559593
chr10	4704585	4704914
chr10	5194301	5194437
chr10	5194918	5195178
chr10	5289400	5289810
chr10	5634735	5634918
chr10	5805334	5805440
chr10	5805704	5806176
chr10	5823730	5823917
chr10	6788718	6789029
chr10	7029336	7029450
chr10	7140313	7140690
chr10	7178678	7178916
chr10	7191645	7192012
chr10	7196732	7196917
chr10	7212036	7212319
chr10	7217545	7218184
chr10	7260855	7261186
chr10	7333379	7333625
chr10	7584100	7584384
chr10	7590041	7590174
chr10	7662837	7663683
chr10	7667344	7667996
chr10	7681029	7681685
chr10	7725598	7726138
chr10	7780682	7780959
chr10	7792670	7793194
chr10	7810098	7810577
chr10	7832082	7832488
chr10	7862314	7862466
chr10	7883773	7883892
chr10	7944719	7945091
chr10	8011954	8012186
chr10	8042267	8042387
chr10	8240252	8240654
chr10	8242121	8242948
chr10	8287308	8287639
chr10	8323221	8323610
chr10	9071745	9071939
chr10	9492856	9492938
chr10	9640520	9640746
chr10	9650207	9650602
chr10	9650884	9651137
chr10	9754616	9755223
chr10	9880191	9880764
chr10	9898917	9899583
chr10	9902368	9902564
chr10	9904761	9905301
chr10	9954945	9955047
chr10	9957351	9957824
chr10	9975172	9975508
chr10	9976575	9976734
chr10	10178865	10179321
chr10	10184140	10184367
chr10	10252764	10253564
chr10	10287467	10288030
chr10	10320829	10321532
chr10	10557742	10557998
chr10	10558077	10558199
chr10	10757498	10757725
chr10	11081482	11081843
chr10	11149126	11149470
chr10	11176041	11176521
chr10	11280899	11281515
[truncated: 25,944 more rows]

## Sheet: sTable_7D_Atf3_GREAT_all_genes_
Supplementary Table_7D_Atf3_GREAT_all_genes_mm10
# GREAT version 4.0.4	Species assembly: mm10	Association rule: Single nearest gene: 1000000 bp max extension, curated regulatory domains included
0610009O20Rik	unnamed (-10775), unnamed (+103)
0610010F05Rik	unnamed (-4414)
0610010K14Rik	unnamed (-24)
0610030E20Rik	unnamed (+48)
0610037L13Rik	unnamed (-3332), unnamed (+164)
0610040J01Rik	unnamed (+115)
1110002E22Rik	unnamed (-36806), unnamed (-10877)
1110004E09Rik	unnamed (-229), unnamed (+23231)
1110004F10Rik	unnamed (-34), unnamed (+41179), unnamed (+44508), unnamed (+63688), unnamed (+68471)
1110008F13Rik	unnamed (-127), unnamed (+271)
1110008P14Rik	unnamed (+10)
1110034G24Rik	unnamed (-24490), unnamed (+5440), unnamed (+7466), unnamed (+25771)
1110038F14Rik	unnamed (+175)
1110051M20Rik	unnamed (-139), unnamed (+14834), unnamed (+33060), unnamed (+66976), unnamed (+89347)
1110059E24Rik	unnamed (+80)
1110059G10Rik	unnamed (+8)
1190002N15Rik	unnamed (+129168)
1300017J02Rik	unnamed (-6372)
1500009C09Rik	unnamed (-781), unnamed (+3680)
1500011B03Rik	unnamed (+23), unnamed (+4633)
1500011K16Rik	unnamed (+78)
1500015O10Rik	unnamed (-31595), unnamed (+29716), unnamed (+35890)
1600002K03Rik	unnamed (+160), unnamed (+2719)
1600012H06Rik	unnamed (+165)
1600014C10Rik	unnamed (-437)
1600014C23Rik	unnamed (-147017), unnamed (-145943), unnamed (-139795), unnamed (-116233), unnamed (-114825), unnamed (-81194), unnamed (-71822), unnamed (-55810), unnamed (-36194), unnamed (-33376), unnamed (-29539), unnamed (-23608), unnamed (-18853), unnamed (-14941), unnamed (-13039), unnamed (-1894), unnamed (-150), unnamed (+2461), unnamed (+7561)
1700001C19Rik	unnamed (-31449), unnamed (-3435)
1700001K19Rik	unnamed (-5344)
1700001O22Rik	unnamed (+16813), unnamed (+28586), unnamed (+28929), unnamed (+41665), unnamed (+43106), unnamed (+82566), unnamed (+83343), unnamed (+89474), unnamed (+92246), unnamed (+101759)
1700003E16Rik	unnamed (+9306)
1700007G11Rik	unnamed (-35674), unnamed (+15378)
1700007K13Rik	unnamed (+41)
1700008O03Rik	unnamed (+14756)
1700011H14Rik	unnamed (-98)
1700011I03Rik	unnamed (+17193)
1700011L22Rik	unnamed (+36794), unnamed (+97750)
1700012A03Rik	unnamed (-203923), unnamed (-107615)
1700012B07Rik	unnamed (-63724), unnamed (-45915), unnamed (-45331), unnamed (-32557), unnamed (-22463)
1700012B09Rik	unnamed (-3212), unnamed (+5947)
1700013F07Rik	unnamed (+95)
1700016C15Rik	unnamed (-106120), unnamed (-44849), unnamed (-10770)
1700016H13Rik	unnamed (-37626), unnamed (-36524), unnamed (-36165), unnamed (+756)
1700017B05Rik	unnamed (-77696), unnamed (-19112), unnamed (+2701)
1700018B08Rik	unnamed (-224), unnamed (+10240), unnamed (+148739)
1700019D03Rik	unnamed (-445)
1700020L24Rik	unnamed (+2827), unnamed (+3374)
1700020N01Rik	unnamed (-90775), unnamed (+8050), unnamed (+43759), unnamed (+87775), unnamed (+92931), unnamed (+97658), unnamed (+102236), unnamed (+104718), unnamed (+125615)
1700021F05Rik	unnamed (-10626)
1700022I11Rik	unnamed (-8274)
1700023F06Rik	unnamed (+9308)
1700024G13Rik	unnamed (-139)
1700024P04Rik	unnamed (-71190), unnamed (-64375), unnamed (-12268)
1700025C18Rik	unnamed (-70196), unnamed (-55286), unnamed (-2057)
1700025G04Rik	unnamed (-24898)
1700029F12Rik	unnamed (+48214), unnamed (+52072)
1700029I15Rik	unnamed (+6631)
1700029J07Rik	unnamed (-68)
1700030J22Rik	unnamed (+68)
1700030K09Rik	unnamed (+144)
1700034J05Rik	unnamed (-24495)
1700037H04Rik	unnamed (-74)
1700040L02Rik	unnamed (-83564), unnamed (-49246), unnamed (-180), unnamed (+95572)
1700056E22Rik	unnamed (+29428), unnamed (+86268), unnamed (+86727), unnamed (+197762), unnamed (+254314)
1700061G19Rik	unnamed (+2147)
1700064H15Rik	unnamed (-260), unnamed (+285)
1700066M21Rik	unnamed (-149657), unnamed (+45)
1700067K01Rik	unnamed (+3182)
1700067P10Rik	unnamed (+11336)
1700069L16Rik	unnamed (+467)
1700086D15Rik	unnamed (+30937)
1700088E04Rik	unnamed (+9580)
1700123O20Rik	unnamed (+321)
1700125H20Rik	unnamed (-964)
1810009A15Rik	unnamed (-71)
1810010D01Rik	unnamed (-35458), unnamed (-14358), unnamed (+1754), unnamed (+9596), unnamed (+23065), unnamed (+49083), unnamed (+96339), unnamed (+97127), unnamed (+100307), unnamed (+101448), unnamed (+119983)
1810011H11Rik	unnamed (+19)
1810011O10Rik	unnamed (-67285), unnamed (-18544), unnamed (-40), unnamed (+18341), unnamed (+19637), unnamed (+36266), unnamed (+101114)
1810013L24Rik	unnamed (-19184), unnamed (-156), unnamed (+926), unnamed (+22101), unnamed (+34444), unnamed (+39797), unnamed (+42143)
1810022K09Rik	unnamed (-439)
1810030O07Rik	unnamed (+46)
1810032O08Rik	unnamed (-389), unnamed (+57), unnamed (+5121)
1810043G02Rik	unnamed (+129)
1810055G02Rik	unnamed (-31), unnamed (+10783)
1810062G17Rik	unnamed (+5936)
2010107E04Rik	unnamed (-155), unnamed (+22068)
2010107G23Rik	unnamed (+4), unnamed (+39822), unnamed (+47733)
2010109A12Rik	unnamed (+204)
2010109I03Rik	unnamed (+2125)
2210010C04Rik	unnamed (-91549), unnamed (-55746), unnamed (-11217)
2210011C24Rik	unnamed (-502)
2210016F16Rik	unnamed (+56)
2210408I21Rik	unnamed (+64)
2300002M23Rik	unnamed (+23556)
2300009A05Rik	unnamed (-96956), unnamed (-92737), unnamed (+183)
2310007B03Rik	unnamed (+626)
2310009B15Rik	unnamed (+180)
2310011J03Rik	unnamed (-3)
2310022B05Rik	unnamed (+273)
2310030G06Rik	unnamed (-120), unnamed (+6751)
2310033P09Rik	unnamed (+75)
2310039H08Rik	unnamed (+301)
2310057M21Rik	unnamed (-95)
2310061I04Rik	unnamed (+437)
2410004P03Rik	unnamed (+51)
2410015M20Rik	unnamed (-307), unnamed (+198)
2410131K14Rik	unnamed (-89), unnamed (+49176), unnamed (+95418)
2510002D24Rik	unnamed (-10253), unnamed (+87), unnamed (+445)
2510009E07Rik	unnamed (+341), unnamed (+42012), unnamed (+50052)
2510039O18Rik	unnamed (-105)
2610001J05Rik	unnamed (-336237), unnamed (-170), unnamed (+408), unnamed (+1188)
2610301B20Rik	unnamed (-279), unnamed (+38104)
2610318N02Rik	unnamed (-2518), unnamed (-75), unnamed (+3325)
2610507B11Rik	unnamed (-282)
2610528J11Rik	unnamed (-13600)
2700049A03Rik	unnamed (+95)
2700060E02Rik	unnamed (+42)
2700062C07Rik	unnamed (-11699), unnamed (+157)
2700081O15Rik	unnamed (-665), unnamed (-324)
2810403A07Rik	unnamed (-185)
2810428I15Rik	unnamed (+83), unnamed (+5395)
2810459M11Rik	unnamed (-5549)
2900026A02Rik	unnamed (-15358), unnamed (-999), unnamed (-561), unnamed (+4493), unnamed (+4995), unnamed (+15217), unnamed (+18696)
3100002H09Rik	unnamed (-22663), unnamed (+168401), unnamed (+175869), unnamed (+213878), unnamed (+345582)
3110002H16Rik	unnamed (-1717), unnamed (0), unnamed (+10746)
3110009E18Rik	unnamed (+41)
3110018I06Rik	unnamed (-723917), unnamed (+222668)
3110040N11Rik	unnamed (-40)
3110043O21Rik	unnamed (-289)
3110070M22Rik	unnamed (+97)
3110079O15Rik	unnamed (+5243)
3425401B19Rik	unnamed (-311), unnamed (+1625), unnamed (+1895)
3830406C13Rik	unnamed (-147864)
4430402I18Rik	unnamed (-295)
4833420G17Rik	unnamed (+107)
4833439L19Rik	unnamed (+206)
4921504E06Rik	unnamed (-19319)
4922502D21Rik	unnamed (+13153), unnamed (+16795)
4930402H24Rik	unnamed (-1151), unnamed (-248)
4930404H24Rik	unnamed (-64050), unnamed (-48387), unnamed (-18800), unnamed (-14027)
4930426L09Rik	unnamed (-71), unnamed (+55565)
4930427A07Rik	unnamed (-256)
4930430F08Rik	unnamed (+206)
4930432M17Rik	unnamed (-68554), unnamed (-20156), unnamed (-7999)
4930438A08Rik	unnamed (-35263)
4930442H23Rik	unnamed (-1038)
4930444G20Rik	unnamed (+74888), unnamed (+76679)
4930444P10Rik	unnamed (+99613)
4930447A16Rik	unnamed (-23449), unnamed (+33801)
4930453N24Rik	unnamed (+22883)
4930455H04Rik	unnamed (-14799), unnamed (-2170), unnamed (-1491)
4930467E23Rik	unnamed (-17979), unnamed (+55209)
4930474N05Rik	unnamed (+432439)
4930502E18Rik	unnamed (-11175)
4930503L19Rik	unnamed (-210)
4930505A04Rik	unnamed (-215)
4930519P11Rik	unnamed (-5)
4930522H14Rik	unnamed (+9), unnamed (+26358)
4930523C07Rik	unnamed (-30258), unnamed (-29779)
4930524B15Rik	unnamed (-15943), unnamed (-15716)
4930524J08Rik	unnamed (+98)
4930533O14Rik	unnamed (-133), unnamed (+246)
4930544D05Rik	unnamed (-493)
4930546C10Rik	unnamed (+158347), unnamed (+257957)
4930550C14Rik	unnamed (-291), unnamed (+20)
4930558C23Rik	unnamed (-7613)
4930558K02Rik	unnamed (-177494), unnamed (-73600), unnamed (-73028), unnamed (-22080), unnamed (-17556)
4930564D02Rik	unnamed (+11543)
4930572O03Rik	unnamed (-14245), unnamed (+11024)
4930578C19Rik	unnamed (-412864)
4930578I06Rik	unnamed (+9385), unnamed (+15200)
4930583I09Rik	unnamed (-99668)
4931406C07Rik	unnamed (-5860)
4931406P16Rik	unnamed (-13980), unnamed (+11516)
4931408C20Rik	unnamed (+60752)
4931414P19Rik	unnamed (+2420)
4931417E11Rik	unnamed (-384350)
4931428F04Rik	unnamed (-1592), unnamed (-34)
4931429L15Rik	unnamed (-322764), unnamed (-134763), unnamed (+5227)
4931440F15Rik	unnamed (+17027), unnamed (+34297), unnamed (+38029)
4932438A13Rik	unnamed (+31)
4933400A11Rik	unnamed (+44130)
4933402D24Rik	unnamed (-169359)
4933402J07Rik	unnamed (+77268)
4933402N03Rik	unnamed (+12695)
4933402N22Rik	unnamed (+111937)
4933407L21Rik	unnamed (+8436), unnamed (+11265)
4933411K16Rik	unnamed (+6377)
4933412E24Rik	unnamed (+151241)
4933415A04Rik	unnamed (-17256), unnamed (-8926)
4933416C03Rik	unnamed (-61808), unnamed (+35208)
4933428G20Rik	unnamed (-32678), unnamed (-31401), unnamed (-411), unnamed (+23646)
4933430I17Rik	unnamed (-8), unnamed (+19434), unnamed (+44623)
4933434E20Rik	unnamed (+37)
5031439G07Rik	unnamed (+22456), unnamed (+29539)
5330417C22Rik	unnamed (+30937), unnamed (+32975)
5330417H12Rik	unnamed (-63042), unnamed (-56374), unnamed (-36261)
5530401A14Rik	unnamed (-110875), unnamed (-90766), unnamed (-77497), unnamed (+427)
5730409E04Rik	unnamed (-9261), unnamed (-52)
5730455P16Rik	unnamed (-14), unnamed (+26076)
5730480H06Rik	unnamed (-131237), unnamed (-26673), unnamed (-9)
5730507C01Rik	unnamed (-379034)
5730508B09Rik	unnamed (-440965), unnamed (-144006), unnamed (-34046), unnamed (-27234), unnamed (+126)
5730522E02Rik	unnamed (+909168)
5730596B20Rik	unnamed (-4783)
5930422O12Rik	unnamed (+69836)
6030419C18Rik	unnamed (-46112)
6030445D17Rik	unnamed (-11828), unnamed (-9348)
6030458C11Rik	unnamed (+123), unnamed (+29270)
6030468B19Rik	unnamed (-7212), unnamed (-6789)
6030498E09Rik	unnamed (-37129)
6330408A02Rik	unnamed (-9799)
6330409D20Rik	unnamed (-1463)
6430531B16Rik	unnamed (+275)
6430548M08Rik	unnamed (-33)
6430573F11Rik	unnamed (+123715), unnamed (+130383), unnamed (+156516), unnamed (+173640), unnamed (+174689), unnamed (+204058), unnamed (+224866)
6430628N08Rik	unnamed (+12419)
7530416G11Rik	unnamed (+5479)
8430408G22Rik	unnamed (+41), unnamed (+4067), unnamed (+4816)
9030617O03Rik	unnamed (+112)
9030624J02Rik	unnamed (+341)
9130008F23Rik	unnamed (-16681), unnamed (-12541), unnamed (-8634), unnamed (+6560)
9130011E15Rik	unnamed (-6)
9130023H24Rik	unnamed (-607), unnamed (-99)
9130230L23Rik	unnamed (-77932), unnamed (-76776), unnamed (-50425), unnamed (-49957), unnamed (-48640), unnamed (-9800), unnamed (-1143)
9130409J20Rik	unnamed (+12053)
9230102O04Rik	unnamed (-77910)
9230109A22Rik	unnamed (-120424)
9230112D13Rik	unnamed (-26797)
9330159F19Rik	unnamed (+306)
9330182L06Rik	unnamed (+73160)
9330182O14Rik	unnamed (-10911)
9430069I07Rik	unnamed (-13409)
9430097D07Rik	unnamed (+631)
9530068E07Rik	unnamed (+55), unnamed (+13471), unnamed (+36969), unnamed (+172097)
9530077C05Rik	unnamed (-28), unnamed (+235)
9630041A04Rik	unnamed (+4407)
9930012K11Rik	unnamed (-3077), unnamed (-1365), unnamed (+150)
9930021J03Rik	unnamed (-1138)
9930022D16Rik	unnamed (-21457), unnamed (-48), unnamed (+1902)
A130010J15Rik	unnamed (+5522)
A130051J06Rik	unnamed (-182564), unnamed (-169389), unnamed (-162589), unnamed (-92142), unnamed (-66618), unnamed (-47018), unnamed (-37764), unnamed (-16242), unnamed (-13788), unnamed (-12757), unnamed (-11353), unnamed (-10049), unnamed (-6272)
A1bg	unnamed (-529243), unnamed (-494622)
A1cf	unnamed (+77295)
A230050P20Rik	unnamed (-11126), unnamed (+110)
A230065H16Rik	unnamed (+295)
A2m	unnamed (-34)
A3galt2	unnamed (-31565), unnamed (-29353), unnamed (-24853), unnamed (+11637)
A430005L14Rik	unnamed (-94911), unnamed (-32)
A4galt	unnamed (+28028)
A530084C06Rik	unnamed (-8586)
A630001G21Rik	unnamed (+22360)
A630095N17Rik	unnamed (-336), unnamed (+4110)
A730061H03Rik	unnamed (+3241), unnamed (+9027)
A830005F24Rik	unnamed (+32351), unnamed (+33202), unnamed (+52580)
A830010M20Rik	unnamed (-124)
A930002H24Rik	unnamed (-129), unnamed (+250), unnamed (+14127)
A930004D18Rik	unnamed (-3961), unnamed (+9186), unnamed (+10149), unnamed (+11136)
A930009A15Rik	unnamed (-76819), unnamed (-12607)
A930018P22Rik	unnamed (+8026), unnamed (+9426)
A930033H14Rik	unnamed (+26884), unnamed (+47873), unnamed (+61504)
AA467197	unnamed (-7087), unnamed (-6337), unnamed (-70), unnamed (+28864)
AA986860	unnamed (-3400), unnamed (+77), unnamed (+9481)
AF529169	unnamed (-385), unnamed (+161701)
AI314180	unnamed (+14), unnamed (+429), unnamed (+530)
AI597479	unnamed (+2478)
AI854703	unnamed (-3381), unnamed (+414)
AU019823	unnamed (+27)
AU040320	unnamed (+16963), unnamed (+49844)
AW209491	unnamed (-104), unnamed (+388838)
AW549877	unnamed (-53)
AW551984	unnamed (+10)
AW554918	unnamed (+72715)
AW822073	unnamed (-3267), unnamed (+899)
AY074887	unnamed (-12)
Aaas	unnamed (-4759), unnamed (-1)
Aaed1	unnamed (+54), unnamed (+332)
Aagab	unnamed (+43), unnamed (+1575), unnamed (+10668), unnamed (+54599), unnamed (+75392)
Aak1	unnamed (-35963), unnamed (-18140), unnamed (-195), unnamed (+37089), unnamed (+49463), unnamed (+72691)
Aamp	unnamed (+158)
Aar2	unnamed (-59802), unnamed (-47426), unnamed (-46974), unnamed (-63)
Aard	unnamed (+111324)
Aars	unnamed (-107)
Aars2	unnamed (+18)
Aarsd1	unnamed (+171)
Aasdh	unnamed (-22790), unnamed (+61893)
Aasdhppt	unnamed (-172)
Aass	unnamed (-47356), unnamed (-173)
Aatf	unnamed (-92), unnamed (+71092), unnamed (+83906), unnamed (+87225), unnamed (+102030), unnamed (+164503)
Aatk	unnamed (+220)
Abat	unnamed (+101), unnamed (+10418), unnamed (+16459)
Abca1	unnamed (-104223), unnamed (-36457), unnamed (+1092), unnamed (+20308), unnamed (+28705), unnamed (+44393)
Abca15	unnamed (-2631), unnamed (-1094)
Abca17	unnamed (+4074)
Abca2	unnamed (-1926)
Abca3	unnamed (-211)
Abca4	unnamed (+4140), unnamed (+52528), unnamed (+60209), unnamed (+85223)
Abca5	unnamed (-6)
Abca6	unnamed (-26377), unnamed (-108)
Abca7	unnamed (-290)
Abca8b	unnamed (+129)
Abca9	unnamed (+10649)
Abcb10	unnamed (+141)
Abcb11	unnamed (+8713), unnamed (+53399)
Abcb1a	unnamed (+19923)
Abcb4	unnamed (+4736)
Abcb6	unnamed (-48)
Abcb7	unnamed (-66)
Abcb8	unnamed (+951)
Abcc10	unnamed (-239), unnamed (+5039), unnamed (+7208)
Abcc12	unnamed (-4975)
Abcc2	unnamed (+1), unnamed (+2630), unnamed (+50343)
Abcc3	unnamed (-16588), unnamed (-210), unnamed (+3188), unnamed (+6567), unnamed (+22040)
Abcc4	unnamed (-49732), unnamed (+24874), unnamed (+30227)
Abcc5	unnamed (-81)
Abcc6	unnamed (+24696)
Abcc9	unnamed (+33937)
Abcd1	unnamed (+1905)
Abcd3	unnamed (-52326), unnamed (-36968), unnamed (-150)
Abcd4	unnamed (-3325), unnamed (-60)
Abce1	unnamed (+5)
Abcf1	unnamed (+25)
Abcf2	unnamed (+42)
Abcf3	unnamed (-50)
Abcg1	unnamed (-30606), unnamed (-17749), unnamed (+9563)
Abcg2	unnamed (+35477), unnamed (+57045)
Abcg8	unnamed (-43), unnamed (+15876), unnamed (+26503)
Abhd10	unnamed (-18671), unnamed (-10282), unnamed (-108)
Abhd11	unnamed (-7694), unnamed (-229), unnamed (+3880)
Abhd12	unnamed (-70)
Abhd13	unnamed (+109)
Abhd16a	unnamed (+88)
Abhd16b	unnamed (-9119)
Abhd17a	unnamed (-33)
Abhd2	unnamed (-26708), unnamed (-170), unnamed (+2264), unnamed (+20593), unnamed (+36004), unnamed (+40738), unnamed (+41080), unnamed (+42957)
Abhd3	unnamed (+23185)
Abhd4	unnamed (+20), unnamed (+432)
Abhd5	unnamed (+39), unnamed (+21438), unnamed (+37683), unnamed (+38095), unnamed (+70015), unnamed (+73713), unnamed (+177248), unnamed (+177949)
Abhd6	unnamed (-107), unnamed (+9873), unnamed (+13546), unnamed (+29533)
Abhd8	unnamed (-48), unnamed (+6198)
Abi1	unnamed (-1)
Abi3bp	unnamed (-146)
Abl1	unnamed (-404), unnamed (+61), unnamed (+27395), unnamed (+32568), unnamed (+35663), unnamed (+58402), unnamed (+60697)
Abl2	unnamed (-10121), unnamed (+30), unnamed (+56750)
Ablim1	unnamed (-24037), unnamed (+18481), unnamed (+26550), unnamed (+33929), unnamed (+34970), unnamed (+97282)
Ablim2	unnamed (-308), unnamed (+37815)
Ablim3	unnamed (-9847), unnamed (+16525), unnamed (+17004), unnamed (+52581)
Abr	unnamed (-62204), unnamed (-31517), unnamed (-21839), unnamed (+22995), unnamed (+39589)
Abra	unnamed (-103816), unnamed (+38846), unnamed (+48862), unnamed (+118170), unnamed (+128030), unnamed (+142081)
Abracl	unnamed (-13774), unnamed (+433)
Abraxas1	unnamed (+166)
Abt1	unnamed (-9177), unnamed (-1853), unnamed (-904), unnamed (-569), unnamed (-148)
Abtb1	unnamed (+20427)
Abtb2	unnamed (+12508), unnamed (+17065), unnamed (+31400), unnamed (+63660), unnamed (+67065), unnamed (+89921), unnamed (+95915)
Acaa1a	unnamed (-77)
Acaa1b	unnamed (-95)
Acaa2	unnamed (-38052), unnamed (-37028), unnamed (-14521), unnamed (-11230), unnamed (-624), unnamed (-107), unnamed (+50981)
Acaca	unnamed (+91267)
Acacb	unnamed (-282), unnamed (+8797), unnamed (+29296)
Acad10	unnamed (+11044)
Acad11	unnamed (+18229)
Acad12	unnamed (+272)
Acad8	unnamed (-72)
Acad9	unnamed (+226)
Acads	unnamed (+75)
Acadsb	unnamed (-12), unnamed (+36394)
Acadvl	unnamed (-29)
Acap2	unnamed (-10586), unnamed (-158), unnamed (+196)
Acap3	unnamed (+189), unnamed (+2636), unnamed (+3605)
Acat1	unnamed (+15303)
Acat2	unnamed (+296)
Acat3	unnamed (-99)
Acbd3	unnamed (+37980), unnamed (+42596)
Acbd4	unnamed (+297), unnamed (+1370)
Acbd5	unnamed (-953), unnamed (-110), unnamed (+334)
Acbd6	unnamed (-41302), unnamed (-30549), unnamed (-24455), unnamed (-20954), unnamed (+137)
Accs	unnamed (+515)
Accsl	unnamed (-37339), unnamed (-2097)
Ace	unnamed (+248)
Acer2	unnamed (+50890)
Acer3	unnamed (+33382)
Ache	unnamed (-770), unnamed (-175)
Acin1	unnamed (-55)
Ackr3	unnamed (+30746), unnamed (+138560)
Ackr4	unnamed (-20216)
Acly	unnamed (+9484)
Aco2	unnamed (-62)
Acot1	unnamed (-96)
Acot11	unnamed (-34080), unnamed (+275), unnamed (+26331)
Acot12	unnamed (-121989), unnamed (-107663), unnamed (-104065), unnamed (-92879), unnamed (-91926), unnamed (-38804), unnamed (+17526)
Acot13	unnamed (+86)
Acot2	unnamed (-127)
Acot4	unnamed (+296)
Acot7	unnamed (-12936), unnamed (-8348), unnamed (-682), unnamed (+26583)
Acot9	unnamed (+308)
Acox1	unnamed (-19430), unnamed (+92)
Acox2	unnamed (+1248), unnamed (+14947), unnamed (+15696), unnamed (+16781)
Acoxl	unnamed (+31026), unnamed (+35203)
Acp1	unnamed (+25)
Acp2	unnamed (-4), unnamed (+14392)
Acp6	unnamed (-7531)
Acpp	unnamed (-62451)
Acpt	unnamed (+10550)
Acsf2	unnamed (-322), unnamed (+162), unnamed (+3243), unnamed (+12267)
Acsl1	unnamed (-66620), unnamed (-41084), unnamed (-21378), unnamed (+8943), unnamed (+14115), unnamed (+17610), unnamed (+19933)
Acsl3	unnamed (-57115), unnamed (-48583)
Acsl4	unnamed (-115843), unnamed (-99857), unnamed (+4048)
Acsl5	unnamed (-5293), unnamed (-1654), unnamed (+4736), unnamed (+15008)
Acsl6	unnamed (-922), unnamed (+8114)
Acsm1	unnamed (-22428)
Acsm5	unnamed (+133)
Acss1	unnamed (-6892), unnamed (+2044), unnamed (+2566), unnamed (+10891), unnamed (+19455), unnamed (+23770)
Acss2	unnamed (-55)
Acss3	unnamed (-535), unnamed (+8446)
Acta2	unnamed (-1825)
Actb	unnamed (-22207), unnamed (-19647), unnamed (-14206), unnamed (+95), unnamed (+441), unnamed (+1016)
Actbl2	unnamed (-347243), unnamed (-17226), unnamed (+32444), unnamed (+68131), unnamed (+91152)
Actc1	unnamed (-34600), unnamed (+155)
Actg1	unnamed (-5237), unnamed (-1868), unnamed (+21), unnamed (+40822), unnamed (+43297), unnamed (+50687)
Actg2	unnamed (+12667)
Actl10	unnamed (+1171)
Actl6a	unnamed (-6)
Actl6b	unnamed (-8)
Actl7b	unnamed (+18330), unnamed (+19415), unnamed (+365861), unnamed (+366609), unnamed (+516706), unnamed (+518939)
Actn1	unnamed (-84700), unnamed (-65030), unnamed (-63634), unnamed (-30664), unnamed (+39835), unnamed (+41380), unnamed (+41917), unnamed (+43672), unnamed (+51596), unnamed (+61675)
Actn2	unnamed (+48)
Actn4	unnamed (+20), unnamed (+22061), unnamed (+30881), unnamed (+38293)
Actr10	unnamed (-46560), unnamed (+18)
Actr1a	unnamed (-66), unnamed (+413)
Actr1b	unnamed (-133)
Actr2	unnamed (-32257), unnamed (-79)
Actr3	unnamed (-61551), unnamed (-47841), unnamed (-37928), unnamed (-157), unnamed (+62570)
Actr3b	unnamed (-21362), unnamed (-76)
Actr5	unnamed (+358)
Actr6	unnamed (+152)
Actrt3	unnamed (+4424), unnamed (+7569), unnamed (+46057), unnamed (+113680)
Acvr1	unnamed (-61496), unnamed (-23111), unnamed (-450), unnamed (+9208), unnamed (+21840), unnamed (+31811), unnamed (+33469), unnamed (+34158), unnamed (+79942), unnamed (+82388), unnamed (+89798)
Acvr1b	unnamed (+3083), unnamed (+17566), unnamed (+21286), unnamed (+24323)
Acvr1c	unnamed (+178)
Acvr2a	unnamed (-405800)
Acvr2b	unnamed (-13049), unnamed (-384)
Acvrl1	unnamed (+8851)
Acy1	unnamed (+101)
Acyp2	unnamed (-7308), unnamed (+264), unnamed (+31673)
Adad2	unnamed (+39)
Adal	unnamed (+48)
Adam10	unnamed (-99)
Adam11	unnamed (+12655), unnamed (+13266), unnamed (+16295)
Adam12	unnamed (+110559)
Adam15	unnamed (-5067), unnamed (-424)
Adam17	unnamed (-65)
Adam19	unnamed (+4373), unnamed (+30713), unnamed (+40042), unnamed (+54520)
Adam22	unnamed (-97)
Adam3	unnamed (+291)
Adam30	unnamed (-61262)
Adam5	unnamed (-48596)
Adam6a	unnamed (+229649)
Adam9	unnamed (-26), unnamed (+7006)
Adamts1	unnamed (-4563), unnamed (+61), unnamed (+2247)
Adamts10	unnamed (-31006), unnamed (-20499), unnamed (-11222)
Adamts14	unnamed (-11867), unnamed (-4711), unnamed (-298), unnamed (+30849)
Adamts15	unnamed (+78056), unnamed (+204577), unnamed (+205430)
Adamts17	unnamed (+89318)
Adamts18	unnamed (-130303)
Adamts2	unnamed (+1267)
Adamts20	unnamed (+82963)
Adamts3	unnamed (-149993), unnamed (-350), unnamed (+118888), unnamed (+134329)
Adamts5	unnamed (+1649)
Adamts6	unnamed (-7431), unnamed (-5902), unnamed (+57950), unnamed (+222628)
Adamts7	unnamed (+51798)
Adamts9	unnamed (-623400), unnamed (-426757), unnamed (-331898)
Adamtsl1	unnamed (-34100), unnamed (-29165)
Adamtsl2	unnamed (+17387)
Adamtsl3	unnamed (-75372), unnamed (+3368)
Adamtsl4	unnamed (-14294), unnamed (-1997), unnamed (+12360), unnamed (+13216)
Adap1	unnamed (+8159)
Adar	unnamed (-104153), unnamed (-89735), unnamed (-15835), unnamed (-15350)
Adarb1	unnamed (-22350), unnamed (+4710), unnamed (+60074), unnamed (+78105)
Adat1	unnamed (+2131)
Adck1	unnamed (+41)
Adck2	unnamed (+476)
Adcy10	unnamed (+18319)
Adcy2	unnamed (-264383)
Adcy3	unnamed (-333)
Adcy4	unnamed (+2437)
Adcy5	unnamed (-32271), unnamed (+31800), unnamed (+101069)
Adcy6	unnamed (-9803), unnamed (+4949)
Adcy7	unnamed (-31885), unnamed (+63), unnamed (+9072)
Adcy9	unnamed (-50113), unnamed (+14363), unnamed (+93185), unnamed (+101694)
Adcyap1	unnamed (+134555), unnamed (+701189)
Adcyap1r1	unnamed (+54831), unnamed (+60041)
Add1	unnamed (+5927), unnamed (+8223)
Add2	unnamed (+23563)
Add3	unnamed (-34563), unnamed (-14508), unnamed (+2532), unnamed (+53974)
Adgb	unnamed (+108658), unnamed (+142090), unnamed (+176675), unnamed (+245585), unnamed (+250746)
Adgra3	unnamed (+51682), unnamed (+60278)
Adgrb1	unnamed (-28502)
Adgrb2	unnamed (-24042), unnamed (-23656), unnamed (-4089)
Adgrb3	unnamed (-63237), unnamed (+50649), unnamed (+319087)
Adgrd1	unnamed (-34841), unnamed (+19865), unnamed (+27929), unnamed (+159730)
Adgrf1	unnamed (-93018), unnamed (-37362), unnamed (-18637), unnamed (-5052), unnamed (-2725)
Adgrf2	unnamed (-6)
Adgrf5	unnamed (-59306)
Adgrg1	unnamed (+187), unnamed (+7204)
Adgrg3	unnamed (-15829)
Adgrg5	unnamed (+26364)
Adgrg6	unnamed (-5124), unnamed (-195), unnamed (+32482), unnamed (+62272), unnamed (+80792)
Adgrg7	unnamed (-43807), unnamed (-4945)
Adgrl1	unnamed (-6081), unnamed (-427)
Adgrl2	unnamed (-98000), unnamed (-33198), unnamed (-32289)
Adgrv1	unnamed (-7767), unnamed (-6705), unnamed (+62815), unnamed (+263637), unnamed (+281347), unnamed (+300796), unnamed (+349819)
Adh1	unnamed (-2)
Adh7	unnamed (+13181)
Adi1	unnamed (+200)
Adipoq	unnamed (+29534)
Adipor1	unnamed (+23), unnamed (+5050), unnamed (+11163)
Adipor2	unnamed (-1002), unnamed (+28915), unnamed (+29321)
Adk	unnamed (+157), unnamed (+23506), unnamed (+58126), unnamed (+201146)
Adm	unnamed (-1845), unnamed (-1159), unnamed (-46), unnamed (+2849), unnamed (+17800), unnamed (+21286), unnamed (+38216), unnamed (+40929), unnamed (+62035)
Adm2	unnamed (+204)
Adnp	unnamed (-188), unnamed (+1673), unnamed (+8761)
Adnp2	unnamed (-259)
Ado	unnamed (-58796), unnamed (-241)
Adora2b	unnamed (-103834), unnamed (+108)
Adora3	unnamed (-4500)
Adpgk	unnamed (-75)
Adprhl2	unnamed (+95)
Adprm	unnamed (-43)
Adra1a	unnamed (-130)
Adra1b	unnamed (+47874)
Adra1d	unnamed (+16185), unnamed (+16513), unnamed (+35014)
Adra2a	unnamed (+6157)
Adra2c	unnamed (+467), unnamed (+2081), unnamed (+11970)
Adrb1	unnamed (-74794), unnamed (-66556), unnamed (-42223), unnamed (-35889), unnamed (-18499)
Adrb2	unnamed (+42248)
Adrm1	unnamed (-85)
Adsl	unnamed (-112062), unnamed (+22)
Adss	unnamed (-11919), unnamed (-313), unnamed (+161)
Adssl1	unnamed (+8674)
Adtrp	unnamed (+86834)
Aen	unnamed (-13351), unnamed (-12326), unnamed (-5146), unnamed (-4789), unnamed (+42)
Afap1	unnamed (+42169), unnamed (+57955), unnamed (+61051), unnamed (+78702)
Afdn	unnamed (-99187), unnamed (-60332), unnamed (-55043), unnamed (-45574), unnamed (-22979), unnamed (-144)
Aff1	unnamed (-34917), unnamed (-29142), unnamed (-27879), unnamed (-19060), unnamed (-643), unnamed (+4066), unnamed (+18824), unnamed (+36866), unnamed (+63367), unnamed (+73935)
Aff3	unnamed (+123396), unnamed (+127772), unnamed (+177730), unnamed (+198231), unnamed (+232158)
Aff4	unnamed (-70), unnamed (+964)
Afg1l	unnamed (-308), unnamed (+129), unnamed (+477), unnamed (+87075)
Afg3l1	unnamed (+76)
Afmid	unnamed (-1229), unnamed (-226)
Afp	unnamed (-4906), unnamed (+10502)
Aftph	unnamed (-14015), unnamed (+81007), unnamed (+91218)
Aga	unnamed (+126)
Agap1	unnamed (-25933), unnamed (-16079), unnamed (-187), unnamed (+8520), unnamed (+12950), unnamed (+22555), unnamed (+26769), unnamed (+34996), unnamed (+100848), unnamed (+192110)
Agap2	unnamed (+12040)
Agap3	unnamed (+855), unnamed (+31410)
Agbl2	unnamed (+25761)
Agbl3	unnamed (-70935), unnamed (-62891), unnamed (-54106), unnamed (+255)
Agbl5	unnamed (-1019), unnamed (-389)
Agfg1	unnamed (-23323), unnamed (-19821), unnamed (-4625)
Agfg2	unnamed (-386), unnamed (+11318), unnamed (+12618), unnamed (+15601)
Aggf1	unnamed (+19)
Agk	unnamed (-90895), unnamed (-88962), unnamed (+431), unnamed (+22441)
Agmo	unnamed (+207), unnamed (+228352)
Ago1	unnamed (-18)
Ago2	unnamed (-38281)
Ago3	unnamed (-6867), unnamed (+133)
Agpat2	unnamed (-6974), unnamed (+10097)
Agpat4	unnamed (-250854), unnamed (-206203), unnamed (-162107), unnamed (-125853), unnamed (-82896), unnamed (-55998), unnamed (-249), unnamed (+37348), unnamed (+55009), unnamed (+84118)
Agpat5	unnamed (-28941), unnamed (-28544)
Agps	unnamed (-59235), unnamed (-50922), unnamed (-93), unnamed (+307), unnamed (+15747)
Agr2	unnamed (+3128)
Agr3	unnamed (-100823), unnamed (-29275)
Agrn	unnamed (-678)
Agt	unnamed (-53)
Agtr1a	unnamed (+10630)
Agtr1b	unnamed (-294916), unnamed (-176), unnamed (+32313)
Agtrap	unnamed (-14174), unnamed (-176), unnamed (+306), unnamed (+733), unnamed (+3787)
Agxt	unnamed (-92)
Ahctf1	unnamed (-70546), unnamed (-62008), unnamed (-59833), unnamed (-231)
Ahcy	unnamed (-8220), unnamed (-5902), unnamed (+217), unnamed (+26805)
Ahcyl1	unnamed (-18136), unnamed (-9880), unnamed (-7262), unnamed (-1), unnamed (+12545)
Ahcyl2	unnamed (-344)
Ahdc1	unnamed (-3336), unnamed (-2144), unnamed (+27109), unnamed (+27578), unnamed (+38961), unnamed (+59444)
Ahi1	unnamed (-45379), unnamed (-24465), unnamed (+11171), unnamed (+23800), unnamed (+75584), unnamed (+102445)
Ahnak	unnamed (-8528), unnamed (-5783), unnamed (+981), unnamed (+3589), unnamed (+43444), unnamed (+44262)
Ahnak2	unnamed (+6722)
Ahr	unnamed (+31212), unnamed (+221608)
Ahsg	unnamed (-15539), unnamed (-11928), unnamed (-11719), unnamed (-10562)
Aif1l	unnamed (+364), unnamed (+4201), unnamed (+11943)
Aifm1	unnamed (-239)
Aifm3	unnamed (+7017)
Aig1	unnamed (-50)
Aimp1	unnamed (-20)
Aimp2	unnamed (+8)
Aip	unnamed (+66), unnamed (+4569)
Ajuba	unnamed (-6011), unnamed (-65), unnamed (+1632), unnamed (+4723), unnamed (+8336)
Ak1	unnamed (+2433), unnamed (+8527)
Ak2	unnamed (+31), unnamed (+14860), unnamed (+16632), unnamed (+20413)
Ak3	unnamed (+1761)
Ak4	unnamed (-40765), unnamed (-64), unnamed (+302), unnamed (+18100), unnamed (+47486)
Ak5	unnamed (-11120)
Ak6	unnamed (+90)
Ak8	unnamed (-6)
Akain1	unnamed (+69), unnamed (+38764)
Akap1	unnamed (-33391), unnamed (-313), unnamed (+136), unnamed (+22606)
Akap10	unnamed (-26937), unnamed (-26507), unnamed (-42), unnamed (+14985)
Akap11	unnamed (-75748), unnamed (-200), unnamed (+44017)
Akap12	unnamed (-137780), unnamed (-120824), unnamed (-74)
Akap13	unnamed (-56147), unnamed (-43038), unnamed (-41058), unnamed (-39700), unnamed (+15559), unnamed (+154394)
Akap17b	unnamed (-22726)
Akap2	unnamed (-182818), unnamed (-178224), unnamed (-114872), unnamed (-95923), unnamed (-88014), unnamed (-81078), unnamed (-55820), unnamed (-8956), unnamed (+11685), unnamed (+26052)
Akap3	unnamed (+30)
Akap4	unnamed (+3117), unnamed (+3474), unnamed (+34879), unnamed (+121189)
Akap6	unnamed (-95880), unnamed (-95598), unnamed (-94694), unnamed (-75610), unnamed (-70785), unnamed (-63578), unnamed (-54962), unnamed (-16862), unnamed (+7743), unnamed (+132671), unnamed (+136974), unnamed (+196691)
Akap7	unnamed (-3991), unnamed (+2032), unnamed (+2396), unnamed (+59746)
Akap8	unnamed (-218)
Akap8l	unnamed (-14076), unnamed (-149)
Akap9	unnamed (-10), unnamed (+76657)
Akip1	unnamed (+84), unnamed (+3250)
Akirin1	unnamed (+61)
Akirin2	unnamed (-179036), unnamed (-112285), unnamed (-27978), unnamed (-529), unnamed (+796)
Akna	unnamed (+19688)
Aknad1	unnamed (+30089), unnamed (+31619), unnamed (+42061)
Akr1a1	unnamed (+82)
Akr1b3	unnamed (+39482)
Akr1c14	unnamed (-49428)
Akr1d1	unnamed (+59599), unnamed (+127974)
Akr1e1	unnamed (-167937), unnamed (-162366), unnamed (-53685), unnamed (-4)
Akt1s1	unnamed (+340)
Akt2	unnamed (-124), unnamed (+344), unnamed (+14291)
Akt3	unnamed (+9335)
Aktip	unnamed (-56977), unnamed (-13556), unnamed (-166)
Alad	unnamed (-297)
Alas1	unnamed (-10113), unnamed (-1649), unnamed (+955), unnamed (+5307)
Alb	unnamed (-29623), unnamed (-27290)
Alcam	unnamed (+871), unnamed (+120289)
Aldh18a1	unnamed (+94)
Aldh1a2	unnamed (+101567)
Aldh1a3	unnamed (-31411)
Aldh1b1	unnamed (-126568), unnamed (-12936), unnamed (-8963), unnamed (+157)
Aldh1l1	unnamed (-43435), unnamed (-36017), unnamed (-31777)
Aldh1l2	unnamed (+24879)
Aldh2	unnamed (+248)
Aldh3a1	unnamed (+17831)
Aldh3a2	unnamed (+328), unnamed (+2935), unnamed (+4789), unnamed (+18052)
Aldh3b1	unnamed (+7094)
Aldh4a1	unnamed (+39)
Aldh5a1	unnamed (+21681)
Aldh7a1	unnamed (+174), unnamed (+38523)
Aldh8a1	unnamed (+5925), unnamed (+43908), unnamed (+67210), unnamed (+88247), unnamed (+90311)
Aldoa	unnamed (-10086), unnamed (-424)
Aldoart1	unnamed (-195391)
Aldob	unnamed (-10518)
Aldoc	unnamed (-135)
Alg1	unnamed (-61), unnamed (+11027)
Alg10b	unnamed (-79239), unnamed (-104)
Alg11	unnamed (+27288)
Alg12	unnamed (+40)
Alg13	unnamed (+181)
Alg14	unnamed (0), unnamed (+52432)
Alg2	unnamed (-53), unnamed (+36283)
Alg3	unnamed (+41)
Alg5	unnamed (+8)
Alg8	unnamed (-10344), unnamed (-350)
Alg9	unnamed (+509), unnamed (+22337), unnamed (+26415)
Alk	unnamed (+21778)
Alkbh3	unnamed (-41400), unnamed (-106), unnamed (+285)
Alkbh4	unnamed (-27)
Alkbh5	unnamed (-308)
Alkbh7	unnamed (+106)
Alkbh8	unnamed (-76608), unnamed (+15)
Alms1	unnamed (-96)
Alox12	unnamed (+1691)
Alox5ap	unnamed (+8082), unnamed (+22825)
Aloxe3	unnamed (-1639), unnamed (-636), unnamed (-105)
Alpk1	unnamed (+336)
Alpk2	unnamed (+34078), unnamed (+44000), unnamed (+85726), unnamed (+96890), unnamed (+127813), unnamed (+172957), unnamed (+239011)
Alpk3	unnamed (+15014)
Alpl	unnamed (-89)
Als2	unnamed (-169)
Alx1	unnamed (+670)
Alyref2	unnamed (+5646), unnamed (+12144)
Amacr	unnamed (-158)
Ambp	unnamed (-4812), unnamed (-3018), unnamed (-178)
Ambra1	unnamed (-159), unnamed (+43685), unnamed (+49129)
Amd1	unnamed (+1104)
Amdhd1	unnamed (-233), unnamed (+114), unnamed (+8401)
Amdhd2	unnamed (+18)
Amelx	unnamed (-22581), unnamed (+80773), unnamed (+91429), unnamed (+92560), unnamed (+132483), unnamed (+150344), unnamed (+161782)
Amer3	unnamed (+45)
Amfr	unnamed (+3), unnamed (+2822), unnamed (+44295), unnamed (+99622)
Amhr2	unnamed (-2770), unnamed (+1208)
Amigo2	unnamed (-202606), unnamed (-199122), unnamed (-168099), unnamed (-129437), unnamed (-113932), unnamed (-103743), unnamed (-91242), unnamed (-29443), unnamed (-8322)
Ammecr1l	unnamed (0)
Amot	unnamed (-10000)
Amotl1	unnamed (-48007), unnamed (-27498), unnamed (-35)
Amotl2	unnamed (-35959), unnamed (+94), unnamed (+799), unnamed (+46041)
Ampd2	unnamed (-3686), unnamed (-1338), unnamed (-93), unnamed (+15987), unnamed (+16393)
Ampd3	unnamed (-45236), unnamed (+25248)
Amt	unnamed (-238), unnamed (+30)
Amz1	unnamed (+13645)
Amz2	unnamed (-96), unnamed (+10688)
Anapc1	unnamed (+35)
Anapc11	unnamed (+109), unnamed (+4887)
Anapc13	unnamed (+42)
Anapc15	unnamed (+163)
Anapc15-ps	unnamed (-100297), unnamed (-94803), unnamed (-44271), unnamed (-4437), unnamed (+29442), unnamed (+38795), unnamed (+49037)
Anapc16	unnamed (+319), unnamed (+24519)
Anapc4	unnamed (+45065)
Anapc5	unnamed (+123)
Anapc7	unnamed (+812)
Ang	unnamed (-7396), unnamed (-5358)
Angel1	unnamed (-132)
Angel2	unnamed (+148), unnamed (+16110), unnamed (+24839)
Angpt1	unnamed (-6403), unnamed (+732), unnamed (+2008), unnamed (+2828), unnamed (+207786)
Angpt2	unnamed (+2407), unnamed (+3152), unnamed (+14421), unnamed (+29752)
Angpt4	unnamed (+26862)
Angptl1	unnamed (-24802), unnamed (+7328)
Angptl2	unnamed (-56264), unnamed (-55366), unnamed (-42405), unnamed (-39343), unnamed (-35988), unnamed (-267)
Angptl4	unnamed (-1793)
Angptl8	unnamed (-20)
Ank	unnamed (-87655), unnamed (+37543), unnamed (+40339)
Ank1	unnamed (+53596), unnamed (+63774)
Ank2	unnamed (-4), unnamed (+239730), unnamed (+284624), unnamed (+285399)
Ank3	unnamed (-81281), unnamed (+121194), unnamed (+122903), unnamed (+129034), unnamed (+139090), unnamed (+247766), unnamed (+251675), unnamed (+269839)
Ankar	unnamed (+60), unnamed (+27155)
Ankdd1a	unnamed (-21351), unnamed (-12743), unnamed (-11767)
Ankef1	unnamed (-46261), unnamed (+85923)
Ankhd1	unnamed (-8519), unnamed (-120), unnamed (+956)
Ankle1	unnamed (+803)
Ankle2	unnamed (+154)
Ankmy2	unnamed (+1091)
Ankra2	unnamed (-78)
Ankrd1	unnamed (-101603), unnamed (-63599), unnamed (-10294), unnamed (-10002), unnamed (-239)
Ankrd10	unnamed (-683), unnamed (-4)
Ankrd11	unnamed (-337), unnamed (+23439)
Ankrd12	unnamed (+12), unnamed (+15535)
Ankrd13a	unnamed (+90)
Ankrd13b	unnamed (+937)
Ankrd13c	unnamed (-429)
Ankrd13d	unnamed (+3799)
Ankrd16	unnamed (+233237), unnamed (+241097)
Ankrd17	unnamed (+41), unnamed (+26738)
Ankrd2	unnamed (-19006), unnamed (-18088)
Ankrd22	unnamed (-221)
Ankrd26	unnamed (-203077), unnamed (-16), unnamed (+275), unnamed (+24098)
Ankrd28	unnamed (-70004), unnamed (-41968), unnamed (-41520), unnamed (-13397), unnamed (+35508), unnamed (+48549), unnamed (+49154)
Ankrd29	unnamed (+30161), unnamed (+31283)
Ankrd31	unnamed (+8)
Ankrd33	unnamed (-2070)
Ankrd33b	unnamed (-33801), unnamed (-21451), unnamed (-14689), unnamed (-7665), unnamed (+30835), unnamed (+35388), unnamed (+51807)
Ankrd34c	unnamed (+940)
Ankrd35	unnamed (-6483), unnamed (+9460)
Ankrd37	unnamed (-79)
Ankrd39	unnamed (-150)
Ankrd40	unnamed (-74), unnamed (+18798), unnamed (+22944), unnamed (+23728), unnamed (+31292)
Ankrd42	unnamed (-76), unnamed (+296)
Ankrd44	unnamed (+99518), unnamed (+123541)
Ankrd46	unnamed (-49), unnamed (+6498), unnamed (+27414), unnamed (+50366), unnamed (+61593), unnamed (+68694), unnamed (+69339), unnamed (+77035), unnamed (+78987)
Ankrd49	unnamed (-90)
Ankrd50	unnamed (+148086)
Ankrd54	unnamed (-199)
Ankrd55	unnamed (-233848), unnamed (-200277), unnamed (-128275), unnamed (-122868), unnamed (-92023), unnamed (-83309), unnamed (-61073), unnamed (+20038), unnamed (+45272), unnamed (+74225), unnamed (+79185)
Ankrd6	unnamed (-27458)
Ankrd60	unnamed (-8435), unnamed (-5550), unnamed (+16373)
Ankrd63	unnamed (-7261), unnamed (+8123)
Ankrd9	unnamed (-89), unnamed (+4415), unnamed (+27919)
Anks1	unnamed (+66983)
Anks1b	unnamed (+141808)
Anks3	unnamed (+121)
Anks4b	unnamed (-72)
Anks6	unnamed (+6830)
Ankzf1	unnamed (-88)
Anln	unnamed (-44), unnamed (+377)
Ano1	unnamed (+41003)
Ano10	unnamed (-16746), unnamed (-16259)
Ano2	unnamed (-28787)
Ano7	unnamed (+27446), unnamed (+27888)
Ano8	unnamed (-196), unnamed (+1886)
Ano9	unnamed (-2011)
Anp32a	unnamed (+1742), unnamed (+3761), unnamed (+97624)
Anp32b	unnamed (-1986), unnamed (+2), unnamed (+1431)
Anp32e	unnamed (-65), unnamed (+939)
Anpep	unnamed (+5805), unnamed (+6135)
Antxr1	unnamed (-262), unnamed (+58077), unnamed (+65206)
Antxr2	unnamed (-42), unnamed (+413), unnamed (+50218), unnamed (+70829), unnamed (+71422), unnamed (+95468), unnamed (+196089)
Antxrl	unnamed (+9734)
Anxa1	unnamed (-11822), unnamed (-2783), unnamed (+2490), unnamed (+151436)
Anxa10	unnamed (+88944)
Anxa11	unnamed (+24)
Anxa13	unnamed (-6302)
Anxa2	unnamed (-13873), unnamed (-10195), unnamed (-133), unnamed (+4293), unnamed (+14046), unnamed (+17426), unnamed (+19292)
Anxa3	unnamed (+11185)
Anxa4	unnamed (-40782), unnamed (-27650), unnamed (-6960), unnamed (+283)
Anxa5	unnamed (+8093)
Anxa6	unnamed (-6266), unnamed (-58), unnamed (+35027)
Anxa7	unnamed (+430)
Anxa8	unnamed (-14415)
Anxa9	unnamed (-1038)
Aoah	unnamed (-196140)
Aoc3	unnamed (-1621), unnamed (+5104), unnamed (+5688)
Aox1	unnamed (+26867)
Aox2	unnamed (+54836)
Aox3	unnamed (+31342), unnamed (+43829)
Ap1ar	unnamed (-196)
Ap1g1	unnamed (-5122), unnamed (+169)
Ap1g2	unnamed (-1771), unnamed (+259)
Ap1m1	unnamed (-288), unnamed (+80)
Ap1s1	unnamed (-196), unnamed (+410)
Ap1s2	unnamed (-239)
Ap1s3	unnamed (-7186), unnamed (+90371), unnamed (+110500)
Ap2a1	unnamed (-360)
Ap2a2	unnamed (-5522), unnamed (+972), unnamed (+19427)
Ap2b1	unnamed (+194), unnamed (+1674)
Ap2m1	unnamed (-60), unnamed (+1792)
Ap2s1	unnamed (-165), unnamed (+1289)
Ap3b1	unnamed (-6), unnamed (+6682), unnamed (+23040), unnamed (+166085)
Ap3b2	unnamed (+369), unnamed (+16917)
Ap3d1	unnamed (+33)
Ap3m1	unnamed (+206)
Ap3m2	unnamed (-118), unnamed (+20799)
Ap3s2	unnamed (+17)
Ap4e1	unnamed (-11765), unnamed (-2259), unnamed (-2007), unnamed (+15)
Ap4m1	unnamed (-787), unnamed (-108)
Ap4s1	unnamed (-162), unnamed (+328)
Ap5b1	unnamed (+12), unnamed (+871)
Ap5m1	unnamed (-187855), unnamed (+22)
Ap5s1	unnamed (-5773), unnamed (+53)
Apaf1	unnamed (-101), unnamed (+250), unnamed (+117892)
Apba1	unnamed (+13380)
Apba2	unnamed (+331), unnamed (+37959)
Apba3	unnamed (+1220)
Apbb1	unnamed (+5034)
Apbb1ip	unnamed (-29224), unnamed (+603)
Apbb2	unnamed (-1818), unnamed (-83), unnamed (+5276), unnamed (+74827), unnamed (+82871), unnamed (+90175)
Apc	unnamed (-11907), unnamed (+26633), unnamed (+42108)
Apc2	unnamed (-3014), unnamed (+9331)
Apeh	unnamed (-1121)
Apex1	unnamed (+106)
Aph1a	unnamed (-200)
Aph1c	unnamed (-18028), unnamed (+8470)
Api5	unnamed (+54)
Apip	unnamed (-55), unnamed (+65230)
Apitd1	unnamed (+26), unnamed (+212)
Aplf	unnamed (+263), unnamed (+2309), unnamed (+34017)
Apln	unnamed (+57594)
Aplnr	unnamed (-39981), unnamed (-30250), unnamed (-29121)
Aplp1	unnamed (+1404), unnamed (+10908)
Aplp2	unnamed (+35), unnamed (+7588), unnamed (+30341), unnamed (+36120)
Apmap	unnamed (+31), unnamed (+15126)
Apoa1	unnamed (-49033), unnamed (-21)
Apoa5	unnamed (-11177)
Apob	unnamed (-215021), unnamed (-27301), unnamed (-93), unnamed (+958)
Apobec4	unnamed (-28472), unnamed (-26431)
Apobr	unnamed (-1529)
Apoc1	unnamed (-2325), unnamed (+328)
Apoc3	unnamed (-585), unnamed (-180)
Apoc4	unnamed (-4085), unnamed (-21)
Apod	unnamed (-38121)
Apoe	unnamed (+88)
Apof	unnamed (+95)
Apoh	unnamed (-9898)
Apol10b	unnamed (+77)
Apol6	unnamed (-8351), unnamed (+37947), unnamed (+105503)
Apol7a	unnamed (+40334)
Apol8	unnamed (-43317), unnamed (-20590)
Apold1	unnamed (+1956)
Apom	unnamed (+181)
Apoo	unnamed (+41868)
Apopt1	unnamed (-2)
App	unnamed (-6), unnamed (+24774), unnamed (+63106)
Appbp2	unnamed (+122)
Appl1	unnamed (+513)
Appl2	unnamed (-13420), unnamed (+21900)
Aprt	unnamed (-31), unnamed (+339)
Aptx	unnamed (-327), unnamed (+30831)
Aqp1	unnamed (+2745)
Aqp11	unnamed (-50090), unnamed (-39), unnamed (+8023)
Aqp3	unnamed (-10791), unnamed (+3601), unnamed (+19304)
Aqp4	unnamed (+121828), unnamed (+122562)
Aqp6	unnamed (-4787), unnamed (+13466)
Aqp7	unnamed (-16164), unnamed (+2450)
Aqp8	unnamed (-31845), unnamed (+75)
Aqp9	unnamed (-595), unnamed (+5811), unnamed (+6926), unnamed (+70389)
Aqr	unnamed (+11)
Ar	unnamed (+58579)
Araf	unnamed (+235)
Arap1	unnamed (+32), unnamed (+6308), unnamed (+9066), unnamed (+13888), unnamed (+15020), unnamed (+15474)
Arap2	unnamed (+116153)
Arap3	unnamed (-100691), unnamed (-95576), unnamed (-64057), unnamed (-16163), unnamed (-2411), unnamed (-2009), unnamed (-852)
Arc	unnamed (-186), unnamed (+283)
Arcn1	unnamed (+243)
Areg	unnamed (-20779), unnamed (+6), unnamed (+5675), unnamed (+59272)
Arel1	unnamed (-20)
Arf1	unnamed (-108)
Arf3	unnamed (-57)
Arf4	unnamed (+42)
Arf5	unnamed (+166), unnamed (+541)
Arf6	unnamed (-88)
Arfgap1	unnamed (+32)
Arfgap2	unnamed (-218)
Arfgap3	unnamed (+44723)
Arfgef1	unnamed (-24688), unnamed (-446)
Arfgef2	unnamed (-170), unnamed (+13608), unnamed (+24924)
Arfgef3	unnamed (+104)
Arfip1	unnamed (+31), unnamed (+39216), unnamed (+39798)
Arfip2	unnamed (+11)
Arfrp1	unnamed (+91)
Arg1	unnamed (-20611), unnamed (+91)
Arg2	unnamed (-90)
Arglu1	unnamed (-537402), unnamed (-360749), unnamed (-335640), unnamed (-43)
Arhgap10	unnamed (+75451), unnamed (+84512), unnamed (+98050), unnamed (+174571)
Arhgap12	unnamed (-8965), unnamed (-45)
Arhgap15	unnamed (-75004), unnamed (-33790), unnamed (-25906), unnamed (+473681)
Arhgap17	unnamed (+27232)
Arhgap18	unnamed (-76962), unnamed (-18263), unnamed (+47), unnamed (+27336), unnamed (+118400), unnamed (+147276)
Arhgap19	unnamed (+44), unnamed (+4651)
Arhgap21	unnamed (-118019), unnamed (-93422), unnamed (-87297), unnamed (-86921), unnamed (-69856), unnamed (-42864), unnamed (-1680), unnamed (+23080), unnamed (+24362), unnamed (+232292), unnamed (+262573), unnamed (+301565)
Arhgap22	unnamed (-2851), unnamed (-2152)
Arhgap23	unnamed (-27732)
Arhgap24	unnamed (+87767), unnamed (+148164), unnamed (+211777), unnamed (+243322)
Arhgap26	unnamed (-30260), unnamed (-89), unnamed (+38044), unnamed (+42245), unnamed (+51678), unnamed (+54714), unnamed (+98229), unnamed (+144488), unnamed (+194692), unnamed (+203661), unnamed (+225017), unnamed (+233218), unnamed (+247724)
Arhgap27	unnamed (-21248), unnamed (-10505), unnamed (+1746), unnamed (+4350)
Arhgap28	unnamed (+21), unnamed (+15091), unnamed (+27657), unnamed (+29040)
Arhgap29	unnamed (-49580), unnamed (-38097)
Arhgap30	unnamed (-4376)
Arhgap31	unnamed (+61266), unnamed (+63793)
Arhgap32	unnamed (+44521)
Arhgap33	unnamed (+19861)
Arhgap35	unnamed (-3718), unnamed (-546), unnamed (+13005), unnamed (+32578)
Arhgap39	unnamed (-280)
Arhgap4	unnamed (+309)
Arhgap40	unnamed (+34188)
Arhgap42	unnamed (-79721), unnamed (-73477), unnamed (+24556), unnamed (+64652)
Arhgap44	unnamed (-35)
Arhgap45	unnamed (-233), unnamed (+11290)
Arhgap5	unnamed (-156166), unnamed (-141917), unnamed (-127020), unnamed (-108513), unnamed (-107602), unnamed (-107166)
Arhgap6	unnamed (+140631)
Arhgap8	unnamed (+52855)
Arhgap9	unnamed (-810)
Arhgdia	unnamed (-251), unnamed (+1634)
Arhgdib	unnamed (+550)
Arhgef1	unnamed (+32), unnamed (+1168), unnamed (+4717)
Arhgef10	unnamed (-193)
Arhgef10l	unnamed (+8550), unnamed (+17957)
Arhgef12	unnamed (-1355), unnamed (-228), unnamed (+7236)
Arhgef16	unnamed (-142978), unnamed (-125355), unnamed (-118435), unnamed (-93532), unnamed (-1479), unnamed (+2), unnamed (+2507), unnamed (+6262), unnamed (+6725)
Arhgef17	unnamed (-741)
Arhgef18	unnamed (-15664)
Arhgef19	unnamed (-2175), unnamed (+3860), unnamed (+5080), unnamed (+13771)
Arhgef2	unnamed (-4824), unnamed (+6637)
Arhgef3	unnamed (-54185), unnamed (-40890), unnamed (-11990), unnamed (+72976)
Arhgef33	unnamed (+16088)
Arhgef37	unnamed (+30183), unnamed (+42105)
Arhgef39	unnamed (+57)
Arhgef40	unnamed (+1318)
Arhgef5	unnamed (-1211)
Arhgef7	unnamed (+30140)
Arid1a	unnamed (-60069), unnamed (-21322), unnamed (-3963), unnamed (-3194), unnamed (-824), unnamed (+1978), unnamed (+23766)
Arid1b	unnamed (-216652), unnamed (-86978), unnamed (-72113), unnamed (-48795), unnamed (-3318), unnamed (-684), unnamed (+19526), unnamed (+44990), unnamed (+63473), unnamed (+130153), unnamed (+144024), unnamed (+155906), unnamed (+170088), unnamed (+206737)
Arid2	unnamed (-1904), unnamed (-830)
Arid3a	unnamed (-1586), unnamed (-127), unnamed (+7391)
Arid3b	unnamed (+74), unnamed (+5127), unnamed (+30310)
Arid4a	unnamed (-268)
Arid5a	unnamed (-4150), unnamed (-118), unnamed (+14208)
Arid5b	unnamed (-78234), unnamed (-77539), unnamed (-76193), unnamed (-69051), unnamed (-71), unnamed (+3405), unnamed (+15394), unnamed (+31759), unnamed (+142162)
Arih1	unnamed (-256)
Arih2	unnamed (-73)
Arl1	unnamed (+137)
Arl11	unnamed (+11114)
Arl13b	unnamed (+41)
Arl14	unnamed (-109)
Arl14ep	unnamed (-19)
Arl15	unnamed (-63925), unnamed (-96), unnamed (+80706), unnamed (+253932), unnamed (+279844)
Arl2	unnamed (-13), unnamed (+513)
Arl2bp	unnamed (+13), unnamed (+12164)
Arl4a	unnamed (-186), unnamed (+20241), unnamed (+38750), unnamed (+101282), unnamed (+246477), unnamed (+295947)
Arl4c	unnamed (-165648), unnamed (-137322), unnamed (+2676), unnamed (+80957), unnamed (+88852)
Arl4d	unnamed (+23), unnamed (+2895), unnamed (+12257), unnamed (+22514)
Arl5a	unnamed (-47125), unnamed (-25276), unnamed (-24510), unnamed (-23901), unnamed (-23605), unnamed (-229)
Arl5b	unnamed (-109)
Arl6	unnamed (+38414)
Arl6ip1	unnamed (-28342), unnamed (+156)
Arl6ip5	unnamed (-146)
Arl6ip6	unnamed (-147), unnamed (+12800)
Arl8a	unnamed (+924)
Arl8b	unnamed (+86), unnamed (+13933)
Armc1	unnamed (-166)
Armc10	unnamed (-25), unnamed (+6626), unnamed (+17863)
Armc12	unnamed (+966)
Armc2	unnamed (-112733), unnamed (-52319), unnamed (-39)
Armc3	unnamed (+77310)
Armc5	unnamed (-293)
Armc6	unnamed (-5)
Armc7	unnamed (+5)
Armc8	unnamed (+277), unnamed (+20758)
Armc9	unnamed (+57)
Armcx2	unnamed (+167)
Armcx3	unnamed (-74)
Armcx5	unnamed (-208)
Armcx6	unnamed (-1451), unnamed (-196)
Armt1	unnamed (+77)
Arnt	unnamed (-118)
Arntl	unnamed (-121988), unnamed (-75327), unnamed (-59598), unnamed (-21207), unnamed (-243), unnamed (+52896)
Arntl2	unnamed (-2344)
Arpc1a	unnamed (-13912), unnamed (-223), unnamed (+13)
Arpc1b	unnamed (-75), unnamed (+2333)
Arpc2	unnamed (-36), unnamed (+12570)
Arpc3	unnamed (+34)
Arpc4	unnamed (-64)
Arpc5	unnamed (-32)
Arpp19	unnamed (+139)
Arpp21	unnamed (-26023)
Arrb1	unnamed (-16284), unnamed (+282)
Arrb2	unnamed (-442)
Arrdc1	unnamed (+167), unnamed (+6625)
Arrdc2	unnamed (+8006)
Arrdc3	unnamed (-57133), unnamed (-1414), unnamed (+63), unnamed (+2682), unnamed (+53290), unnamed (+57561), unnamed (+79619), unnamed (+88527), unnamed (+212965)
Arrdc4	unnamed (-139), unnamed (+16285), unnamed (+29055), unnamed (+48010), unnamed (+52115)
Arsa	unnamed (-3430), unnamed (-626)
Arsb	unnamed (+237), unnamed (+68717)
Arsg	unnamed (-83)
Arsi	unnamed (-23287), unnamed (-20276)
Arsj	unnamed (+21500), unnamed (+39435)
Art4	unnamed (-3426), unnamed (-31), unnamed (+1434)
Artn	unnamed (-56020), unnamed (-17472), unnamed (+1444)
Arv1	unnamed (-43)
Arx	unnamed (-37298)
As3mt	unnamed (+44)
Asah1	unnamed (+15)
Asah2	unnamed (-125521), unnamed (-81282), unnamed (-75384), unnamed (-32914), unnamed (-9595), unnamed (+35058)
Asap1	unnamed (-244673), unnamed (+64461), unnamed (+70445), unnamed (+159355)
Asap2	unnamed (+24251), unnamed (+33095)
Asap3	unnamed (+157)
Asb1	unnamed (+8764), unnamed (+16947), unnamed (+114995), unnamed (+123980)
Asb13	unnamed (-2), unnamed (+484), unnamed (+8567), unnamed (+25584), unnamed (+45031), unnamed (+66850)
Asb14	unnamed (-9472)
Asb15	unnamed (+13091)
Asb2	unnamed (+7274), unnamed (+14645)
Asb3	unnamed (-59)
Asb4	unnamed (-598)
Asb6	unnamed (+1894)
Asb7	unnamed (-144)
Asb8	unnamed (+20249)
Ascc1	unnamed (+19676)
Ascc2	unnamed (-110)
Ascc3	unnamed (-362)
Ascl1	unnamed (-8873)
Ascl2	unnamed (+1027)
Ascl5	unnamed (-9809), unnamed (+886)
Asf1a	unnamed (-59), unnamed (+633), unnamed (+1960)
Asf1b	unnamed (-65)
Asgr1	unnamed (-10720), unnamed (+4930)
Ash1l	unnamed (+33)
Ash2l	unnamed (-84)
Asic1	unnamed (-8038), unnamed (-5970)
Asic3	unnamed (-8420), unnamed (+2899)
Asic4	unnamed (-4390)
Asic5	unnamed (-6177), unnamed (+32374)
Asl	unnamed (+745)
Asna1	unnamed (-162)
Asns	unnamed (-284)
Aspa	unnamed (+3146), unnamed (+4786)
Asph	unnamed (-6353), unnamed (-162), unnamed (+22941), unnamed (+25424), unnamed (+47476), unnamed (+138703)
Asphd1	unnamed (-446)
Aspm	unnamed (-10604), unnamed (-114)
Aspn	unnamed (+1292), unnamed (+15180)
Asprv1	unnamed (-42953), unnamed (-22682)
Aspscr1	unnamed (+94)
Astn1	unnamed (+140031), unnamed (+235019)
Astn2	unnamed (-119231)
Asxl1	unnamed (-372), unnamed (+750), unnamed (+59113)
Asxl2	unnamed (-331), unnamed (-26), unnamed (+659), unnamed (+11161)
Asxl3	unnamed (+304359)
Asz1	unnamed (-26515), unnamed (+31663), unnamed (+32353)
Atad1	unnamed (-387), unnamed (+1810)
Atad2	unnamed (-94)
Atad2b	unnamed (-59), unnamed (+55572), unnamed (+56069), unnamed (+202429)
Atad3a	unnamed (-230)
Atad5	unnamed (+80)
Ate1	unnamed (-65)
Atf2	unnamed (-86), unnamed (+24626)
Atf3	unnamed (-58902), unnamed (-41164), unnamed (-32983), unnamed (-11035), unnamed (-10620), unnamed (-61), unnamed (+6021)
Atf4	unnamed (+267)
Atf5	unnamed (-2411)
Atf6	unnamed (-936), unnamed (+62)
Atf6b	unnamed (-2376), unnamed (-159), unnamed (+4574)
Atf7	unnamed (+92)
Atf7ip	unnamed (-50074), unnamed (-19323), unnamed (+139), unnamed (+13998), unnamed (+14495), unnamed (+24213), unnamed (+24487)
Atf7ip2	unnamed (+178)
Atg10	unnamed (-7)
Atg101	unnamed (-349), unnamed (-158)
Atg12	unnamed (+68)
Atg14	unnamed (-48)
Atg16l1	unnamed (-51579), unnamed (-160)
Atg16l2	unnamed (-8704), unnamed (-131), unnamed (+5181), unnamed (+71619)
Atg2a	unnamed (+50), unnamed (+935)
Atg2b	unnamed (-65), unnamed (+1062)
Atg4a-ps	unnamed (-37827)
Atg4b	unnamed (+83)
Atg4c	unnamed (+222)
Atg5	unnamed (-71), unnamed (+85122)
Atg7	unnamed (-6), unnamed (+17293), unnamed (+33153)
Atg9b	unnamed (+4417), unnamed (+12538)
Atic	unnamed (-51303), unnamed (+42)
Atl1	unnamed (-7)
Atl2	unnamed (-22488), unnamed (+108)
Atl3	unnamed (-14)
Atm	unnamed (+102)
Atmin	unnamed (+31)
Atoh1	unnamed (-43945)
Atoh8	unnamed (-48580), unnamed (-43805), unnamed (-25758), unnamed (-9533), unnamed (-8975), unnamed (+18718)
Atox1	unnamed (+189)
Atp10a	unnamed (-258934), unnamed (+18221), unnamed (+74243)
Atp11b	unnamed (-528509), unnamed (-522520), unnamed (-65115), unnamed (+463)
Atp12a	unnamed (+10936)
Atp13a1	unnamed (-156)
Atp13a2	unnamed (+23)
Atp13a3	unnamed (-9244), unnamed (-601), unnamed (-287), unnamed (+14023)
Atp1a1	unnamed (-95676), unnamed (-81111), unnamed (-12462), unnamed (+62), unnamed (+2846), unnamed (+8356), unnamed (+29480), unnamed (+31358), unnamed (+32163), unnamed (+32630), unnamed (+60354), unnamed (+76514), unnamed (+87586), unnamed (+98250)
Atp1a2	unnamed (-5323), unnamed (+1729)
Atp1a3	unnamed (-13993)
Atp1b1	unnamed (-3653), unnamed (+238), unnamed (+3470), unnamed (+46848)
Atp1b3	unnamed (-45938), unnamed (-15376)
Atp1b4	unnamed (+18585)
Atp23	unnamed (-17890), unnamed (-4736), unnamed (+162)
Atp2a1	unnamed (-4362)
Atp2a2	unnamed (-45249), unnamed (-22685), unnamed (-18593), unnamed (-11950), unnamed (-9465), unnamed (-435), unnamed (+93), unnamed (+1042)
Atp2a3	unnamed (-61451), unnamed (-14642), unnamed (+4768)
Atp2b1	unnamed (-406487), unnamed (-34943), unnamed (-704), unnamed (+28719), unnamed (+45759)
Atp2b2	unnamed (-28333), unnamed (+52706), unnamed (+82104)
Atp2b3	unnamed (+23693)
Atp2b4	unnamed (-14836), unnamed (+93), unnamed (+23110), unnamed (+29054), unnamed (+35541), unnamed (+39797)
Atp2c1	unnamed (-328)
Atp4a	unnamed (-5517)
Atp5a1	unnamed (+64)
Atp5b	unnamed (-103)
Atp5c1	unnamed (+269)
Atp5d	unnamed (-31), unnamed (+748)
Atp5e	unnamed (+287)
Atp5g1	unnamed (-191)
Atp5g2	unnamed (+60), unnamed (+5137), unnamed (+14225)
Atp5g3	unnamed (-296114), unnamed (-234051), unnamed (-155637), unnamed (-133726), unnamed (-64)
Atp5h	unnamed (+6154), unnamed (+6542), unnamed (+6939)
Atp5j	unnamed (-154533), unnamed (-39623)
Atp5j2	unnamed (+651)
Atp5k	unnamed (+75)
Atp5l	unnamed (+40), unnamed (+15512)
Atp5o	unnamed (-46759), unnamed (-37898), unnamed (-31049), unnamed (-4849), unnamed (+169), unnamed (+12110), unnamed (+46173), unnamed (+90373)
Atp5s	unnamed (+8943)
Atp5sl	unnamed (+30)
Atp6ap1	unnamed (+27), unnamed (+1999)
Atp6ap1l	unnamed (+18531), unnamed (+71331), unnamed (+91015), unnamed (+106195), unnamed (+107906), unnamed (+160180), unnamed (+383901), unnamed (+389333)
Atp6ap2	unnamed (-151275), unnamed (-121217), unnamed (-184)
Atp6v0a1	unnamed (+13), unnamed (+17369)
Atp6v0a4	unnamed (-50818), unnamed (-25641)
Atp6v0b	unnamed (-109)
Atp6v0c	unnamed (-349), unnamed (+101)
Atp6v0d1	unnamed (+13), unnamed (+11697)
Atp6v0e	unnamed (-55020), unnamed (-54728), unnamed (-37569), unnamed (-48)
Atp6v0e2	unnamed (-33341), unnamed (-24)
Atp6v1a	unnamed (-208)
Atp6v1b2	unnamed (-103888), unnamed (-82454), unnamed (-24)
Atp6v1c1	unnamed (-67607), unnamed (-41850), unnamed (+13)
Atp6v1e1	unnamed (+82)
Atp6v1e2	unnamed (+9954)
Atp6v1f	unnamed (-116), unnamed (+311)
Atp6v1g1	unnamed (+29)
Atp6v1g2	unnamed (-66)
Atp6v1g3	unnamed (+54827), unnamed (+74916), unnamed (+154030)
Atp6v1h	unnamed (-41), unnamed (+512)
Atp7a	unnamed (-202)
Atp7b	unnamed (-24), unnamed (+20544)
Atp8a1	unnamed (-258), unnamed (+91117)
Atp8b1	unnamed (-22715), unnamed (-21388), unnamed (+5657), unnamed (+19809)
Atp8b2	unnamed (-5150), unnamed (-4025), unnamed (+9514)
Atp8b4	unnamed (+70405)
Atp9a	unnamed (+7663)
Atp9b	unnamed (+101276)
Atpaf1	unnamed (+286)
Atpaf2	unnamed (-105), unnamed (+4670)
Atpif1	unnamed (-270)
Atr	unnamed (-4)
Atraid	unnamed (+19)
Atrip	unnamed (-47)
Atrn	unnamed (+34), unnamed (+8384), unnamed (+36170)
Atrx	unnamed (+68676)
Atxn1	unnamed (-115147), unnamed (-93654), unnamed (-88769), unnamed (-54867), unnamed (-41873), unnamed (-12052), unnamed (-9890), unnamed (-427), unnamed (+1014), unnamed (+9075), unnamed (+42345), unnamed (+52996), unnamed (+60973), unnamed (+73385), unnamed (+168417), unnamed (+221058)
Atxn1l	unnamed (-124)
Atxn2	unnamed (-245), unnamed (+412)
Atxn2l	unnamed (-360), unnamed (+42), unnamed (+772), unnamed (+1323)
Atxn3	unnamed (-118)
Atxn7	unnamed (+577), unnamed (+6860), unnamed (+47659)
Atxn7l1	unnamed (-74054), unnamed (-66556), unnamed (-47135), unnamed (-28996), unnamed (-320), unnamed (+9438), unnamed (+13304), unnamed (+15596)
Atxn7l2	unnamed (+145), unnamed (+634)
Atxn7l3	unnamed (-7606), unnamed (-669)
Atxn7l3b	unnamed (-80229), unnamed (+1), unnamed (+127241)
Auh	unnamed (+85), unnamed (+37391), unnamed (+98119), unnamed (+106715), unnamed (+107278), unnamed (+110590), unnamed (+150441), unnamed (+163471), unnamed (+163919)
Aurkaip1	unnamed (+250), unnamed (+2726)
Aurkb	unnamed (-8109), unnamed (-5683), unnamed (-5311), unnamed (+6)
Aurkc	unnamed (-76973), unnamed (-58137)
Auts2	unnamed (-904627), unnamed (-638653), unnamed (-638147), unnamed (-420415), unnamed (-173967), unnamed (-170833), unnamed (-148021), unnamed (-133993), unnamed (-123571)
Aven	unnamed (+307)
Avl9	unnamed (+85)
Avpi1	unnamed (-2165), unnamed (-246), unnamed (+1545)
Avpr1a	unnamed (-139597), unnamed (+741)
Axdnd1	unnamed (-544)
Axin2	unnamed (-167925), unnamed (-74514), unnamed (-54510), unnamed (+23), unnamed (+446), unnamed (+5079), unnamed (+83756), unnamed (+91520)
Axl	unnamed (+4802), unnamed (+6629)
Aym1	unnamed (-17153)
Azi2	unnamed (+313), unnamed (+42021)
Azin1	unnamed (-32), unnamed (+999), unnamed (+45291), unnamed (+48379), unnamed (+66435), unnamed (+71970), unnamed (+87519)
Azin2	unnamed (+68), unnamed (+4948), unnamed (+29686), unnamed (+37276)
B130006D01Rik	unnamed (+27575)
B230118H07Rik	unnamed (+66)
B230217C12Rik	unnamed (-15462), unnamed (-13826)
B230219D22Rik	unnamed (+68)
B2m	unnamed (+13)
B3galnt1	unnamed (+42739), unnamed (+62532)
B3galt1	unnamed (-31627), unnamed (-31392), unnamed (+103433), unnamed (+136877)
B3galt2	unnamed (-3351)
B3galt4	unnamed (+266)
B3gat3	unnamed (-29)
B3gnt2	unnamed (-13662), unnamed (+6335), unnamed (+27713), unnamed (+46453), unnamed (+140731)
B3gnt5	unnamed (+352), unnamed (+649), unnamed (+26313)
B3gnt6	unnamed (+7368)
B3gnt7	unnamed (-34088)
B3gnt9	unnamed (+422), unnamed (+823), unnamed (+29915), unnamed (+37053)
B3gntl1	unnamed (+120)
B430305J03Rik	unnamed (-43973), unnamed (-29721), unnamed (-2759), unnamed (+1280), unnamed (+1627), unnamed (+1901)
B4galnt3	unnamed (+71570)
B4galt1	unnamed (-19133), unnamed (-16723), unnamed (+6674), unnamed (+8701), unnamed (+16604), unnamed (+24122), unnamed (+24864)
B4galt3	unnamed (-50)
B4galt4	unnamed (-12406)
B4galt5	unnamed (-24175), unnamed (-282), unnamed (+24119)
B4galt6	unnamed (-55386)
B4galt7	unnamed (-45)
B4gat1	unnamed (-419)
B9d1	unnamed (-287), unnamed (-5), unnamed (+191)
B9d2	unnamed (-229)
BC003331	unnamed (-411), unnamed (+88)
BC003965	unnamed (+106)
BC004004	unnamed (+97)
BC005537	unnamed (-677)
BC005624	unnamed (-96)
BC024139	unnamed (-31811), unnamed (-26175)
BC024978	unnamed (-60)
BC026585	unnamed (-10280), unnamed (+6730)
BC029722	unnamed (+7352)
BC030867	unnamed (-3630), unnamed (-142), unnamed (+5117)
BC031181	unnamed (-106)
BC034090	unnamed (-48980), unnamed (+17494)
BC035947	unnamed (-56092), unnamed (-36993), unnamed (-25697), unnamed (-24658), unnamed (-13257), unnamed (+416)
BC048403	unnamed (-135)
BC051665	unnamed (+27455)
BC052040	unnamed (-210559), unnamed (-149165), unnamed (-111819), unnamed (-61088), unnamed (-384), unnamed (+29037), unnamed (+198169), unnamed (+199082)
BC055324	unnamed (+54)
BC067074	unnamed (-26315), unnamed (+552), unnamed (+44163), unnamed (+51689), unnamed (+125282)
BC106179	unnamed (-92719), unnamed (-59794), unnamed (-45397), unnamed (-15802), unnamed (-5902)
Baalc	unnamed (-410)
Babam1	unnamed (-22)
Babam2	unnamed (+234), unnamed (+95980)
Bace2	unnamed (+43656)
Bach1	unnamed (-54416), unnamed (-11368), unnamed (-9632), unnamed (+23), unnamed (+1265), unnamed (+14315)
Bach2	unnamed (-98268), unnamed (-89399), unnamed (-78049), unnamed (-58772), unnamed (-113), unnamed (+4901), unnamed (+8173), unnamed (+11188), unnamed (+11842), unnamed (+12244), unnamed (+49292), unnamed (+65051), unnamed (+113009), unnamed (+143287)
Bad	unnamed (-250), unnamed (+9823)
Bag2	unnamed (+98)
Bag3	unnamed (-19134), unnamed (-46), unnamed (+8501), unnamed (+31091), unnamed (+40208)
Bag4	unnamed (-200)
Bag5	unnamed (+181), unnamed (+16801)
Bag6	unnamed (-130), unnamed (+407)
Bahcc1	unnamed (-1292), unnamed (-127), unnamed (+4637)
Bahd1	unnamed (-9235), unnamed (-4477)
Baiap2	unnamed (+379), unnamed (+46403), unnamed (+48668)
Baiap2l1	unnamed (-90254), unnamed (-88957), unnamed (-14254), unnamed (-13230), unnamed (+36182)
Bak1	unnamed (-9408), unnamed (-3925), unnamed (+11176)
Bambi	unnamed (-215), unnamed (+6736), unnamed (+8472), unnamed (+8853), unnamed (+58214), unnamed (+110650), unnamed (+125896), unnamed (+158137), unnamed (+186914)
Banf2	unnamed (+53402), unnamed (+88193), unnamed (+88772)
Banp	unnamed (-124), unnamed (+14266), unnamed (+85164), unnamed (+104368), unnamed (+104736), unnamed (+159744)
Bap1	unnamed (+9)
Bard1	unnamed (-156)
Barhl1	unnamed (+76)
Barhl2	unnamed (-99770), unnamed (-90008), unnamed (+11389)
Barx1	unnamed (+43401)
Barx2	unnamed (-70708), unnamed (-12505)
Basp1	unnamed (-27562), unnamed (+71604)
Batf	unnamed (-2378), unnamed (-69), unnamed (+26034)
Batf2	unnamed (-39)
Batf3	unnamed (-240), unnamed (+389), unnamed (+20928), unnamed (+26001), unnamed (+27766)
Bax	unnamed (+49)
Baz1a	unnamed (-138), unnamed (+207), unnamed (+1514)
Baz1b	unnamed (-160), unnamed (+4562)
Baz2a	unnamed (-685), unnamed (-62), unnamed (+5173)
Baz2b	unnamed (+137), unnamed (+40712), unnamed (+42334), unnamed (+88253)
Bbc3	unnamed (-352), unnamed (+3258), unnamed (+4437), unnamed (+16816)
Bbip1	unnamed (+152)
Bbof1	unnamed (-28)
Bbox1	unnamed (-48), unnamed (+75934), unnamed (+113024), unnamed (+117239), unnamed (+119114)
Bbs1	unnamed (-3)
Bbs10	unnamed (-65060)
Bbs2	unnamed (+589)
Bbs4	unnamed (+171)
Bbs5	unnamed (-12), unnamed (+248)
Bbs9	unnamed (-27)
Bbx	unnamed (-68)
Bcan	unnamed (+13280), unnamed (+14369)
Bcap29	unnamed (+324), unnamed (+16634)
Bcar1	unnamed (-22041), unnamed (-2429), unnamed (-133), unnamed (+11796), unnamed (+17480)
Bcar3	unnamed (-18619), unnamed (+8898), unnamed (+16079), unnamed (+55827), unnamed (+62450), unnamed (+62782), unnamed (+63358), unnamed (+63901), unnamed (+90368)
Bcas1	unnamed (-32012), unnamed (+80467), unnamed (+84579), unnamed (+97005), unnamed (+105829), unnamed (+133052), unnamed (+139903)
Bcas2	unnamed (+121)
Bcas3	unnamed (-472), unnamed (+218979)
Bcat1	unnamed (+24787), unnamed (+46859), unnamed (+56447), unnamed (+110343), unnamed (+146029), unnamed (+291068), unnamed (+294657), unnamed (+337828)
Bcat2	unnamed (-13), unnamed (+19137)
Bcdin3d	unnamed (-24214), unnamed (-22639), unnamed (+147)
Bckdha	unnamed (+324)
Bckdhb	unnamed (-176)
Bckdk	unnamed (-37)
Bcl10	unnamed (-36511), unnamed (-18570), unnamed (-13772), unnamed (-185)
Bcl11a	unnamed (+37053), unnamed (+208590)
Bcl11b	unnamed (-32189), unnamed (+251103)
Bcl2	unnamed (+1854), unnamed (+84218), unnamed (+101060), unnamed (+101426), unnamed (+143707), unnamed (+231154)
Bcl2l1	unnamed (-1037), unnamed (-554), unnamed (+8), unnamed (+2681), unnamed (+9457), unnamed (+10090), unnamed (+16233), unnamed (+19002), unnamed (+20437), unnamed (+22316), unnamed (+24393)
Bcl2l10	unnamed (+14528), unnamed (+18705)
Bcl2l11	unnamed (-97906), unnamed (-419), unnamed (+217), unnamed (+36415), unnamed (+36763), unnamed (+48424), unnamed (+96409), unnamed (+119646), unnamed (+139586)
Bcl2l12	unnamed (+93)
Bcl2l13	unnamed (-3762), unnamed (+2), unnamed (+22529)
Bcl2l14	unnamed (-173426)
Bcl2l2	unnamed (+29)
Bcl3	unnamed (-9523), unnamed (-8184), unnamed (-1547), unnamed (+401), unnamed (+5130), unnamed (+6357)
Bcl6	unnamed (-194813), unnamed (-191544), unnamed (-125988), unnamed (-68645), unnamed (-27682), unnamed (-4882), unnamed (-2306), unnamed (+83), unnamed (+4467), unnamed (+5325), unnamed (+6146), unnamed (+8451)
Bcl6b	unnamed (+647)
Bcl7b	unnamed (+496)
Bcl7c	unnamed (-301)
Bcl9l	unnamed (-9138), unnamed (-7063), unnamed (-873), unnamed (+3614), unnamed (+10836), unnamed (+14832), unnamed (+32426)
Bclaf1	unnamed (-77549), unnamed (-74317), unnamed (-26642), unnamed (-245)
Bco1	unnamed (+11944), unnamed (+28210)
Bco2	unnamed (-122)
Bcor	unnamed (-79589), unnamed (-75710), unnamed (-56456), unnamed (-54249), unnamed (-10766), unnamed (+73656), unnamed (+136923), unnamed (+240705), unnamed (+282475), unnamed (+334201), unnamed (+344994)
Bcorl1	unnamed (-30713), unnamed (-22750)
Bcr	unnamed (-989), unnamed (-201), unnamed (+1580), unnamed (+2253), unnamed (+18305), unnamed (+24036), unnamed (+24777), unnamed (+33439), unnamed (+36333), unnamed (+43425), unnamed (+56429), unnamed (+60734)
Bcs1l	unnamed (-29)
Bdh1	unnamed (-6488), unnamed (-2810), unnamed (+29645), unnamed (+46604), unnamed (+60638), unnamed (+71157), unnamed (+72018), unnamed (+79534), unnamed (+80451)
Bdkrb1	unnamed (+34017)
Bdkrb2	unnamed (-19802), unnamed (-7812), unnamed (-148)
Bdnf	unnamed (-688)
Bdp1	unnamed (+113)
Bean1	unnamed (+6717)
Becn1	unnamed (-26)
Begain	unnamed (+73307), unnamed (+83414)
Bend3	unnamed (-103329), unnamed (+1064)
Bend5	unnamed (-159568), unnamed (+95009), unnamed (+102723)
Bend6	unnamed (-90)
Best1	unnamed (+8763)
Best2	unnamed (+6777)
Best3	unnamed (+10201)
Bet1	unnamed (+30)
Bet1l	unnamed (-226)
Bex1	unnamed (-28)
Bex2	unnamed (+73)
Bex3	unnamed (+29), unnamed (+20852), unnamed (+33951)
Bex4	unnamed (-163), unnamed (+182)
Bex6	unnamed (-8997)
Bfar	unnamed (+66)
Bfsp1	unnamed (-4497), unnamed (-2054), unnamed (-94), unnamed (+369), unnamed (+25265)
Bfsp2	unnamed (-6655)
Bhlha15	unnamed (-35574), unnamed (+331), unnamed (+6388)
Bhlha9	unnamed (-6219)
Bhlhe23	unnamed (-37642)
Bhlhe40	unnamed (-211875), unnamed (-205997), unnamed (-141836), unnamed (-129009), unnamed (-123718), unnamed (-102532), unnamed (-91336), unnamed (-89627), unnamed (-52046), unnamed (-1923), unnamed (-979), unnamed (-354), unnamed (+1142), unnamed (+4977), unnamed (+7899), unnamed (+18399), unnamed (+25559), unnamed (+35439), unnamed (+43947), unnamed (+45535), unnamed (+49234)
Bhlhe41	unnamed (-1156), unnamed (-910), unnamed (+9552)
Bhmt	unnamed (-10934), unnamed (+214), unnamed (+24920)
Bicc1	unnamed (-23836), unnamed (+219941), unnamed (+227646)
Bicd2	unnamed (-150)
Bicdl1	unnamed (-1411), unnamed (-927), unnamed (+108)
Bicra	unnamed (-5071)
Bicral	unnamed (-26329), unnamed (-25490)
Bin1	unnamed (+37779), unnamed (+41549)
Bin2	unnamed (-4579)
Bin3	unnamed (-8916), unnamed (-3896), unnamed (-45), unnamed (+6635)
Birc3	unnamed (+125)
Birc5	unnamed (+146)
Birc6	unnamed (-287), unnamed (+270)
Birc7	unnamed (+3359)
Bivm	unnamed (-59)
Blcap	unnamed (-38924), unnamed (-315), unnamed (+77)
Blk	unnamed (+74421)
Blm	unnamed (-49193), unnamed (-47951)
Blmh	unnamed (+146)
Blnk	unnamed (-4016), unnamed (+4395), unnamed (+31371)
Bloc1s1	unnamed (+6)
Bloc1s2	unnamed (-204), unnamed (+369)
Bloc1s3	unnamed (+1086)
Bloc1s4	unnamed (+12497), unnamed (+19362)
Bloc1s5	unnamed (+9), unnamed (+20585)
Bloc1s6	unnamed (+58)
Blvra	unnamed (-2501)
Blvrb	unnamed (-403), unnamed (+1333)
Blzf1	unnamed (+61)
Bmf	unnamed (-4866), unnamed (-261), unnamed (+3716), unnamed (+8686), unnamed (+16273), unnamed (+20005)
Bmi1	unnamed (-308)
Bmp1	unnamed (+3563), unnamed (+14172)
Bmp10	unnamed (-6233), unnamed (+14478), unnamed (+22986), unnamed (+26679)
Bmp2	unnamed (-53234), unnamed (-47724), unnamed (+35539), unnamed (+172298)
Bmp2k	unnamed (-99224), unnamed (-86008), unnamed (-84700), unnamed (-79843), unnamed (-75838), unnamed (-45748), unnamed (-28767), unnamed (-8490), unnamed (-338)
Bmp4	unnamed (-28937), unnamed (+3153)
Bmp6	unnamed (-32701), unnamed (-24478), unnamed (-20759), unnamed (+4803)
Bmp7	unnamed (+5347), unnamed (+91671)
Bmp8a	unnamed (-91625), unnamed (-89590), unnamed (-85197), unnamed (-79814)
Bmp8b	unnamed (-36635), unnamed (-15854)
Bmper	unnamed (+215485)
Bmpr1a	unnamed (-2505), unnamed (-385), unnamed (+2922)
Bmpr1b	unnamed (-136365), unnamed (+29227), unnamed (+258341)
Bmpr2	unnamed (-160), unnamed (+41165)
Bms1	unnamed (+36)
Bmt2	unnamed (-342)
Bnc1	unnamed (-53291)
Bnc2	unnamed (+471154), unnamed (+487178)
Bnip1	unnamed (+7), unnamed (+498)
Bnip2	unnamed (-1636), unnamed (+83), unnamed (+3430)
Bnip3l	unnamed (+102), unnamed (+9052)
Bod1	unnamed (-88317), unnamed (-64673), unnamed (-42176), unnamed (-41122), unnamed (-177), unnamed (+107515)
Bod1l	unnamed (+9)
Bok	unnamed (+935), unnamed (+19936)
Bola1	unnamed (+799)
Bola3	unnamed (+32280)
Boll	unnamed (+144)
Borcs5	unnamed (+1362), unnamed (+31777), unnamed (+38745), unnamed (+61494)
Borcs6	unnamed (+47), unnamed (+3126), unnamed (+3811)
Borcs7	unnamed (+96)
Bpgm	unnamed (+91), unnamed (+42194)
Bphl	unnamed (+219), unnamed (+1500), unnamed (+8864)
Bpifb4	unnamed (-2619), unnamed (+9319), unnamed (+14877)
Bpnt1	unnamed (+4381)
Bptf	unnamed (-302)
Braf	unnamed (-84), unnamed (+414), unnamed (+4198), unnamed (+7817)
Brap	unnamed (+171)
Brat1	unnamed (-220)
Brca2	unnamed (+361)
Brd2	unnamed (-825), unnamed (+2325)
Brd3	unnamed (-25)
Brd4	unnamed (-557)
Brd8	unnamed (-16)
Brf2	unnamed (+14)
Bri3	unnamed (-27), unnamed (+48505)
Brinp2	unnamed (+88911)
Brip1	unnamed (+128)
Brk1	unnamed (-85)
Brms1	unnamed (-10)
Brms1l	unnamed (+168)
Brox	unnamed (-20)
Brpf1	unnamed (-5077)
Brsk1	unnamed (+16103)
Brwd1	unnamed (-122)
Brwd3	unnamed (-307)
Bscl2	unnamed (-53)
Bsdc1	unnamed (-6074), unnamed (-6)
Bsg	unnamed (-160)
Bsn	unnamed (-30167), unnamed (-14851)
Bst2	unnamed (-188), unnamed (+201)
Btaf1	unnamed (+6), unnamed (+124958), unnamed (+133664), unnamed (+136615)
Btbd1	unnamed (-14)
Btbd10	unnamed (-94)
Btbd11	unnamed (+163873), unnamed (+226287)
Btbd16	unnamed (-79700), unnamed (+25573), unnamed (+30154), unnamed (+33749), unnamed (+45858)
Btbd17	unnamed (+6664)
Btbd3	unnamed (-556216), unnamed (-555180)
Btbd6	unnamed (+423)
Btbd7	unnamed (-206), unnamed (+33735)
Btbd9	unnamed (-123), unnamed (+5349), unnamed (+5885), unnamed (+66224), unnamed (+86251)
Btc	unnamed (+421)
Btd	unnamed (+245), unnamed (+15924), unnamed (+21675)
Btf3	unnamed (-42), unnamed (+17848)
Btf3l4	unnamed (-238)
Btg1	unnamed (-224680), unnamed (-223923), unnamed (-114437), unnamed (-66532), unnamed (-145), unnamed (+1388), unnamed (+8829), unnamed (+11539), unnamed (+37378), unnamed (+69477), unnamed (+69975), unnamed (+74217), unnamed (+127826)
Btg2	unnamed (-13932), unnamed (-4346), unnamed (-266), unnamed (+5778), unnamed (+7478), unnamed (+17724)
Btg3	unnamed (-75799), unnamed (-50750), unnamed (+185)
Btn1a1	unnamed (+15311), unnamed (+19051), unnamed (+19600)
Btn2a2	unnamed (-17614), unnamed (-11939), unnamed (-9485), unnamed (+136)
Btnl1	unnamed (-10570)
Btrc	unnamed (-163), unnamed (+97616)
Bub1	unnamed (-28)
Bub1b	unnamed (-161)
Bub3	unnamed (-68), unnamed (+95976)
Bves	unnamed (+46441)
Bysl	unnamed (+38), unnamed (+15815), unnamed (+17842), unnamed (+36915), unnamed (+43876)
Bzw1	unnamed (-51499), unnamed (-39130), unnamed (-25944), unnamed (-10249), unnamed (+288)
Bzw2	unnamed (-108), unnamed (+10639)
C130074G19Rik	unnamed (+304)
C1d	unnamed (-19209), unnamed (+163), unnamed (+202596)
C1galt1	unnamed (-55742), unnamed (-105), unnamed (+165449)
C1qbp	unnamed (-38)
C1ql1	unnamed (-435)
C1ql4	unnamed (+4410)
C1qtnf1	unnamed (+1997), unnamed (+2807)
C1qtnf12	unnamed (+10644)
C1qtnf2	unnamed (-55), unnamed (+19843)
C1qtnf3	unnamed (-111914), unnamed (-87597)
C1qtnf6	unnamed (-7166), unnamed (+15263)
C1ra	unnamed (+149)
C1rl	unnamed (+36)
C1s2	unnamed (-1120)
C2	unnamed (-20)
C2cd3	unnamed (-5983), unnamed (-57)
C2cd4a	unnamed (+798), unnamed (+25407), unnamed (+25843)
C2cd4b	unnamed (-93), unnamed (+7758), unnamed (+22758), unnamed (+36348)
C2cd4d	unnamed (-1769)
C2cd5	unnamed (-170)
C330007P06Rik	unnamed (+9982)
C330018D20Rik	unnamed (-22230)
C3ar1	unnamed (+25)
C4b	unnamed (+30768)
C4bp	unnamed (-27)
C5ar1	unnamed (+4957)
C730034F03Rik	unnamed (-99)
C77080	unnamed (-15217), unnamed (-10852), unnamed (-2873), unnamed (+10527), unnamed (+16338)
C77370	unnamed (+1000), unnamed (+3666)
C87436	unnamed (+202), unnamed (+589), unnamed (+33986)
C8a	unnamed (-17822), unnamed (+52491)
C8b	unnamed (-8515), unnamed (+4264), unnamed (+52733)
C9	unnamed (-9215), unnamed (-2898), unnamed (+68)
CK137956	unnamed (+233978)
CN725425	unnamed (-59)
Caap1	unnamed (-94)
Cab39	unnamed (-2546), unnamed (-38), unnamed (+1332), unnamed (+44757)
Cables1	unnamed (+256), unnamed (+78339)
Cables2	unnamed (-224)
Cabp1	unnamed (+6767)
Cabp7	unnamed (-17002), unnamed (-3687)
Cabyr	unnamed (-38442), unnamed (-24493), unnamed (-14712), unnamed (+49275), unnamed (+65542)
Cacfd1	unnamed (+355)
Cacna1a	unnamed (+56125), unnamed (+86486)
Cacna1b	unnamed (+947)
Cacna1c	unnamed (+3501), unnamed (+221979), unnamed (+223573)
Cacna1e	unnamed (+240786)
Cacna1i	unnamed (-9425), unnamed (+16690)
Cacna2d2	unnamed (-17723)
Cacna2d3	unnamed (+64623)
Cacna2d4	unnamed (-16020)
Cacnb3	unnamed (-5816), unnamed (-3123)
Cacnb4	unnamed (+2017), unnamed (+71201)
Cacng2	unnamed (+53367)
Cacng3	unnamed (-171951), unnamed (-113464), unnamed (-2217), unnamed (+2772)
Cacng4	unnamed (-51568)
Cacng5	unnamed (-119793), unnamed (-79549)
Cacng7	unnamed (-1279), unnamed (+3720)
Cacng8	unnamed (-19864), unnamed (-17980)
Cactin	unnamed (+67)
Cacul1	unnamed (+8)
Cacybp	unnamed (-198452), unnamed (-186726), unnamed (-164808), unnamed (-139095), unnamed (-96179), unnamed (-58585), unnamed (-38379), unnamed (-275)
Cad	unnamed (+99)
Cadm1	unnamed (-113396), unnamed (-93061), unnamed (-21685), unnamed (-402), unnamed (+33101), unnamed (+275354)
Cadm2	unnamed (+6644)
Cadm3	unnamed (-10018), unnamed (+5826)
Cadm4	unnamed (-7865)
Cadps	unnamed (+19893)
Cadps2	unnamed (-293)
Cage1	unnamed (+11038)
Calb1	unnamed (-161419), unnamed (+28)
Calb2	unnamed (-15700)
Calca	unnamed (-12289), unnamed (-147)
Calcb	unnamed (-11534)
Calcoco1	unnamed (-96588), unnamed (-80050), unnamed (-20642), unnamed (-44)
Calcoco2	unnamed (+289)
Calcrl	unnamed (+85)
Cald1	unnamed (+173), unnamed (+53160), unnamed (+68470)
Calhm3	unnamed (-196)
Calm1	unnamed (-12466), unnamed (-7919), unnamed (-633), unnamed (+706), unnamed (+1828), unnamed (+10854), unnamed (+42302), unnamed (+114908)
Calm2	unnamed (-83649), unnamed (-42485), unnamed (-35886), unnamed (-35670), unnamed (-31747), unnamed (-20208), unnamed (-17268), unnamed (-13790), unnamed (-12564), unnamed (-150)
Calm3	unnamed (-9167), unnamed (-120)
Calm5	unnamed (+9053), unnamed (+23238)
Calml3	unnamed (+61100)
Calr	unnamed (-308), unnamed (+204)
Calr3	unnamed (+58)
Calu	unnamed (-6599), unnamed (-242), unnamed (+214)
Camk1	unnamed (+3406)
Camk1d	unnamed (-55218), unnamed (+6306), unnamed (+129866), unnamed (+230151)
Camk1g	unnamed (-506481), unnamed (-168262), unnamed (+39866), unnamed (+41113), unnamed (+46184)
Camk2d	unnamed (-963), unnamed (-57), unnamed (+59558), unnamed (+95786), unnamed (+174610), unnamed (+251074)
Camk2g	unnamed (-9739), unnamed (-4876), unnamed (-329), unnamed (+27944)
Camk2n1	unnamed (-6732), unnamed (-391), unnamed (+8617), unnamed (+10313)
Camk2n2	unnamed (+195)
Camk4	unnamed (+103749), unnamed (+104065)
Camkk1	unnamed (+4220)
Camkmt	unnamed (+99129)
Caml	unnamed (-148)
Camsap2	unnamed (+39376)
Camta1	unnamed (-20236), unnamed (-509), unnamed (+9019), unnamed (+140767), unnamed (+256596)
Camta2	unnamed (+140)
Cand1	unnamed (-30385), unnamed (-271), unnamed (+160472)
Cand2	unnamed (+32)
Cant1	unnamed (-76)
Canx	unnamed (-450), unnamed (+101)
Cap1	unnamed (-12456), unnamed (-5127), unnamed (-129), unnamed (+12572), unnamed (+13821)
Cap2	unnamed (+672)
Capg	unnamed (-10393)
Capn1	unnamed (-637)
Capn10	unnamed (+192)
Capn11	unnamed (-4182), unnamed (+16278)
Capn13	unnamed (+93718), unnamed (+97912), unnamed (+102134), unnamed (+135951)
Capn15	unnamed (-58)
Capn2	unnamed (-22005), unnamed (-10752), unnamed (-2941), unnamed (+42), unnamed (+7925), unnamed (+13101), unnamed (+37761), unnamed (+52063)
Capn6	unnamed (-20925)
Capn7	unnamed (-218), unnamed (+262)
Capn9	unnamed (+28319)
Capns1	unnamed (+2435), unnamed (+3866)
Caprin2	unnamed (-291)
Caps2	unnamed (-2314)
Capza2	unnamed (-52764), unnamed (+19)
Capzb	unnamed (+28301), unnamed (+40024), unnamed (+51254)
Car11	unnamed (+1070)
Car12	unnamed (-33723)
Car13	unnamed (-107), unnamed (+385), unnamed (+37711)
Car2	unnamed (+5143), unnamed (+66442), unnamed (+85551)
Car3	unnamed (+11038)
Car4	unnamed (-13685), unnamed (+16636)
Car5b	unnamed (+4666), unnamed (+5193)
Car8	unnamed (+38887), unnamed (+125125)
Card10	unnamed (+6248), unnamed (+14461)
Card11	unnamed (-81791), unnamed (+60305)
Card19	unnamed (-4702), unnamed (+2189)
Card6	unnamed (+200), unnamed (+22226)
Card9	unnamed (+1856)
Carf	unnamed (+74962)
Carhsp1	unnamed (+149)
Carm1	unnamed (-415), unnamed (-148)
Carmil1	unnamed (-509)
Carmil2	unnamed (-5007)
Carmil3	unnamed (+15)
Carnmt1	unnamed (-28), unnamed (+17029)
Carns1	unnamed (+5883)
Cars	unnamed (+144), unnamed (+11867)
Cartpt	unnamed (+93317)
Casc3	unnamed (+4841)
Casc4	unnamed (-124), unnamed (+5549)
Casd1	unnamed (+487)
Caskin2	unnamed (-460)
Casp1	unnamed (+145)
Casp2	unnamed (-128)
Casp3	unnamed (+5840)
Casp4	unnamed (+48)
Casp8	unnamed (-33865)
Casp8ap2	unnamed (-162)
Casp9	unnamed (+22)
Casq1	unnamed (+2512)
Casq2	unnamed (+39151)
Cass4	unnamed (-104), unnamed (+6488), unnamed (+7258), unnamed (+10240)
Cast	unnamed (-14287), unnamed (-799), unnamed (+37048), unnamed (+64684), unnamed (+73826)
Casz1	unnamed (-24163), unnamed (+2632), unnamed (+110531), unnamed (+141392)
Cat	unnamed (+122)
Catsper1	unnamed (+2250)
Catsper2	unnamed (-203)
Catsperg1	unnamed (-69)
Catsperz	unnamed (+758)
Cav1	unnamed (+1623), unnamed (+9661), unnamed (+53266), unnamed (+56730)
Cav2	unnamed (-266)
Cavin1	unnamed (+585), unnamed (+1233), unnamed (+4776), unnamed (+10101), unnamed (+11199)
Cavin2	unnamed (-23868), unnamed (-109)
Cavin4	unnamed (+108203)
Cbarp	unnamed (+119)
Cbfa2t2	unnamed (-230), unnamed (+23478)
Cbfa2t3	unnamed (-21487), unnamed (-21132), unnamed (-20782), unnamed (-13037), unnamed (-1717), unnamed (-39), unnamed (+13836)
Cbfb	unnamed (-17661), unnamed (-12864), unnamed (-243), unnamed (+16017)
Cblb	unnamed (-368), unnamed (+40169), unnamed (+50445)
Cbll1	unnamed (-8598), unnamed (-56), unnamed (+28657)
Cbln1	unnamed (-30503), unnamed (-498), unnamed (+122659)
Cbln3	unnamed (+3115)
Cbln4	unnamed (+100603), unnamed (+300225)
Cbr3	unnamed (-557), unnamed (+4097)
Cbr4	unnamed (-113130), unnamed (-67438), unnamed (+169), unnamed (+391), unnamed (+28581), unnamed (+28902), unnamed (+30253), unnamed (+103485), unnamed (+119323), unnamed (+153823), unnamed (+154105)
Cbwd1	unnamed (-90)
Cbx1	unnamed (-12)
Cbx2	unnamed (-214)
Cbx4	unnamed (-66233), unnamed (-48505), unnamed (-40392), unnamed (-21159), unnamed (-5600), unnamed (-4851), unnamed (-315), unnamed (+2750), unnamed (+3241), unnamed (+4273), unnamed (+17753)
Cbx5	unnamed (+18750)
Cbx6	unnamed (+193)
Cbx7	unnamed (-19491), unnamed (-18100), unnamed (+4788)
Cbx8	unnamed (-13888), unnamed (-13524), unnamed (-7117), unnamed (-5631), unnamed (+45), unnamed (+6621)
Cby3	unnamed (+5007)
Cc2d1a	unnamed (-84), unnamed (+9910)
Cc2d1b	unnamed (+3), unnamed (+366), unnamed (+19920)
Cc2d2a	unnamed (+10082), unnamed (+30403)
Cc2d2b	unnamed (-11531)
Ccar1	unnamed (-11)
Ccar2	unnamed (-70)
Ccdc102a	unnamed (+115), unnamed (+9068)
Ccdc103	unnamed (+8)
Ccdc107	unnamed (-413), unnamed (+155)
Ccdc110	unnamed (-17270)
Ccdc112	unnamed (-59291), unnamed (-22305), unnamed (+187)
Ccdc113	unnamed (+180)
Ccdc115	unnamed (-49), unnamed (+328), unnamed (+49343), unnamed (+203230)
Ccdc116	unnamed (+104)
Ccdc12	unnamed (-206), unnamed (+366), unnamed (+12004), unnamed (+28205), unnamed (+29252)
Ccdc120	unnamed (+951)
Ccdc121	unnamed (+64323)
Ccdc124	unnamed (+373), unnamed (+8100)
Ccdc125	unnamed (+27)
Ccdc126	unnamed (+19)
Ccdc127	unnamed (+37)
Ccdc13	unnamed (-15), unnamed (+8993)
Ccdc130	unnamed (-70418), unnamed (-27)
Ccdc134	unnamed (+61)
Ccdc136	unnamed (-7879)
Ccdc138	unnamed (-65)
Ccdc14	unnamed (+61)
Ccdc141	unnamed (-13727), unnamed (-12131)
Ccdc142	unnamed (+92)
Ccdc148	unnamed (+117866)
Ccdc15	unnamed (+61)
Ccdc150	unnamed (+64), unnamed (+55217)
Ccdc152	unnamed (-138223), unnamed (-96406)
Ccdc155	unnamed (+325), unnamed (+6095)
Ccdc159	unnamed (-3302)
Ccdc162	unnamed (-35182), unnamed (+11572), unnamed (+15641), unnamed (+18355), unnamed (+19505)
Ccdc167	unnamed (-56527), unnamed (-52226), unnamed (-39262), unnamed (-14248), unnamed (+35)
Ccdc169	unnamed (+63)
Ccdc170	unnamed (-27257), unnamed (-22548), unnamed (+49418)
Ccdc171	unnamed (+539312)
Ccdc172	unnamed (+77880)
Ccdc173	unnamed (-22), unnamed (+377)
Ccdc174	unnamed (+2)
Ccdc177	unnamed (+23916)
Ccdc180	unnamed (-19276), unnamed (-107)
Ccdc182	unnamed (+63149), unnamed (+138332), unnamed (+173892)
Ccdc184	unnamed (+89)
Ccdc186	unnamed (+50)
Ccdc188	unnamed (-38092), unnamed (-24135), unnamed (-6155)
Ccdc189	unnamed (-34)
Ccdc190	unnamed (+4532)
Ccdc22	unnamed (+177)
Ccdc24	unnamed (-354)
Ccdc25	unnamed (+152), unnamed (+34212)
Ccdc27	unnamed (-28533)
Ccdc28a	unnamed (-50)
Ccdc28b	unnamed (-84)
Ccdc3	unnamed (+241537), unnamed (+267968), unnamed (+274099), unnamed (+288125)
Ccdc32	unnamed (-142), unnamed (+51304)
Ccdc33	unnamed (+7317)
Ccdc34	unnamed (-40005), unnamed (-32315), unnamed (-28473), unnamed (-11731), unnamed (-6), unnamed (+131653)
Ccdc38	unnamed (+2727)
Ccdc40	unnamed (+535), unnamed (+13990)
Ccdc42	unnamed (+15347)
Ccdc43	unnamed (-257)
Ccdc47	unnamed (-171)
Ccdc50	unnamed (-161), unnamed (+94)
Ccdc51	unnamed (-163)
Ccdc54	unnamed (-145650)
Ccdc58	unnamed (+484), unnamed (+16310)
Ccdc59	unnamed (-80679)
Ccdc6	unnamed (-180212), unnamed (-172811), unnamed (-170179), unnamed (-168159), unnamed (-132236), unnamed (-108300), unnamed (-86084), unnamed (-75121), unnamed (-1632)
Ccdc60	unnamed (+3343), unnamed (+76111)
Ccdc61	unnamed (-312), unnamed (+4391)
Ccdc66	unnamed (-51)
Ccdc68	unnamed (-265280), unnamed (-130891)
Ccdc71	unnamed (+48)
Ccdc71l	unnamed (+45), unnamed (+887)
Ccdc74a	unnamed (-12938)
Ccdc77	unnamed (+140)
Ccdc8	unnamed (-12507), unnamed (-9633)
Ccdc80	unnamed (+11351), unnamed (+29039)
Ccdc81	unnamed (+61589), unnamed (+129369), unnamed (+134006)
Ccdc82	unnamed (+49686), unnamed (+55026), unnamed (+57114), unnamed (+203321)
Ccdc83	unnamed (-36967), unnamed (-384)
Ccdc84	unnamed (+563)
Ccdc85b	unnamed (-374)
Ccdc85c	unnamed (-2446), unnamed (+40223), unnamed (+46117)
Ccdc86	unnamed (+91)
Ccdc88a	unnamed (-65)
Ccdc88c	unnamed (+3555)
Ccdc9	unnamed (-10228), unnamed (-8321), unnamed (+387)
Ccdc90b	unnamed (-302473), unnamed (+272)
Ccdc91	unnamed (-26), unnamed (+248), unnamed (+284587)
Ccdc92b	unnamed (-258)
Ccdc93	unnamed (+16), unnamed (+10247)
Ccdc94	unnamed (+29)
Ccdc96	unnamed (+4705), unnamed (+35700), unnamed (+45989), unnamed (+46363)
Ccdc97	unnamed (-973), unnamed (+200), unnamed (+7155), unnamed (+8182), unnamed (+14262)
Ccer1	unnamed (+1017)
Ccer2	unnamed (-33)
Ccin	unnamed (-4931)
Cck	unnamed (+59167)
Ccl1	unnamed (-83213), unnamed (+1875)
Ccl17	unnamed (+4351)
Ccl2	unnamed (-52074), unnamed (-39228)
Ccl20	unnamed (-93)
Ccl24	unnamed (+2164)
Ccl25	unnamed (-1392)
Ccl28	unnamed (-6638), unnamed (+16793)
Ccl5	unnamed (-10240)
Ccl9	unnamed (-142)
Ccm2l	unnamed (-2007), unnamed (+15322)
Ccna2	unnamed (+160)
Ccnb1	unnamed (-110)
Ccnb2	unnamed (-43), unnamed (+25713)
Ccnb3	unnamed (-249)
Ccnc	unnamed (-12)
Ccnd1	unnamed (-103803), unnamed (-89773), unnamed (-85767), unnamed (-48756), unnamed (+12294)
Ccnd2	unnamed (-3980), unnamed (-1256), unnamed (+62)
Ccnd3	unnamed (+196), unnamed (+2960), unnamed (+6393), unnamed (+16538), unnamed (+18316), unnamed (+30837), unnamed (+37077)
Ccndbp1	unnamed (+42), unnamed (+324)
Ccne1	unnamed (-170), unnamed (+20424), unnamed (+22343), unnamed (+31727)
Ccne2	unnamed (+88)
Ccnf	unnamed (-171)
Ccng1	unnamed (-29514), unnamed (-20360), unnamed (-131), unnamed (+290)
Ccng2	unnamed (+176), unnamed (+902)
Ccnh	unnamed (+108), unnamed (+370)
Ccni	unnamed (+19851), unnamed (+42410)
Ccnj	unnamed (+28358)
Ccnjl	unnamed (-2995), unnamed (+18110)
Ccnk	unnamed (+50), unnamed (+32197)
Ccnl1	unnamed (-92064), unnamed (-77455), unnamed (-46242), unnamed (-16639), unnamed (-70), unnamed (+19851), unnamed (+21733), unnamed (+28698), unnamed (+35497), unnamed (+53313), unnamed (+60569), unnamed (+79987), unnamed (+86751), unnamed (+87155), unnamed (+94973)
Ccnl2	unnamed (-121)
Ccno	unnamed (-176)
Ccnt1	unnamed (+3260)
Ccnt2	unnamed (-17468), unnamed (-79)
Ccny	unnamed (+54612)
Ccnyl1	unnamed (-31913), unnamed (-525)
Ccpg1	unnamed (-40)
Ccr1	unnamed (+41201)
Ccr4	unnamed (-1822), unnamed (-1581)
Ccr6	unnamed (+10219)
Ccr7	unnamed (-10165), unnamed (-133), unnamed (+13202), unnamed (+15559), unnamed (+22475), unnamed (+30881)
Ccrl2	unnamed (-7105), unnamed (+71)
Ccs	unnamed (+53)
Ccser2	unnamed (-37241), unnamed (-3219), unnamed (-272), unnamed (+11181), unnamed (+16329), unnamed (+288768)
Cct2	unnamed (+85)
Cct4	unnamed (+215)
Cct5	unnamed (+79), unnamed (+15038)
Cct7	unnamed (+23725)
Cct8	unnamed (+88)
Cct8l1	unnamed (+13433), unnamed (+13938)
Ccz1	unnamed (+9)
Cd101	unnamed (-18581)
Cd109	unnamed (-68), unnamed (+3544), unnamed (+8175), unnamed (+14375), unnamed (+92811), unnamed (+105584)
Cd151	unnamed (-1983), unnamed (+431)
Cd160	unnamed (-627), unnamed (+9225)
Cd164	unnamed (-223)
Cd180	unnamed (-67847), unnamed (-46833), unnamed (-35170), unnamed (-24057), unnamed (+200900), unnamed (+213077), unnamed (+264160)
Cd2	unnamed (+75639), unnamed (+78083), unnamed (+81132)
Cd209a	unnamed (-5463)
Cd209c	unnamed (-47527)
Cd22	unnamed (-14260)
Cd244	unnamed (-7926), unnamed (+6961)
Cd247	unnamed (-8141), unnamed (+1162), unnamed (+60419), unnamed (+94117)
Cd248	unnamed (-2569), unnamed (+4200), unnamed (+5126)
Cd24a	unnamed (-3730), unnamed (+72666), unnamed (+88591), unnamed (+90355)
Cd28	unnamed (-77924), unnamed (+79803)
Cd2ap	unnamed (-62304), unnamed (-40544), unnamed (-32782), unnamed (-24766), unnamed (-270)
Cd2bp2	unnamed (-167), unnamed (+254)
Cd300a	unnamed (-16577)
Cd300e	unnamed (-29566), unnamed (-21771)
Cd300lb	unnamed (+76)
Cd302	unnamed (+434), unnamed (+771)
Cd320	unnamed (+101)
Cd34	unnamed (-121712), unnamed (-59176), unnamed (+6744), unnamed (+37452), unnamed (+56608), unnamed (+76235)
Cd36	unnamed (+100732), unnamed (+101327)
Cd37	unnamed (+5279)
Cd3e	unnamed (-14554)
Cd3eap	unnamed (-698), unnamed (-195)
Cd44	unnamed (-79966), unnamed (-56831), unnamed (-47065), unnamed (-31834), unnamed (+6077), unnamed (+27269), unnamed (+51457), unnamed (+95441)
Cd46	unnamed (-7), unnamed (+51638), unnamed (+58110), unnamed (+64247), unnamed (+75181)
Cd47	unnamed (-47428), unnamed (+96617), unnamed (+115096), unnamed (+190736)
Cd5	unnamed (-24625), unnamed (+24100), unnamed (+24345)
Cd52	unnamed (+7782), unnamed (+13289)
Cd55	unnamed (-23392), unnamed (-4094), unnamed (-325), unnamed (+27)
Cd59a	unnamed (+7307)
Cd63	unnamed (-565), unnamed (+8689)
Cd68	unnamed (-125)
Cd70	unnamed (-17431)
Cd72	unnamed (+976)
Cd74	unnamed (-11656), unnamed (-11145), unnamed (-7062), unnamed (+94)
Cd79b	unnamed (-11774), unnamed (-10529)
Cd81	unnamed (+751), unnamed (+5737)
Cd82	unnamed (+3639), unnamed (+34549), unnamed (+44039), unnamed (+57308)
Cd83	unnamed (-64910), unnamed (-49970), unnamed (+240), unnamed (+4438), unnamed (+25988), unnamed (+79751), unnamed (+165435), unnamed (+202330), unnamed (+207186), unnamed (+281023), unnamed (+301058), unnamed (+335933), unnamed (+363530), unnamed (+421446), unnamed (+444489)
Cd8a	unnamed (+1750)
Cd9	unnamed (-15952), unnamed (-3483)
Cd93	unnamed (-85649), unnamed (-78696), unnamed (-62135), unnamed (-61044), unnamed (-7224)
Cd99l2	unnamed (-117), unnamed (+27209), unnamed (+28287)
Cda	unnamed (-230)
Cdadc1	unnamed (+152), unnamed (+53417)
Cdc123	unnamed (-2092), unnamed (+70)
Cdc14a	unnamed (-153), unnamed (+340), unnamed (+2756), unnamed (+27570), unnamed (+76588)
Cdc14b	unnamed (-76), unnamed (+7508)
Cdc16	unnamed (-18984), unnamed (+8)
Cdc25a	unnamed (-179)
Cdc25b	unnamed (-255), unnamed (+11647)
Cdc27	unnamed (-10765), unnamed (-433), unnamed (+131)
Cdc34	unnamed (-86)
Cdc34b	unnamed (-11298)
Cdc37	unnamed (-2962), unnamed (+22)
Cdc37l1	unnamed (-114)
Cdc40	unnamed (-13)
Cdc42	unnamed (-9791), unnamed (+52), unnamed (+744)
Cdc42bpa	unnamed (+1491), unnamed (+61224)
Cdc42bpb	unnamed (-174)
Cdc42bpg	unnamed (-8654), unnamed (-5861), unnamed (-3655), unnamed (+393)
Cdc42ep1	unnamed (-15855), unnamed (-11092), unnamed (-6045), unnamed (+420), unnamed (+2022), unnamed (+2414)
Cdc42ep2	unnamed (+850), unnamed (+2194)
Cdc42ep4	unnamed (-629), unnamed (+505), unnamed (+2377), unnamed (+11768), unnamed (+15756), unnamed (+17067), unnamed (+17589)
Cdc42se1	unnamed (+1640)
Cdc42se2	unnamed (+143)
Cdc45	unnamed (+4)
Cdc5l	unnamed (+5)
Cdc6	unnamed (-3384), unnamed (-598), unnamed (-287), unnamed (+1789)
Cdc7	unnamed (-219), unnamed (+47194), unnamed (+59337), unnamed (+75771), unnamed (+100719), unnamed (+122883)
Cdc73	unnamed (+97)
Cdca2	unnamed (-32), unnamed (+116030)
Cdca3	unnamed (-41)
Cdca5	unnamed (+22)
Cdca7	unnamed (-85977), unnamed (-33)
Cdca7l	unnamed (-140434), unnamed (+145903)
Cdca8	unnamed (-17919), unnamed (-379), unnamed (-160), unnamed (+171)
Cdcp1	unnamed (-21871), unnamed (-9009), unnamed (+324), unnamed (+9496)
Cdh1	unnamed (-5), unnamed (+5040), unnamed (+7811), unnamed (+16481), unnamed (+28533), unnamed (+33897), unnamed (+37727)
Cdh13	unnamed (+65304), unnamed (+123832), unnamed (+370884)
Cdh15	unnamed (-17422), unnamed (+17134), unnamed (+22609), unnamed (+75936)
Cdh16	unnamed (+12826)
Cdh17	unnamed (+60641)
Cdh18	unnamed (+415912)
Cdh2	unnamed (-6962), unnamed (+3492), unnamed (+65364), unnamed (+95483), unnamed (+449845)
Cdh22	unnamed (+1148), unnamed (+60138)
Cdh24	unnamed (-9917), unnamed (-473)
Cdh4	unnamed (-295603), unnamed (-248530), unnamed (+129034)
Cdh5	unnamed (-457151), unnamed (-399166), unnamed (-39431), unnamed (+20836)
Cdh9	unnamed (-286489)
Cdhr3	unnamed (-92860), unnamed (-54933), unnamed (+35512), unnamed (+47121)
Cdip1	unnamed (-213)
Cdk1	unnamed (-196)
Cdk10	unnamed (+130)
Cdk11b	unnamed (+33)
Cdk12	unnamed (-732), unnamed (-333)
Cdk13	unnamed (-38236), unnamed (-715)
Cdk14	unnamed (+118624), unnamed (+199375)
Cdk15	unnamed (+104643)
Cdk17	unnamed (-36525), unnamed (-178)
Cdk18	unnamed (-16250), unnamed (-10672), unnamed (+208), unnamed (+6017)
Cdk19	unnamed (-412), unnamed (+91443)
Cdk20	unnamed (+148)
Cdk2ap2	unnamed (-288), unnamed (+23), unnamed (+459)
Cdk4	unnamed (+56)
Cdk5	unnamed (-330)
Cdk5r1	unnamed (+100832)
Cdk5r2	unnamed (+3533)
Cdk5rap1	unnamed (-17366), unnamed (-11191), unnamed (+268)
Cdk5rap2	unnamed (-51515), unnamed (-1887), unnamed (-115), unnamed (+32257), unnamed (+102550), unnamed (+145083), unnamed (+181781), unnamed (+188759)
Cdk5rap3	unnamed (+261), unnamed (+9475)
Cdk6	unnamed (-42615), unnamed (-1575), unnamed (+671), unnamed (+14972), unnamed (+42745), unnamed (+54456), unnamed (+79930)
Cdk7	unnamed (-104)
Cdk8	unnamed (-145), unnamed (+29883)
Cdk9	unnamed (+3954)
Cdkal1	unnamed (+131), unnamed (+28993), unnamed (+79409), unnamed (+99599), unnamed (+121292), unnamed (+217674), unnamed (+230551), unnamed (+245120), unnamed (+350587), unnamed (+358053), unnamed (+407609), unnamed (+413794), unnamed (+446692)
Cdkl1	unnamed (-23836), unnamed (+33)
Cdkl3	unnamed (-68), unnamed (+31789)
Cdkl5	unnamed (-2601)
Cdkn1a	unnamed (-14781), unnamed (+140), unnamed (+1605)
Cdkn1b	unnamed (+8292)
Cdkn1c	unnamed (-4194), unnamed (+171), unnamed (+93496), unnamed (+135817), unnamed (+154553), unnamed (+164493), unnamed (+172706)
Cdkn2a	unnamed (+77900)
Cdkn2aip	unnamed (-258)
Cdkn2aipnl	unnamed (-50934), unnamed (-31204), unnamed (-28945), unnamed (-27034), unnamed (-24154), unnamed (-22376), unnamed (+54)
Cdkn2b	unnamed (-175009), unnamed (-117020), unnamed (-49768)
Cdkn2c	unnamed (+162), unnamed (+1830), unnamed (+9547)
Cdkn2d	unnamed (-8040), unnamed (-230)
Cdkn3	unnamed (-182239), unnamed (-146673), unnamed (+127)
Cdnf	unnamed (-101)
Cdo1	unnamed (-5576), unnamed (-79)
Cdon	unnamed (-59169), unnamed (-15872), unnamed (-259)
Cdpf1	unnamed (+35379)
Cdr2	unnamed (+23)
Cdrt4	unnamed (-21144), unnamed (+35524), unnamed (+43946), unnamed (+44757)
Cds1	unnamed (-264), unnamed (+54944)
Cds2	unnamed (+59), unnamed (+15449), unnamed (+41987)
Cdsn	unnamed (+5339)
Cdt1	unnamed (-36), unnamed (+1328)
Cdv3	unnamed (-21271), unnamed (-243)
Cdx1	unnamed (+2304)
Cdx2	unnamed (+7482), unnamed (+14874)
Cdyl	unnamed (-190096), unnamed (-157600), unnamed (-136808), unnamed (-78028), unnamed (-55638), unnamed (+9743), unnamed (+15862), unnamed (+17840)
Ceacam1	unnamed (+27206)
Ceacam16	unnamed (-10733), unnamed (+10718), unnamed (+17890)
Cebpa	unnamed (-2352), unnamed (-395), unnamed (+9980)
Cebpb	unnamed (-3562), unnamed (-383), unnamed (+73), unnamed (+1263), unnamed (+42408), unnamed (+64167), unnamed (+65162), unnamed (+76537), unnamed (+86037), unnamed (+86506), unnamed (+88694), unnamed (+100847)
Cebpd	unnamed (+61238), unnamed (+71515), unnamed (+97202), unnamed (+104875)
Cebpe	unnamed (-30241), unnamed (-2160), unnamed (+6142)
Cebpg	unnamed (-24589), unnamed (+362), unnamed (+21207)
Cecr2	unnamed (-27131), unnamed (-22156)
Cela1	unnamed (+701), unnamed (+4834)
Cela3a	unnamed (+12972)
Celf1	unnamed (-21779)
Celf2	unnamed (+162879), unnamed (+164153), unnamed (+177576)
Celf3	unnamed (-343), unnamed (+1028), unnamed (+5738)
Celf4	unnamed (+231656), unnamed (+253320), unnamed (+266831)
Celf5	unnamed (+9660), unnamed (+18264)
Celf6	unnamed (-363), unnamed (+152), unnamed (+6554), unnamed (+10882)
Celsr2	unnamed (-584), unnamed (+13602)
Celsr3	unnamed (-1392), unnamed (-989), unnamed (+778)
Cemip	unnamed (-24215), unnamed (+1348), unnamed (+23203)
[truncated: 10,193 more rows]

## Sheet: sTable_7E_Atf3_GREAT_all_region
Supplementary Table_7E_Atf3_GREAT_all_region_mm10
# GREAT version 4.0.4	Species assembly: mm10	Association rule: Single nearest gene: 1000000 bp max extension, curated regulatory domains included
Xkr4 (+629)
Xkr4 (-330)
Sox17 (-79064)
Mrpl15 (+115508)
Mrpl15 (+115317)
Mrpl15 (+60328)
Mrpl15 (+18816)
Mrpl15 (+10427)
Mrpl15 (-55)
Tcea1 (-276)
Rgs20 (+54770)
Rgs20 (+47387)
Atp6v1h (-41)
Atp6v1h (+512)
Npbwr1 (+599)
Rb1cc1 (-20)
St18 (-39508)
St18 (-38144)
Pcmtd1 (+16299)
Sntg1 (-877)
Rrs1 (-4166)
Rrs1 (-24)
Rrs1 (+271)
Mybl1 (-426)
Vcpip1 (-48)
Vcpip1 (-7154)
Tcf24 (+3)
Cops5 (+57)
Cspp1 (+58340)
Arfgef1 (-446)
Arfgef1 (-24688)
Cpa6 (+146265)
Sulf1 (+283)
Sulf1 (+93562)
Slco5a1 (-123)
Prdm14 (-24033)
Prdm14 (-61572)
Prdm14 (-94656)
Ncoa2 (+59923)
Ncoa2 (+1097)
Tram1 (+36)
Tram1 (-27461)
Tram1 (-32261)
Lactb2 (-61)
Eya1 (+318239)
Eya1 (+308710)
Eya1 (+211835)
Eya1 (-49856)
Msc (+54451)
4930444P10Rik (+99613)
Rpl7 (+126)
Rdh10 (+16311)
Rdh10 (+66872)
Rdh10 (+82053)
Rdh10 (+135116)
Rdh10 (+162898)
Ube2w (+323)
Ube2w (-51)
Ube2w (-1265)
Ube2w (-7147)
Eloc (-36)
Tmem70 (+2)
Ly96 (-27)
Jph1 (+193031)
Jph1 (+64000)
Gdap1 (+98)
Defb18 (+13961)
Tfap2b (+465791)
Tfap2b (+565811)
Pkhd1 (+146696)
Mcm3 (+4)
Mcm3 (-25518)
Paqr8 (-26610)
Paqr8 (-25562)
Paqr8 (-256)
Paqr8 (+65)
Efhc1 (-30451)
Efhc1 (-28035)
Efhc1 (-116)
Efhc1 (+45163)
Efhc1 (+50904)
Efhc1 (+56666)
Efhc1 (+57226)
Efhc1 (+63067)
Tram2 (+30661)
Tram2 (-398)
Tram2 (-10874)
Tram2 (-18186)
Tram2 (-22189)
Tram2 (-45941)
Tmem14a (-56492)
Khdc1b (+10161)
Khdc1b (+27852)
Khdc1b (+250739)
Kcnq5 (-74373)
Kcnq5 (-246667)
Kcnq5 (-307178)
Ogfrl1 (+112074)
Smap1 (+5201)
Fam135a (-262)
Fam135a (-7755)
Fam135a (-33601)
Fam135a (-34568)
Col9a1 (+119661)
Col19a1 (-25305)
Lmbrd1 (+63)
Lmbrd1 (+550155)
Adgrb3 (+319087)
Adgrb3 (+50649)
Adgrb3 (-63237)
4931408C20Rik (+60752)
Phf3 (+65025)
Phf3 (+45155)
Phf3 (+25809)
Phf3 (+93)
Phf3 (-246)
Ptp4a1 (+1381)
Ptp4a1 (-263)
Ptp4a1 (-84243)
Lgsn (-81386)
Lgsn (-23135)
Prim2 (+6467)
Bag2 (+98)
Zfp451 (+40)
Bend6 (-90)
Dst (+62460)
Dst (+63333)
Dst (+83110)
Dst (+148570)
Dst (+165873)
Dst (+169078)
Dst (+185910)
Dst (+242694)
Dst (+251806)
Ccdc115 (+203230)
Ccdc115 (+49343)
Ccdc115 (+328)
Ccdc115 (-49)
Ptpn18 (+160)
Ptpn18 (+13276)
Amer3 (+45)
Hs6st1 (-261545)
Hs6st1 (-178164)
Hs6st1 (-3312)
Hs6st1 (+7191)
Hs6st1 (+10069)
Hs6st1 (+81557)
Uggt1 (-48)
Neurl3 (-5927)
Arid5a (-4150)
Arid5a (-118)
Arid5a (+14208)
Kansl3 (+19329)
Kansl3 (-1206)
Lman2l (-171)
Cnnm4 (-272)
Cnnm3 (-320)
Cnnm3 (+150)
Gm42417 (-139)
Ankrd39 (-150)
Sema4c (+428)
Fam178b (+9918)
Cox5b (-59)
Actr1b (-133)
Tmem131 (+62732)
Tmem131 (+285)
Tmem131 (-89)
Inpp4a (-58089)
Inpp4a (-6894)
Inpp4a (-6305)
Inpp4a (+26435)
Coa5 (+61)
Unc50 (+13466)
Mgat4a (-216)
Tsga10 (+441)
Tsga10 (-102)
Lipt1 (+286)
Mrpl30 (0)
Txndc9 (+311)
Txndc9 (-40)
Eif5b (+220)
Rev1 (-377)
Rev1 (-138498)
Aff3 (+232158)
Aff3 (+198231)
Aff3 (+177730)
Aff3 (+127772)
Aff3 (+123396)
Lonrf2 (+37131)
Lonrf2 (+19627)
Chst10 (+254)
Pdcl3 (+2142)
Npas2 (-77821)
Npas2 (-7017)
Npas2 (-1399)
Npas2 (+2213)
Npas2 (+43765)
Npas2 (+62098)
Npas2 (+62638)
Rpl31 (-60332)
Rpl31 (-45)
Rpl31 (+24497)
Rpl31 (+42366)
Tbc1d8 (+28607)
Tbc1d8 (+96)
Cnot11 (+635)
Rnf149 (-98)
Gm3646 (-45884)
Map4k4 (-16455)
Map4k4 (-627)
Map4k4 (+1940)
Map4k4 (+12396)
Map4k4 (+55071)
Map4k4 (+81810)
Il1r2 (-26597)
Il1r2 (+30471)
Il1r1 (-50720)
Il1r1 (-49989)
Il1r1 (-45348)
Il1r1 (+3059)
Il1rl2 (+34324)
Il1rl2 (+54240)
Il1rl1 (-10158)
Mfsd9 (+22034)
Mfsd9 (-63)
Tmem182 (+73543)
Tmem182 (+847245)
Pou3f3 (-297116)
Tgfbrap1 (+53523)
Tgfbrap1 (+6151)
Tgfbrap1 (+21)
AI597479 (+2478)
Fhl2 (-96022)
Nck2 (-87521)
Nck2 (-84289)
Nck2 (-78000)
Nck2 (+41245)
Nck2 (+50924)
Nck2 (+52334)
Nck2 (+75627)
Nck2 (+138174)
1500015O10Rik (-31595)
1500015O10Rik (+29716)
1500015O10Rik (+35890)
Tpp2 (-448)
Tpp2 (-92)
Tex30 (-96)
Kdelc1 (-137)
Bivm (-59)
Ercc5 (-56)
Ercc5 (+19646)
Ercc5 (+19874)
Gulp1 (+33376)
Col5a2 (-38169)
Wdr75 (-122195)
Wdr75 (-38995)
Wdr75 (-34674)
Wdr75 (+155)
Gm5269 (+28318)
Slc40a1 (+8022)
Slc40a1 (-97)
Slc39a10 (+427)
Slc39a10 (-53384)
Slc39a10 (-183607)
Slc39a10 (-310351)
Tmeff2 (-45)
Cavin2 (-23868)
Cavin2 (-109)
Nabp1 (+65342)
Nabp1 (-5)
Nabp1 (-451)
Nabp1 (-36082)
Nabp1 (-87868)
Nabp1 (-157460)
Nabp1 (-211752)
Myo1b (+66199)
Myo1b (+19826)
Myo1b (+4659)
Myo1b (+2692)
Myo1b (+672)
Myo1b (-25)
Stat4 (-38050)
Stat4 (-11069)
Stat4 (+26962)
Stat1 (-30935)
Stat1 (-20424)
Stat1 (-5661)
Stat1 (-363)
Gls (+1274)
Gls (-148)
Gls (-63314)
Gls (-98333)
Gls (-133519)
Nab1 (+72584)
Nab1 (+45693)
Nab1 (+13)
Nemp2 (-32678)
Nemp2 (+102)
Nemp2 (+30178)
Nemp2 (+46032)
Mfsd6 (+40377)
Mfsd6 (-25670)
Inpp1 (+18198)
Inpp1 (+54)
Hibch (-262)
1700019D03Rik (-445)
Pms1 (-5)
Gm28778 (+338)
Osgepl1 (-126)
Dnah7a (+231)
Dnah7a (-94)
Dnah7a (-22043)
Stk17b (-37)
Stk17b (-65695)
Ccdc150 (+64)
Ccdc150 (+55217)
Gtf3c3 (+12)
Pgap1 (-81)
Pgap1 (-43047)
Pgap1 (-179829)
Ankrd44 (+123541)
Ankrd44 (+99518)
Sf3b1 (+80)
Coq10b (+9)
Hspd1 (-46)
Mob4 (-117)
Rftn2 (+34702)
Mars2 (-305)
Mars2 (+172)
Boll (+144)
Plcl1 (-1270)
Plcl1 (+83822)
Plcl1 (+101283)
Plcl1 (+176287)
Satb2 (+126827)
Satb2 (-532)
Satb2 (-1315)
Satb2 (-5385)
1700066M21Rik (-149657)
1700066M21Rik (+45)
Maip1 (+331)
Tyw5 (-21975)
Spats2l (-456)
Spats2l (-75)
Spats2l (+2524)
Spats2l (+69266)
Spats2l (+73419)
Spats2l (+75173)
Kctd18 (+94897)
Kctd18 (+51703)
Kctd18 (+60)
Sgo2a (+53)
Aox1 (+26867)
Aox3 (+31342)
Aox3 (+43829)
Aox2 (+54836)
Bzw1 (-51499)
Bzw1 (-39130)
Bzw1 (-25944)
Bzw1 (-10249)
Bzw1 (+288)
Clk1 (+42)
Ppil3 (-78)
Orc2 (+339)
Fam126b (+1748)
Ndufb3 (+190)
Cflar (+1742)
Cflar (+7041)
Cflar (+15563)
Casp8 (-33865)
Trak2 (+20688)
Trak2 (-7)
Tmem237 (+297)
Als2 (-169)
Cdk15 (+104643)
Gm973 (+51034)
Sumo1 (+7)
Nop58 (+111)
Bmpr2 (-160)
Bmpr2 (+41165)
Fam117b (-335)
Ica1l (+469)
Carf (+74962)
Cyp20a1 (+111)
Raph1 (+266)
Raph1 (-74886)
Cd28 (-77924)
Cd28 (+79803)
Ctla4 (-51103)
Ctla4 (-48212)
Ctla4 (-42039)
Pard3b (-264790)
Pard3b (-177234)
Pard3b (-8786)
Pard3b (-2047)
Pard3b (+132728)
Nrp2 (+38627)
Nrp2 (+92079)
Ino80d (+184545)
Ino80d (+131387)
Ino80d (+109092)
Ino80d (-457)
Ndufs1 (+29)
Fastkd2 (+14)
4933402D24Rik (-169359)
Klf7 (+144400)
Klf7 (+33018)
Klf7 (-614)
Klf7 (-70256)
Klf7 (-168868)
Klf7 (-179849)
Klf7 (-186966)
Creb1 (-381)
Creb1 (+153)
Ccnyl1 (-31913)
Ccnyl1 (-525)
Fzd5 (+4205)
Fzd5 (+1847)
Fzd5 (-1644)
Fzd5 (-5238)
Fzd5 (-19629)
Fzd5 (-33123)
Fzd5 (-50200)
Fzd5 (-57854)
Fzd5 (-71600)
Fzd5 (-87183)
Plekhm3 (+107770)
Plekhm3 (+78172)
Plekhm3 (+10547)
Plekhm3 (+53)
Plekhm3 (-13637)
Plekhm3 (-29521)
Crygc (-484)
Cryga (-8810)
Idh1 (+1014)
Pikfyve (-255)
Pth2r (-29857)
Map2 (-146590)
Map2 (-98313)
Map2 (-76348)
Kansl1l (+330)
Lancl1 (+6)
Lancl1 (-39117)
Cps1 (-18906)
Cps1 (+21271)
Erbb4 (+83010)
Ikzf2 (-6220)
Spag16 (-98)
Vwc2l (+44)
Bard1 (-156)
Atic (-51303)
Atic (+42)
Fn1 (+18483)
Fn1 (-182)
Fn1 (-3483)
Fn1 (-29168)
Fn1 (-70815)
Fn1 (-147612)
Fn1 (-184282)
Fn1 (-227553)
Fn1 (-240526)
Mreg (+259068)
Mreg (+214970)
Mreg (+181313)
Mreg (+179889)
Mreg (+177064)
Mreg (+175314)
Mreg (+29363)
Mreg (+26071)
Mreg (+1233)
Mreg (+187)
Mreg (-31645)
Pecr (+124)
Xrcc5 (+142)
Xrcc5 (+65101)
Xrcc5 (+70920)
Xrcc5 (+93437)
March4 (+46747)
March4 (-241)
Smarcal1 (-182)
Ankar (+27155)
Ankar (+60)
Rpl37a (-41)
Rpl37a (+25338)
Rpl37a (+26480)
Igfbp2 (-10904)
Igfbp5 (+19770)
Igfbp5 (+8919)
Igfbp5 (-3168)
Igfbp5 (-40137)
Tnp1 (+60512)
Tnp1 (+52238)
Tnp1 (+22631)
Tnp1 (-20855)
Tnp1 (-182920)
Tnp1 (-202479)
Tnp1 (-208660)
Tnp1 (-219487)
Tnp1 (-254988)
Tnp1 (-428892)
Tnp1 (-440907)
Tns1 (+380187)
Tns1 (+319307)
Tns1 (+297959)
Tns1 (+261566)
Tns1 (+191412)
Tns1 (+181843)
Tns1 (+168741)
Tns1 (+128072)
Tns1 (+127676)
Tns1 (+125293)
Tns1 (+123844)
Tns1 (+99745)
Tns1 (+88274)
Tns1 (+87445)
Arpc2 (-36)
Arpc2 (+12570)
Aamp (+158)
Pnkd (-116)
Pnkd (+2392)
Tmbim1 (+6854)
Tmbim1 (+4175)
Tmbim1 (-2808)
Tmbim1 (-9146)
Tmbim1 (-23132)
Tmbim1 (-27912)
Ctdsp1 (-4664)
Ctdsp1 (+4)
Cnot9 (-24)
Cnot9 (+661)
Zfp142 (+283)
Bcs1l (-29)
Ttll4 (-49)
Ttll4 (+15202)
Cyp27a1 (-14621)
Cyp27a1 (-94)
Prkag3 (-11029)
Wnt6 (-8276)
Wnt6 (-7905)
Wnt10a (+16792)
Cdk5r2 (+3533)
Cryba2 (-2117)
Cfap65 (-4390)
Ihh (+2627)
Nhej1 (+21536)
Cnppd1 (+957)
Cnppd1 (+56)
Zfand2b (+5)
Abcb6 (-48)
Ankzf1 (-88)
Stk16 (-10)
Stk16 (+4071)
A630095N17Rik (+4110)
A630095N17Rik (-336)
Dnajb2 (+134)
Ptprn (+12437)
Ptprn (+855)
Resp18 (+1013)
Dnpep (+13627)
Dnpep (-376)
Des (-12942)
Speg (-5760)
Speg (+17957)
Gmppa (-12521)
Gmppa (-357)
Gmppa (+31)
Asic4 (-4390)
Chpf (+11507)
Chpf (+1967)
Chpf (+1679)
Tmem198 (-89)
Inha (+4580)
Stk11ip (+51)
Slc4a3 (+13363)
Slc4a3 (+93271)
Slc4a3 (+697795)
BC035947 (+416)
BC035947 (-13257)
BC035947 (-24658)
BC035947 (-25697)
BC035947 (-36993)
BC035947 (-56092)
Acsl3 (-57115)
Acsl3 (-48583)
Utp14b (-105)
Utp14b (+39107)
Utp14b (+76308)
Kcne4 (-71015)
Scg2 (+141284)
Scg2 (+140707)
Scg2 (+82247)
Scg2 (-49)
Scg2 (-10371)
Ap1s3 (+110500)
Ap1s3 (+90371)
Ap1s3 (-7186)
Wdfy1 (+93)
Mrpl44 (+71)
Fam124b (+32754)
Fam124b (+62)
Fam124b (-30271)
Cul3 (-593)
Dock10 (+127822)
Nyap2 (+439534)
Nyap2 (+443750)
Nyap2 (+511127)
Nyap2 (+516570)
Nyap2 (+553477)
Gm9747 (-557480)
Gm9747 (-488719)
Gm9747 (-229690)
Gm9747 (-108270)
Gm9747 (-82114)
Gm9747 (+24203)
Gm9747 (+25703)
Irs1 (+23830)
Irs1 (+9338)
Irs1 (-1879)
Irs1 (-2986)
Rhbdd1 (-22131)
Rhbdd1 (+90190)
Mff (-21)
Tm4sf20 (-19176)
Agfg1 (-23323)
Agfg1 (-19821)
Agfg1 (-4625)
Slc19a3 (-169)
Krtap28-13 (+15433)
Ccl20 (-93)
Sphkap (+27)
Pid1 (+113328)
Pid1 (+378)
Pid1 (-2291)
Pid1 (-121349)
Pid1 (-122439)
Dner (-126)
Dner (-62868)
Fbxo36 (-177)
Sp100 (+36521)
A630001G21Rik (+22360)
Cab39 (-2546)
Cab39 (-38)
Cab39 (+1332)
Cab39 (+44757)
Itm2c (+183)
4933407L21Rik (+8436)
4933407L21Rik (+11265)
2810459M11Rik (-5549)
Psmd1 (-8132)
Psmd1 (-5119)
Psmd1 (-214)
Psmd1 (+91)
Armc9 (+57)
B3gnt7 (-34088)
Ncl (+412)
Ncl (+87)
Ncl (-358)
Nmur1 (-1460)
Tex44 (+8277)
Tex44 (+13948)
Tex44 (+14315)
Ptma (-39222)
Ptma (-34586)
Ptma (-34133)
Ptma (-26402)
Ptma (-22833)
Ptma (-1471)
Ptma (+20)
Ptma (+1585)
Ptma (+5811)
Cops7b (-73)
Cops7b (+4195)
Nppc (+20191)
Nppc (-225)
Dis3l2 (-17)
Prss56 (-12819)
Prss56 (+1663)
Eif4e2 (+46)
Efhd1 (+39)
Efhd1 (+7893)
Efhd1 (+19421)
Gigyf2 (-103)
Gigyf2 (+385)
3110079O15Rik (+5243)
Atg16l1 (-51579)
Atg16l1 (-160)
Dgkd (-11902)
Dgkd (-6142)
Dgkd (+37855)
Usp40 (+30)
Ugt1a8 (+7251)
Ugt1a6a (+5941)
Hjurp (-38)
Hjurp (-1823)
Spp2 (-49041)
Spp2 (+15)
Spp2 (+21842)
Glrp1 (+1987)
Glrp1 (-52650)
Arl4c (+88852)
Arl4c (+80957)
Arl4c (+2676)
Arl4c (-137322)
Arl4c (-165648)
Sh3bp4 (-153316)
Sh3bp4 (-81892)
Sh3bp4 (-57945)
Sh3bp4 (-54668)
Sh3bp4 (+22493)
Sh3bp4 (+80472)
Sh3bp4 (+80837)
Sh3bp4 (+126088)
Agap1 (-25933)
Agap1 (-16079)
Agap1 (-187)
Agap1 (+8520)
Agap1 (+12950)
Agap1 (+22555)
Agap1 (+26769)
Agap1 (+34996)
Agap1 (+100848)
Agap1 (+192110)
Gbx2 (-66)
Ackr3 (+30746)
Ackr3 (+138560)
Cops8 (+502)
Cops8 (+73365)
Col6a3 (+93231)
Col6a3 (+92212)
Col6a3 (+8923)
Mlph (-18305)
Mlph (-14309)
Mlph (+8605)
Mlph (+13545)
Prlh (-8120)
Prlh (+3809)
Lrrfip1 (-4106)
Lrrfip1 (+4747)
Lrrfip1 (+35032)
Lrrfip1 (+37258)
Ube2f (-96)
Ube2f (+88)
Per2 (+2703)
Per2 (+101)
Per2 (-248)
Traf3ip1 (-62)
Traf3ip1 (+289)
Asb1 (+8764)
Asb1 (+16947)
Asb1 (+114995)
Asb1 (+123980)
Twist2 (-46284)
Twist2 (+15371)
Twist2 (+73374)
Hdac4 (+131031)
Hdac4 (+93795)
Hdac4 (+49687)
Hdac4 (-298)
Hdac4 (-22466)
Ndufa10 (+89)
Otos (-55329)
Gpc1 (-419)
Dusp28 (+329)
Capn10 (+192)
Agxt (-92)
2310007B03Rik (+626)
Sned1 (-8072)
Mterf4 (+32)
Pask (+10)
Ppp1r7 (+662)
Ano7 (+27446)
Ano7 (+27888)
Hdlbp (+426)
Hdlbp (-78)
Farp2 (-4485)
Farp2 (+77)
Stk25 (-190)
Bok (+935)
Bok (+19936)
Atg4b (+83)
Pdcd1 (-87002)
Fam174a (-73)
Fam174a (+138373)
St8sia4 (+3156)
Gin1 (+88)
Pam (+157173)
NONE
Rnf152 (+177655)
Pign (+163)
Tnfrsf11a (+70019)
Tnfrsf11a (+102875)
Zcchc2 (-99268)
Zcchc2 (-90142)
Zcchc2 (-83693)
Zcchc2 (-81819)
Zcchc2 (-64456)
Zcchc2 (-43048)
Zcchc2 (+3502)
Zcchc2 (+46687)
Phlpp1 (-181)
Phlpp1 (+21598)
Phlpp1 (+49138)
Bcl2 (+231154)
Bcl2 (+143707)
Bcl2 (+101426)
Bcl2 (+101060)
Bcl2 (+84218)
Bcl2 (+1854)
Kdsr (+16940)
Kdsr (-251)
Vps4b (+159)
Serpinb11 (-11226)
Serpinb11 (-10687)
Serpinb2 (-5437)
Serpinb8 (+178)
Tsn (+237)
Nifk (+58)
Clasp1 (-338)
Clasp1 (+69760)
Tfcp2l1 (+149009)
Gli2 (-30208)
Gli2 (-40266)
Gli2 (-143212)
Gli2 (-156224)
Gli2 (-163771)
Inhbb (+173320)
Inhbb (+156674)
Inhbb (+132979)
Inhbb (+132428)
Inhbb (+121966)
Inhbb (+116552)
Inhbb (+4753)
Inhbb (-1443)
Ralb (+31947)
Ralb (-6345)
Tmem185b (+159)
Epb41l5 (+24104)
Epb41l5 (+137)
Ptpn4 (+379)
Tmem177 (+166)
Cfap221 (+31294)
Cfap221 (-187)
Sctr (+26326)
Tmem37 (+3672)
Tmem37 (+562)
Tmem37 (+143)
3110009E18Rik (+41)
Steap3 (+5872)
Steap3 (+639)
En1 (-7752)
En1 (-86)
En1 (+106114)
En1 (+155323)
En1 (+199814)
En1 (+201336)
Insig2 (+244817)
Insig2 (+230889)
Insig2 (-20)
Ccdc93 (+16)
Ccdc93 (+10247)
Ddx18 (+94)
Actr3 (+62570)
Actr3 (-157)
Actr3 (-37928)
Actr3 (-47841)
Actr3 (-61551)
Slc35f5 (-47233)
Slc35f5 (-233)
Slc35f5 (+46496)
Gpr39 (-40)
Lypd1 (+57172)
Lypd1 (-35)
Nckap5 (+225818)
Nckap5 (+93865)
Nckap5 (+92371)
Nckap5 (+518)
Nckap5 (-87451)
Mgat5 (-11)
Mgat5 (+31523)
Mgat5 (+34988)
Tmem163 (+234215)
Tmem163 (+194575)
Tmem163 (+36101)
Ccnt2 (-17468)
Ccnt2 (-79)
Rab3gap1 (+244)
Rab3gap1 (+112582)
Zranb3 (+151)
Ubxn4 (-21)
Lct (+37739)
Mcm6 (+40)
Dars (+17956)
Dars (+195)
Cxcr4 (-132445)
Cxcr4 (-283135)
Cd55 (+27)
Cd55 (-325)
Cd55 (-4094)
Cd55 (-23392)
Zp3r (-9862)
C4bp (-27)
Pfkfb2 (-244)
Yod1 (-205)
Yod1 (+574)
AA986860 (-3400)
AA986860 (+77)
AA986860 (+9481)
Pigr (-4339)
Pigr (+5777)
Il24 (+7324)
Il20 (-460)
Il20 (-7231)
Il10 (+6140)
Il10 (+22926)
Mapkapk2 (+13408)
Mapkapk2 (+849)
Mapkapk2 (-10367)
Mapkapk2 (-12491)
Mapkapk2 (-18414)
Dyrk3 (+19628)
Dyrk3 (+15838)
Dyrk3 (+102)
Eif2d (+67)
Eif2d (+2403)
Eif2d (+40876)
Rassf5 (+37575)
Rassf5 (+35230)
Rassf5 (-5809)
Ikbke (-37901)
Ikbke (-98910)
Srgap2 (+107970)
Fam72a (+13700)
Ctse (-4345)
Rab7b (-64)
Rab7b (+1958)
Rab7b (+23938)
Pm20d1 (+14677)
Slc41a1 (-105)
Rab29 (-144)
Nucks1 (-242)
Nucks1 (+574)
Nucks1 (+27678)
Nucks1 (+28521)
Slc45a3 (-27615)
Slc45a3 (-7282)
Slc45a3 (+201)
Slc45a3 (+1667)
Slc45a3 (+6535)
Elk4 (+24)
Mfsd4a (+21397)
Cdk18 (+6017)
Cdk18 (+208)
Cdk18 (-10672)
Cdk18 (-16250)
Gm10188 (-7962)
Klhdc8a (+7795)
Nuak2 (-39)
Nuak2 (+19442)
Nuak2 (+30166)
Tmcc2 (+25847)
Tmcc2 (+23357)
Tmcc2 (+15575)
Tmcc2 (+580)
Dstyk (-148)
Dstyk (+199)
Dstyk (+14132)
Rbbp5 (-299)
Cntn2 (+16559)
Cntn2 (-69842)
Nfasc (+95152)
Nfasc (+81531)
Nfasc (-60856)
Lrrn2 (-28943)
Lrrn2 (-28711)
Lrrn2 (-26390)
Lrrn2 (+13721)
Lrrn2 (+48217)
Mdm4 (+42430)
Mdm4 (-43)
Mdm4 (-8700)
Pik3c2b (+23811)
Ppp1r15b (-40714)
Ppp1r15b (-3631)
Ppp1r15b (+64)
Ppp1r15b (+15040)
Ppp1r15b (+33567)
Ppp1r15b (+50214)
Ppp1r15b (+52255)
Plekha6 (-6853)
Plekha6 (-108)
Plekha6 (+7892)
Plekha6 (+19423)
Gm28040 (-8)
Ren1 (-2644)
Etnk2 (+6738)
Sox13 (+8926)
Sox13 (-40674)
Snrpe (+39034)
Snrpe (+131)
Gm38394 (-71)
Lax1 (+4070)
Lax1 (-25465)
Lax1 (-55098)
Atp2b4 (+39797)
Atp2b4 (+35541)
Atp2b4 (+29054)
Atp2b4 (+23110)
Atp2b4 (+93)
Atp2b4 (-14836)
Optc (+10847)
Optc (-4459)
Optc (-4795)
Prelp (-57534)
Fmod (-48042)
Fmod (+9023)
Btg2 (+17724)
Btg2 (+7478)
Btg2 (+5778)
Btg2 (-266)
Btg2 (-4346)
Btg2 (-13932)
Chil1 (-14205)
Myog (-14157)
Ppfia4 (-12023)
Tmem183a (+4380)
Tmem183a (+42)
Cyb5r1 (-5706)
Adipor1 (+23)
Adipor1 (+5050)
Adipor1 (+11163)
Klhl12 (+75)
Rabif (+406)
Rabif (+18727)
Kdm5b (-3033)
Kdm5b (+271)
Kdm5b (+20851)
Syt2 (-44346)
Syt2 (+44825)
Ppp1r12b (+19306)
Ppp1r12b (+5667)
Ppp1r12b (-111)
Ube2t (-1849)
Ube2t (-213)
Ube2t (+10586)
Ube2t (+26980)
Lgr6 (+42233)
Lgr6 (-7691)
Ptpn7 (+3963)
Arl8a (+924)
Gpr37l1 (-4455)
Gpr37l1 (-10244)
Gpr37l1 (-15868)
Gpr37l1 (-16444)
Gpr37l1 (-31869)
Elf3 (+23604)
Elf3 (+21237)
Elf3 (+9950)
Elf3 (+7762)
Elf3 (+10)
Elf3 (-656)
Elf3 (-2562)
Rnpep (+479)
Timm17a (-65)
Lmod1 (+23174)
Shisa4 (+6854)
Ipo9 (+125)
Nav1 (+50155)
Nav1 (+45240)
Nav1 (+40586)
Nav1 (+1930)
Nav1 (-8610)
Nav1 (-58372)
Csrp1 (-60628)
Csrp1 (-56176)
Csrp1 (-51842)
Csrp1 (-49434)
Csrp1 (-41634)
Csrp1 (-4839)
Csrp1 (-392)
Csrp1 (+9086)
Csrp1 (+11953)
Csrp1 (+14195)
Csrp1 (+19773)
Phlda3 (+4964)
Phlda3 (+10330)
Tnni1 (-16571)
Tnni1 (-10847)
Lad1 (+298)
Pkp1 (+25503)
Igfn1 (+24309)
Igfn1 (+23978)
Igfn1 (+4697)
Igfn1 (-1742)
Tmem9 (-60)
Ascl5 (-9809)
Ascl5 (+886)
Kif21b (+6961)
Kif21b (+10113)
Kif21b (+38685)
Mroh3 (-145)
Mroh3 (-15687)
Gpr25 (-29100)
Camsap2 (+39376)
Ddx59 (-117)
Kif14 (-8942)
Kif14 (-1618)
Kif14 (-1300)
Zfp281 (-11266)
Zfp281 (-221)
Zfp281 (+40563)
Zfp281 (+47575)
Zfp281 (+93135)
Zfp281 (+124434)
Zfp281 (+131578)
Zfp281 (+156902)
Nr5a2 (+159753)
Nr5a2 (+121303)
Nr5a2 (+103782)
Nr5a2 (+101457)
Nr5a2 (+99824)
Nr5a2 (+44920)
Nr5a2 (-227)
Nr5a2 (-265481)
Nr5a2 (-266341)
Nr5a2 (-294638)
Ptprc (+583748)
Ptprc (+54981)
Ptprc (+38611)
Atp6v1g3 (+54827)
Atp6v1g3 (+74916)
Atp6v1g3 (+154030)
Nek7 (+83156)
Nek7 (+31706)
Nek7 (+10364)
Nek7 (+1656)
Nek7 (+25)
Nek7 (-46448)
Lhx9 (+86217)
2310009B15Rik (+180)
Dennd1b (-3583)
Dennd1b (-310)
Dennd1b (+11434)
Crb1 (+137906)
Crb1 (+109050)
Zbtb41 (-145)
Aspm (-10604)
Aspm (-114)
F13b (-380)
Cfh (+11751)
Cfh (+8079)
Cfh (+92)
Kcnt2 (-205)
B3galt2 (-3351)
Cdc73 (+97)
Glrx2 (+84)
Trove2 (-79)
Rgs2 (+241)
Rgs2 (-2397)
Pla2g4a (+78234)
Tpr (-19678)
BC003331 (+88)
BC003331 (-411)
Prg4 (-173949)
Hmcn1 (+215227)
Hmcn1 (-18082)
Hmcn1 (-32234)
Hmcn1 (-61681)
Hmcn1 (-69457)
Hmcn1 (-87496)
Hmcn1 (-98873)
Hmcn1 (-103219)
Hmcn1 (-145519)
Ivns1abp (-172050)
Ivns1abp (+6)
Swt1 (+8)
Rnf2 (-339)
Fam129a (+9)
Fam129a (+544)
Fam129a (+10272)
Fam129a (+43455)
Edem3 (-49496)
Edem3 (-45795)
Edem3 (-46)
Edem3 (+7232)
Edem3 (+125930)
Edem3 (+126980)
Edem3 (+165868)
1700025G04Rik (-24898)
Tsen15 (+102107)
Tsen15 (+74)
Colgalt2 (+7)
Colgalt2 (+46629)
Colgalt2 (+49717)
Rgl1 (+100135)
Rgl1 (+68801)
Apobec4 (-28472)
Apobec4 (-26431)
Arpc5 (-32)
Ncf2 (-8699)
Ncf2 (-7348)
Ncf2 (-3959)
Smg7 (-24889)
Smg7 (-26501)
Lamc2 (-38021)
Lamc1 (+32241)
Lamc1 (+27817)
Lamc1 (-619)
Shcbp1l (+20831)
Dhx9 (+280)
Dhx9 (-59)
Npl (+6803)
Npl (+2252)
Npl (+1911)
Npl (+273)
Rgs16 (-282)
Rnasel (+2757)
Teddm1a (+3461)
Glul (+108)
Glul (+22782)
Glul (+42187)
Glul (+54516)
Glul (+65741)
Glul (+65988)
Glul (+78623)
Glul (+80952)
Glul (+86577)
Glul (+86894)
Glul (+88664)
Glul (+90866)
Glul (+91315)
Glul (+92583)
Glul (+97362)
Glul (+134224)
Zfp648 (-130839)
Zfp648 (-126878)
Zfp648 (-124560)
Zfp648 (-50698)
Zfp648 (+80471)
Zfp648 (+91677)
Cacna1e (+240786)
Ier5 (+94119)
Ier5 (+60233)
Ier5 (+59001)
Ier5 (+49318)
Ier5 (+39936)
Ier5 (+24493)
Ier5 (+12621)
Ier5 (+10897)
Ier5 (+10161)
Ier5 (+1351)
Ier5 (+66)
Mr1 (+6467)
Mr1 (-407)
Stx6 (-27)
BC034090 (+17494)
BC034090 (-48980)
Xpr1 (+65960)
Xpr1 (-25247)
Xpr1 (-46194)
Xpr1 (-55345)
Xpr1 (-67347)
Acbd6 (-41302)
Acbd6 (-30549)
Acbd6 (-24455)
Acbd6 (-20954)
Acbd6 (+137)
Lhx4 (+36755)
Qsox1 (+2986)
Qsox1 (+2164)
Qsox1 (+52)
Qsox1 (-15295)
Qsox1 (-21599)
Qsox1 (-30533)
Qsox1 (-30753)
Cep350 (-95)
Cep350 (-438)
Cep350 (-21453)
Tor1aip2 (+506)
Tor1aip1 (-4466)
Tor1aip1 (-5707)
Tor1aip1 (-8018)
Axdnd1 (-544)
Soat1 (+9387)
Soat1 (+216)
Abl2 (-10121)
Abl2 (+30)
Abl2 (+56750)
Tor3a (+16637)
Tor3a (+14222)
Tor3a (-62)
Fam20b (+363)
Fam20b (-14165)
Fam20b (-15111)
Fam20b (-22827)
Angptl1 (-24802)
Angptl1 (+7328)
Ralgps2 (+1818)
Ralgps2 (+452)
Ralgps2 (-63894)
Tex35 (+27146)
Tex35 (+17664)
Tex35 (-144879)
Rasal2 (+131673)
Rasal2 (+31574)
BC026585 (-10280)
BC026585 (+6730)
Brinp2 (+88911)
Astn1 (+140031)
Astn1 (+235019)
Pappa2 (+287624)
Pappa2 (+286647)
Rfwd2 (-107279)
Rfwd2 (-103791)
Rfwd2 (-6807)
Rfwd2 (+24306)
Tnr (-82781)
4930523C07Rik (-30258)
4930523C07Rik (-29779)
Mrps14 (-83)
Cacybp (-275)
Cacybp (-38379)
Cacybp (-58585)
Cacybp (-96179)
Cacybp (-139095)
Cacybp (-164808)
Cacybp (-186726)
Cacybp (-198452)
Rc3h1 (-184)
Serpinc1 (+8842)
Zbtb37 (-98)
Cenpl (-9)
Klhl20 (+177)
Prdx6 (+956)
Prdx6 (+145)
Prdx6 (-35602)
Tnfsf4 (+17949)
Tnfsf4 (+44736)
Tnfsf18 (-30691)
Tnfsf18 (+126846)
Fasl (+100959)
Fasl (+94432)
Fasl (+53385)
Fasl (+21292)
Suco (-269)
Suco (-36334)
Suco (-36772)
Pigc (-5948)
Pigc (-34)
4930558K02Rik (-17556)
4930558K02Rik (-22080)
4930558K02Rik (-73028)
4930558K02Rik (-73600)
4930558K02Rik (-177494)
Dnm3 (+141000)
Dnm3 (+139880)
Dnm3 (-31540)
Mettl13 (-166)
Vamp4 (+141)
Prrc2c (+31)
Prrc2c (-33279)
Fmo4 (+20902)
Prrx1 (+32205)
Prrx1 (+28376)
Gorab (+23465)
Gorab (+5601)
Gorab (+148)
Mettl11b (+241)
Kifap3 (-116)
Scyl3 (+139)
BC055324 (+54)
Sele (-7201)
Sell (-6838)
F5 (-51)
F5 (+35030)
Slc19a2 (-25733)
Slc19a2 (-10788)
Slc19a2 (-430)
Slc19a2 (-111)
Slc19a2 (+281)
Slc19a2 (+1963)
Blzf1 (+61)
Nme7 (+9336)
Nme7 (+19682)
Atp1b1 (+46848)
Atp1b1 (+3470)
Atp1b1 (+238)
Atp1b1 (-3653)
Dpt (-51801)
Xcl1 (+46912)
Xcl1 (-39961)
Xcl1 (-64149)
Xcl1 (-77218)
Xcl1 (-100354)
Tbx19 (+84979)
Tbx19 (+55048)
Tbx19 (+54416)
Tbx19 (+40201)
Tbx19 (+28271)
Sft2d2 (+8954)
Sft2d2 (+44)
Tiprl (+7027)
Tiprl (+6046)
Tiprl (-86)
Tiprl (-4393)
Mpc2 (+76)
Adcy10 (+18319)
Mpzl1 (+50667)
Mpzl1 (+46704)
Mpzl1 (+16494)
Mpzl1 (+89)
Mpzl1 (-7115)
Mpzl1 (-7944)
Rcsd1 (+14282)
Rcsd1 (+10245)
Creg1 (-27582)
Creg1 (+129)
Creg1 (+5625)
Creg1 (+11645)
Cd247 (-8141)
Cd247 (+1162)
Cd247 (+60419)
Cd247 (+94117)
Pou2f1 (+8705)
Pou2f1 (-494)
Gpa33 (+30731)
Mael (+54066)
Mael (-253)
Ildr2 (-56)
Ildr2 (+24525)
Tada1 (-59847)
Tada1 (+71)
Pogk (-13)
Fam78b (-32767)
Uck2 (+72800)
Uck2 (+62125)
Uck2 (+322)
Tmco1 (+382)
Mgst3 (+9428)
Mgst3 (-204)
Mgst3 (-15967)
Lrrc52 (-58472)
Rxrg (-46586)
Rxrg (+35680)
Lmx1a (+65033)
Lmx1a (+92642)
Lmx1a (+99879)
Lmx1a (+121119)
Pbx1 (+217602)
Pbx1 (+201660)
Pbx1 (+143597)
Pbx1 (-1962)
Nuf2 (+35695)
Nuf2 (-115)
Rgs5 (+4156)
Rgs5 (+31002)
Ccdc190 (+4532)
Hsd17b7 (+48)
Ddr2 (+53356)
Ddr2 (+35991)
Ddr2 (-142)
Uap1 (+89)
Uap1 (-15472)
Uhmk1 (+86)
Gm7694 (+10579)
Spata46 (+10627)
Spata46 (+23110)
Spata46 (+63085)
Spata46 (+130342)
Nos1ap (+67753)
Nos1ap (+20701)
Nos1ap (+326)
Atf6 (+62)
Atf6 (-936)
Dusp12 (+192)
Dusp12 (-4015)
Fcrlb (+6943)
Fcrlb (+4868)
Fcgr4 (-11867)
Fcgr4 (+643)
Fcgr4 (+10182)
Fcgr4 (+15190)
Fcgr3 (-6472)
Fcgr3 (-15078)
Cfap126 (+1544)
Sdhc (+70)
Mpz (+10073)
Nr1i3 (-21)
Nr1i3 (+405)
Fcer1g (-4278)
Ndufs2 (-73)
B4galt3 (-50)
Ppox (0)
Usp21 (+15)
Ufc1 (+383)
Dedd (-10)
Nit1 (+1490)
Pfdn2 (+9)
Klhdc9 (-57)
Klhdc9 (-663)
Nectin4 (-3508)
Nectin4 (+3744)
Nectin4 (+5601)
Arhgap30 (-4376)
Usf1 (-7786)
Usf1 (+9)
Tstd1 (+5890)
F11r (+18)
F11r (+4022)
F11r (+15477)
Alyref2 (+5646)
Alyref2 (+12144)
Itln1 (-4927)
Cd244 (-7926)
Cd244 (+6961)
Slamf6 (+48699)
Vangl2 (+27455)
Nhlh1 (+10164)
Nhlh1 (-4013)
Ncstn (+85)
Pex19 (+354)
Dcaf8 (-26)
Pea15a (+30)
Casq1 (+2512)
Atp1a2 (+1729)
Atp1a2 (-5323)
Igsf8 (-2179)
Igsf8 (-616)
Igsf8 (-376)
Kcnj9 (+4371)
Kcnj9 (+2924)
Pigm (-11521)
Pigm (+17859)
Pigm (+20780)
Igsf9 (-275)
Tagln2 (-195)
Tagln2 (+371)
Tagln2 (+1118)
Tagln2 (+2036)
Tagln2 (+2592)
Tagln2 (+3442)
Cfap45 (-9430)
Cfap45 (+4103)
Cfap45 (+7863)
Cfap45 (+9595)
Vsig8 (-6381)
Dusp23 (-229)
Crp (+8646)
Olfr16 (+39366)
Cadm3 (+5826)
Cadm3 (-10018)
Spta1 (-26)
Grem2 (+32936)
Grem2 (+10583)
Grem2 (-104)
Fh1 (+23331)
Fh1 (+21938)
Kmo (-782)
Kmo (+8394)
Chml (+20752)
Exo1 (-12698)
Exo1 (+100)
Sdccag8 (-65)
Sdccag8 (+47851)
Sdccag8 (+63453)
Sdccag8 (+137193)
Sdccag8 (+184570)
Akt3 (+9335)
Zbtb18 (-2496)
Zbtb18 (+35201)
1700016C15Rik (-106120)
1700016C15Rik (-44849)
1700016C15Rik (-10770)
Adss (+161)
Adss (-313)
Adss (-11919)
Desi2 (-167)
Desi2 (+145)
Cox20 (-507)
Hnrnpu (+1226)
Hnrnpu (-217)
Hnrnpu (-31284)
Efcab2 (-414)
Efcab2 (-78)
Efcab2 (+412)
Efcab2 (+43092)
Kif26b (-60563)
Kif26b (-49565)
Kif26b (-43661)
Kif26b (-43073)
Kif26b (+160224)
Smyd3 (+285902)
Smyd3 (+131801)
Cnst (+102)
Cnst (+17906)
Cnst (+22518)
Cnst (+40537)
Sccpdh (-58283)
Ahctf1 (-231)
Ahctf1 (-59833)
Ahctf1 (-62008)
Ahctf1 (-70546)
Cdc42bpa (+1491)
Cdc42bpa (+61224)
Coq8a (+79510)
Coq8a (-71)
Coq8a (-19230)
Psen2 (+2977)
Psen2 (-2859)
Psen2 (-3334)
Psen2 (-15645)
Psen2 (-21805)
Psen2 (-26649)
Psen2 (-36580)
Itpkb (-17434)
Itpkb (+34862)
Itpkb (+57197)
Itpkb (+73401)
Stum (+66082)
Stum (+54962)
Parp1 (+115)
Lin9 (-66)
Lin9 (+445)
Mixl1 (+301)
Mixl1 (-122)
Acbd3 (+37980)
Acbd3 (+42596)
H3f3a (+141)
H3f3a (-13795)
Sde2 (-2723)
Sde2 (-94)
Pycr2 (-1209)
Pycr2 (+62)
Lefty1 (-10027)
Lefty1 (-8557)
Lefty1 (-1475)
Tmem63a (-31)
Nvl (-132)
Cnih4 (+461)
Cnih4 (+12793)
Cnih4 (+14888)
Cnih4 (+17310)
Wdr26 (-491)
Wdr26 (-21348)
Wdr26 (-61465)
Cnih3 (-196)
Ccdc121 (+64323)
Dnah14 (+41280)
Lbr (+2252)
Lbr (+339)
Lbr (-18540)
Lbr (-46610)
Enah (-725)
Enah (-10834)
Enah (-11635)
Enah (-25575)
Enah (-38517)
Srp9 (-29268)
Srp9 (-22312)
Srp9 (-13814)
Srp9 (-69)
Degs1 (+28188)
Degs1 (-158)
Fbxo28 (-70)
Fbxo28 (-27067)
Trp53bp2 (-25896)
Trp53bp2 (-14536)
Trp53bp2 (-122)
Trp53bp2 (+2041)
Capn2 (+52063)
Capn2 (+37761)
Capn2 (+13101)
Capn2 (+7925)
Capn2 (+42)
Capn2 (-2941)
Capn2 (-10752)
Capn2 (-22005)
Susd4 (+52448)
Tlr5 (-72141)
Tlr5 (-35894)
Tlr5 (-31768)
Tlr5 (+338)
Tlr5 (+5425)
Tlr5 (+25998)
Tlr5 (+36463)
Tlr5 (+130033)
Disp1 (+74083)
Disp1 (-214)
Brox (-20)
Mia3 (+209)
Mia3 (-156)
Mia3 (-13791)
Taf1a (-19257)
Taf1a (-148)
Hhipl2 (+18404)
Hhipl2 (+20703)
Hhipl2 (+23684)
Hhipl2 (+251308)
1700056E22Rik (+254314)
1700056E22Rik (+197762)
1700056E22Rik (+86727)
1700056E22Rik (+86268)
1700056E22Rik (+29428)
Dusp10 (-168)
Dusp10 (+17768)
Dusp10 (+26664)
Dusp10 (+27621)
Dusp10 (+30070)
Dusp10 (+31854)
Dusp10 (+32812)
Dusp10 (+106382)
Dusp10 (+227010)
Hlx (+284799)
Hlx (+87252)
Hlx (+84478)
Hlx (+81762)
Marc1 (+23340)
Marc1 (-16325)
Marc2 (+1)
Marc2 (-7524)
C130074G19Rik (+304)
Mark1 (-38597)
Rab3gap2 (-20029)
Rab3gap2 (-10354)
Rab3gap2 (-3133)
Rab3gap2 (-127)
Iars2 (+17289)
Bpnt1 (+4381)
Eprs (+180)
Slc30a10 (-3184)
Slc30a10 (+400)
Slc30a10 (+14886)
Slc30a10 (+61597)
Slc30a10 (+62687)
Slc30a10 (+91676)
Slc30a10 (+184869)
Slc30a10 (+227387)
Slc30a10 (+282152)
Slc30a10 (+286428)
Lyplal1 (-53)
Lyplal1 (-2461)
Lyplal1 (-65610)
Tgfb2 (+135415)
Tgfb2 (+123949)
Tgfb2 (+95611)
Tgfb2 (+23022)
Tgfb2 (+18354)
Tgfb2 (+6629)
Tgfb2 (-7380)
Tgfb2 (-16243)
Rrp15 (+9605)
Rrp15 (+88)
Rrp15 (-41171)
Spata17 (+54)
Kctd3 (-87)
Kctd3 (-15734)
Kctd3 (-17738)
Cenpf (+59935)
Cenpf (-111)
Ptpn14 (-294)
Ptpn14 (+72192)
Ptpn14 (+79056)
Smyd2 (+54765)
Smyd2 (+23565)
Smyd2 (-123601)
Prox1 (+63664)
Prox1 (+57628)
Prox1 (+40989)
Prox1 (+39474)
Prox1 (-4683)
Prox1 (-11142)
Prox1 (-34029)
Prox1 (-237334)
Prox1 (-249342)
Prox1 (-362568)
Rps6kc1 (+369684)
Rps6kc1 (+114241)
Rps6kc1 (+30109)
Rps6kc1 (+357)
Rps6kc1 (-315)
Angel2 (+148)
Angel2 (+16110)
Angel2 (+24839)
Vash2 (+6089)
Vash2 (+805)
Mfsd7b (+50)
Tatdn3 (+64)
Nsl1 (+7977)
Batf3 (-240)
Batf3 (+389)
Batf3 (+20928)
Batf3 (+26001)
Batf3 (+27766)
Fam71a (+10503)
Fam71a (-7608)
Atf3 (+6021)
Atf3 (-61)
Atf3 (-10620)
Atf3 (-11035)
Atf3 (-32983)
Atf3 (-41164)
Atf3 (-58902)
Nenf (+48465)
Nenf (+40322)
Nenf (+34609)
Nenf (+29240)
Nenf (+25643)
Nenf (+18417)
Nenf (+176)
Tmem206 (+67)
Ppp2r5a (+5102)
Ppp2r5a (-395)
Ppp2r5a (-19106)
Ppp2r5a (-19357)
Ppp2r5a (-19792)
Ppp2r5a (-22568)
Ppp2r5a (-23525)
Ppp2r5a (-33310)
Ppp2r5a (-41794)
Dtl (+80392)
Dtl (+76809)
Dtl (+65483)
Ints7 (+123)
Ints7 (+53270)
Ints7 (+53435)
Ints7 (+54038)
Ints7 (+56852)
Ints7 (+64349)
Ints7 (+65928)
Ints7 (+66379)
Ints7 (+70361)
Lpgat1 (-56004)
Lpgat1 (-278)
Lpgat1 (+761)
Nek2 (-27133)
Nek2 (-3526)
Nek2 (-206)
Nek2 (+18234)
Nek2 (+34126)
Slc30a1 (-30826)
Slc30a1 (-27799)
Slc30a1 (-26178)
Slc30a1 (-25543)
Slc30a1 (-22726)
Slc30a1 (-12213)
Slc30a1 (-554)
Slc30a1 (+2)
Slc30a1 (+866)
Rd3 (-13362)
Rd3 (+22210)
Traf5 (+13914)
Traf5 (+13627)
Traf5 (-165)
Rcor3 (+1637)
Rcor3 (+1268)
Rcor3 (-253)
Kcnh1 (+44)
Hhat (+283264)
Hhat (+239156)
Hhat (+153914)
Hhat (+34524)
Hhat (+25726)
Hhat (-13736)
Sertad4 (+3598)
Sertad4 (-56527)
Diexf (-102)
Irf6 (+3268)
Irf6 (+3728)
A130010J15Rik (+5522)
Hsd11b1 (-8007)
Hsd11b1 (-11465)
Hsd11b1 (-12958)
G0s2 (-36)
G0s2 (-1718)
G0s2 (-5341)
G0s2 (-20191)
G0s2 (-30052)
Camk1g (+46184)
Camk1g (+41113)
Camk1g (+39866)
Camk1g (-168262)
Camk1g (-506481)
Plxna2 (+7816)
Plxna2 (+22334)
Plxna2 (+40785)
Plxna2 (+52043)
Plxna2 (+56142)
Plxna2 (+68258)
Plxna2 (+80526)
Plxna2 (+133151)
Plxna2 (+133842)
Cd34 (-121712)
Cd34 (-59176)
Cd34 (+6744)
Cd34 (+37452)
Cd34 (+56608)
Cd34 (+76235)
Cd46 (+75181)
Cd46 (+64247)
Cd46 (+58110)
Cd46 (+51638)
Cd46 (-7)
Cr2 (-64981)
H60c (+30978)
Ppp1r14c (+49058)
Ppp1r14c (+54667)
Iyd (-16706)
Iyd (+33)
Iyd (+32975)
Iyd (+33948)
Plekhg1 (+79211)
Mthfd1l (-109432)
Mthfd1l (-99316)
Mthfd1l (-22)
Mthfd1l (+543)
Mthfd1l (+29783)
Mthfd1l (+33034)
Mthfd1l (+106514)
Mthfd1l (+132819)
Mthfd1l (+134688)
Mthfd1l (+138147)
Mthfd1l (+138805)
Akap12 (-137780)
Akap12 (-120824)
Akap12 (-74)
Zbtb2 (+54566)
Zbtb2 (+53684)
Zbtb2 (+48713)
Zbtb2 (+12674)
Zbtb2 (+1466)
Zbtb2 (+1121)
Zbtb2 (+41)
Zbtb2 (-445)
Armt1 (+77)
Ccdc170 (-27257)
Ccdc170 (-22548)
Ccdc170 (+49418)
Esr1 (+92761)
Gm10097 (+125177)
Gm10097 (+125856)
Gm10097 (+220413)
Vip (-4391)
Fbxo5 (+213)
Fbxo5 (-340)
Mtrf1l (+86)
Oprm1 (+65)
Ipcef1 (-49682)
Cnksr3 (+71735)
Cnksr3 (+33440)
Cnksr3 (+20408)
Cnksr3 (+15412)
Cnksr3 (+59)
Cnksr3 (-5628)
Cnksr3 (-48784)
Cnksr3 (-121265)
Lrp11 (-5575)
Lrp11 (+291)
Pcmt1 (+348)
Nup43 (+167)
Lats1 (+143)
Katna1 (-132)
Ginm1 (+70)
Ppil4 (+41)
Ppil4 (+17447)
Zc3h12d (-185)
Zc3h12d (+29920)
Zc3h12d (+51363)
Tab2 (+11325)
Tab2 (-55840)
Tab2 (-86097)
Ust (+278372)
Ust (+276290)
Ust (+231351)
Ust (+195409)
Sash1 (-185772)
Samd5 (+182311)
Samd5 (+34575)
Samd5 (+24803)
Samd5 (+24197)
Samd5 (-79712)
Stxbp5 (+20601)
Stxbp5 (+1829)
Stxbp5 (-1387)
Stxbp5 (-3952)
Stxbp5 (-53917)
Stxbp5 (-56509)
Stxbp5 (-74261)
Stxbp5 (-75576)
Adgb (+250746)
Adgb (+245585)
Adgb (+176675)
Adgb (+142090)
Adgb (+108658)
Rab32 (+395)
Rab32 (+127)
Gm10944 (+76264)
Grm1 (+693)
Shprh (-132)
Shprh (+26851)
[truncated: 25,945 more rows]

## Sheet: sTable_7F_ZNF711_Human_hg38_ChI
Supplementary Table_7F_ZNF711_Human_hg38_ChIP_combined
chr1	10000	10300
chr1	10350	10500
chr1	11250	11400
chr1	13450	13500
chr1	28800	28900
chr1	29200	29400
chr1	29550	29600
chr1	629070	629270
chr1	629320	629970
chr1	630270	630470
chr1	630670	630970
chr1	631020	631170
chr1	631220	631370
chr1	631920	632420
chr1	632470	632570
chr1	632620	632670
chr1	632920	632970
chr1	633120	633170
chr1	633370	633520
chr1	633720	633820
chr1	633870	634220
chr1	634270	634670
chr1	634720	634820
chr1	778120	778220
chr1	778320	778720
chr1	778820	778970
chr1	788720	788870
chr1	789120	789170
chr1	789570	789620
chr1	789670	789770
chr1	789920	789970
chr1	790120	790170
chr1	790520	790620
chr1	790920	791020
chr1	791320	791370
chr1	791520	791670
chr1	827070	827120
chr1	827220	827520
chr1	827670	827720
chr1	890500	890550
chr1	904370	904470
chr1	904570	904620
chr1	904720	904820
chr1	906970	907020
chr1	921270	921320
chr1	923870	925420
chr1	925470	925770
chr1	931520	931570
chr1	935420	935520
chr1	938170	938220
chr1	938420	938470
chr1	939220	939320
chr1	939370	939420
chr1	939620	939670
chr1	939970	940070
chr1	940470	940520
chr1	940570	940670
chr1	940920	941070
chr1	941420	941520
chr1	941570	941870
chr1	942220	942270
chr1	943770	944020
chr1	944520	944620
chr1	944720	944770
chr1	945120	945170
chr1	959220	959270
chr1	959570	959620
chr1	959670	959720
chr1	960570	961220
chr1	961270	961520
chr1	966020	966070
chr1	996370	996520
chr1	998220	998320
chr1	998570	1001220
chr1	1001370	1001570
chr1	1001720	1001870
chr1	1002020	1002070
chr1	1014020	1014070
chr1	1115870	1115920
chr1	1115970	1116170
chr1	1123743	1123965
chr1	1157520	1157570
chr1	1201270	1201370
chr1	1201670	1201720
chr1	1206470	1206620
chr1	1231420	1232720
chr1	1273070	1273170
chr1	1273220	1274370
chr1	1307520	1307670
chr1	1307820	1307970
chr1	1308570	1309070
chr1	1309120	1309170
chr1	1309370	1309420
chr1	1324220	1325370
chr1	1325470	1325620
chr1	1325670	1325720
chr1	1332370	1332470
chr1	1348070	1349070
chr1	1349120	1349220
chr1	1349570	1349970
chr1	1355270	1355320
chr1	1372270	1372320
chr1	1374720	1375670
chr1	1375720	1375770
chr1	1398720	1399320
chr1	1399420	1400070
chr1	1400120	1400220
chr1	1401320	1401520
chr1	1402120	1402170
chr1	1406770	1408020
chr1	1408120	1408170
chr1	1420170	1420370
chr1	1435720	1435820
chr1	1511920	1512020
chr1	1512170	1512270
chr1	1512770	1512820
chr1	1574070	1575407
chr1	1600220	1600270
chr1	1615370	1615470
chr1	1615520	1616470
chr1	1659289	1659439
chr1	1678633	1679260
chr1	1692361	1692561
chr1	1692711	1692911
chr1	1693561	1693661
chr1	1724161	1724311
chr1	1724361	1724511
chr1	1724611	1724761
chr1	1746861	1746911
chr1	1746961	1747011
chr1	1777448	1778661
chr1	1778711	1778811
chr1	1889711	1889811
chr1	1889911	1891311
chr1	1891411	1891961
chr1	1908461	1909161
chr1	1909261	1909461
chr1	1909561	1909611
chr1	1909711	1909761
chr1	1909911	1909961
chr1	1944111	1944311
chr1	2044511	2044561
chr1	2044911	2044961
chr1	2045011	2045061
chr1	2049961	2050161
chr1	2050511	2050611
chr1	2121461	2121511
chr1	2121861	2121961
chr1	2122911	2123011
chr1	2124261	2124311
chr1	2189711	2189811
chr1	2189821	2189841
chr1	2189861	2190011
chr1	2190161	2190261
chr1	2194711	2194761
chr1	2194811	2194861
chr1	2194911	2194961
chr1	2195211	2195261
chr1	2199211	2199311
chr1	2212611	2213211
chr1	2227011	2227061
chr1	2227211	2227311
chr1	2227561	2227661
chr1	2229006	2230861
chr1	2230911	2231111
chr1	2231161	2231311
chr1	2231361	2231461
chr1	2231711	2231761
chr1	2311211	2311311
chr1	2314511	2314561
chr1	2314961	2315061
chr1	2381861	2381911
chr1	2391061	2391161
chr1	2391163	2392362
chr1	2411811	2413539
chr1	2413561	2413711
chr1	2440411	2440561
chr1	2525711	2525861
chr1	2525911	2526611
chr1	2530211	2530361
chr1	2546761	2546811
chr1	2548281	2548291
chr1	2586311	2586361
chr1	2642561	2643311
chr1	2652211	2652511
chr1	2652711	2652761
chr1	2652811	2652911
chr1	2653011	2653061
chr1	2653111	2653211
chr1	2653261	2653411
chr1	2653461	2653561
chr1	2653661	2654311
chr1	2654411	2654461
chr1	2654511	2654661
chr1	2654761	2655011
chr1	2655061	2655211
chr1	2655411	2655511
chr1	2655611	2655711
chr1	2655811	2656061
chr1	2658611	2658711
chr1	2667861	2667911
chr1	2669261	2669311
chr1	2669361	2669461
chr1	2671861	2671911
chr1	2673061	2673111
chr1	2674561	2674711
chr1	2677661	2677711
chr1	2683461	2683511
chr1	2683861	2683911
chr1	2683961	2684361
chr1	2684461	2684561
chr1	2684761	2684811
chr1	2685661	2685761
chr1	2686261	2686311
chr1	2686361	2686461
chr1	2686611	2686661
chr1	2687211	2687311
chr1	2687361	2687461
chr1	2687611	2687661
chr1	2687861	2687911
chr1	2688061	2688211
chr1	2688311	2688461
chr1	2688761	2689011
chr1	2689711	2689861
chr1	2689961	2690061
chr1	2690661	2690711
chr1	2691261	2691361
chr1	2691611	2691661
chr1	2692061	2692111
chr1	2692661	2692711
chr1	2693811	2693861
chr1	2694061	2694211
chr1	2696011	2696111
chr1	2696661	2696711
chr1	2696811	2696861
chr1	2696911	2696961
chr1	2697011	2697211
chr1	2697311	2697361
chr1	2697411	2697961
chr1	2698061	2698111
chr1	2772554	2772604
chr1	2849335	2849385
chr1	3070186	3070286
chr1	3070336	3070486
chr1	3070636	3070686
chr1	3070736	3070786
chr1	3351936	3352036
chr1	3352836	3352936
chr1	3393636	3393786
chr1	3402486	3402536
chr1	3650236	3650286
chr1	3652186	3652986
chr1	3653086	3653136
chr1	3746936	3747186
chr1	3747236	3747336
chr1	3772086	3772136
chr1	3772236	3772436
chr1	3795536	3796836
chr1	3856586	3857836
chr1	3857886	3857936
chr1	3899635	3900736
chr1	3901486	3901536
chr1	4135890	4136090
chr1	4136140	4136240
chr1	4136540	4136840
chr1	4136890	4136940
chr1	4303090	4303190
chr1	5402430	5402440
chr1	5668380	5668410
chr1	5673800	5673850
chr1	5675000	5675020
chr1	5991740	5991790
chr1	5991840	5991890
chr1	5991940	5992040
chr1	6127740	6127840
chr1	6180390	6180440
chr1	6198790	6199940
chr1	6200140	6200190
chr1	6204990	6205040
chr1	6205590	6205640
chr1	6205690	6205740
chr1	6205790	6206390
chr1	6209328	6209449
chr1	6235240	6235340
chr1	6235440	6236239
chr1	6242380	6242390
chr1	6392822	6394261
chr1	6404640	6404690
chr1	6475540	6475590
chr1	6490090	6490140
chr1	6490590	6491090
chr1	6497090	6497140
chr1	6553890	6554840
chr1	6579990	6580090
chr1	6601940	6603190
chr1	6603340	6603440
chr1	6603540	6603740
chr1	6603790	6603940
chr1	6604040	6604090
chr1	6604140	6604190
chr1	6604240	6604290
chr1	6613290	6613340
chr1	6613640	6613690
chr1	6614090	6615190
chr1	6615240	6615340
chr1	6624790	6625940
chr1	6701190	6702140
chr1	7335090	7335190
chr1	7381739	7381789
chr1	7667640	7667740
chr1	7680090	7680240
chr1	7680290	7680740
chr1	7704990	7705240
chr1	7771240	7771840
chr1	7784640	7784690
chr1	7953740	7954365
chr1	7961340	7962340
chr1	7975440	7975490
chr1	8025790	8026540
chr1	8026640	8026740
chr1	8117040	8117090
chr1	8423790	8423840
chr1	8512141	8512191
chr1	8525391	8525441
chr1	8702841	8702891
chr1	8703041	8703541
chr1	8817191	8817441
chr1	8817541	8817741
chr1	8861231	8861261
chr1	8861341	8861361
chr1	8866431	8866441
chr1	8877441	8877491
chr1	8877721	8879391
chr1	9128341	9128391
chr1	9128491	9129241
chr1	9182391	9182491
chr1	9234489	9235591
chr1	9292841	9292891
chr1	9293091	9293241
chr1	9293341	9293441
chr1	9293491	9293541
chr1	9411077	9411291
chr1	9428841	9428891
chr1	9429141	9429191
chr1	9538941	9539591
chr1	9539691	9540341
chr1	9540441	9540491
chr1	9588542	9588642
chr1	9588792	9589392
chr1	9823592	9823792
chr1	9823842	9823992
chr1	9843742	9843792
chr1	9909784	9910552
chr1	9910742	9910842
chr1	9910942	9911092
chr1	9942792	9943715
chr1	9997692	9997742
chr1	10032492	10032592
chr1	10033192	10033292
chr1	10209992	10210042
chr1	10210292	10210342
chr1	10210492	10211442
chr1	10211542	10211692
chr1	10211792	10211942
chr1	10398693	10399702
chr1	10430443	10430893
chr1	10430943	10431093
chr1	10472293	10472593
chr1	10474793	10475043
chr1	10636193	10636243
chr1	11012083	11013443
chr1	11059393	11060443
chr1	11099293	11100243
chr1	11262093	11262143
chr1	11262193	11262543
chr1	11262690	11262943
chr1	11273034	11273843
chr1	11654593	11655343
chr1	11655393	11655443
chr1	11663993	11664692
chr1	11664793	11664893
chr1	11680743	11681193
chr1	11691143	11691343
chr1	11691493	11691543
chr1	11712211	11712331
chr1	11719893	11719993
chr1	11736293	11736343
chr1	11805843	11805943
chr1	11806193	11806293
chr1	11908043	11908593
chr1	11909093	11909143
chr1	11909443	11909943
chr1	11925943	11926143
chr1	11926293	11926493
chr1	11926643	11926693
chr1	11934443	11934893
chr1	11934993	11935043
chr1	11980393	11980793
chr1	11980843	11980943
chr1	12019143	12019343
chr1	12019393	12019843
chr1	12229793	12230543
chr1	12230643	12230693
chr1	12478045	12478095
chr1	12616596	12616646
chr1	12838297	12838347
chr1	13075901	13075951
chr1	13583555	13583605
chr1	13583705	13584255
chr1	13584355	13584405
chr1	13700055	13700705
chr1	13748954	13750055
chr1	13932355	13932405
chr1	14924454	14924504
chr1	15153754	15153804
chr1	15153854	15153954
chr1	15154004	15154054
chr1	15214904	15214954
chr1	15409854	15410004
chr1	15410154	15410304
chr1	15526705	15527255
chr1	15527305	15527355
chr1	15603255	15603305
chr1	15603405	15603455
chr1	15617405	15618055
chr1	15684020	15684846
chr1	15684855	15685105
chr1	15758705	15758755
chr1	15758805	15759305
chr1	15834705	15834905
chr1	15847855	15847955
chr1	15848020	15848569
chr1	15849305	15849455
chr1	15975505	15975755
chr1	15975855	15976105
chr1	15976155	15976205
chr1	16155405	16155505
chr1	16155605	16155705
chr1	16155955	16156055
chr1	16175402	16176339
chr1	16206455	16206505
chr1	16236555	16236605
chr1	16237055	16237205
chr1	16237255	16237505
chr1	16351805	16352888
chr1	16366905	16368005
chr1	16440705	16440805
chr1	16498705	16499455
chr1	16512755	16512855
chr1	16512955	16514455
chr1	16516205	16516255
chr1	16532855	16532955
chr1	16533655	16533705
chr1	16534455	16534555
chr1	16534805	16534905
chr1	16535255	16535355
chr1	16535905	16535955
chr1	16536155	16536205
chr1	16545455	16545505
chr1	16545905	16546055
chr1	16559855	16559955
chr1	16560005	16560105
chr1	16564705	16564755
chr1	16564805	16564955
chr1	16565005	16565055
chr1	16565405	16565555
chr1	16566555	16566655
chr1	16566705	16566805
chr1	16566955	16567355
chr1	16586605	16586655
chr1	16601455	16601505
chr1	16601605	16601655
chr1	16603505	16603555
chr1	16607605	16607655
chr1	16612405	16612455
chr1	16612505	16612555
chr1	16612855	16614055
chr1	16614105	16614155
chr1	16614455	16614605
chr1	16614705	16614805
chr1	16615155	16615305
chr1	16616455	16616505
chr1	16616555	16616605
chr1	16617055	16617155
chr1	16618755	16618855
chr1	16618955	16619105
chr1	16620055	16620105
chr1	16620955	16621005
chr1	16621155	16621205
chr1	16621255	16621355
chr1	16624305	16624355
chr1	16624705	16624805
chr1	16624855	16624905
chr1	16625055	16625155
chr1	16625545	16625555
chr1	16626455	16626555
chr1	16630105	16630155
chr1	16631705	16631755
chr1	16638505	16638555
chr1	16639305	16639405
chr1	16641005	16641105
chr1	16642055	16642105
chr1	16642505	16642605
chr1	16642905	16642955
chr1	16643205	16643255
chr1	16643955	16644005
chr1	16644105	16645305
chr1	16645355	16645505
chr1	16645755	16645805
chr1	16651555	16651605
chr1	16657155	16657205
chr1	16657255	16657305
chr1	16658805	16658855
chr1	16659005	16659105
chr1	16665655	16665705
chr1	16665905	16667155
chr1	16667305	16667505
chr1	16684305	16684405
chr1	16693055	16693105
chr1	16693205	16693355
chr1	16693405	16693655
chr1	16693805	16693955
chr1	16703305	16703355
chr1	16709755	16709805
chr1	16727255	16727355
chr1	16727655	16727855
chr1	16728105	16728205
chr1	16733255	16733305
chr1	16734305	16734355
chr1	16740055	16740205
chr1	16740305	16741655
chr1	16741705	16741905
chr1	16742305	16742355
chr1	16750655	16750705
chr1	16750905	16751005
chr1	16754755	16754805
chr1	16757555	16757655
chr1	16757755	16757855
chr1	16771355	16771405
chr1	16874905	16874955
chr1	16895805	16896955
chr1	16897005	16897105
chr1	16903955	16904005
chr1	16904605	16904655
chr1	16904705	16904805
chr1	16904955	16905055
chr1	16905105	16905255
chr1	16905305	16905505
chr1	16905555	16905705
chr1	16905855	16905905
chr1	16908025	16908065
chr1	16913605	16914605
chr1	16930855	16930905
chr1	16960555	16960655
chr1	16960705	16961355
chr1	17011362	17012180
chr1	17053855	17054055
chr1	17437704	17438904
chr1	17439254	17439304
chr1	17439604	17439704
chr1	17439904	17440147
chr1	17539705	17539905
chr1	17540005	17540105
chr1	17540405	17540455
chr1	18287106	18287156
chr1	18528006	18528106
chr1	18902956	18903106
chr1	18955906	18956706
chr1	19210206	19210556
chr1	19210656	19210706
chr1	19241356	19241406
chr1	19251556	19251706
chr1	19251806	19251906
chr1	19252306	19252356
chr1	19311656	19312858
chr1	19484656	19484706
chr1	19484756	19486256
chr1	19578216	19578226
chr1	19596557	19597856
chr1	19644106	19644156
chr1	19644256	19644406
chr1	19664757	19664857
chr1	19664957	19665057
chr1	19799407	19799457
chr1	19799557	19800446
chr1	19800457	19800557
chr1	19882357	19883007
chr1	20179863	20179976
chr1	20485457	20485607
chr1	20486207	20486457
chr1	20486507	20486607
chr1	20486657	20486807
chr1	20507607	20508493
chr1	20633307	20634333
chr1	20654267	20654307
chr1	20661157	20661457
chr1	20661557	20661607
chr1	20661657	20662007
chr1	20697157	20697257
chr1	20786207	20786307
chr1	20786357	20786457
chr1	20786507	20786757
chr1	20786957	20787007
chr1	20787107	20787157
chr1	21177307	21177407
chr1	21263457	21263507
chr1	21290057	21290107
chr1	21290357	21290457
chr1	21344807	21344857
chr1	21345357	21345457
chr1	21368657	21368757
chr1	21439807	21440107
chr1	21440157	21440357
chr1	21463257	21463307
chr1	21782557	21783157
chr1	21783257	21783307
chr1	21783657	21783707
chr1	21936857	21937057
chr1	21937157	21937357
chr1	21937407	21937607
chr1	21937757	21937857
chr1	21937907	21937957
chr1	22025507	22025957
chr1	22052707	22052857
chr1	22052957	22053257
chr1	22053307	22053357
chr1	22372907	22373007
chr1	22451807	22452730
chr1	22578000	22578186
chr1	22578217	22578324
chr1	22578365	22578472
chr1	22578831	22579046
chr1	22579194	22579459
chr1	22781007	22781057
chr1	23019207	23020257
chr1	23036107	23036207
chr1	23177507	23178107
chr1	23343332	23344907
chr1	23368107	23368207
chr1	23368457	23368557
chr1	23368588	23369607
chr1	23392357	23392407
chr1	23424257	23424307
chr1	23424457	23424557
chr1	23424657	23424757
chr1	23425107	23425157
chr1	23483807	23484207
chr1	23497257	23497357
chr1	23530858	23530908
chr1	23530958	23531058
chr1	23531158	23531208
chr1	23531458	23531508
chr1	23554559	23554609
chr1	23554809	23554909
chr1	23557109	23557159
chr1	23559259	23559359
chr1	23559409	23559509
chr1	23691760	23691960
chr1	23695850	23695860
chr1	23743010	23744110
chr1	23777960	23779010
chr1	23791110	23791260
chr1	23800660	23800760
chr1	23800810	23800910
chr1	23801010	23801060
chr1	23809860	23809910
chr1	23825310	23825410
chr1	23825560	23825610
chr1	23867860	23867960
chr1	23868010	23868060
chr1	23868110	23868360
chr1	23868510	23868610
chr1	23959360	23959410
chr1	23959815	23959865
chr1	23979501	23980710
chr1	23980810	23980860
chr1	24186910	24187710
chr1	24187810	24187860
chr1	24188010	24188060
chr1	24321560	24322410
chr1	24413510	24414010
chr1	24599659	24599859
chr1	24642559	24643059
chr1	24643109	24644109
chr1	24644209	24644259
chr1	24705259	24705409
chr1	24707809	24707859
chr1	24724509	24724609
chr1	24745459	24745509
chr1	24929909	24930109
chr1	25006539	25006639
chr1	25232059	25232709
chr1	25239709	25240209
chr1	25247059	25247159
chr1	25247309	25247509
chr1	25247659	25247759
chr1	25338359	25338459
chr1	25338559	25338609
chr1	25338709	25338759
chr1	25430059	25430159
chr1	25430259	25430359
chr1	25430769	25431718
chr1	25543609	25544109
chr1	25570709	25570759
chr1	25799859	25800009
chr1	25800209	25800509
chr1	25800759	25800859
chr1	25816389	25816409
chr1	25819709	25819759
chr1	25819859	25819959
chr1	25820009	25820059
chr1	25820109	25820359
chr1	25820409	25820459
chr1	25820609	25820659
chr1	25820759	25820809
chr1	25820959	25821009
chr1	25858859	25859009
chr1	25859109	25859459
chr1	25859509	25859659
chr1	25875009	25875059
chr1	25875309	25875809
chr1	25875859	25875959
chr1	25900879	25900909
chr1	25900919	25900929
chr1	25900949	25900959
chr1	25901029	25901039
chr1	25901569	25901589
chr1	25906309	25906459
chr1	25928552	25928675
chr1	25997909	25997959
chr1	25998209	25998509
chr1	26035309	26035359
chr1	26035559	26035759
chr1	26035959	26036059
chr1	26110855	26112559
chr1	26161559	26161959
chr1	26164359	26164409
chr1	26169809	26170009
chr1	26233859	26233959
chr1	26234159	26234709
chr1	26279709	26279759
chr1	26281199	26281259
chr1	26306359	26306409
chr1	26306459	26306659
chr1	26432109	26432409
chr1	26472059	26472109
chr1	26472509	26472559
chr1	26472609	26472659
chr1	26477009	26477059
chr1	26500359	26501009
chr1	26501059	26501309
chr1	26529509	26529559
chr1	26573019	26573049
chr1	26620609	26620759
chr1	26620959	26621009
chr1	26692459	26692509
chr1	26692859	26692959
chr1	26693059	26693159
chr1	26695559	26697513
chr1	26697609	26697709
chr1	26698059	26698159
chr1	26705409	26705459
chr1	26786909	26786959
chr1	26787609	26787659
chr1	26787759	26787859
chr1	26787909	26788109
chr1	26788140	26788459
chr1	26826109	26826209
chr1	26826233	26827022
chr1	26827059	26827109
chr1	26863259	26863309
chr1	26864959	26865059
chr1	26865359	26865559
chr1	26865609	26865659
chr1	26889567	26890521
chr1	26890609	26890659
chr1	26899909	26900009
chr1	26900059	26900609
chr1	26921459	26922409
chr1	26959799	26960624
chr1	26993359	26993409
chr1	26993959	26994059
chr1	26994159	26994459
chr1	27013359	27013459
chr1	27155009	27155259
chr1	27234009	27234059
chr1	27234959	27235009
chr1	27235159	27235209
chr1	27321959	27322709
chr1	27349459	27349759
chr1	27349809	27349959
chr1	27350009	27350109
chr1	27366459	27366509
chr1	27366559	27366709
chr1	27366759	27366809
chr1	27489489	27490189
chr1	27490589	27490739
chr1	27527189	27527239
chr1	27542539	27543411
chr1	27575289	27575339
chr1	27575389	27575649
chr1	27575789	27575939
chr1	27576039	27576239
chr1	27649549	27649589
chr1	27659989	27660039
chr1	27663239	27663339
chr1	27725489	27725670
chr1	27725739	27725839
chr1	27725989	27726039
chr1	27726139	27726439
chr1	27773039	27773089
chr1	27773189	27773839
chr1	27823379	27823389
chr1	27823399	27823429
chr1	27830489	27831589
chr1	27831639	27831689
chr1	27914339	27914589
chr1	27914939	27914989
chr1	27959389	27960589
chr1	28052189	28052239
chr1	28088339	28088639
chr1	28088889	28088939
chr1	28232489	28233139
chr1	28235889	28235939
chr1	28236089	28236439
chr1	28236489	28236539
chr1	28236589	28236689
chr1	28236839	28236889
chr1	28237039	28237189
chr1	28259489	28260139
chr1	28260289	28260339
chr1	28260389	28260489
chr1	28328189	28328539
chr1	28328589	28329239
chr1	28329389	28329689
chr1	28369439	28370339
chr1	28410089	28410139
chr1	28481688	28481738
chr1	28505188	28505238
chr1	28505288	28507338
chr1	28507388	28507538
chr1	28507588	28507638
chr1	28508588	28508638
chr1	28509388	28509438
chr1	28509838	28509938
chr1	28510038	28510738
chr1	28510938	28511288
chr1	28511438	28511488
chr1	28511588	28511638
chr1	28511788	28511988
chr1	28512038	28512138
chr1	28513138	28513188
chr1	28514138	28514238
chr1	28514488	28514538
chr1	28514988	28515038
chr1	28515138	28515388
chr1	28515438	28515488
chr1	28515538	28515638
chr1	28515688	28515838
chr1	28515888	28515938
chr1	28516038	28516138
chr1	28516788	28516838
chr1	28518038	28518988
chr1	28531838	28531888
chr1	28542338	28542388
chr1	28551688	28551738
chr1	28552488	28552988
chr1	28553088	28553488
chr1	28574188	28574238
chr1	28577538	28577638
chr1	28578038	28578138
chr1	28581038	28582288
chr1	28642438	28642488
chr1	28642688	28642788
chr1	28642838	28643288
chr1	28643338	28643388
chr1	28643788	28643838
chr1	28648538	28649438
chr1	28668288	28668738
chr1	28668938	28669788
chr1	28671438	28671588
chr1	28729188	28729238
chr1	28736310	28738138
chr1	28785038	28785088
chr1	28785738	28785788
chr1	28812138	28812188
chr1	28812438	28812488
chr1	28831338	28831388
chr1	28834038	28834088
chr1	28882338	28882438
chr1	28886938	28887388
chr1	28887588	28887838
chr1	28893588	28893638
chr1	28893788	28893838
chr1	28893888	28893938
chr1	28913938	28914038
chr1	28914188	28914338
chr1	28914388	28914988
chr1	28915038	28915288
chr1	28915438	28915538
chr1	29122488	29123738
chr1	29123938	29124038
chr1	29124388	29125288
chr1	29149638	29149688
chr1	29180788	29182238
chr1	29182288	29182338
chr1	29230838	29230938
chr1	29230988	29231238
chr1	29236288	29236338
chr1	29236438	29236538
chr1	29236588	29236738
chr1	29236838	29236888
chr1	29237088	29237338
chr1	29237388	29238138
chr1	29320293	29321018
chr1	29619803	29619853
chr1	30718753	30719053
chr1	30785103	30785153
chr1	30807553	30807703
chr1	30824053	30824153
chr1	30824253	30824303
chr1	30824353	30824453
chr1	30929153	30929203
chr1	30929353	30929403
chr1	30929503	30929753
chr1	30930803	30930853
chr1	31064803	31066353
chr1	31121403	31121453
chr1	31154703	31155803
chr1	31170953	31171003
chr1	31181553	31181603
chr1	31220253	31220303
chr1	31239553	31239603
chr1	31257103	31257153
chr1	31296253	31297553
chr1	31374003	31374053
chr1	31413053	31413103
chr1	31413203	31413303
chr1	31413353	31413553
chr1	31413703	31413753
chr1	31413803	31413853
chr1	31431703	31432203
chr1	31549449	31549499
chr1	31627049	31627099
chr1	31633249	31633299
chr1	31644349	31644399
chr1	31644449	31644899
chr1	31645049	31645199
chr1	31714499	31714749
chr1	31714799	31715749
chr1	31756449	31756549
chr1	31788349	31788449
chr1	31788499	31788599
chr1	31789349	31789399
chr1	31789499	31789549
chr1	31816099	31816199
chr1	31920299	31920349
chr1	31930049	31930099
chr1	31935349	31935449
chr1	31937599	31938749
chr1	31939099	31939149
chr1	31940049	31940099
chr1	31944299	31944349
chr1	31944449	31945199
chr1	31956249	31956299
chr1	32013349	32014699
chr1	32062699	32062799
chr1	32072399	32072899
chr1	32072949	32073049
chr1	32090749	32090799
chr1	32107749	32109199
chr1	32121749	32121849
chr1	32131099	32131199
chr1	32179349	32180399
chr1	32180449	32180649
chr1	32197149	32197199
chr1	32198299	32198349
chr1	32205449	32205499
chr1	32205549	32205949
chr1	32206049	32206349
chr1	32221549	32222855
chr1	32222899	32222949
chr1	32248249	32248449
chr1	32258649	32258699
chr1	32291549	32291649
chr1	32291699	32292449
chr1	32292599	32292749
chr1	32334399	32334449
chr1	32335049	32335149
chr1	32335199	32336299
chr1	32350649	32352299
chr1	32359399	32359449
chr1	32393799	32394599
chr1	32394649	32394799
chr1	32401049	32401199
chr1	32448999	32449049
chr1	32449099	32449149
chr1	32449199	32449249
chr1	32464699	32464749
chr1	32500149	32500199
chr1	32500249	32500999
chr1	32501049	32501099
chr1	32520549	32520649
chr1	32520799	32520899
chr1	32539449	32539699
chr1	32539799	32539849
chr1	32539949	32539999
chr1	32612499	32612549
chr1	32612699	32612749
chr1	32649749	32650549
chr1	32650649	32652199
chr1	32702399	32702449
chr1	32702599	32702749
chr1	32712199	32712299
chr1	32712349	32712449
chr1	32712499	32712649
chr1	32724699	32724749
chr1	32733449	32733499
chr1	32739199	32739249
chr1	32740899	32740949
chr1	32741649	32742449
chr1	32753749	32753849
chr1	32773099	32773199
chr1	32773849	32773899
chr1	32816649	32816699
chr1	32816799	32818699
chr1	32818849	32818899
chr1	32876749	32876849
chr1	32893299	32893349
chr1	32901449	32901599
chr1	32964449	32964999
chr1	33008399	33008449
chr1	33036149	33037199
chr1	33080849	33081049
chr1	33081149	33081449
chr1	33081499	33081649
chr1	33127099	33127449
chr1	33127499	33127699
chr1	33161449	33161549
chr1	33163649	33163749
chr1	33255402	33257466
chr1	33257949	33257999
chr1	33295649	33295699
chr1	33348999	33349905
chr1	33349999	33350499
chr1	33430249	33430299
chr1	33430399	33431049
chr1	33472299	33472349
chr1	33472499	33473049
chr1	34859599	34859899
chr1	34866249	34866299
chr1	34886149	34886199
chr1	34984949	34984999
chr1	34985049	34985149
chr1	34985199	34985349
chr1	35031599	35031649
chr1	35079149	35079899
chr1	35191799	35193272
chr1	35193349	35193399
chr1	35193449	35193499
chr1	35268427	35269349
chr1	35556949	35557899
chr1	35640849	35640949
chr1	35640999	35641849
chr1	35769199	35769249
chr1	35769299	35769649
chr1	35769799	35769999
chr1	35807899	35807949
chr1	35807999	35809099
chr1	35883249	35883299
chr1	35883449	35883499
chr1	35883549	35883599
chr1	35883699	35883799
chr1	35930649	35931349
chr1	35931399	35931449
chr1	36088399	36088449
chr1	36088649	36089449
chr1	36135849	36135899
chr1	36149149	36149449
chr1	36155799	36157099
chr1	36178149	36178199
chr1	36178299	36179099
chr1	36223999	36224099
chr1	36224349	36224949
chr1	36225099	36225149
chr1	36306299	36306399
chr1	36306549	36306599
chr1	36306799	36306899
chr1	36307099	36307249
chr1	36397281	36398099
chr1	36450049	36450999
chr1	36463699	36464549
chr1	37474549	37474699
chr1	37474949	37475049
chr1	37514099	37514249
chr1	37514299	37514999
chr1	37595849	37595949
chr1	37690128	37690178
chr1	37690378	37690428
chr1	37690528	37690628
chr1	37691528	37692578
chr1	37692628	37692678
chr1	37752731	37753283
chr1	37793528	37794828
chr1	37794928	37795054
chr1	37795357	37795470
chr1	37807478	37808878
chr1	37808928	37808978
chr1	37859728	37859878
chr1	37859928	37860128
chr1	37860178	37860228
chr1	37946778	37946878
chr1	37989528	37989578
chr1	37989628	37990378
chr1	38004778	38004828
chr1	38005428	38005478
chr1	38012478	38012528
chr1	38012578	38012628
chr1	38012678	38012928
chr1	38046378	38046428
chr1	38046528	38046578
chr1	38858928	38858978
chr1	38859078	38860078
chr1	38860128	38860178
chr1	38873528	38873628
chr1	38890178	38890278
chr1	38991028	38991978
chr1	38992028	38992078
chr1	39025578	39025678
chr1	39025778	39025828
chr1	39026128	39026628
chr1	39028748	39028758
chr1	39104828	39106228
chr1	39106378	39106478
chr1	39409028	39409178
chr1	39559628	39559778
chr1	39575928	39576878
chr1	39639728	39640078
chr1	39738928	39739028
chr1	39788478	39788528
chr1	39788628	39789328
chr1	39883078	39883678
chr1	39954678	39955278
chr1	39961278	39961378
chr1	40040178	40040228
chr1	40040278	40040628
chr1	40040728	40041028
chr1	40041078	40041178
chr1	40097128	40097228
chr1	40161078	40162128
chr1	40257283	40258828
chr1	40373678	40373828
chr1	40374028	40374128
chr1	40374428	40374528
chr1	40374778	40374878
chr1	40477128	40477778
chr1	40494328	40494378
chr1	40509228	40509278
chr1	40665578	40665628
chr1	40691728	40691878
chr1	40692278	40692428
chr1	40784078	40784128
chr1	40784378	40784428
chr1	40861878	40861978
chr1	40862078	40862178
chr1	40862228	40862378
chr1	40979328	40979378
chr1	40979478	40979528
chr1	40979578	40979628
chr1	40979678	40980628
chr1	40980728	40980778
chr1	41241178	41242875
chr1	41313728	41313778
chr1	41474729	41474829
chr1	41496379	41496579
chr1	41501729	41501779
chr1	42216379	42216429
chr1	42334529	42335529
chr1	42380629	42380729
chr1	42380779	42380929
chr1	42455782	42457179
chr1	42462879	42462979
chr1	42463329	42463379
chr1	42463429	42463479
chr1	42658229	42658279
chr1	42658379	42658529
chr1	42658629	42658679
chr1	42658779	42658879
chr1	42682029	42682229
chr1	42682379	42682579
chr1	42682729	42683329
chr1	42709129	42709229
chr1	42766529	42766829
chr1	42766879	42767079
chr1	42767229	42767379
chr1	42846529	42846879
chr1	42846929	42847079
chr1	42923179	42923229
chr1	42924229	42924279
chr1	42924429	42924579
chr1	42957929	42958029
chr1	42958079	42958129
chr1	42958179	42958829
chr1	42959079	42959179
chr1	43171929	43171979
chr1	43172079	43172379
chr1	43348779	43348829
chr1	43348879	43349029
chr1	43349229	43349379
chr1	43358329	43358379
chr1	43358429	43358479
chr1	43358579	43358729
chr1	43358829	43359229
chr1	43367429	43367579
chr1	43367639	43367669
chr1	43367829	43368621
chr1	43389729	43390229
chr1	43390279	43390329
chr1	43401579	43401629
chr1	43453379	43454232
chr1	43530679	43530879
chr1	43530979	43531129
chr1	43649479	43649529
chr1	43649629	43649929
chr1	43650029	43650879
chr1	43669311	43669434
chr1	43706979	43707379
chr1	43707529	43707679
chr1	43707779	43708129
chr1	43935928	43935978
chr1	43936428	43936528
chr1	43946378	43947228
chr1	43970178	43970228
chr1	43974728	43974778
chr1	43974828	43974878
chr1	43974978	43975078
chr1	43977098	43977118
chr1	43979428	43979728
chr1	43991428	43991478
chr1	43991628	43991728
chr1	43991778	43991828
chr1	44029928	44030678
chr1	44030778	44030828
chr1	44030878	44030978
chr1	44213228	44213578
chr1	44238078	44238128
chr1	44238528	44238578
chr1	44354728	44355528
chr1	44405178	44405228
chr1	44417578	44417678
chr1	44417728	44417778
chr1	44417878	44417928
chr1	44417978	44418028
chr1	44418078	44418128
chr1	44631678	44631728
chr1	44631878	44632378
chr1	44632428	44632528
chr1	44721028	44721228
chr1	44721278	44721328
chr1	44721428	44721978
chr1	44730478	44731228
chr1	44775328	44776528
chr1	44776718	44776728
chr1	44786228	44786378
chr1	44799778	44799878
chr1	44799978	44800178
chr1	44808748	44808768
chr1	44819528	44819978
chr1	44820878	44820928
chr1	44952178	44952228
chr1	44986378	44986728
chr1	45012278	45012328
chr1	45012628	45012678
chr1	45185578	45185628
chr1	45205928	45205978
chr1	45206078	45206628
chr1	45303478	45303578
chr1	45303828	45304278
chr1	45304328	45304528
chr1	45339778	45340028
chr1	45340128	45340428
chr1	45340478	45340528
chr1	45340878	45340978
chr1	45500328	45500528
chr1	45521578	45521978
chr1	45522028	45522128
chr1	45548828	45548878
chr1	45550528	45550728
chr1	45550828	45550978
chr1	45551028	45551078
chr1	45551128	45551228
chr1	45583628	45583678
chr1	45583828	45583928
chr1	45584028	45584228
chr1	45686678	45688328
chr1	45735978	45736028
chr1	45750328	45751078
chr1	45803578	45803728
chr1	45804078	45804128
chr1	46132528	46132678
chr1	46197978	46198928
chr1	46247078	46247328
chr1	46247728	46247828
chr1	46248078	46248128
chr1	46248228	46248278
chr1	46248378	46248528
chr1	46300828	46303778
chr1	46303878	46303928
chr1	46339628	46339678
chr1	46340378	46340978
chr1	46341028	46341078
chr1	46394087	46394832
chr1	46490028	46490078
chr1	46532928	46532978
chr1	46533178	46533428
chr1	46604078	46604278
chr1	46667628	46668728
chr1	46718728	46718928
chr1	46718978	46719128
chr1	46719178	46719228
chr1	47179128	47179178
chr1	47237278	47237378
chr1	47314028	47314178
chr1	47333528	47333578
chr1	47333628	47334851
chr1	47436728	47436878
chr1	47436978	47437878
chr1	47508378	47508528
chr1	47709278	47709378
chr1	47709478	47710228
chr1	47974044	47974164
chr1	48472428	48472478
chr1	50011978	50012028
chr1	50333828	50333928
chr1	50960328	50960478
chr1	50967754	50969440
chr1	50970228	50970328
chr1	50977578	50977628
chr1	50977678	50978328
chr1	51236178	51236228
chr1	51236278	51236728
chr1	51236878	51236928
chr1	51330178	51330778
chr1	51518328	51518378
chr1	51518478	51518528
chr1	51518578	51519331
chr1	51617128	51617178
chr1	51729878	51730078
chr1	51730178	51730228
chr1	51878478	51879078
chr1	52020288	52020308
chr1	52033078	52033228
chr1	52033378	52033478
chr1	52033578	52033978
chr1	52055028	52055228
chr1	52055278	52055428
chr1	52055528	52055578
chr1	52056278	52056478
chr1	52056528	52056678
chr1	52056878	52056928
chr1	52141728	52143128
chr1	52365428	52365528
chr1	52365578	52366378
chr1	52368478	52368528
chr1	52368728	52368778
chr1	52404328	52404378
chr1	52552478	52553478
chr1	52553528	52553778
chr1	52553928	52553978
chr1	52602428	52602438
chr1	52602474	52602778
chr1	52602828	52602928
chr1	52602998	52603126
chr1	52698078	52698178
chr1	52698228	52698328
chr1	52703278	52703578
chr1	52726228	52727028
chr1	52842878	52843678
chr1	52843728	52843778
chr1	52870378	52870428
chr1	52921128	52921919
chr1	52927028	52927778
chr1	52927828	52927878
chr1	53196678	53196928
chr1	53197028	53197278
chr1	53220128	53220978
chr1	53238128	53238828
chr1	53326478	53326528
chr1	53327428	53327478
chr1	53328228	53328328
chr1	53837927	53838127
chr1	53838227	53838527
chr1	53838577	53838627
chr1	53889677	53889777
chr1	53945077	53945127
chr1	53945177	53945677
chr1	53946027	53946077
chr1	53946127	53946177
chr1	53946227	53946327
chr1	54026077	54026127
chr1	54052727	54052827
chr1	54053577	54053727
chr1	54199927	54200977
chr1	54201077	54201127
chr1	54272027	54272077
chr1	54287327	54287477
chr1	54406427	54406527
chr1	54407027	54407077
chr1	54407327	54407377
chr1	54408877	54408927
chr1	54464877	54464977
chr1	54488527	54488577
chr1	54541977	54542727
chr1	54715527	54715627
chr1	54715676	54716027
chr1	54763827	54764527
chr1	54886977	54887027
chr1	54887127	54887227
chr1	54887377	54887477
chr1	54950777	54950827
chr1	55022177	55022427
chr1	55022477	55022527
chr1	55214277	55214377
chr1	55214427	55215877
chr1	56415428	56415478
chr1	56422128	56422228
chr1	56578527	56579477
chr1	56644627	56645977
chr1	58086178	58086228
chr1	58518964	58519090
chr1	58546328	58546428
chr1	58546628	58546778
chr1	58699628	58699778
chr1	58699828	58700128
chr1	58781078	58781128
chr1	58782378	58782428
chr1	58783878	58784128
chr1	58784278	58784478
chr1	58784528	58784628
chr1	58785078	58785128
chr1	58815228	58815678
chr1	58816378	58816628
chr1	58893678	58893728
chr1	58903478	58904428
chr1	59013428	59013478
chr1	59214228	59214278
chr1	59296328	59296678
chr1	59296878	59296928
chr1	59296978	59297228
chr1	59298328	59298378
chr1	59814278	59814528
chr1	59814578	59814628
chr1	59814828	59814928
chr1	59814978	59815228
chr1	61049078	61049128
chr1	61049928	61051078
chr1	61055128	61055178
chr1	61056978	61057128
chr1	61075278	61075328
chr1	61076728	61077128
chr1	61077178	61077228
chr1	61077328	61077428
chr1	61079978	61080078
chr1	61082428	61082478
chr1	61082528	61082578
chr1	61082678	61082828
chr1	61083028	61084078
chr1	61257578	61257628
chr1	61404128	61404178
chr1	61716228	61716278
chr1	61724728	61724778
chr1	61724828	61725328
chr1	61725378	61725428
chr1	61741931	61743478
chr1	61743778	61743828
chr1	62435479	62435579
chr1	62435678	62436629
chr1	62436679	62438029
chr1	62687329	62687479
chr1	62687529	62688829
chr1	62783579	62784429
chr1	63316929	63317879
chr1	63322229	63323579
chr1	63323706	63324288
chr1	63327579	63327629
chr1	63367079	63368129
chr1	63368279	63368329
chr1	63522779	63522829
chr1	63523129	63524029
chr1	63593029	63593079
chr1	63593129	63594229
chr1	63594329	63594429
chr1	63746729	63746829
chr1	63773929	63774029
chr1	63774079	63774979
chr1	63775029	63775079
chr1	64027528	64027538
chr1	64220217	64220267
chr1	64303117	64303267
chr1	64470017	64470967
chr1	64471067	64471117
chr1	64471517	64471617
chr1	64471717	64471767
chr1	64488917	64488967
chr1	64505417	64505467
chr1	64514267	64514317
chr1	64744417	64746017
chr1	64890917	64890967
chr1	64965667	64966917
chr1	65066717	65067717
chr1	65147367	65147467
chr1	65147517	65148267
chr1	65148367	65148467
chr1	65148517	65149167
chr1	65254067	65254117
chr1	65254367	65254417
chr1	65254467	65254917
chr1	65255017	65255217
chr1	65265667	65266267
chr1	65419967	65420017
chr1	65420067	65420167
chr1	65420467	65421317
chr1	66542817	66543017
chr1	66924117	66924217
chr1	66924467	66924567
chr1	66924617	66925267
chr1	66925467	66925667
chr1	66930267	66930867
chr1	67053017	67053117
chr1	67053167	67054667
chr1	67429167	67429217
chr1	67429817	67430017
chr1	67430117	67430517
chr1	67430717	67431017
chr1	67441367	67441417
chr1	67441517	67441567
chr1	67441667	67441717
chr1	67645567	67645617
chr1	67685067	67685117
chr1	67685167	67686117
chr1	67686267	67686317
chr1	67701937	67701957
chr1	67703747	67703757
chr1	67823117	67823217
chr1	67827967	67828017
chr1	67831917	67831967
chr1	67832767	67832817
chr1	67833367	67833417
chr1	68033157	68033207
chr1	68218667	68218717
chr1	68231367	68231467
chr1	68231917	68232317
chr1	68232367	68232567
chr1	68232617	68232767
chr1	68496217	68497495
chr1	70205217	70206317
chr1	70221147	70222467
chr1	70309467	70309517
chr1	70352017	70352117
chr1	70353667	70353717
chr1	70353817	70353967
chr1	70354017	70354167
chr1	70354217	70354317
chr1	70354417	70354917
chr1	70355117	70355217
chr1	70410967	70411067
chr1	70411267	70411517
chr1	71080317	71080417
chr1	71080567	71080617
chr1	71080667	71081067
chr1	71081267	71081417
chr1	72283467	72283567
chr1	72283617	72283717
chr1	74198316	74198516
chr1	74733166	74733216
chr1	74733616	74733666
chr1	75040716	75040766
chr1	75135265	75135415
chr1	75135515	75135615
chr1	75136215	75136265
chr1	75136465	75136665
chr1	75136715	75136765
chr1	75143665	75143715
chr1	75615765	75615815
chr1	75615965	75616265
chr1	75616415	75616565
chr1	75672765	75672815
chr1	75724165	75725065
chr1	75785115	75785165
chr1	75785965	75786765
chr1	75786815	75786865
chr1	75796465	75796515
chr1	75796715	75796815
chr1	75796915	75796965
chr1	75797015	75797065
chr1	75797165	75797215
chr1	76074515	76074565
chr1	77219215	77219615
chr1	77682515	77682815
chr1	77683215	77683715
chr1	77683765	77683815
chr1	77759015	77760065
chr1	77760115	77760215
chr1	77779515	77780265
chr1	77888115	77889315
chr1	77978216	77978266
chr1	77978366	77979116
chr1	77979166	77979366
chr1	77980016	77980116
chr1	77992316	77992366
chr1	78004116	78004516
chr1	78004666	78004766
chr1	80728915	80728965
chr1	81800265	81801215
chr1	81801315	81801515
chr1	81801715	81801965
chr1	81802015	81802165
chr1	81802365	81802465
chr1	81803015	81803115
chr1	82913117	82913127
chr1	83734617	83734717
chr1	83860433	83861245
chr1	83999517	83999617
chr1	84077217	84078817
chr1	84236697	84236707
chr1	84298517	84298767
chr1	84298867	84298967
chr1	84441067	84441117
chr1	84479167	84479367
chr1	84505717	84505817
chr1	84505867	84506167
chr1	84506367	84506467
chr1	84573117	84573267
chr1	84574017	84574467
chr1	84574567	84574617
chr1	84620517	84621167
chr1	84690167	84690267
chr1	84690367	84690467
chr1	84782667	84782717
chr1	84892767	84892817
chr1	84892917	84893167
chr1	84893217	84893417
chr1	84996517	84996617
chr1	84996917	84997267
chr1	84997467	84997567
chr1	85048017	85048667
chr1	85048817	85048917
chr1	85061917	85061967
chr1	85200417	85200517
chr1	85200567	85201367
chr1	85201417	85201567
chr1	85201617	85201767
chr1	85259517	85259667
chr1	85276367	85276517
chr1	85464617	85464967
chr1	85465017	85465217
chr1	85514993	85517025
chr1	85517657	85517677
chr1	85517907	85517927
chr1	85531557	85531577
chr1	85537884	85538904
chr1	85576317	85576367
chr1	85576517	85577217
chr1	85577317	85577367
chr1	85580767	85580867
chr1	85707967	85708017
chr1	85708067	85708717
chr1	85948417	85948467
chr1	86344367	86344417
chr1	86395917	86395967
chr1	86396117	86396217
chr1	86704167	86705667
chr1	86863257	86863267
chr1	86863277	86863287
chr1	86913917	86913967
chr1	86914017	86914167
chr1	86933717	86933867
chr1	87152167	87152217
chr1	87328217	87328267
chr1	87328367	87328567
chr1	87328617	87328817
chr1	87328867	87328967
chr1	87329217	87329267
chr1	87329417	87329467
chr1	88462617	88463067
chr1	88463167	88463217
chr1	88639617	88639717
chr1	88683667	88684017
chr1	88684167	88685017
chr1	88756117	88756167
chr1	88862867	88862917
chr1	88891267	88891367
chr1	88891467	88891617
chr1	88992267	88992767
chr1	88993067	88993267
chr1	89524041	89524091
chr1	89524191	89524491
chr1	89524541	89524741
chr1	89524841	89524891
chr1	89524941	89524991
chr1	89632541	89632591
chr1	89633191	89633341
chr1	89633491	89633591
chr1	89820741	89821841
chr1	89994841	89995891
chr1	89995941	89995991
chr1	90706643	90706793
chr1	90706843	90706893
chr1	90706993	90707043
chr1	90717743	90717843
chr1	90850643	90851693
chr1	91021693	91022593
chr1	91166293	91166343
chr1	91387193	91387593
chr1	91404143	91405143
chr1	91500593	91500743
chr1	91500943	91501343
chr1	91501393	91501643
chr1	91885643	91885743
chr1	91885793	91885893
chr1	91885943	91886043
chr1	91886093	91886243
chr1	91886293	91886443
chr1	92029693	92030443
chr1	92080343	92080443
chr1	92080493	92080693
chr1	92298485	92299543
chr1	92441343	92442211
chr1	92485443	92486093
chr1	92486143	92486443
chr1	92486493	92487143
chr1	92784343	92784543
chr1	92784593	92785293
chr1	92785343	92785593
chr1	92831743	92832693
chr1	92832743	92832843
chr1	92832943	92832993
chr1	92833593	92833613
chr1	92960943	92961243
chr1	92961293	92961843
chr1	92961893	92961993
chr1	93078893	93079493
chr1	93179943	93180243
chr1	93180293	93180393
chr1	93180743	93180843
chr1	93345493	93346043
chr1	93448143	93448343
chr1	93448443	93448643
chr1	93448693	93448993
chr1	93680894	93680944
chr1	93681394	93681444
chr1	93681544	93681694
chr1	93681744	93681794
chr1	93774394	93774444
chr1	93846144	93848294
chr1	93878594	93879444
chr1	93908594	93908694
chr1	93908744	93909644
chr1	94237544	94237594
chr1	94417894	94418994
chr1	94419094	94419144
chr1	94541944	94542044
chr1	94819944	94820444
chr1	94897724	94897784
chr1	94926444	94926544
chr1	94926594	94927694
chr1	94927744	94927944
chr1	95072594	95072694
chr1	95072794	95072944
chr1	95117144	95117244
chr1	95117344	95117994
chr1	95233894	95234844
chr1	96722244	96722444
chr1	96853694	96853744
chr1	97814694	97814744
chr1	98053694	98053744
chr1	98661444	98661694
chr1	98661744	98661844
chr1	98661894	98661944
chr1	98662044	98662144
chr1	99338444	99338644
chr1	99389844	99389944
chr1	99849594	99850494
chr1	99850544	99850594
chr1	99969744	99970544
chr1	100037844	100039294
chr1	100039394	100039444
chr1	100132244	100133094
chr1	100133144	100133294
chr1	100133744	100133794
chr1	100249744	100249894
chr1	100266044	100266994
chr1	100350844	100350944
chr1	100351094	100351194
chr1	100351344	100351394
chr1	100351644	100351694
chr1	100539294	100539844
chr1	100895044	100895194
chr1	100896094	100896244
chr1	100896844	100896894
chr1	101025194	101026244
chr1	101254294	101254344
chr1	103669878	103669928
chr1	106199409	106200307
chr1	106204592	106206079
chr1	106206933	106212173
chr1	106216237	106217276
chr1	106217689	106219116
chr1	106220512	106223349
chr1	106224587	106229767
chr1	106235202	106236952
chr1	106242467	106244004
chr1	106245983	106246948
chr1	106249635	106253301
chr1	106253422	106256517
chr1	106258028	106259683
chr1	106275469	106278366
chr1	106278502	106279448
chr1	106281215	106282511
chr1	106284969	106285986
chr1	106286437	106290188
chr1	106294450	106296202
chr1	106296611	106297751
chr1	106304194	106305652
chr1	106310289	106310764
chr1	106337402	106338721
chr1	106339307	106340836
chr1	106345222	106346855
chr1	106350705	106351489
chr1	106353962	106357380
chr1	106359500	106360397
chr1	106364132	106364863
chr1	106369951	106371200
chr1	106375016	106376143
chr1	106379091	106381019
chr1	106388800	106391186
chr1	106392612	106395333
chr1	106395721	106396485
chr1	106398473	106401463
chr1	106401586	106402105
chr1	106402157	106405377
chr1	106405575	106409440
chr1	106424040	106425322
chr1	106427167	106428121
chr1	106429098	106429930
chr1	106447308	106449039
chr1	106450577	106451338
chr1	106484143	106487996
chr1	106488100	106492069
chr1	106495786	106497219
chr1	106497462	106498671
chr1	106500340	106501902
chr1	106502132	106503824
chr1	106508482	106512096
chr1	106512336	106514614
chr1	106514976	106515797
chr1	106516350	106517766
chr1	106525933	106527627
chr1	106528765	106530443
chr1	106531406	106534278
chr1	106535275	106537943
chr1	106540888	106541768
chr1	106542378	106542914
chr1	106547290	106552893
chr1	106558790	106560398
chr1	106560488	106574572
chr1	106574638	106583410
chr1	106583935	106585718
chr1	106598774	106613395
chr1	106629120	106629994
chr1	106632327	106633247
chr1	106634585	106636180
chr1	106637240	106638241
chr1	106639333	106640092
chr1	106646207	106652241
chr1	106667397	106668719
chr1	106670952	106672943
chr1	106674999	106677332
chr1	106684064	106685979
chr1	106687147	106713382
chr1	106714594	106715603
chr1	106721247	106723485
chr1	106724004	106732235
chr1	106732519	106735890
chr1	106736075	106743885
chr1	106744083	106745121
chr1	106745237	106747235
chr1	106748568	106763969
chr1	106764156	106764740
chr1	106764893	106765824
chr1	106765917	106768946
chr1	106776784	106782658
chr1	106783401	106791019
chr1	106792356	106793315
chr1	106793371	106794817
chr1	106795719	106797082
chr1	106797867	106808891
chr1	106810327	106811796
chr1	106812155	106812838
chr1	106814126	106816544
chr1	106817322	106821137
chr1	106821421	106824634
chr1	106825556	106826646
chr1	106829177	106847617
chr1	106849950	106851403
chr1	106859820	106860879
chr1	106864020	106866644
chr1	106866778	106872194
chr1	106887455	106888919
chr1	106897693	106906189
chr1	106907571	106909444
chr1	106910490	106911276
chr1	106911951	106913459
chr1	106919772	106920685
chr1	106920808	106921566
chr1	106921812	106923614
chr1	106924380	106925139
chr1	106926272	106930317
chr1	106934074	106935505
chr1	106935616	106938278
chr1	106939685	106944344
chr1	106965304	106969362
chr1	106969646	106970228
chr1	106970438	106973464
chr1	106974929	106976407
chr1	106982332	106984239
chr1	106984847	106985622
chr1	106994510	106996453
chr1	106998196	106999234
chr1	107000220	107001409
chr1	107001619	107004802
chr1	107006020	107006600
chr1	107008306	107009766
chr1	107010049	107011896
chr1	107018687	107022746
chr1	107023184	107024937
chr1	107026704	107027558
chr1	107027632	107037377
chr1	107037571	107039125
chr1	107056528	107057737
chr1	107071221	107073013
chr1	107074279	107075775
chr1	107076072	107077344
chr1	107077413	107078433
chr1	107080095	107083735
chr1	107083858	107084976
chr1	107089259	107089963
chr1	107093305	107094383
chr1	107096584	107098072
chr1	107100212	107106996
chr1	107109564	107111557
chr1	107112255	107113340
chr1	107113562	107116674
chr1	107116813	107127175
chr1	107132007	107134771
chr1	107146995	107151891
chr1	107154928	107157596
chr1	107157769	107161001
chr1	107165537	107166428
chr1	107166600	107167341
chr1	107167709	107170433
chr1	107178191	107180376
chr1	107180795	107184589
chr1	107192129	107203311
chr1	107204196	107207626
chr1	107209122	107210129
chr1	107210752	107214932
chr1	107221137	107228592
chr1	107234569	107236895
chr1	107244305	107245471
chr1	107246806	107248783
chr1	107249758	107254151
chr1	107257468	107257870
chr1	107258517	107258968
chr1	107259572	107261185
chr1	107262209	107270847
chr1	107271816	107274945
chr1	107280291	107286891
chr1	107287047	107290805
chr1	107296915	107303314
chr1	107307057	107313681
chr1	107314865	107328605
chr1	107329587	107344861
chr1	107345058	107347076
chr1	107348588	107349331
chr1	107358563	107360958
chr1	107361798	107364181
chr1	107364301	107367430
chr1	107368373	107371237
chr1	107374898	107375548
chr1	107381326	107382707
chr1	107382983	107384884
chr1	107386854	107388139
chr1	107680728	107680778
chr1	107682478	107682528
chr1	107683128	107683428
chr1	107964798	107965348
chr1	108095272	108097311
chr1	108144028	108144038
[truncated: 15,768 more rows]

## Sheet: sTable_7G_Zfp711_Mouse_mm10_ChI
Supplementary Table_7G_Zfp711_Mouse_mm10_ChIP_converted
chr1	4785493	4786137
chr1	4807756	4808224
chr1	4857700	4858035
chr1	5019454	5020192
chr1	5020236	5020283
chr1	5020325	5020369
chr1	5082749	5083739
chr1	6214122	6215176
chr1	6306693	6306767
chr1	6359118	6359150
chr1	6359305	6359346
chr1	7089104	7089458
chr1	7170936	7170966
chr1	9545212	9546407
chr1	9546457	9546507
chr1	9546646	9546656
chr1	9699833	9699981
chr1	9700032	9700320
chr1	9700370	9700470
chr1	9748305	9748453
chr1	9797644	9798491
chr1	9848106	9848168
chr1	10009187	10009285
chr1	10037731	10037977
chr1	10039725	10039775
chr1	10039822	10039886
chr1	10039938	10039947
chr1	10232329	10232372
chr1	10232519	10233318
chr1	13372593	13373681
chr1	13373870	13373912
chr1	13374001	13374051
chr1	13374095	13374199
chr1	13374334	13374355
chr1	13589139	13590013
chr1	13660395	13660609
chr1	14755785	14755835
chr1	15649472	15649512
chr1	15805540	15806112
chr1	16103844	16103896
chr1	16104027	16104435
chr1	16104957	16105008
chr1	16105365	16105576
chr1	16105615	16106333
chr1	16519013	16519090
chr1	16519124	16519204
chr1	16519787	16519797
chr1	16520018	16520038
chr1	16619029	16619077
chr1	16619195	16619294
chr1	16619473	16619515
chr1	16643353	16643363
chr1	16656466	16657010
chr1	16657283	16657334
chr1	16665133	16665645
chr1	17145381	17145863
chr1	17727263	17727459
chr1	17727490	17727568
chr1	20224476	20224543
chr1	20820068	20820353
chr1	20890164	20890208
chr1	20890599	20890689
chr1	20951230	20951476
chr1	21079013	21079928
chr1	21218421	21218920
chr1	21960962	21961495
chr1	21961548	21961718
chr1	22533600	22533650
chr1	22533773	22533823
chr1	23256209	23256356
chr1	23256376	23256429
chr1	23256602	23256786
chr1	23256932	23256982
chr1	23382314	23382427
chr1	23382489	23383342
chr1	23763019	23763119
chr1	23921857	23921916
chr1	23921950	23922081
chr1	23922131	23922541
chr1	24099848	24099898
chr1	24099941	24100263
chr1	24100458	24100657
chr1	24586415	24586769
chr1	24586845	24586878
chr1	24678820	24678869
chr1	24762965	24762975
chr1	30872747	30873907
chr1	30943224	30943284
chr1	30948524	30948573
chr1	30949541	30949699
chr1	33394728	33397051
chr1	33453972	33455209
chr1	33462882	33465127
chr1	33470342	33471433
chr1	33480111	33480143
chr1	33501654	33502138
chr1	33508771	33509322
chr1	33519755	33519861
chr1	33521451	33522639
chr1	33525084	33526452
chr1	33757636	33757686
chr1	33814057	33814651
chr1	34011231	34011315
chr1	34011412	34011446
chr1	34011518	34011541
chr1	34011558	34011963
chr1	34236547	34236599
chr1	34439290	34439414
chr1	34439456	34439542
chr1	34439584	34439603
chr1	34439774	34440361
chr1	34459537	34459989
chr1	34460034	34460132
chr1	34460218	34460315
chr1	34472680	34472833
chr1	34472909	34473289
chr1	34678001	34678043
chr1	34678200	34678247
chr1	34678303	34678352
chr1	34801643	34801980
chr1	34842512	34842554
chr1	36068372	36068417
chr1	36243887	36243922
chr1	36244158	36244304
chr1	36244389	36244488
chr1	36307768	36307846
chr1	36368521	36368610
chr1	36368754	36369313
chr1	36444767	36444877
chr1	36445109	36445256
chr1	36471291	36471376
chr1	36471608	36471847
chr1	36511639	36511741
chr1	36511806	36512764
chr1	36546687	36547617
chr1	36547863	36547901
chr1	36556571	36558154
chr1	36635013	36635054
chr1	36682832	36682861
chr1	36691176	36691223
chr1	36691268	36691354
chr1	36691486	36691971
chr1	36693248	36693268
chr1	36709572	36709621
chr1	36709704	36710027
chr1	36710272	36710310
chr1	36938670	36940124
chr1	37299754	37300361
chr1	37300409	37300511
chr1	37429641	37430871
chr1	37540929	37540954
chr1	37541075	37541667
chr1	37665294	37666551
chr1	37719491	37720065
chr1	37720081	37720115
chr1	37864745	37864845
chr1	37865414	37865506
chr1	37872299	37872539
chr1	37890266	37890316
chr1	37890363	37890776
chr1	37996965	37997450
chr1	37997879	37998022
chr1	37998072	37998499
chr1	37998548	37998611
chr1	38129006	38129894
chr1	38130152	38130289
chr1	38627556	38627778
chr1	38627826	38628136
chr1	38629380	38629486
chr1	38835723	38836932
chr1	38897610	38898358
chr1	38987473	38987503
chr1	38987639	38988120
chr1	39193771	39193855
chr1	39193933	39193983
chr1	39194190	39194243
chr1	39367526	39368005
chr1	39478077	39478246
chr1	39478381	39478501
chr1	39478551	39478697
chr1	39535367	39535405
chr1	39535491	39535508
chr1	39535620	39536383
chr1	39576583	39576674
chr1	39576678	39577708
chr1	39900682	39900732
chr1	39900855	39901392
chr1	40465590	40465728
chr1	40465807	40465841
chr1	40465933	40466042
chr1	40681338	40681778
chr1	40681812	40681916
chr1	40682069	40682119
chr1	42684920	42684968
chr1	42685011	42685041
chr1	42695745	42695853
chr1	42714229	42714328
chr1	42714561	42714692
chr1	42851005	42851071
chr1	42851291	42851555
chr1	42851650	42851669
chr1	43092110	43093184
chr1	43098588	43098673
chr1	43123401	43123411
chr1	43163384	43163438
chr1	43163629	43163672
chr1	43163742	43163860
chr1	43445782	43446683
chr1	43827137	43827787
chr1	43827888	43827939
chr1	43933678	43933949
chr1	43933997	43934286
chr1	43934335	43934407
chr1	43934463	43934493
chr1	44119351	44120465
chr1	44147726	44147884
chr1	44551385	44551462
chr1	44552324	44552425
chr1	45332923	45332933
chr1	45795072	45795130
chr1	45795211	45795258
chr1	45795307	45795550
chr1	45925654	45925729
chr1	46852814	46852848
chr1	46852948	46853061
chr1	46853096	46853257
chr1	46853285	46853475
chr1	46853945	46854036
chr1	52113713	52113777
chr1	52113913	52113948
chr1	52232109	52233285
chr1	52233425	52233641
chr1	52500082	52500111
chr1	52500181	52500256
chr1	52500306	52500324
chr1	52500372	52500452
chr1	52500491	52500540
chr1	52500590	52500665
chr1	52500698	52500738
chr1	52630657	52630953
chr1	52726886	52727317
chr1	52817061	52817987
chr1	52844970	52845135
chr1	52952853	52953399
chr1	53296720	53296783
chr1	53296812	53297472
chr1	53313295	53313308
chr1	53313490	53313675
chr1	53313757	53313792
chr1	53313832	53313870
chr1	53784841	53784937
chr1	53784956	53785004
chr1	53785076	53785231
chr1	54194320	54194484
chr1	54194575	54194885
chr1	54194936	54195055
chr1	54250784	54250936
chr1	54251018	54251068
chr1	54438537	54439068
chr1	54557588	54557653
chr1	54557713	54557893
chr1	54925996	54926069
chr1	54926097	54926238
chr1	54926474	54926552
chr1	55027062	55027113
chr1	55027158	55027244
chr1	55027294	55027393
chr1	55027479	55027591
chr1	55052846	55053065
chr1	55053075	55053108
chr1	55078547	55078587
chr1	55086990	55088930
chr1	55130959	55131976
chr1	55236996	55237081
chr1	55237211	55237389
chr1	55237539	55237589
chr1	56969610	56969711
chr1	56969965	56970015
chr1	56972584	56972871
chr1	56972922	56973110
chr1	56973161	56973271
chr1	56973370	56973468
chr1	56973632	56973682
chr1	57205748	57205798
chr1	57377558	57377979
chr1	57406164	57407657
chr1	57774697	57775505
chr1	57775582	57775632
chr1	57969597	57970241
chr1	57995922	57996165
chr1	57996202	57996231
chr1	58157050	58157101
chr1	58307155	58307284
chr1	58392920	58393870
chr1	58423631	58423870
chr1	58423941	58423988
chr1	58424110	58424265
chr1	58424379	58424420
chr1	58445043	58445113
chr1	58445205	58445869
chr1	58504558	58504634
chr1	58504668	58505201
chr1	58586341	58586735
chr1	58973462	58973734
chr1	58973784	58974211
chr1	59119685	59120636
chr1	59236775	59236837
chr1	59237155	59237202
chr1	59481428	59481482
chr1	59481807	59481861
chr1	59482130	59482321
chr1	59482569	59482621
chr1	59482724	59482839
chr1	59483039	59483089
chr1	59670295	59670909
chr1	59684821	59685441
chr1	59762701	59762796
chr1	59763208	59763311
chr1	59764405	59764848
chr1	59765020	59765060
chr1	59912580	59913118
chr1	60042543	60043477
chr1	60098161	60098410
chr1	60180630	60180675
chr1	60343371	60343497
chr1	60409243	60409374
chr1	60409650	60410150
chr1	60566099	60567253
chr1	61638432	61639507
chr1	62701278	62701382
chr1	62703216	62703266
chr1	63113091	63115015
chr1	63176126	63177061
chr1	63177110	63177208
chr1	63177301	63177370
chr1	63177456	63177506
chr1	63273104	63273142
chr1	63273180	63274066
chr1	63445898	63446358
chr1	63446511	63446611
chr1	63730540	63730752
chr1	63730802	63730848
chr1	64122409	64122453
chr1	64532253	64532295
chr1	64532509	64532616
chr1	64532812	64533162
chr1	64533212	64533338
chr1	64717865	64717903
chr1	64737050	64737144
chr1	64737186	64737220
chr1	64737271	64737371
chr1	64737472	64737571
chr1	64738077	64738126
chr1	64956564	64957085
chr1	64994492	64994542
chr1	65062883	65063173
chr1	65063323	65063444
chr1	65171146	65171156
chr1	65178241	65178289
chr1	65178435	65178590
chr1	65178721	65178881
chr1	65178978	65179077
chr1	65179223	65179351
chr1	65186243	65186353
chr1	65186403	65187241
chr1	66700870	66700971
chr1	67038323	67039018
chr1	68084251	68084261
chr1	69826864	69827392
chr1	71102463	71102512
chr1	71102682	71102732
chr1	71102782	71102874
chr1	71556993	71557681
chr1	72211992	72212061
chr1	72212227	72212335
chr1	72284051	72284216
chr1	72307392	72307754
chr1	72582532	72583738
chr1	72700332	72700546
chr1	72710955	72711013
chr1	72711050	72712364
chr1	72955071	72955208
chr1	73399345	73399449
chr1	74236535	74236583
chr1	74236728	74236882
chr1	74237019	74237119
chr1	74237220	74237267
chr1	74237317	74237423
chr1	74263776	74263806
chr1	74264389	74264419
chr1	74267798	74267826
chr1	74268014	74268060
chr1	74284034	74284763
chr1	74284813	74284963
chr1	74285013	74285112
chr1	74387000	74387050
chr1	74391281	74392294
chr1	74397546	74397680
chr1	74505609	74505911
chr1	74505959	74507178
chr1	74587423	74587442
chr1	74587772	74588225
chr1	74588322	74588372
chr1	74601172	74601781
chr1	74661685	74662180
chr1	74759974	74760028
chr1	74803477	74803527
chr1	74816845	74816990
chr1	74817216	74817261
chr1	74854555	74854619
chr1	74893356	74893406
chr1	75124754	75125278
chr1	75141115	75141242
chr1	75141373	75141484
chr1	75141535	75141809
chr1	75142251	75142329
chr1	75142610	75142650
chr1	75142734	75143252
chr1	75168501	75168591
chr1	75179823	75180023
chr1	75180073	75180169
chr1	75180310	75180443
chr1	75191454	75192281
chr1	75210690	75211449
chr1	75236466	75236516
chr1	75236646	75236744
chr1	75251418	75251904
chr1	75316982	75317635
chr1	75318027	75318092
chr1	75382169	75382219
chr1	75478508	75479403
chr1	75505372	75506724
chr1	75521398	75521451
chr1	75521526	75521610
chr1	75546497	75546799
chr1	76405230	76405355
chr1	77514413	77514551
chr1	77514647	77514697
chr1	77515013	77515113
chr1	77515884	77515930
chr1	77515974	77516079
chr1	77516339	77516384
chr1	78196144	78197394
chr1	78217084	78217213
chr1	78388830	78388874
chr1	78488299	78489035
chr1	78489046	78489096
chr1	78656714	78656825
chr1	78657712	78658516
chr1	79671486	79671536
chr1	79671604	79671684
chr1	79671869	79671969
chr1	79761194	79761942
chr1	79775996	79776243
chr1	79794277	79794337
chr1	79794387	79795031
chr1	79796855	79796875
chr1	79801498	79801528
chr1	79802878	79803008
chr1	79810594	79810654
chr1	79810664	79810674
chr1	79810684	79810724
chr1	79816756	79816856
chr1	79816886	79816896
chr1	79821318	79821358
chr1	79821388	79821508
chr1	79858505	79858527
chr1	79858556	79858582
chr1	80339498	80340803
chr1	80340818	80340866
chr1	80341103	80341212
chr1	82282964	82283216
chr1	82283264	82283336
chr1	82283355	82283699
chr1	82724697	82725565
chr1	82839292	82840021
chr1	82840150	82840188
chr1	84837382	84837945
chr1	84838624	84838672
chr1	84838820	84839143
chr1	84839179	84839432
chr1	84839532	84840520
chr1	84934263	84935187
chr1	85793222	85794383
chr1	85849132	85849142
chr1	86064592	86065306
chr1	86154877	86154938
chr1	86154971	86155025
chr1	86290739	86290795
chr1	86350930	86350940
chr1	86357184	86357194
chr1	86357204	86357214
chr1	86358563	86360097
chr1	86433856	86435139
chr1	86440503	86440510
chr1	86442196	86442739
chr1	86442933	86442987
chr1	86487095	86487771
chr1	86492052	86492172
chr1	86503525	86504374
chr1	86504520	86504600
chr1	86509594	86509641
chr1	86524878	86525545
chr1	86525644	86525694
chr1	86525794	86525986
chr1	86526033	86526112
chr1	86526180	86526257
chr1	86526362	86526494
chr1	86526736	86526787
chr1	86526989	86528922
chr1	86531149	86531194
chr1	86531921	86531990
chr1	86532093	86532116
chr1	86543361	86543408
chr1	86581950	86581999
chr1	86582774	86582823
chr1	86586731	86587633
chr1	86669979	86670017
chr1	86703404	86704259
chr1	86970554	86970626
chr1	87187179	87187229
chr1	87213828	87214064
chr1	87264159	87264209
chr1	87326751	87327861
chr1	87327920	87327964
chr1	87755838	87755917
chr1	87756027	87756226
chr1	87756325	87756397
chr1	87853336	87853386
chr1	87853530	87853584
chr1	88007803	88008637
chr1	88277178	88277279
chr1	88277319	88277539
chr1	88277608	88277834
chr1	88701684	88701881
chr1	88701994	88702073
chr1	88850183	88850288
chr1	89070435	89070538
chr1	89070604	89070669
chr1	89070704	89070744
chr1	89454316	89454381
chr1	89454534	89454588
chr1	89454804	89454903
chr1	89455310	89455347
chr1	89455694	89455765
chr1	89580279	89580803
chr1	89930391	89930441
chr1	89930841	89930950
chr1	89931109	89931159
chr1	89941047	89941098
chr1	90603446	90603665
chr1	90998373	90999304
chr1	91179947	91179980
chr1	91180038	91180297
chr1	91180340	91180429
chr1	91180450	91180546
chr1	91250231	91250282
chr1	91250291	91250792
chr1	91341503	91341564
chr1	91366439	91366482
chr1	91366721	91366779
chr1	91370161	91370341
chr1	91398419	91398872
chr1	91412591	91413188
chr1	91459023	91459062
chr1	91459233	91459276
chr1	91494554	91495177
chr1	91540456	91541183
chr1	92180263	92181512
chr1	92473647	92473894
chr1	92641755	92642089
chr1	92831996	92832194
chr1	92832233	92832334
chr1	92907055	92907568
chr1	92910816	92911511
chr1	92934290	92935026
chr1	93236084	93236134
chr1	93281451	93281471
chr1	93281573	93281623
chr1	93305800	93307595
chr1	93342638	93342754
chr1	93343649	93343735
chr1	93444880	93444927
chr1	93445077	93445496
chr1	93445575	93445653
chr1	93477906	93478876
chr1	93478924	93479758
chr1	93511924	93512947
chr1	93634923	93636263
chr1	93686138	93686168
chr1	93686233	93686768
chr1	93686851	93686958
chr1	93687007	93687052
chr1	93753567	93755425
chr1	93801663	93801834
chr1	93803808	93804227
chr1	93826509	93826559
chr1	95313422	95314608
chr1	96770165	96770182
chr1	97660787	97661929
chr1	97721263	97721349
chr1	97769846	97769895
chr1	97769947	97770534
chr1	98095384	98095979
chr1	105236111	105236121
chr1	105663080	105663177
chr1	105663234	105663413
chr1	105663922	105663971
chr1	105664017	105664119
chr1	105780675	105780766
chr1	105990145	105990252
chr1	105991066	105991876
chr1	105993859	105993949
chr1	106172412	106172462
chr1	106172512	106172612
chr1	106172894	106172941
chr1	106714498	106715044
chr1	106759216	106759979
chr1	106796545	106796722
chr1	107314108	107314207
chr1	107524772	107524832
chr1	107590330	107590365
chr1	118310919	118310971
chr1	118321815	118322005
chr1	118388556	118388572
chr1	118388775	118388965
chr1	118389019	118389120
chr1	118389190	118389392
chr1	118389518	118389622
chr1	118389672	118389766
chr1	118459103	118459321
chr1	118459370	118459995
chr1	118628075	118628119
chr1	118628169	118628178
chr1	118776796	118777889
chr1	119047872	119048249
chr1	119048296	119048419
chr1	119048503	119048564
chr1	119048828	119048971
chr1	119053214	119053361
chr1	119053498	119053743
chr1	119421397	119422223
chr1	119526015	119526772
chr1	119648351	119649058
chr1	119836723	119836778
chr1	119836814	119836910
chr1	119837092	119837132
chr1	119837208	119838011
chr1	119912774	119913234
chr1	119996984	119997067
chr1	120113473	120113513
chr1	120120647	120120688
chr1	120120892	120121081
chr1	120121182	120121439
chr1	120121691	120121749
chr1	120246024	120246121
chr1	120265195	120265245
chr1	120603025	120603125
chr1	120603169	120603546
chr1	120603596	120603802
chr1	120603852	120603902
chr1	121327524	121327637
chr1	121328071	121328169
chr1	121431159	121431281
chr1	121431480	121431524
chr1	121567878	121568069
chr1	125393847	125393867
chr1	125434915	125434970
chr1	125435119	125435144
chr1	125435164	125435183
chr1	125435240	125435608
chr1	125560234	125561561
chr1	127205014	127205175
chr1	127205519	127205572
chr1	127205661	127205810
chr1	127205851	127206553
chr1	127494321	127494393
chr1	127494443	127494543
chr1	127773636	127773709
chr1	127773758	127773852
chr1	127773925	127775075
chr1	127868747	127869039
chr1	128102327	128102458
chr1	128103374	128104044
chr1	128244054	128245382
chr1	128359358	128359480
chr1	128359530	128359666
chr1	128416630	128417974
chr1	128532820	128532901
chr1	128593033	128593075
chr1	130461983	130462039
chr1	130462417	130462500
chr1	130462579	130462706
chr1	130462902	130463055
chr1	130715612	130715834
chr1	130715965	130716057
chr1	130717396	130717693
chr1	130737475	130737525
chr1	130878042	130878310
chr1	130878347	130878390
chr1	131097254	131097277
chr1	131097291	131097441
chr1	131097469	131097833
chr1	131138057	131138104
chr1	131138154	131138358
chr1	131152956	131154046
chr1	131251184	131251223
chr1	131417326	131417375
chr1	131438653	131438695
chr1	131440336	131440387
chr1	131440548	131440585
chr1	131440810	131440853
chr1	131441626	131441636
chr1	131442258	131442401
chr1	131442723	131442746
chr1	131455545	131455594
chr1	131525411	131525461
chr1	131526504	131526590
chr1	131526656	131526706
chr1	131527157	131527200
chr1	131527201	131527343
chr1	131527929	131528215
chr1	131528257	131528284
chr1	131827465	131827608
chr1	131827648	131828277
chr1	131828330	131828472
chr1	131828576	131828650
chr1	131910242	131910291
chr1	131910489	131911075
chr1	131911418	131911469
chr1	131963386	131963482
chr1	132007530	132008282
chr1	132008328	132008420
chr1	132046320	132046370
chr1	132103220	132103233
chr1	132116702	132116794
chr1	132116857	132116907
chr1	132148779	132148834
chr1	132306394	132306431
chr1	132373871	132373881
chr1	132391896	132391919
chr1	132417284	132418430
chr1	132476896	132477209
chr1	132477359	132477558
chr1	132526005	132526055
chr1	132746988	132747056
chr1	132880145	132881040
chr1	132881090	132881145
chr1	133024856	133025722
chr1	133033787	133033860
chr1	133034353	133034438
chr1	133045900	133045962
chr1	133046096	133046146
chr1	133046236	133046284
chr1	133046363	133046501
chr1	133046831	133047001
chr1	133131051	133131123
chr1	133131241	133131917
chr1	133257254	133257383
chr1	133292719	133292727
chr1	133292737	133292747
chr1	133363289	133363360
chr1	133363591	133363641
chr1	133415210	133415252
chr1	133415298	133415390
chr1	133423045	133423094
chr1	133423632	133423651
chr1	133423856	133424512
chr1	133609921	133610356
chr1	133660499	133661668
chr1	133753417	133753617
chr1	133911430	133911769
chr1	133911835	133912023
chr1	134060644	134060745
chr1	134061024	134061075
chr1	134078888	134079163
chr1	134079360	134079478
chr1	134185099	134185109
chr1	134344834	134344933
chr1	134345007	134345033
chr1	134361326	134362195
chr1	134362474	134362486
chr1	134398679	134398755
chr1	134415242	134416086
chr1	134455563	134455762
chr1	134494663	134494856
chr1	134494942	134495067
chr1	134495115	134495169
chr1	134495234	134495270
chr1	134556732	134557028
chr1	134557130	134557185
chr1	134560121	134561798
chr1	134955811	134955910
chr1	134962561	134962641
chr1	135035060	135035104
chr1	135062148	135062197
chr1	135146612	135148093
chr1	135148368	135148466
chr1	135237304	135237392
chr1	135253541	135253571
chr1	135258339	135258459
chr1	135258756	135258806
chr1	135258943	135258989
chr1	135283069	135284279
chr1	135313365	135313415
chr1	135313515	135313773
chr1	135313822	135313975
chr1	135324868	135324918
chr1	135328547	135328597
chr1	135328871	135328928
chr1	135329004	135329145
chr1	135429922	135429965
chr1	135430120	135430467
chr1	135430668	135430714
chr1	135545037	135545047
chr1	135545057	135545067
chr1	135645608	135645618
chr1	135688334	135688384
chr1	135728660	135728691
chr1	135728804	135728817
chr1	135728905	135728954
chr1	135729058	135729326
chr1	135729688	135729752
chr1	135751381	135751401
chr1	135752019	135752066
chr1	135753021	135753117
chr1	135765243	135765263
chr1	135765690	135767377
chr1	135818386	135818432
chr1	135818759	135818863
chr1	135918882	135918892
chr1	136007737	136007777
chr1	136007829	136007978
chr1	136008095	136008197
chr1	136017786	136018711
chr1	136051194	136051388
chr1	136117796	136117798
chr1	136234081	136234132
chr1	136234332	136234605
chr1	136260738	136260788
chr1	136345159	136345247
chr1	136345490	136346099
chr1	136346260	136346310
chr1	136414753	136415690
chr1	136466184	136466211
chr1	136466337	136466557
chr1	136466604	136466624
chr1	136562971	136563048
chr1	136615098	136615128
chr1	136625024	136625074
chr1	136625219	136625318
chr1	136625365	136625515
chr1	136921186	136921195
chr1	137171101	137171290
chr1	137478712	137478720
chr1	137503359	137503379
chr1	137811577	137813252
chr1	138092125	138092135
chr1	138617985	138618132
chr1	138618182	138618392
chr1	138619161	138619832
chr1	138841708	138841758
chr1	138841834	138841934
chr1	138843799	138843908
chr1	138856136	138857558
chr1	138963418	138964351
chr1	139063014	139063024
chr1	139168233	139168243
chr1	139422003	139422182
chr1	139422375	139422425
chr1	139422515	139422596
chr1	139454784	139454842
chr1	139455174	139455234
chr1	141462954	141462961
chr1	142633446	142633454
chr1	143124142	143124167
chr1	143362241	143362261
chr1	143369792	143370549
chr1	143525711	143525742
chr1	143702454	143702504
chr1	143702604	143702927
chr1	143703014	143703188
chr1	143703216	143703265
chr1	143739485	143739536
chr1	143739621	143739752
chr1	143776342	143778198
chr1	143778238	143778353
chr1	144004069	144004119
chr1	144004271	144004382
chr1	144528968	144529055
chr1	144873126	144873176
chr1	145841101	145841111
chr1	146684504	146684524
chr1	147321346	147321437
chr1	148598893	148598903
chr1	148953032	148953046
chr1	149283050	149283060
chr1	149349951	149349974
chr1	149374591	149374611
chr1	150392455	150392803
chr1	150392853	150393152
chr1	150393284	150393517
chr1	150393966	150394085
chr1	150410407	150410429
chr1	150430383	150432163
chr1	150432223	150434529
chr1	150435398	150437130
chr1	150437282	150437289
chr1	150469609	150469619
chr1	151344107	151344156
chr1	151344572	151344739
chr1	151344785	151344827
chr1	151344860	151345334
chr1	151428484	151428532
chr1	151428632	151429512
chr1	151500463	151500531
chr1	151500594	151500749
chr1	151500790	151500840
chr1	151500957	151501007
chr1	151550489	151550509
chr1	151633721	151633731
chr1	151755450	151755496
chr1	151755649	151755749
chr1	151762201	151762211
chr1	152089731	152089786
chr1	152090191	152091252
chr1	152238121	152238138
chr1	152385880	152386890
chr1	152386895	152386975
chr1	152399693	152400544
chr1	152766487	152767044
chr1	152902542	152902586
chr1	152902695	152902752
chr1	152902850	152903993
chr1	153133516	153133859
chr1	153134085	153134245
chr1	153250347	153250384
chr1	153254908	153254918
chr1	153262556	153262606
chr1	153330397	153330444
chr1	153332146	153333053
chr1	153333161	153333935
chr1	153448047	153448057
chr1	153457447	153457457
chr1	153460624	153460681
chr1	153475918	153475928
chr1	153486513	153487826
chr1	153549673	153549766
chr1	153549814	153549871
chr1	153666079	153666099
chr1	153730531	153730576
chr1	153730620	153730785
chr1	153730883	153731083
chr1	153740087	153740229
chr1	153740376	153740416
chr1	153803852	153803862
chr1	153899068	153900938
chr1	154204962	154205012
chr1	154223711	154224442
chr1	154750622	154750723
chr1	155074858	155075392
chr1	155083532	155083717
chr1	155083737	155083858
chr1	155083933	155083970
chr1	155098426	155098476
chr1	155098825	155098885
chr1	155098924	155098959
chr1	155099521	155099668
chr1	155099766	155099929
chr1	155158707	155159160
chr1	155187788	155187808
chr1	155242872	155242884
chr1	155244582	155244618
chr1	155417031	155417374
chr1	155557894	155558971
chr1	155741390	155741437
chr1	155741489	155741642
chr1	155741791	155741841
chr1	155742090	155742190
chr1	155742290	155743486
chr1	155794050	155794060
chr1	155801889	155801938
chr1	155812490	155812582
chr1	155812682	155812842
chr1	155812940	155813070
chr1	155829603	155829633
chr1	155972472	155973461
chr1	155973506	155973595
chr1	155973631	155973681
chr1	156035370	156035410
chr1	156035580	156035630
chr1	156035781	156036514
chr1	156040836	156041029
chr1	156188623	156188640
chr1	156204144	156204235
chr1	156204331	156204381
chr1	156204580	156204688
chr1	156304265	156304401
chr1	156420739	156420777
chr1	156420841	156421204
chr1	156473847	156474449
chr1	156558429	156558456
chr1	156558496	156559532
chr1	156673669	156674919
chr1	156718199	156719195
chr1	156742138	156742158
chr1	156742185	156742231
chr1	156934222	156934288
chr1	156934393	156934497
chr1	156939160	156939630
chr1	156939697	156939833
chr1	156939858	156939976
chr1	156940120	156940169
chr1	157059614	157059629
chr1	157378232	157378242
chr1	157412731	157412834
chr1	157458729	157458779
chr1	157506600	157506751
chr1	157533231	157533251
chr1	157704477	157704523
chr1	158041834	158041843
chr1	158891787	158891837
chr1	159232008	159232139
chr1	159232178	159233131
chr1	159779398	159779408
chr1	160195119	160195496
chr1	160212356	160212504
chr1	160212726	160212761
chr1	160212911	160213673
chr1	160405036	160405046
chr1	160497226	160497246
chr1	160792381	160792428
chr1	160792730	160792939
chr1	160906056	160907485
chr1	161034720	161034820
chr1	161035142	161035326
chr1	161070190	161070275
chr1	161070371	161070406
chr1	161070457	161070654
chr1	161070807	161071198
chr1	161105279	161105289
chr1	161130953	161131000
chr1	161131086	161131599
chr1	161250507	161251200
chr1	161251280	161251370
chr1	161273662	161273721
chr1	161740880	161740890
chr1	161848916	161848931
chr1	161876295	161876447
chr1	161876547	161876712
chr1	161877122	161877243
chr1	161877389	161877438
chr1	161904917	161905011
chr1	161969033	161969564
chr1	161977399	161977410
chr1	162473943	162473948
chr1	162477870	162477923
chr1	162478081	162478270
chr1	162548388	162548545
chr1	162570539	162570900
chr1	162571006	162571041
chr1	162739757	162739930
chr1	162739976	162740706
chr1	162923988	162924019
chr1	163057683	163057698
chr1	163057708	163057718
chr1	163232970	163232980
chr1	163382517	163382625
chr1	163403427	163403456
chr1	163403497	163403915
chr1	163655090	163655098
chr1	163779651	163780011
chr1	163929945	163930458
chr1	163994813	163994919
chr1	164089205	164089260
chr1	164246033	164246062
chr1	164248396	164248789
chr1	164248938	164249356
chr1	164249456	164249505
chr1	164249538	164249564
chr1	164249610	164249661
chr1	164275553	164275736
chr1	164307263	164307364
chr1	164457503	164457574
chr1	164457874	164458032
chr1	164458170	164458366
chr1	165105915	165105935
chr1	165193942	165194611
chr1	165235881	165235898
chr1	165236195	165236395
chr1	165236440	165236496
chr1	165236671	165237054
chr1	165281300	165281347
chr1	165281547	165282571
chr1	165388125	165388155
chr1	165459580	165459728
chr1	165460024	165461723
chr1	165469862	165469939
chr1	165633738	165634969
chr1	165641580	165641679
chr1	165642245	165642776
chr1	165642822	165642846
chr1	165763718	165763741
chr1	165763766	165764165
chr1	165844700	165846022
chr1	165983287	165983297
chr1	166000983	166001028
chr1	166001148	166002253
chr1	166002358	166002409
chr1	166002506	166002606
chr1	166002806	166002857
chr1	166003058	166003447
chr1	166003495	166003545
chr1	166145997	166146007
chr1	166378947	166379975
chr1	166409082	166409159
chr1	166409476	166410226
chr1	166749600	166749703
chr1	166749806	166749897
chr1	167284270	167285138
chr1	167308437	167308952
chr1	167350147	167350421
chr1	167361843	167361853
chr1	167361863	167361883
chr1	167393730	167393812
chr1	167393920	167394306
chr1	167409630	167409669
chr1	167949558	167949599
chr1	168244555	168244564
chr1	168288288	168288408
chr1	168404132	168404254
chr1	168432070	168432265
chr1	168533843	168533853
chr1	169530325	169530353
chr1	169531289	169531633
chr1	169586946	169586960
chr1	169655229	169655362
chr1	169910505	169910514
chr1	169968947	169969208
chr1	169985605	169985634
chr1	170066269	170066275
chr1	170174565	170174614
chr1	170174731	170174900
chr1	170175003	170175504
chr1	170175720	170175734
chr1	170214718	170215535
chr1	170336782	170336824
chr1	170343261	170343281
chr1	170544627	170544634
chr1	170589593	170589638
chr1	170589686	170589781
chr1	170589831	170589879
chr1	170866209	170866217
chr1	170867356	170867389
chr1	170867438	170867885
chr1	170884760	170884791
chr1	170884871	170885615
chr1	170907589	170907736
chr1	170907833	170907933
chr1	170907983	170908033
chr1	170908212	170908287
chr1	171033900	171033995
chr1	171150210	171150636
chr1	171150729	171150821
chr1	171150971	171151020
chr1	171159731	171159781
chr1	171161179	171161191
chr1	171221305	171221357
chr1	171222250	171222500
chr1	171222663	171222808
chr1	171246646	171247309
chr1	171247415	171247495
chr1	171256119	171256139
chr1	171260202	171260210
chr1	171269853	171269901
chr1	171270111	171270194
chr1	171270332	171270427
chr1	171270535	171270586
chr1	171280859	171281619
chr1	171287379	171287480
chr1	171287627	171287779
chr1	171287829	171288029
chr1	171288079	171288125
chr1	171288226	171288278
chr1	171294442	171294793
chr1	171329256	171329355
chr1	171329415	171329434
chr1	171329466	171329723
chr1	171345484	171345534
chr1	171345824	171345873
chr1	171360236	171361012
chr1	171411029	171411066
chr1	171411169	171412211
chr1	171418949	171418979
chr1	171437232	171437263
chr1	171646759	171646769
chr1	172026660	172026769
chr1	172026816	172026909
chr1	172026954	172027006
chr1	172027056	172027545
chr1	172082250	172083404
chr1	172083454	172083501
chr1	172126742	172126890
chr1	172147911	172148941
chr1	172149296	172149343
chr1	172197642	172197662
chr1	172197875	172197895
chr1	172206071	172206705
chr1	172301267	172301280
chr1	172312041	172312760
chr1	172314916	172314936
chr1	172318858	172318868
chr1	172326375	172326586
chr1	172376229	172376279
chr1	172481917	172482071
chr1	172536489	172536506
chr1	172562986	172563034
chr1	172563134	172563184
chr1	172755313	172755327
chr1	173270324	173270344
chr1	173490997	173491070
chr1	174197789	174197839
chr1	174501563	174503417
chr1	174503616	174503667
chr1	174921635	174921671
chr1	174999838	174999886
chr1	175070045	175070092
chr1	175492512	175492654
chr1	175499458	175499467
chr1	175624714	175624880
chr1	175624932	175625677
chr1	175625681	175625785
chr1	175692236	175692286
chr1	175692336	175692436
chr1	175692530	175692873
chr1	175693063	175693234
chr1	175693629	175693664
chr1	175741982	175741992
chr1	175859448	175859741
chr1	175880258	175880305
chr1	175880498	175880697
chr1	175880805	175880935
chr1	176344909	176344939
chr1	176407018	176407033
chr1	176813613	176813654
chr1	176813828	176814092
chr1	176814193	176814244
chr1	176814341	176815582
chr1	176960898	176960937
chr1	177127156	177127182
chr1	177191283	177191379
chr1	177257264	177257424
chr1	177257468	177259196
chr1	177435275	177435282
chr1	177441654	177442092
chr1	177442293	177442689
chr1	177442869	177442907
chr1	177443044	177443094
chr1	177443217	177443263
chr1	177719409	177719458
chr1	177795808	177796620
chr1	177796714	177796763
chr1	177796923	177796988
chr1	177857410	177857436
chr1	177982476	177982528
chr1	178187079	178188444
chr1	178188530	178188584
chr1	178276092	178276106
chr1	178276154	178276204
chr1	178276304	178276590
chr1	178318202	178318249
chr1	178318456	178318741
chr1	178318772	178319116
chr1	178319155	178319266
chr1	178335969	178338696
chr1	178369107	178369179
chr1	178405464	178406869
chr1	178528576	178528681
chr1	178528721	178528860
chr1	178529088	178529253
chr1	178579487	178579499
chr1	178917402	178917452
chr1	178917723	178917823
chr1	178917867	178917917
chr1	179258466	179258476
chr1	179579816	179579916
chr1	179667897	179668738
chr1	179802390	179803780
chr1	179959122	179959279
chr1	179959384	179959437
chr1	179959485	179960693
chr1	179961192	179961242
chr1	180167209	180167309
chr1	180169470	180169519
chr1	180195433	180195475
chr1	180195558	180195648
chr1	180195703	180195724
chr1	180195831	180196593
chr1	180255441	180256763
chr1	180268579	180269203
chr1	180330508	180330559
chr1	180330818	180330865
chr1	180330916	180330960
chr1	180331630	180331640
chr1	180347535	180347669
chr1	180356907	180356995
chr1	180359097	180359147
chr1	180364626	180365896
chr1	180366230	180366277
chr1	180366489	180366526
chr1	180387885	180387984
chr1	180422317	180422359
chr1	180444507	180444523
chr1	180484065	180484290
chr1	180547857	180547907
chr1	180568667	180569809
chr1	180573289	180573329
chr1	180598447	180598475
chr1	180604744	180604793
chr1	180616565	180616611
chr1	180616707	180616762
chr1	180616845	180617053
chr1	180640509	180641945
chr1	180669389	180669407
chr1	180696562	180696600
chr1	180696794	180696894
chr1	180696944	180696994
chr1	180697038	180697140
chr1	180725960	180726691
chr1	180757812	180757928
chr1	180757984	180758004
chr1	180758028	180758219
chr1	180768402	180768966
chr1	180777421	180778594
chr1	180794405	180794633
chr1	180811778	180811878
chr1	180811928	180811978
chr1	180812686	180812740
chr1	180812791	180812899
chr1	180813099	180813150
chr1	180813245	180814711
chr1	180814746	180814796
chr1	180850080	180850127
chr1	180850472	180850660
chr1	180850700	180851775
chr1	180852028	180852061
chr1	180874158	180874198
chr1	180904174	180904988
chr1	180941637	180942926
chr1	180946213	180946255
chr1	180946345	180946388
chr1	180948602	180948612
chr1	180974686	180974723
chr1	180975201	180975250
chr1	180989081	180989193
chr1	180990113	180990235
chr1	181143966	181144405
chr1	181150860	181151652
chr1	181151708	181151768
chr1	181210241	181210289
chr1	181211090	181212781
chr1	181232422	181232467
chr1	181256953	181257007
chr1	181257104	181257151
chr1	181257225	181257653
chr1	181352305	181352357
chr1	181404679	181404688
chr1	181576400	181576560
chr1	181630430	181630618
chr1	181635640	181635647
chr1	181800853	181800925
chr1	181841734	181842577
chr1	181888931	181889010
chr1	181890291	181890341
chr1	181915031	181915095
chr1	182011638	182011686
chr1	182018511	182018561
chr1	182018960	182019064
chr1	182019170	182020671
chr1	182025228	182025272
chr1	182058355	182058406
chr1	182108642	182108692
chr1	182111676	182111726
chr1	182115384	182115433
chr1	182115524	182115575
chr1	182124245	182125463
chr1	182281783	182283406
chr1	182340869	182341102
chr1	182341157	182341760
chr1	182347954	182347997
chr1	182408239	182409810
chr1	182409913	182410043
chr1	182515482	182515569
chr1	182516236	182516283
chr1	182516333	182518072
chr1	182560686	182560733
chr1	182778395	182778403
chr1	182953794	182953856
chr1	182953886	182955286
chr1	182955332	182955403
chr1	182981011	182981061
chr1	182991106	182991434
chr1	183200817	183200840
chr1	183221247	183221946
chr1	183241186	183241196
chr1	183296702	183296751
chr1	183297139	183297426
chr1	183297627	183297949
chr1	183298058	183298106
chr1	183345315	183345626
chr1	183368960	183369288
chr1	183369322	183369571
chr1	183388973	183389017
chr1	183438914	183439420
chr1	183514765	183514774
chr1	183761092	183761102
chr1	184033387	184033428
chr1	184033489	184033992
chr1	184569661	184569670
chr1	184731460	184731649
chr1	184731693	184732562
chr1	184732761	184732944
chr1	184733109	184733148
chr1	184810676	184811664
chr1	184845477	184845965
chr1	184882666	184882738
chr1	184882885	184883099
chr1	184895983	184896002
chr1	184999403	184999980
chr1	185000406	185000452
chr1	185203882	185203998
chr1	185204169	185204362
chr1	185204385	185204391
chr1	185204406	185204430
chr1	185328987	185329430
chr1	185362994	185363035
chr1	185454763	185454808
chr1	185454856	185455445
chr1	185558200	185558220
chr1	185745044	185746253
chr1	186116759	186117433
chr1	186188382	186188387
chr1	186679385	186679409
chr1	186749160	186749531
chr1	187215207	187215258
chr1	187215392	187215766
chr1	187625487	187625495
chr1	187651104	187651189
chr1	187654817	187654837
chr1	187822899	187822971
chr1	187917630	187917649
chr1	188118040	188118559
chr1	188172661	188172670
chr1	188448636	188448665
chr1	188500896	188501424
chr1	189007518	189008013
chr1	189015601	189015608
chr1	189321647	189321657
chr1	189688077	189688161
chr1	189727819	189727868
chr1	189728116	189728212
chr1	189728257	189728872
chr1	189921953	189921987
chr1	189922028	189922458
chr1	190170441	190170485
chr1	190175102	190175113
chr1	190175188	190175238
chr1	190175266	190175342
chr1	190175423	190175472
chr1	190911784	190912028
chr1	190928422	190929392
chr1	190929430	190929479
chr1	191025285	191026221
chr1	191026258	191026338
chr1	191062732	191063293
chr1	191098644	191098684
chr1	191126096	191126149
chr1	191153350	191153380
chr1	191183167	191183304
chr1	191224351	191224393
chr1	191317617	191318126
chr1	191325661	191326222
chr1	191396074	191396116
chr1	191396216	191396988
chr1	191397406	191397497
chr1	191553853	191553858
chr1	191575247	191575432
chr1	191575786	191575836
chr1	191714781	191714811
chr1	191717708	191718913
chr1	191821092	191821230
chr1	191821476	191821746
chr1	191906439	191906541
chr1	191906589	191907210
chr1	191907260	191907692
chr1	191914853	191914878
chr1	191930612	191930657
chr1	192092368	192093086
chr1	192137850	192138804
chr1	192745583	192745710
chr1	192799272	192799509
chr1	192855315	192855407
chr1	192855448	192855507
chr1	193130108	193130158
chr1	193130302	193130451
chr1	193152859	193152991
chr1	193153134	193153177
chr1	193173408	193173448
chr1	193173449	193173545
chr1	193173605	193173652
chr1	193518391	193518398
chr1	193590963	193590983
chr1	194378077	194378087
chr1	194879480	194879566
chr1	194879635	194879907
chr1	194976155	194976868
chr1	194993083	194993205
chr1	195082573	195082576
chr1	195092059	195092516
chr1	195184620	195185897
chr10	3495203	3495282
chr10	3574199	3574252
chr10	3630974	3631024
chr10	3740318	3740383
chr10	3972988	3973832
chr10	4028715	4028727
chr10	4076496	4076506
chr10	4266941	4266989
chr10	4386308	4387745
chr10	4432220	4432326
chr10	4432598	4432690
chr10	4482096	4482838
chr10	5194519	5194619
chr10	5194669	5194716
chr10	5804744	5804844
chr10	5804892	5805016
chr10	5805221	5805546
chr10	5805593	5806671
chr10	5806838	5806952
chr10	5823745	5823766
chr10	5823825	5823917
chr10	5922372	5922416
chr10	5922462	5922867
chr10	5922906	5922994
chr10	6360827	6360836
chr10	7211086	7211163
chr10	7211358	7211406
chr10	7211458	7211635
chr10	7211685	7211934
chr10	7212035	7212264
chr10	7212311	7212527
chr10	7212585	7212613
chr10	7333410	7333567
chr10	7589531	7590775
chr10	7638060	7638120
chr10	7662632	7662674
chr10	7662767	7663591
chr10	7667344	7667642
chr10	7667687	7667756
chr10	7680836	7682040
chr10	7726012	7726138
chr10	7780045	7780917
chr10	7792670	7792790
chr10	7792991	7793042
chr10	7793087	7793105
chr10	7955428	7956801
chr10	7956841	7956892
chr10	8260283	8260370
chr10	8518212	8518830
chr10	8886043	8886141
chr10	9071805	9071835
chr10	9675753	9675804
chr10	9676241	9676302
chr10	9900469	9901376
chr10	9901738	9901788
chr10	10557851	10557901
chr10	10557951	10558619
chr10	11149126	11149159
chr10	11149403	11149737
chr10	11186989	11186999
chr10	11280922	11281999
chr10	11314317	11314320
chr10	11343184	11344040
chr10	11802443	11802499
chr10	12867547	12867673
chr10	12867719	12867906
chr10	12868050	12868099
chr10	12868144	12868224
chr10	12868372	12868516
chr10	12868563	12868636
chr10	12868761	12868778
chr10	12868858	12868906
chr10	12869131	12869421
chr10	12869471	12869570
chr10	12922586	12923381
chr10	13008449	13008706
chr10	13008756	13008766
chr10	13061149	13061178
chr10	13090175	13091463
chr10	13179185	13179205
chr10	13192388	13194246
chr10	13270713	13270759
chr10	13324004	13324109
chr10	13324252	13324342
chr10	13473693	13474537
chr10	13474605	13474652
chr10	13500714	13501389
chr10	13542657	13542667
chr10	13552827	13553360
chr10	13553645	13553690
chr10	13868480	13868517
chr10	13868620	13868813
chr10	13868936	13869128
chr10	13964683	13964757
chr10	13965011	13965054
chr10	13966336	13966386
chr10	13967030	13967141
chr10	13982506	13983456
chr10	14545105	14545196
chr10	14705385	14705486
chr10	14705612	14705653
chr10	14794813	14794833
chr10	17480982	17481020
chr10	17510701	17510737
chr10	17722281	17722331
chr10	17722431	17722481
chr10	17723063	17723309
chr10	17723508	17723558
chr10	17818077	17818126
chr10	17818226	17818295
chr10	17818325	17818417
chr10	17947361	17947409
chr10	17947819	17947854
chr10	18022639	18022665
chr10	18023077	18023177
chr10	18023284	18023432
chr10	18055262	18056398
chr10	18234747	18234790
chr10	18235042	18235088
chr10	18318260	18318356
chr10	18318538	18319338
chr10	18545388	18546193
chr10	18743153	18744143
chr10	18844726	18844781
chr10	18844831	18845905
chr10	18863513	18863561
chr10	19014991	19015654
chr10	19015697	19015746
chr10	19779202	19779232
chr10	19779278	19779332
chr10	19779432	19779484
chr10	19907333	19907838
chr10	19933601	19933815
chr10	19933839	19933971
chr10	19934921	19934971
chr10	20073237	20073384
chr10	20148455	20148501
chr10	20148807	20149635
chr10	20205346	20205376
chr10	20311764	20311814
chr10	20311853	20312887
chr10	20567903	20567922
chr10	21152470	21152480
chr10	21179024	21179074
chr10	21295748	21295867
chr10	21295970	21296211
chr10	21465532	21465571
chr10	21993964	21994063
chr10	21994112	21994509
chr10	21994564	21994844
chr10	22618985	22619147
chr10	22619676	22619769
chr10	22705688	22705698
chr10	22731228	22731378
chr10	22731523	22731543
chr10	22731786	22731809
chr10	22731856	22731893
chr10	22731964	22732005
chr10	22858264	22858327
chr10	23348553	23348638
chr10	23348661	23348754
chr10	23350144	23350781
chr10	23448940	23448993
chr10	23449042	23449290
chr10	23449340	23449403
chr10	23785595	23785645
chr10	23786637	23786687
chr10	23786790	23787599
chr10	23797223	23797349
chr10	24149304	24149662
chr10	24149689	24149721
chr10	24223420	24223512
chr10	24223551	24223618
chr10	24223668	24223718
chr10	24595784	24595957
chr10	24674542	24674576
chr10	24711694	24712047
chr10	24712084	24712126
chr10	24712176	24712322
chr10	24869787	24870196
chr10	25296519	25297441
chr10	25359854	25359962
chr10	25360073	25360122
chr10	25360142	25360219
chr10	25360418	25360513
chr10	26373120	26373163
chr10	26374008	26374244
chr10	26374285	26374310
chr10	26374649	26375293
chr10	28074881	28074931
chr10	28074982	28075277
chr10	28075545	28075596
chr10	28333945	28333972
chr10	29146359	29146409
chr10	29147264	29147314
chr10	29361346	29362291
chr10	30200559	30200582
chr10	30600448	30600500
chr10	30600542	30600886
chr10	30617810	30618793
chr10	30677330	30677386
chr10	30802531	30802627
chr10	30802726	30804166
chr10	30811153	30811227
chr10	30842494	30842526
chr10	30842703	30842810
chr10	30842954	30843054
chr10	30843122	30843224
chr10	30843824	30844040
chr10	30844140	30844242
chr10	30844334	30844445
chr10	30844709	30844744
chr10	31242803	31242845
chr10	31313183	31313857
chr10	31354123	31354179
chr10	31608505	31608605
chr10	31608705	31609967
chr10	33904747	33904850
chr10	33950739	33950786
chr10	33950859	33951285
chr10	34018937	34020051
chr10	34176262	34176304
chr10	34206649	34206967
chr10	34207007	34207363
chr10	34207404	34207598
chr10	34282056	34283099
chr10	34283349	34283399
chr10	34297248	34297281
chr10	34297438	34297575
chr10	34297663	34297713
chr10	34297810	34297963
chr10	34418139	34418188
chr10	34418285	34418601
chr10	35418947	35418957
chr10	36974067	36975122
chr10	37136015	37137539
chr10	37139248	37139347
chr10	37141337	37141460
chr10	38965667	38965726
chr10	38965803	38965855
chr10	39134020	39134167
chr10	39171943	39171984
chr10	39369835	39370495
chr10	39370747	39370892
chr10	39454425	39454472
chr10	39613261	39613325
chr10	39614486	39614726
chr10	39664137	39664219
chr10	39730961	39731542
chr10	39731655	39731846
chr10	39732136	39732302
chr10	39732565	39733189
chr10	39898993	39899230
chr10	40141750	40141891
chr10	40141991	40142041
chr10	40142189	40142316
chr10	40142416	40142546
chr10	40246761	40246902
chr10	40246942	40247034
chr10	40247122	40247154
chr10	40257170	40257217
chr10	40257267	40257706
chr10	40300607	40300693
chr10	40300737	40302221
chr10	40302273	40302509
chr10	40348914	40349014
chr10	40349064	40349406
chr10	40349582	40350089
chr10	40350193	40350291
chr10	40682913	40683850
chr10	40683902	40683927
chr10	40698639	40698646
chr10	40882675	40883699
chr10	40883716	40883960
chr10	40884116	40884210
chr10	41303467	41303506
chr10	41489879	41490839
chr10	41519465	41519618
chr10	41519671	41519824
chr10	41520425	41520452
chr10	41809458	41810599
chr10	41887441	41887506
chr10	42018163	42018213
chr10	42018264	42018349
chr10	42018506	42018551
chr10	42273921	42273966
chr10	42274092	42274243
chr10	42275623	42275647
chr10	42276619	42276722
chr10	42276941	42276980
chr10	42278226	42278368
chr10	42278421	42278592
chr10	42478053	42478204
chr10	42478234	42479060
chr10	42501753	42501976
chr10	42502074	42502168
chr10	42502220	42502308
chr10	42526002	42526032
chr10	42614137	42614234
chr10	42678591	42679147
chr10	42761261	42761353
chr10	42761558	42762325
chr10	42762479	42762534
chr10	43220984	43221091
chr10	43221218	43221357
chr10	43221453	43221503
chr10	43478869	43479391
chr10	43479405	43480174
chr10	43901390	43901941
chr10	44268204	44268332
chr10	44268381	44268544
chr10	44268623	44268668
chr10	44507121	44507130
chr10	44529296	44529367
chr10	44529400	44529457
chr10	45025990	45025997
chr10	45066996	45067549
chr10	45067580	45067631
chr10	45289486	45289539
chr10	45289665	45289700
chr10	45289752	45289795
chr10	45289917	45289967
chr10	45335603	45335626
chr10	45335716	45335792
chr10	45336005	45336053
chr10	45467612	45467640
chr10	45469670	45469717
chr10	45577689	45577741
chr10	45577810	45578202
chr10	45670449	45670571
chr10	46391245	46391255
chr10	49220591	49220601
chr10	50894272	50894323
chr10	50894403	50894549
chr10	50895022	50895082
chr10	50895214	50895307
chr10	51235638	51235738
chr10	52143991	52144021
chr10	52233424	52234225
chr10	52381794	52382506
chr10	52417360	52417607
chr10	52418170	52418350
chr10	52690659	52690758
chr10	52690803	52691506
chr10	52691559	52691658
chr10	52691713	52691815
chr10	53379223	53379924
chr10	53380021	53380060
chr10	53596764	53597117
chr10	53597212	53597548
chr10	53597574	53597793
chr10	53629473	53630050
chr10	53750757	53751771
chr10	53751827	53751883
chr10	53963481	53963683
chr10	54074295	54075218
chr10	54075660	54075762
chr10	54075862	54075997
chr10	54076174	54076212
chr10	56228556	56228658
chr10	57486065	57487181
chr10	57519394	57519404
chr10	57532413	57532464
chr10	57532555	57532629
chr10	57794489	57794891
chr10	57794943	57795094
chr10	58232143	58232636
chr10	58255380	58255628
chr10	58258551	58258622
chr10	58322831	58324087
chr10	58446772	58447408
chr10	58497900	58498223
chr10	58812954	58812994
chr10	58813074	58813303
chr10	58828178	58828254
chr10	59221267	59222365
chr10	59322830	59323706
chr10	59323756	59323843
chr10	59616310	59616358
chr10	59616453	59616489
chr10	59616582	59616629
chr10	59702603	59702740
chr10	59702950	59702987
chr10	59879402	59879522
chr10	59879581	59880038
chr10	59880138	59880281
chr10	59880310	59880567
chr10	59880614	59880661
chr10	59899501	59899562
chr10	59911319	59911806
chr10	59931063	59931110
chr10	59931411	59931480
chr10	59951714	59951913
chr10	59952180	59952230
chr10	59952328	59952604
chr10	59952908	59952959
chr10	59964531	59964620
chr10	59965390	59965440
chr10	59965603	59965648
chr10	60002837	60003051
chr10	60003393	60003419
chr10	60121261	60121278
chr10	60218586	60219521
chr10	60219609	60219725
chr10	60269423	60269473
chr10	60269626	60269939
chr10	60270015	60270123
chr10	60277672	60277823
chr10	60277882	60277958
chr10	60291720	60291730
chr10	60293416	60293436
chr10	60293446	60293466
chr10	60294556	60294603
chr10	60294673	60294723
chr10	60295048	60295078
chr10	60299151	60299181
chr10	60299815	60299865
chr10	60300814	60300854
chr10	60301729	60301829
chr10	60301943	60301953
chr10	60302044	60302077
chr10	60302117	60302137
chr10	60302157	60302167
chr10	60302194	60302204
chr10	60302215	60302232
chr10	60302365	60302396
chr10	60302452	60302462
chr10	60302501	60302519
chr10	60686962	60687047
chr10	60687474	60687578
chr10	60827297	60827343
chr10	60829995	60830060
chr10	60830147	60830203
chr10	60831007	60831207
chr10	60831350	60831403
chr10	60831456	60831607
chr10	60831658	60831707
chr10	61146676	61147988
chr10	61382806	61382933
chr10	61383023	61383543
chr10	61383565	61383897
chr10	61384023	61384043
chr10	61384076	61384113
chr10	61384231	61384261
chr10	61384306	61384361
chr10	61451489	61451591
chr10	61452552	61452614
chr10	61452648	61452794
chr10	61475843	61476056
chr10	61648456	61649246
chr10	61679881	61680429
chr10	61680635	61680682
chr10	61695367	61696668
chr10	61782674	61784255
chr10	61839136	61839146
chr10	61923864	61923874
chr10	61978992	61979091
chr10	62110756	62110886
chr10	62110922	62111107
chr10	62231115	62231149
chr10	62261152	62261202
chr10	62261252	62261302
chr10	62339085	62339149
chr10	62339199	62340226
chr10	62340327	62340924
chr10	62341165	62341210
chr10	62449276	62449349
chr10	62449360	62449781
chr10	62486175	62486835
chr10	62486934	62487059
chr10	62577957	62578649
chr10	62602106	62602378
chr10	62650548	62651907
chr10	62726048	62726123
chr10	62791498	62791596
chr10	62791653	62792356
chr10	62792363	62792445
chr10	62886249	62886510
chr10	62886561	62887465
[truncated: 23,150 more rows]

## Sheet: sTable_7H_Zfp711_Mouse_mm10_ChI
Supplementary Table_7H_Zfp711_Mouse_mm10_ChIP_intersected
chr1	4785493	4786137
chr1	4807756	4808224
chr1	4857700	4858035
chr1	5019454	5020192
chr1	5082749	5083739
chr1	6214122	6215176
chr1	6359305	6359346
chr1	7089104	7089458
chr1	9545212	9546407
chr1	9700032	9700320
chr1	9700370	9700470
chr1	9748305	9748453
chr1	9797644	9798491
chr1	9848106	9848168
chr1	10009187	10009285
chr1	10037731	10037977
chr1	10039725	10039775
chr1	10039822	10039886
chr1	10039938	10039947
chr1	10232329	10232372
chr1	10232519	10233318
chr1	13372593	13373681
chr1	13373870	13373912
chr1	13374001	13374051
chr1	13374095	13374199
chr1	13589139	13590013
chr1	13660395	13660609
chr1	14755785	14755835
chr1	15805540	15806112
chr1	16104027	16104435
chr1	16104957	16105008
chr1	16105365	16105576
chr1	16105615	16106333
chr1	16519013	16519090
chr1	16519124	16519204
chr1	16519787	16519797
chr1	16520018	16520038
chr1	16619029	16619077
chr1	16619195	16619294
chr1	16619473	16619515
chr1	16656466	16657010
chr1	16665133	16665645
chr1	17145381	17145863
chr1	17727263	17727459
chr1	17727490	17727568
chr1	20820068	20820353
chr1	20890599	20890689
chr1	20951230	20951476
chr1	21079013	21079928
chr1	21218421	21218920
chr1	21960962	21961495
chr1	21961548	21961718
chr1	22533600	22533650
chr1	22533773	22533823
chr1	23256209	23256356
chr1	23256376	23256429
chr1	23256602	23256786
chr1	23382489	23383342
chr1	23763019	23763119
chr1	23921857	23921916
chr1	23921950	23922081
chr1	23922131	23922541
chr1	24099941	24100263
chr1	24100458	24100657
chr1	24586415	24586769
chr1	24678820	24678869
chr1	30872747	30873907
chr1	30949541	30949699
chr1	33757636	33757686
chr1	33814057	33814651
chr1	34011231	34011315
chr1	34011412	34011446
chr1	34011518	34011541
chr1	34011558	34011963
chr1	34236547	34236599
chr1	34439290	34439414
chr1	34439456	34439542
chr1	34439774	34440361
chr1	34459537	34459989
chr1	34460034	34460132
chr1	34472680	34472833
chr1	34472909	34473289
chr1	34678001	34678043
chr1	34678200	34678247
chr1	34678303	34678352
chr1	34801643	34801980
chr1	34842512	34842554
chr1	36068372	36068417
chr1	36244158	36244304
chr1	36244389	36244488
chr1	36307768	36307846
chr1	36368754	36369313
chr1	36444767	36444877
chr1	36445109	36445256
chr1	36471291	36471376
chr1	36471608	36471847
chr1	36511639	36511741
chr1	36511806	36512764
chr1	36546687	36547617
chr1	36556571	36558154
chr1	36635013	36635054
chr1	36682832	36682861
chr1	36691176	36691223
chr1	36691268	36691354
chr1	36691486	36691971
chr1	36709572	36709621
chr1	36709704	36710027
chr1	36938670	36940124
chr1	37299754	37300361
chr1	37429641	37430871
chr1	37540929	37540954
chr1	37541075	37541667
chr1	37665294	37666551
chr1	37719491	37720065
chr1	37720081	37720115
chr1	37864745	37864845
chr1	37865414	37865506
chr1	37872299	37872539
chr1	37890266	37890316
chr1	37890363	37890776
chr1	37996965	37997450
chr1	37997879	37998022
chr1	37998072	37998499
chr1	37998548	37998611
chr1	38129006	38129894
chr1	38130152	38130289
chr1	38627556	38627778
chr1	38627826	38628136
chr1	38629380	38629486
chr1	38835723	38836932
chr1	38897610	38898358
chr1	38987639	38988120
chr1	39193771	39193855
chr1	39193933	39193983
chr1	39194190	39194243
chr1	39367526	39368005
chr1	39478381	39478501
chr1	39478551	39478697
chr1	39535620	39536383
chr1	39576678	39577708
chr1	39900682	39900732
chr1	39900855	39901392
chr1	40465590	40465728
chr1	40465933	40466042
chr1	40681338	40681778
chr1	40681812	40681916
chr1	42684920	42684968
chr1	42685011	42685041
chr1	42695745	42695853
chr1	42714561	42714692
chr1	42851005	42851071
chr1	42851291	42851555
chr1	43092110	43093184
chr1	43098588	43098673
chr1	43163629	43163672
chr1	43163742	43163860
chr1	43445782	43446683
chr1	43827137	43827787
chr1	43827888	43827939
chr1	43933678	43933949
chr1	43933997	43934286
chr1	43934335	43934407
chr1	44119351	44120465
chr1	44147726	44147884
chr1	44551385	44551462
chr1	45795072	45795130
chr1	45795211	45795258
chr1	45795307	45795550
chr1	45925654	45925729
chr1	46853285	46853475
chr1	46853945	46854036
chr1	52113713	52113777
chr1	52113913	52113948
chr1	52232109	52233285
chr1	52233425	52233641
chr1	52500082	52500111
chr1	52500181	52500256
chr1	52500306	52500324
chr1	52500372	52500452
chr1	52500491	52500540
chr1	52500590	52500665
chr1	52500698	52500738
chr1	52630657	52630953
chr1	52726886	52727317
chr1	52817061	52817987
chr1	52844970	52845135
chr1	52952853	52953399
chr1	53296720	53296783
chr1	53296812	53297472
chr1	53313490	53313675
chr1	53313832	53313870
chr1	53784841	53784937
chr1	53784956	53785004
chr1	53785076	53785231
chr1	54194320	54194484
chr1	54194575	54194885
chr1	54194936	54195055
chr1	54250784	54250936
chr1	54251018	54251068
chr1	54438537	54439068
chr1	54557588	54557653
chr1	54557713	54557893
chr1	54925996	54926069
chr1	54926097	54926238
chr1	54926474	54926552
chr1	55027062	55027113
chr1	55027158	55027244
chr1	55027294	55027393
chr1	55027479	55027591
chr1	55052846	55053065
chr1	55053075	55053108
chr1	55086990	55088930
chr1	55130959	55131976
chr1	55236996	55237081
chr1	55237211	55237389
chr1	55237539	55237589
chr1	56969610	56969711
chr1	56969965	56970015
chr1	56972584	56972871
chr1	56972922	56973110
chr1	56973161	56973271
chr1	56973370	56973468
chr1	56973632	56973682
chr1	57205748	57205798
chr1	57377558	57377979
chr1	57406164	57407657
chr1	57774697	57775505
chr1	57969597	57970241
chr1	57995922	57996165
chr1	57996202	57996231
chr1	58307155	58307284
chr1	58392920	58393870
chr1	58423631	58423870
chr1	58423941	58423988
chr1	58424110	58424265
chr1	58424379	58424420
chr1	58445043	58445113
chr1	58445205	58445869
chr1	58504558	58504634
chr1	58504668	58505201
chr1	58586341	58586735
chr1	58973462	58973734
chr1	58973784	58974211
chr1	59119685	59120636
chr1	59236775	59236837
chr1	59237155	59237202
chr1	59482130	59482321
chr1	59670295	59670909
chr1	59684821	59685441
chr1	59763208	59763311
chr1	59764405	59764848
chr1	59912580	59913118
chr1	60042543	60043477
chr1	60098161	60098410
chr1	60180630	60180675
chr1	60343371	60343497
chr1	60409243	60409374
chr1	60409650	60410150
chr1	60566099	60567253
chr1	61638432	61639507
chr1	62701278	62701382
chr1	62703216	62703266
chr1	63113091	63115015
chr1	63176126	63177061
chr1	63177110	63177208
chr1	63177301	63177370
chr1	63273104	63273142
chr1	63273180	63274066
chr1	63445898	63446358
chr1	63446511	63446611
chr1	63730540	63730752
chr1	63730802	63730848
chr1	64532509	64532616
chr1	64532812	64533162
chr1	64533212	64533338
chr1	64717865	64717903
chr1	64737271	64737371
chr1	64737472	64737571
chr1	64738077	64738126
chr1	64956564	64957085
chr1	65178241	65178289
chr1	65178435	65178590
chr1	65178721	65178881
chr1	65178978	65179077
chr1	65179223	65179351
chr1	65186243	65186353
chr1	65186403	65187241
chr1	66700870	66700971
chr1	67038323	67039018
chr1	69826864	69827392
chr1	71102682	71102732
chr1	71102782	71102874
chr1	71556993	71557681
chr1	72211992	72212061
chr1	72212227	72212335
chr1	72284051	72284216
chr1	72307392	72307754
chr1	72582532	72583738
chr1	72700332	72700546
chr1	72710955	72711013
chr1	72711050	72712364
chr1	73399345	73399449
chr1	74236535	74236583
chr1	74236728	74236882
chr1	74284034	74284763
chr1	74284813	74284963
chr1	74285013	74285112
chr1	74387000	74387050
chr1	74391281	74392294
chr1	74397546	74397680
chr1	74505609	74505911
chr1	74505959	74507178
chr1	74587772	74588225
chr1	74588322	74588372
chr1	74601172	74601781
chr1	74661685	74662180
chr1	74803477	74803527
chr1	74816845	74816990
chr1	74817216	74817261
chr1	74854555	74854619
chr1	74893356	74893406
chr1	75124754	75125278
chr1	75141115	75141242
chr1	75141373	75141484
chr1	75141535	75141809
chr1	75142610	75142650
chr1	75142734	75143252
chr1	75168501	75168591
chr1	75179823	75180023
chr1	75180073	75180169
chr1	75180310	75180443
chr1	75191454	75192281
chr1	75210690	75211449
chr1	75236466	75236516
chr1	75236646	75236744
chr1	75251418	75251904
chr1	75316982	75317635
chr1	75318027	75318092
chr1	75382169	75382219
chr1	75478508	75479403
chr1	75505372	75506724
chr1	75521398	75521451
chr1	75521526	75521610
chr1	75546497	75546799
chr1	77516339	77516384
chr1	78196144	78197394
chr1	78217084	78217213
chr1	78488299	78489035
chr1	78657712	78658516
chr1	79671604	79671684
chr1	79671869	79671969
chr1	79761194	79761942
chr1	79775996	79776243
chr1	79802878	79803008
chr1	79858505	79858527
chr1	80339498	80340803
chr1	80340818	80340866
chr1	80341103	80341212
chr1	82282964	82283216
chr1	82283264	82283336
chr1	82283355	82283699
chr1	82724697	82725565
chr1	82839292	82840021
chr1	84838624	84838672
chr1	84838820	84839143
chr1	84839179	84839432
chr1	84839532	84840520
chr1	84934263	84935187
chr1	85793222	85794383
chr1	86064592	86065306
chr1	86154877	86154938
chr1	86154971	86155025
chr1	86358563	86360097
chr1	86433856	86435139
chr1	86442196	86442739
chr1	86442933	86442987
chr1	86487095	86487771
chr1	86492052	86492172
chr1	86503525	86504374
chr1	86504520	86504600
chr1	86509594	86509641
chr1	86524878	86525545
chr1	86526033	86526112
chr1	86526180	86526257
chr1	86526362	86526494
chr1	86526736	86526787
chr1	86526989	86528922
chr1	86531921	86531990
chr1	86532093	86532116
chr1	86582774	86582823
chr1	86586731	86587633
chr1	86669979	86670017
chr1	86703404	86704259
chr1	87187179	87187229
chr1	87213828	87214064
chr1	87326751	87327861
chr1	87755838	87755917
chr1	87756027	87756226
chr1	87756325	87756397
chr1	87853530	87853584
chr1	88007803	88008637
chr1	88277178	88277279
chr1	88277319	88277539
chr1	88277608	88277834
chr1	88701684	88701881
chr1	88701994	88702073
chr1	89070435	89070538
chr1	89070604	89070669
chr1	89454316	89454381
chr1	89454534	89454588
chr1	89454804	89454903
chr1	89580279	89580803
chr1	89930391	89930441
chr1	89930841	89930950
chr1	89931109	89931159
chr1	90603446	90603665
chr1	90998373	90999304
chr1	91179947	91179980
chr1	91180038	91180297
chr1	91180340	91180429
chr1	91250291	91250792
chr1	91366439	91366482
chr1	91366721	91366779
chr1	91398419	91398872
chr1	91412591	91413188
chr1	91459233	91459276
chr1	91494554	91495177
chr1	91540456	91541183
chr1	92180263	92181512
chr1	92473647	92473894
chr1	92641755	92642089
chr1	92907055	92907568
chr1	92910816	92911511
chr1	92934290	92935026
chr1	93236084	93236134
chr1	93305800	93307595
chr1	93342638	93342754
chr1	93343649	93343735
chr1	93445077	93445496
chr1	93445575	93445653
chr1	93477906	93478876
chr1	93478924	93479758
chr1	93511924	93512947
chr1	93634923	93636263
chr1	93686233	93686768
chr1	93686851	93686958
chr1	93753567	93755425
chr1	93801663	93801834
chr1	93803808	93804227
chr1	95313422	95314608
chr1	97660787	97661929
chr1	97721263	97721349
chr1	97769846	97769895
chr1	97769947	97770534
chr1	98095384	98095979
chr1	105663234	105663413
chr1	105663922	105663971
chr1	105664017	105664119
chr1	105780675	105780766
chr1	105990145	105990252
chr1	105991066	105991876
chr1	105993859	105993949
chr1	106172512	106172612
chr1	106172894	106172941
chr1	106714498	106715044
chr1	106759216	106759979
chr1	106796545	106796722
chr1	107590330	107590365
chr1	118310919	118310971
chr1	118321815	118322005
chr1	118388775	118388965
chr1	118389190	118389392
chr1	118389518	118389622
chr1	118389672	118389766
chr1	118459103	118459321
chr1	118459370	118459995
chr1	118628169	118628178
chr1	118776796	118777889
chr1	119047872	119048249
chr1	119048296	119048419
chr1	119048503	119048564
chr1	119048828	119048971
chr1	119053214	119053361
chr1	119053498	119053743
chr1	119421397	119422223
chr1	119526015	119526772
chr1	119648351	119649058
chr1	119837092	119837132
chr1	119837208	119838011
chr1	119912774	119913234
chr1	119996984	119997067
chr1	120120892	120121081
chr1	120121182	120121439
chr1	120246024	120246121
chr1	120265195	120265245
chr1	120603025	120603125
chr1	120603169	120603546
chr1	120603596	120603802
chr1	121327524	121327637
chr1	121328071	121328169
chr1	121431159	121431281
chr1	121431480	121431524
chr1	121567878	121568069
chr1	125435240	125435608
chr1	125560234	125561561
chr1	127205014	127205175
chr1	127205519	127205572
chr1	127205851	127206553
chr1	127773758	127773852
chr1	127773925	127775075
chr1	127868747	127869039
chr1	128103374	128104044
chr1	128244054	128245382
chr1	128359358	128359480
chr1	128359530	128359666
chr1	128416630	128417974
chr1	128532820	128532901
chr1	130462417	130462500
chr1	130462579	130462706
chr1	130462902	130463055
chr1	130715612	130715834
chr1	130715965	130716057
chr1	130717396	130717693
chr1	130737475	130737525
chr1	130878042	130878310
chr1	130878347	130878390
chr1	131097469	131097833
chr1	131138057	131138104
chr1	131138154	131138358
chr1	131152956	131154046
chr1	131251184	131251223
chr1	131455545	131455594
chr1	131527157	131527200
chr1	131527201	131527343
chr1	131527929	131528215
chr1	131827465	131827608
chr1	131827648	131828277
chr1	131828330	131828472
chr1	131910242	131910291
chr1	131910489	131911075
chr1	131963386	131963482
chr1	132007530	132008282
chr1	132046320	132046370
chr1	132116702	132116794
chr1	132306394	132306431
chr1	132391896	132391919
chr1	132417284	132418430
chr1	132476896	132477209
chr1	132477359	132477558
chr1	132526005	132526055
chr1	132880145	132881040
chr1	133024856	133025722
chr1	133033787	133033860
chr1	133034353	133034438
chr1	133045900	133045962
chr1	133046363	133046501
chr1	133131051	133131123
chr1	133131241	133131917
chr1	133363289	133363360
chr1	133363591	133363641
chr1	133415210	133415252
chr1	133415298	133415390
chr1	133423045	133423094
chr1	133423856	133424512
chr1	133609921	133610356
chr1	133660499	133661668
chr1	133911430	133911769
chr1	133911835	133912023
chr1	134060644	134060745
chr1	134061024	134061075
chr1	134078888	134079163
chr1	134079360	134079478
chr1	134344834	134344933
chr1	134345007	134345033
chr1	134361326	134362195
chr1	134415242	134416086
chr1	134455563	134455762
chr1	134494663	134494856
chr1	134494942	134495067
chr1	134495115	134495169
chr1	134556732	134557028
chr1	134557130	134557185
chr1	134560121	134561798
chr1	134955811	134955910
chr1	134962561	134962641
chr1	135146612	135148093
chr1	135237304	135237392
chr1	135258339	135258459
chr1	135258756	135258806
chr1	135258943	135258989
chr1	135283069	135284279
chr1	135313365	135313415
chr1	135313515	135313773
chr1	135313822	135313975
chr1	135324868	135324918
chr1	135328871	135328928
chr1	135329004	135329145
chr1	135430120	135430467
chr1	135430668	135430714
chr1	135545037	135545047
chr1	135545057	135545067
chr1	135645608	135645618
chr1	135688334	135688384
chr1	135728804	135728817
chr1	135728905	135728954
chr1	135729058	135729326
chr1	135753021	135753117
chr1	135765690	135767377
chr1	135818386	135818432
chr1	135818759	135818863
chr1	136007737	136007777
chr1	136007829	136007978
chr1	136008095	136008197
chr1	136017786	136018711
chr1	136051194	136051388
chr1	136234081	136234132
chr1	136234332	136234605
chr1	136260738	136260788
chr1	136345490	136346099
chr1	136346260	136346310
chr1	136414753	136415690
chr1	136466184	136466211
chr1	136466337	136466557
chr1	136562971	136563048
chr1	136625024	136625074
chr1	136625219	136625318
chr1	137171101	137171290
chr1	138617985	138618132
chr1	138618182	138618392
chr1	138619161	138619832
chr1	138841708	138841758
chr1	138841834	138841934
chr1	138843799	138843908
chr1	138856136	138857558
chr1	138963418	138964351
chr1	139422003	139422182
chr1	139422375	139422425
chr1	139422515	139422596
chr1	139454784	139454842
chr1	143702454	143702504
chr1	143702604	143702927
chr1	143703014	143703188
chr1	143703216	143703265
chr1	143739485	143739536
chr1	143739621	143739752
chr1	143776342	143778198
chr1	144004271	144004382
chr1	150392455	150392803
chr1	150392853	150393152
chr1	150393284	150393517
chr1	151344107	151344156
chr1	151344572	151344739
chr1	151344785	151344827
chr1	151344860	151345334
chr1	151428484	151428532
chr1	151428632	151429512
chr1	151500463	151500531
chr1	151500594	151500749
chr1	151500790	151500840
chr1	151500957	151501007
chr1	151755450	151755496
chr1	151755649	151755749
chr1	152090191	152091252
chr1	152385880	152386890
chr1	152386895	152386975
chr1	152399693	152400544
chr1	152766487	152767044
chr1	152902542	152902586
chr1	152902695	152902752
chr1	152902850	152903993
chr1	153134085	153134245
chr1	153332146	153333053
chr1	153333161	153333935
chr1	153486513	153487826
chr1	153549673	153549766
chr1	153549814	153549871
chr1	153730531	153730576
chr1	153730620	153730785
chr1	153730883	153731083
chr1	153740087	153740229
chr1	153740376	153740416
chr1	153803852	153803862
chr1	153899068	153900938
chr1	154204962	154205012
chr1	154223711	154224442
chr1	155074858	155075392
chr1	155083532	155083717
chr1	155083737	155083858
chr1	155083933	155083970
chr1	155098426	155098476
chr1	155099521	155099668
chr1	155099766	155099929
chr1	155158707	155159160
chr1	155244582	155244618
chr1	155417031	155417374
chr1	155557894	155558971
chr1	155741390	155741437
chr1	155742090	155742190
chr1	155742290	155743486
chr1	155812490	155812582
chr1	155812682	155812842
chr1	155812940	155813070
chr1	155972472	155973461
chr1	155973506	155973595
chr1	155973631	155973681
chr1	156035580	156035630
chr1	156035781	156036514
chr1	156040836	156041029
chr1	156188623	156188640
chr1	156204580	156204688
chr1	156420739	156420777
chr1	156420841	156421204
chr1	156473847	156474449
chr1	156558429	156558456
chr1	156558496	156559532
chr1	156673669	156674919
chr1	156718199	156719195
chr1	156939160	156939630
chr1	156939697	156939833
chr1	156939858	156939976
chr1	157412731	157412834
chr1	157458729	157458779
chr1	157506600	157506751
chr1	157533231	157533251
chr1	159232008	159232139
chr1	159232178	159233131
chr1	160195119	160195496
chr1	160212911	160213673
chr1	160792730	160792939
chr1	160906056	160907485
chr1	161034720	161034820
chr1	161035142	161035326
chr1	161070371	161070406
chr1	161070457	161070654
chr1	161070807	161071198
chr1	161131086	161131599
chr1	161250507	161251200
chr1	161251280	161251370
chr1	161876547	161876712
chr1	161877122	161877243
chr1	161969033	161969564
chr1	162477870	162477923
chr1	162478081	162478270
chr1	162548388	162548545
chr1	162570539	162570900
chr1	162571006	162571041
chr1	162739976	162740706
chr1	163403427	163403456
chr1	163403497	163403915
chr1	163779651	163780011
chr1	163929945	163930458
chr1	163994813	163994919
chr1	164248396	164248789
chr1	164248938	164249356
chr1	164275553	164275736
chr1	164307263	164307364
chr1	164457874	164458032
chr1	164458170	164458366
chr1	165105915	165105935
chr1	165193942	165194611
chr1	165236671	165237054
chr1	165281547	165282571
chr1	165459580	165459728
chr1	165460024	165461723
chr1	165633738	165634969
chr1	165641580	165641679
chr1	165642245	165642776
chr1	165642822	165642846
chr1	165763766	165764165
chr1	165844700	165846022
chr1	166002506	166002606
chr1	166002806	166002857
chr1	166003058	166003447
chr1	166003495	166003545
chr1	166378947	166379975
chr1	166409476	166410226
chr1	167284270	167285138
chr1	167308437	167308952
chr1	167350147	167350421
chr1	167393730	167393812
chr1	167393920	167394306
chr1	167409630	167409669
chr1	168288288	168288408
chr1	168432070	168432265
chr1	169531289	169531633
chr1	169655229	169655362
chr1	169968947	169969208
chr1	170174565	170174614
chr1	170174731	170174900
chr1	170175003	170175504
chr1	170214718	170215535
chr1	170589593	170589638
chr1	170589686	170589781
chr1	170589831	170589879
chr1	170867356	170867389
chr1	170867438	170867885
chr1	170884871	170885615
chr1	170907589	170907736
chr1	170907833	170907933
chr1	170907983	170908033
chr1	170908212	170908287
chr1	171033900	171033995
chr1	171150210	171150636
chr1	171150971	171151020
chr1	171159731	171159781
chr1	171221305	171221357
chr1	171222250	171222500
chr1	171222663	171222808
chr1	171246646	171247309
chr1	171247415	171247495
chr1	171270111	171270194
chr1	171270332	171270427
chr1	171270535	171270586
chr1	171280859	171281619
chr1	171287379	171287480
chr1	171287627	171287779
chr1	171287829	171288029
chr1	171288079	171288125
chr1	171288226	171288278
chr1	171294442	171294793
chr1	171329256	171329355
chr1	171329415	171329434
chr1	171329466	171329723
chr1	171345824	171345873
chr1	171360236	171361012
chr1	171411169	171412211
chr1	171437232	171437263
chr1	172026954	172027006
chr1	172027056	172027545
chr1	172082250	172083404
chr1	172126742	172126890
chr1	172147911	172148941
chr1	172206071	172206705
chr1	172312041	172312760
chr1	172326375	172326586
chr1	172376229	172376279
chr1	172481917	172482071
chr1	172562986	172563034
chr1	172563134	172563184
chr1	174501563	174503417
chr1	174503616	174503667
chr1	175492512	175492654
chr1	175624932	175625677
chr1	175625681	175625785
chr1	175692336	175692436
chr1	175692530	175692873
chr1	175693063	175693234
chr1	175880498	175880697
chr1	175880805	175880935
chr1	176344909	176344939
chr1	176813828	176814092
chr1	176814193	176814244
chr1	176814341	176815582
chr1	177257264	177257424
chr1	177257468	177259196
chr1	177441654	177442092
chr1	177442293	177442689
chr1	177795808	177796620
chr1	177796714	177796763
chr1	178187079	178188444
chr1	178276154	178276204
chr1	178276304	178276590
chr1	178318456	178318741
chr1	178318772	178319116
chr1	178319155	178319266
chr1	178335969	178338696
chr1	178369107	178369179
chr1	178405464	178406869
chr1	178528576	178528681
chr1	178528721	178528860
chr1	178529088	178529253
chr1	178917402	178917452
chr1	178917723	178917823
chr1	178917867	178917917
chr1	179579816	179579916
chr1	179667897	179668738
chr1	179802390	179803780
chr1	179959485	179960693
chr1	180195831	180196593
chr1	180255441	180256763
chr1	180268579	180269203
chr1	180330916	180330960
chr1	180359097	180359147
chr1	180364626	180365896
chr1	180387885	180387984
chr1	180422317	180422359
chr1	180484065	180484290
chr1	180547857	180547907
chr1	180568667	180569809
chr1	180604744	180604793
chr1	180616845	180617053
chr1	180640509	180641945
chr1	180696562	180696600
chr1	180696794	180696894
chr1	180696944	180696994
chr1	180697038	180697140
chr1	180725960	180726691
chr1	180757812	180757928
chr1	180757984	180758004
chr1	180758028	180758219
chr1	180768402	180768966
chr1	180777421	180778594
chr1	180794405	180794633
chr1	180813245	180814711
chr1	180850472	180850660
chr1	180850700	180851775
chr1	180874158	180874198
chr1	180904174	180904988
chr1	180941637	180942926
chr1	180946213	180946255
chr1	180974686	180974723
chr1	181143966	181144405
chr1	181150860	181151652
chr1	181211090	181212781
chr1	181232422	181232467
chr1	181256953	181257007
chr1	181257104	181257151
chr1	181352305	181352357
chr1	181576400	181576560
chr1	181841734	181842577
chr1	181888931	181889010
chr1	182018511	182018561
chr1	182019170	182020671
chr1	182058355	182058406
chr1	182108642	182108692
chr1	182115384	182115433
chr1	182115524	182115575
chr1	182124245	182125463
chr1	182281783	182283406
chr1	182341157	182341760
chr1	182408239	182409810
chr1	182516333	182518072
chr1	182560686	182560733
chr1	182953794	182953856
chr1	182953886	182955286
chr1	182981011	182981061
chr1	182991106	182991434
chr1	183221247	183221946
chr1	183296702	183296751
chr1	183297139	183297426
chr1	183345315	183345626
chr1	183368960	183369288
chr1	183369322	183369571
chr1	183388973	183389017
chr1	183438914	183439420
chr1	184033489	184033992
chr1	184731693	184732562
chr1	184732761	184732944
chr1	184810676	184811664
chr1	184845477	184845965
chr1	184882666	184882738
chr1	184882885	184883099
chr1	184999403	184999980
chr1	185203882	185203998
chr1	185204169	185204362
chr1	185204385	185204391
chr1	185328987	185329430
chr1	185362994	185363035
chr1	185454763	185454808
chr1	185454856	185455445
chr1	186116759	186117433
chr1	186749160	186749531
chr1	187215392	187215766
chr1	187822899	187822971
chr1	188118040	188118559
chr1	189007518	189008013
chr1	189688077	189688161
chr1	189727819	189727868
chr1	189728116	189728212
chr1	189728257	189728872
chr1	189921953	189921987
chr1	189922028	189922458
chr1	190170441	190170485
chr1	190175188	190175238
chr1	190175266	190175342
chr1	190175423	190175472
chr1	190911784	190912028
chr1	190928422	190929392
chr1	191025285	191026221
chr1	191026258	191026338
chr1	191062732	191063293
chr1	191098644	191098684
chr1	191126096	191126149
chr1	191153350	191153380
chr1	191183167	191183304
chr1	191224351	191224393
chr1	191317617	191318126
chr1	191325661	191326222
chr1	191396216	191396988
chr1	191397406	191397497
chr1	191575247	191575432
chr1	191575786	191575836
chr1	191717708	191718913
chr1	191821092	191821230
chr1	191821476	191821746
chr1	191906439	191906541
chr1	191906589	191907210
chr1	191907260	191907692
chr1	192092368	192093086
chr1	192137850	192138804
chr1	192745583	192745710
chr1	192799272	192799509
chr1	192855315	192855407
chr1	192855448	192855507
chr1	193130108	193130158
chr1	193130302	193130451
chr1	193152859	193152991
chr1	193153134	193153177
chr1	193173408	193173448
chr1	193173449	193173545
chr1	193173605	193173652
chr1	194879480	194879566
chr1	194879635	194879907
chr1	194976155	194976868
chr1	194993083	194993205
chr1	195092059	195092516
chr10	3574199	3574252
chr10	3630974	3631024
chr10	3740318	3740383
chr10	3972988	3973832
chr10	4386308	4387745
chr10	4432220	4432326
chr10	4432598	4432690
chr10	4482096	4482838
chr10	5194519	5194619
chr10	5805221	5805546
chr10	5805593	5806671
chr10	5823825	5823917
chr10	5922372	5922416
chr10	5922462	5922867
chr10	7211358	7211406
chr10	7211458	7211635
chr10	7211685	7211934
chr10	7212035	7212264
chr10	7212311	7212527
chr10	7333410	7333567
chr10	7589531	7590775
chr10	7662767	7663591
chr10	7667344	7667642
chr10	7667687	7667756
chr10	7680836	7682040
chr10	7726012	7726138
chr10	7780045	7780917
chr10	7792670	7792790
chr10	7792991	7793042
chr10	7955428	7956801
chr10	8518212	8518830
chr10	8886043	8886141
chr10	9071805	9071835
chr10	9900469	9901376
chr10	10557851	10557901
chr10	10557951	10558619
chr10	11149126	11149159
chr10	11149403	11149737
chr10	11280922	11281999
chr10	11343184	11344040
chr10	12868050	12868099
chr10	12868144	12868224
chr10	12868372	12868516
chr10	12868563	12868636
chr10	12869131	12869421
chr10	12869471	12869570
chr10	12922586	12923381
chr10	13008449	13008706
chr10	13008756	13008766
chr10	13061149	13061178
chr10	13090175	13091463
chr10	13192388	13194246
chr10	13324004	13324109
chr10	13324252	13324342
chr10	13473693	13474537
chr10	13500714	13501389
chr10	13552827	13553360
chr10	13868480	13868517
chr10	13868620	13868813
chr10	13868936	13869128
chr10	13964683	13964757
chr10	13982506	13983456
chr10	14545105	14545196
chr10	14705385	14705486
chr10	17722431	17722481
chr10	17723063	17723309
chr10	17723508	17723558
chr10	17947361	17947409
chr10	17947819	17947854
chr10	18022639	18022665
chr10	18023077	18023177
chr10	18023284	18023432
chr10	18055262	18056398
chr10	18234747	18234790
chr10	18235042	18235088
chr10	18318260	18318356
chr10	18318538	18319338
chr10	18545388	18546193
chr10	18743153	18744143
chr10	18844726	18844781
chr10	18844831	18845905
chr10	19014991	19015654
chr10	19015697	19015746
chr10	19779278	19779332
chr10	19779432	19779484
chr10	19907333	19907838
chr10	19933601	19933815
chr10	19933839	19933971
chr10	20073237	20073384
chr10	20148807	20149635
chr10	20205346	20205376
chr10	20311853	20312887
chr10	21179024	21179074
chr10	21295748	21295867
chr10	21295970	21296211
chr10	21994112	21994509
chr10	21994564	21994844
chr10	22618985	22619147
chr10	22731228	22731378
chr10	22731523	22731543
chr10	22731786	22731809
chr10	22731856	22731893
chr10	22858264	22858327
chr10	23350144	23350781
chr10	23786790	23787599
chr10	23797223	23797349
chr10	24149304	24149662
chr10	24149689	24149721
chr10	24223420	24223512
chr10	24223551	24223618
chr10	24223668	24223718
chr10	24595784	24595957
chr10	24711694	24712047
chr10	24712084	24712126
chr10	24712176	24712322
chr10	24869787	24870196
chr10	25296519	25297441
chr10	25359854	25359962
chr10	25360073	25360122
chr10	25360142	25360219
chr10	26373120	26373163
chr10	26374008	26374244
chr10	26374285	26374310
chr10	28074881	28074931
chr10	28074982	28075277
chr10	29361346	29362291
chr10	30200559	30200582
chr10	30600448	30600500
chr10	30600542	30600886
chr10	30617810	30618793
chr10	30802726	30804166
chr10	30811153	30811227
chr10	30842494	30842526
chr10	30842703	30842810
chr10	30842954	30843054
chr10	30843122	30843224
chr10	30844140	30844242
chr10	30844334	30844445
chr10	31313183	31313857
chr10	31608505	31608605
chr10	31608705	31609967
chr10	33904747	33904850
chr10	33950859	33951285
chr10	34018937	34020051
chr10	34206649	34206967
chr10	34207007	34207363
chr10	34207404	34207598
chr10	34282056	34283099
chr10	34297438	34297575
chr10	34297663	34297713
chr10	34297810	34297963
chr10	34418139	34418188
chr10	34418285	34418601
chr10	36974067	36975122
chr10	37136015	37137539
chr10	37139248	37139347
chr10	37141337	37141460
chr10	38965667	38965726
chr10	38965803	38965855
chr10	39134020	39134167
chr10	39369835	39370495
chr10	39454425	39454472
chr10	39613261	39613325
chr10	39614486	39614726
chr10	39730961	39731542
chr10	39731655	39731846
chr10	39732136	39732302
chr10	39732565	39733189
chr10	39898993	39899230
chr10	40141750	40141891
chr10	40141991	40142041
chr10	40142189	40142316
chr10	40142416	40142546
chr10	40246761	40246902
chr10	40246942	40247034
chr10	40247122	40247154
chr10	40257267	40257706
chr10	40300607	40300693
chr10	40300737	40302221
chr10	40302273	40302509
chr10	40348914	40349014
chr10	40349064	40349406
chr10	40682913	40683850
chr10	40882675	40883699
chr10	40883716	40883960
chr10	41489879	41490839
chr10	41519465	41519618
chr10	41519671	41519824
chr10	41809458	41810599
chr10	41887441	41887506
chr10	42018163	42018213
chr10	42018264	42018349
chr10	42273921	42273966
chr10	42274092	42274243
chr10	42275623	42275647
chr10	42276619	42276722
chr10	42276941	42276980
chr10	42278226	42278368
chr10	42478053	42478204
chr10	42478234	42479060
chr10	42501753	42501976
chr10	42502074	42502168
chr10	42502220	42502308
chr10	42526002	42526032
chr10	42614137	42614234
chr10	42678591	42679147
chr10	42761261	42761353
chr10	42761558	42762325
chr10	43220984	43221091
chr10	43221218	43221357
chr10	43221453	43221503
chr10	43479405	43480174
chr10	43901390	43901941
chr10	44268204	44268332
chr10	44268381	44268544
chr10	44268623	44268668
chr10	44507121	44507130
chr10	44529400	44529457
chr10	45066996	45067549
chr10	45067580	45067631
chr10	45289486	45289539
chr10	45289665	45289700
chr10	45289752	45289795
chr10	45289917	45289967
chr10	45335716	45335792
chr10	45336005	45336053
chr10	45577689	45577741
chr10	45577810	45578202
chr10	45670449	45670571
chr10	50894272	50894323
chr10	50894403	50894549
chr10	50895022	50895082
chr10	51235638	51235738
chr10	52233424	52234225
chr10	52381794	52382506
chr10	52417360	52417607
chr10	52690659	52690758
chr10	52690803	52691506
chr10	52691559	52691658
chr10	53379223	53379924
chr10	53596764	53597117
chr10	53597574	53597793
chr10	53629473	53630050
chr10	53750757	53751771
chr10	54074295	54075218
chr10	54075660	54075762
chr10	54075862	54075997
chr10	56228556	56228658
chr10	57486065	57487181
chr10	57532413	57532464
chr10	57532555	57532629
chr10	57794489	57794891
chr10	57794943	57795094
chr10	58232143	58232636
chr10	58255380	58255628
chr10	58258551	58258622
chr10	58322831	58324087
chr10	58446772	58447408
chr10	58497900	58498223
chr10	58813074	58813303
chr10	59221267	59222365
chr10	59322830	59323706
chr10	59323756	59323843
chr10	59616310	59616358
chr10	59616453	59616489
chr10	59616582	59616629
chr10	59702603	59702740
chr10	59702950	59702987
chr10	59879402	59879522
chr10	59879581	59880038
chr10	59899501	59899562
chr10	59911319	59911806
chr10	59931063	59931110
chr10	59931411	59931480
chr10	59951714	59951913
chr10	59952180	59952230
chr10	59952328	59952604
chr10	59964531	59964620
chr10	60002837	60003051
chr10	60003393	60003419
chr10	60218586	60219521
chr10	60269423	60269473
chr10	60269626	60269939
chr10	60270015	60270123
chr10	60277672	60277823
chr10	60277882	60277958
chr10	60294556	60294603
chr10	60294673	60294723
chr10	60295048	60295078
chr10	60687474	60687578
chr10	60827297	60827343
chr10	60831007	60831207
chr10	60831350	60831403
chr10	60831456	60831607
chr10	60831658	60831707
chr10	61146676	61147988
chr10	61383023	61383543
chr10	61383565	61383897
chr10	61451489	61451591
chr10	61452552	61452614
chr10	61452648	61452794
chr10	61475843	61476056
chr10	61648456	61649246
chr10	61679881	61680429
chr10	61680635	61680682
chr10	61695367	61696668
chr10	61782674	61784255
chr10	61978992	61979091
chr10	62110756	62110886
chr10	62110922	62111107
chr10	62231115	62231149
chr10	62261252	62261302
chr10	62339199	62340226
chr10	62340327	62340924
chr10	62449360	62449781
chr10	62486175	62486835
chr10	62486934	62487059
chr10	62577957	62578649
chr10	62602106	62602378
chr10	62650548	62651907
chr10	62726048	62726123
chr10	62791653	62792356
chr10	62792363	62792445
chr10	62886249	62886510
chr10	62886561	62887465
chr10	62920438	62920733
chr10	62920783	62920883
chr10	62947041	62947204
chr10	62980180	62980564
chr10	63022943	63024627
chr10	63100133	63100342
chr10	63100362	63100372
chr10	63100477	63100530
chr10	63243812	63244456
chr10	63338140	63339365
chr10	63382364	63382877
chr10	67003019	67003069
chr10	67096105	67097453
chr10	67126976	67127110
chr10	67127206	67127242
chr10	67285017	67285061
chr10	67285106	67285203
chr10	67536137	67536187
chr10	67536356	67536388
chr10	67547902	67549853
chr10	67979717	67979823
chr10	68278285	68279624
chr10	68354511	68354567
chr10	68541597	68541979
chr10	69212841	69213406
chr10	69352896	69353192
chr10	69398529	69399450
chr10	69925416	69925464
chr10	69925514	69925564
chr10	70096695	70096751
chr10	70096809	70097012
chr10	70097052	70097213
chr10	70097410	70097460
chr10	70244739	70244845
chr10	70244973	70245674
chr10	71159290	71159311
chr10	71159413	71159516
chr10	71159619	71159684
chr10	71159757	71159795
chr10	71237147	71238178
chr10	71284745	71285382
chr10	71344633	71344700
chr10	71344718	71344918
chr10	71348147	71348447
chr10	74966728	74966774
chr10	74966887	74966975
chr10	74967193	74968167
chr10	75037096	75037767
chr10	75060667	75060771
chr10	75060829	75060925
chr10	75182169	75182205
chr10	75182483	75182820
chr10	75182914	75182972
chr10	75211887	75212968
chr10	75516827	75518378
chr10	75559744	75560496
chr10	75772836	75773080
chr10	75773085	75773474
chr10	75773549	75773657
chr10	75773671	75773709
chr10	75837419	75837805
chr10	75859168	75860284
chr10	75921117	75921943
chr10	75932089	75932630
chr10	75935565	75935974
chr10	75936128	75936255
chr10	75950688	75951300
chr10	76237356	76237466
chr10	76237628	76237817
chr10	76237839	76237911
chr10	76260331	76260481
chr10	76345000	76345191
chr10	76345254	76345809
chr10	76442411	76442508
chr10	76442559	76442661
chr10	76442712	76442919
chr10	76531091	76531174
chr10	76531184	76531343
chr10	76623277	76623394
chr10	76623502	76623552
chr10	76725480	76725830
chr10	76725877	76726026
chr10	77032870	77033459
chr10	77049429	77049982
chr10	77165435	77166278
chr10	77166444	77166493
chr10	77259209	77259358
chr10	77417899	77417923
chr10	77418011	77418115
chr10	77515490	77515603
chr10	77515662	77515896
chr10	77581754	77581849
chr10	77581995	77582025
chr10	77606034	77606105
chr10	77606249	77606304
chr10	77622230	77622522
chr10	77978486	77978818
chr10	78008893	78009815
chr10	78069272	78069352
chr10	78169358	78169904
chr10	78244213	78244275
chr10	78244310	78244765
chr10	78351404	78353484
chr10	78412778	78413069
chr10	78425652	78425987
chr10	78457897	78458040
chr10	78464543	78464588
chr10	78464871	78464962
chr10	78574534	78574736
chr10	78591423	78592118
chr10	79669338	79669938
chr10	79681815	79681967
chr10	79682065	79682482
chr10	79682532	79683335
chr10	79704459	79704617
chr10	79746460	79746540
chr10	79746570	79746739
chr10	79766473	79767098
chr10	79779942	79780187
chr10	79793690	79793777
chr10	79793867	79793910
chr10	79853945	79854209
chr10	79854465	79854516
chr10	79854865	79854926
chr10	79856051	79856212
chr10	79856334	79856383
chr10	79908549	79908995
chr10	79916520	79917098
chr10	79921409	79921612
chr10	79921762	79921812
chr10	79960107	79960459
chr10	79983627	79984333
chr10	79996543	79996652
chr10	80039578	80039800
chr10	80053297	80053450
chr10	80053492	80053542
chr10	80053592	80054491
chr10	80058269	80058319
chr10	80058367	80058475
chr10	80102589	80102629
chr10	80115369	80115426
chr10	80115742	80116432
chr10	80142317	80142364
chr10	80142416	80142516
chr10	80145459	80145479
chr10	80151567	80151621
chr10	80151673	80151963
chr10	80152125	80152151
chr10	80160960	80161073
chr10	80167808	80168404
chr10	80172928	80173034
chr10	80173095	80173183
chr10	80226607	80226652
chr10	80226690	80226822
chr10	80249249	80249562
chr10	80260662	80260923
chr10	80264631	80264680
chr10	80265052	80265099
chr10	80292332	80292867
chr10	80316063	80316561
chr10	80320260	80320349
chr10	80320500	80320529
chr10	80329364	80329405
chr10	80398533	80399454
chr10	80406430	80406921
chr10	80433918	80434018
chr10	80548525	80549717
chr10	80561017	80561832
chr10	80578037	80578155
chr10	80584011	80584092
chr10	80589844	80590174
chr10	80590221	80590323
chr10	80603010	80603104
chr10	80622113	80622164
chr10	80622213	80622263
chr10	80622710	80622986
chr10	80656134	80656355
chr10	80656436	80656561
chr10	80668734	80668761
chr10	80668841	80668969
chr10	80675675	80676353
chr10	80741395	80742443
chr10	80755168	80755531
chr10	80797766	80798916
chr10	80826662	80826762
chr10	80826802	80826892
chr10	80834772	80834822
chr10	80834872	80834972
chr10	80835372	80835422
chr10	80854632	80855486
chr10	80900215	80900879
chr10	80916578	80918046
chr10	80918096	80918232
chr10	80930049	80930147
chr10	81024993	81025063
chr10	81025308	81025340
chr10	81037011	81037110
chr10	81037158	81037260
chr10	81037365	81037600
chr10	81059924	81060044
chr10	81060098	81060148
chr10	81069922	81070402
chr10	81105715	81106573
chr10	81137075	81137155
chr10	81137204	81137307
chr10	81137353	81139273
chr10	81167624	81167769
chr10	81176656	81176754
chr10	81257410	81257479
chr10	81257692	81257730
chr10	81266713	81266973
chr10	81267734	81267996
chr10	81268236	81268301
chr10	81292948	81293732
chr10	81321241	81321339
chr10	81349377	81349477
chr10	81350128	81350178
chr10	81357457	81357845
chr10	81377964	81378434
chr10	81378932	81378989
chr10	81407313	81407365
chr10	81407409	81407745
chr10	81430327	81430444
chr10	81496000	81496441
chr10	81559514	81560413
chr10	81560779	81560844
chr10	81560937	81560985
chr10	81627454	81627556
chr10	82629624	82630519
chr10	82699019	82699057
chr10	82699105	82699676
chr10	82763126	82764418
chr10	82859206	82859401
chr10	82859447	82859480
chr10	82860517	82860567
chr10	83337370	83337428
chr10	83337443	83337636
chr10	83360180	83360328
chr10	83533824	83533950
chr10	83534037	83534110
chr10	83534115	83534135
chr10	83543773	83543864
chr10	83543963	83544157
chr10	83544311	83544357
chr10	83648402	83648729
chr10	83648768	83648837
chr10	84440536	84441508
chr10	84532954	84534190
chr10	84534241	84534307
chr10	84576361	84576446
chr10	84622215	84622559
chr10	84622658	84622750
chr10	84760141	84760231
chr10	84916930	84917809
chr10	84977318	84977341
chr10	85102171	85102960
chr10	85127663	85128102
chr10	85185171	85185300
chr10	85185495	85185564
chr10	85649124	85649173
chr10	85649529	85649683
chr10	85871775	85872264
chr10	85916481	85917276
chr10	85957419	85957887
chr10	86021628	86022554
chr10	86300564	86300665
chr10	86684981	86685285
chr10	86685367	86686012
chr10	86704402	86705649
chr10	86705798	86705848
chr10	86705945	86706577
chr10	86778554	86778605
chr10	86778937	86779336
chr10	88146630	88147145
chr10	88201193	88201467
chr10	88356977	88357371
chr10	88357412	88357493
chr10	88503248	88504256
chr10	88730887	88730931
chr10	88730992	88731226
chr10	88731279	88731629
chr10	89444048	89444086
chr10	89685317	89686213
chr10	89732021	89732075
chr10	89744816	89744929
chr10	89744997	89745326
chr10	89745434	89745566
chr10	90907648	90907668
chr10	91083062	91083477
chr10	91123032	91124307
chr10	91170874	91170895
chr10	91170971	91171010
chr10	91171061	91171625
chr10	91171724	91172036
chr10	91181779	91181969
chr10	91182068	91182184
chr10	92722202	92722239
chr10	92722266	92722353
chr10	93081368	93081418
chr10	93081465	93081583
chr10	93160618	93161425
chr10	93310897	93311012
chr10	93452997	93453047
chr10	93453235	93453271
chr10	93453457	93453556
chr10	93540284	93540500
chr10	93589186	93589827
chr10	93641133	93641230
chr10	93641431	93641490
chr10	93889171	93889859
chr10	94034776	94036132
chr10	94147926	94148499
chr10	94198903	94199100
chr10	94312112	94312214
chr10	94688493	94688631
chr10	94688682	94688752
chr10	94688878	94688945
chr10	95323557	95324206
chr10	95416154	95416609
chr10	95416659	95416996
chr10	95417194	95417252
chr10	95501697	95501796
chr10	95501870	95501919
chr10	95514590	95515958
chr10	95563758	95563860
chr10	95564099	95564146
chr10	95564357	95564451
chr10	95940613	95941642
chr10	96616608	96616647
chr10	96616979	96617243
chr10	99106988	99107230
chr10	99107266	99107445
chr10	99107822	99107872
chr10	99107971	99108175
chr10	99261154	99262125
chr10	100015665	100015714
chr10	100015823	100015925
chr10	100487074	100488035
chr10	100589041	100589091
chr10	100589130	100589210
chr10	103028395	103028545
chr10	103028595	103028649
chr10	103367742	103367792
chr10	105574365	105574462
chr10	105841078	105841768
chr10	108161947	108161992
chr10	108162302	108162410
chr10	108331892	108331920
chr10	108333269	108333360
chr10	110745179	110745778
chr10	110745808	110745913
chr10	110919938	110919986
chr10	111009415	111010455
chr10	111164510	111164901
chr10	111164979	111165122
chr10	111298631	111298898
chr10	111472825	111473791
chr10	111506073	111506162
chr10	111506213	111506375
chr10	111506525	111506625
chr10	111972570	111973232
chr10	112163494	112163540
chr10	112927722	112929396
chr10	114801972	114802022
chr10	115250730	115251728
chr10	115315148	115315176
chr10	115315211	115315311
chr10	115315500	115315593
chr10	115362052	115362483
[truncated: 15,529 more rows]

## Sheet: sTable_7I_Zfp711_GREAT_all_gene
Supplementary Table_7I_Zfp711_GREAT_all_gene_mm10
[truncated: 9,901 more rows]

[truncated: 1 more sheets: sTable_7J_Zfp711_GREAT_all_regi]
