# Supplementary material for: Distinct roles of Atf3, Zfp711 and Bcl6b in early embryonic hematopoietic and endothelial lineage specification
Source: Development. 2025 Dec 8;152(23):dev204792. doi: 10.1242/dev.204792 (PMC12746078; doi:10.1242/dev.204792)
Supplement: Table S9. Average Expression of Transcription Factors Atf3, Zfp711 and Bcl6b on groups, clusters and subclusters. (Combined scRNA-seq data (all KOs and NT-Control) and only NT-Control) [file develop-152-204792-TableS9.xlsx]

## Sheet: 0_table_of_contents
Supplementary Table 9. Average Expression of Transcription Factors Atf3, Zfp711 and Bcl6b on groups, clusters and subclusters. (Combined scRNA-seq data (all KOs and NT-Control) and only NT-Control)
	Supplementary Table9A_Atf3_Avg_Expr				Combined_scRNAseq =		All single cell conditions combined (Atf3-KO+Bcl6b-KO+Zfp711-KO+NT-Control
	Supplementary Table9B_Zfp711_Avg_Expr
	Supplementary Table9C_Bcl6b_Avg_Expr				NT-Control_scRNAseq =		Only the cells from NT-Control conditions
						CLUSTERS
						Coding_name	Cluster_name	New Name in Manuscript
						Blood_Progenitors	HEP/BP	HEP/BP
						EMP	EMP	EMP
						Endothelium	Endothelium	Endothelium
						Epiblast	Epiblast	Epiblast
						Erythroid	Erythroid	Erythroid
						ExE_Ectoderm	Amniotic Ectoderm	Amniotic-Ectoderm
						ExE_Endoderm	Visceral Endoderm	Visceral-Endoderm
						Megakaryocyte	MkP	MkP
						Mesoderm_Hoxa	Limb Mesoderm and Allantois	Limb Mesoderm-Allantois
						Mesoderm_Hoxb	Mesenchyme and Epicardium	Mesenchyme-Epicardium
						Mesoderm_Ifit1	Atf3-KO Enriched	Atf3-KO-Enriched
						Mesoderm_Mixl1	Nascent Mesoderm	Nascent-Mesoderm
						Naive	Naive Pluripotency	Naive-Pluripotency
						PGC	PGC	PGC
						Primitive_Streak	Primitive Streak	Primitive-Streak
						SUBCLUSTERS
						Coding_name	Subluster_name	New Name in Manuscript
						aActc1	Allantois 1	Allantois#1
						aDach1	Limb Mesoderm 2	Limb-Mesoderm#2
						aFgf12SG2M	Allantois 3	Allantois#3
						aGreb1	Limb Mesoderm 1	Limb-Mesoderm#1
						aIgfbp7	Allantois 4	Allantois#4
						aWnt2G1	Allantois 2	Allantois#2
						baIfit1	Atf3-KO Enriched	Atf3-KO-Enriched
						bCacna1d	Epicardium 1	Epicardium#1
						bFgf15	Lateral Plate Mesoderm	Lateral-Plate-Mesoderm
						bNrxn3	Epicardium 2	Epicardium#2
						bPlxna4	Epicardium 3	Epicardium#3
						BPr	HEP/BP	HEP/BP
						bStard8	Mesenchyme 1	Mesenchyme#1
						bUpk3b	Mesenchyme 2	Mesenchyme#2
						EcXAnxa1	Amniotic Ectoderm 3	Amniotic-Ectoderm#3
						EcXCldn3	Amniotic Ectoderm 2	Amniotic-Ectoderm#2
						EcXSfn	Amniotic Ectoderm 1	Amniotic-Ectoderm#1
						EMPCcl4	EMP 3	EMP#3
						EMPIl17ra	EMP 2	EMP#2
						EMPNrg1	EMP 1	EMP#1
						EMPSepp1	EMP 4	EMP#4
						EndCdh5	Endothelium 2	Endothelium#2
						EndCyp26b1	Endocardium	Endocardium
						EndGadd45g	Endothelium 1	Endothelium#1
						EndRsad2	Endothelium 3	Endothelium#3
						EnXFgf5	Anterior Primitive Streak	Anterior-Primitive-Streak
						EnXTtr	Visceral Endoderm	Visceral-Endoderm
						Epib	Epiblast	Epiblast
						Ery1a	Erythroid 1	Erythroid#1
						Ery1b	Erythroid 2	Erythroid#2
						Ery2	Erythroid 3	Erythroid#3
						Ery3	Erythroid 4	Erythroid#4
						MegP1	MkP 1	MkP#1
						MegP2	MEP	MEP
						MegP3	MkP 2	MkP#2
						MesoMixl1	Nascent Mesoderm	Nascent-Mesoderm
						Naive	Naive Pluripotency
						PGC	PGC
						PSMesp1	Primitive Streak 2	Primitive-Streak#2
						PST	Primitive Streak 1	Primitive-Streak#1

## Sheet: sTable9A_Atf3_Avg_Expr
Supplementary Table9A_Atf3_Avg_Expr
	Combined_scRNAseq				NT-Control_scRNAseq
Clusters	Naive	0.174196		Clusters	Naive	0.274055
	Epiblast	0.632868			Epiblast	1.18171						CLUSTERS
	Primitive-Streak	0.657817			Primitive-Streak	0.999013						Coding_name	Cluster_name	New Name in Manuscript
	ExE-Ectoderm	1.60335			ExE-Ectoderm	2.21						Blood_Progenitors	HEP/BP	HEP/BP
	PGC	0.174241			PGC	0.269041						EMP	EMP	EMP
	ExE-Endoderm	0.963525			ExE-Endoderm	1.17156						Endothelium	Endothelium	Endothelium
	Mesoderm-Mixl1	0.269708			Mesoderm-Mixl1	0.362846						Epiblast	Epiblast	Epiblast
	Mesoderm-Hoxb	1.26688			Mesoderm-Hoxb	1.90904						Erythroid	Erythroid	Erythroid
	Mesoderm-Hoxa	1.4615			Mesoderm-Hoxa	2.38654						ExE_Ectoderm	Amniotic Ectoderm	Amniotic-Ectoderm
	Mesoderm-Ifit1	0.670856			Mesoderm-Ifit1	3.93186						ExE_Endoderm	Visceral Endoderm	Visceral-Endoderm
	Blood-Progenitors	0.381929			Blood-Progenitors	0.73921						Megakaryocyte	MkP	MkP
	Erythroid	1.10329			Erythroid	1.56905						Mesoderm_Hoxa	Limb Mesoderm and Allantois	Limb Mesoderm-Allantois
	Megakaryocyte	0.360573			Megakaryocyte	0.561018						Mesoderm_Hoxb	Mesenchyme and Epicardium	Mesenchyme-Epicardium
	Endothelium	2.28694			Endothelium	3.26694						Mesoderm_Ifit1	Atf3-KO Enriched	Atf3-KO-Enriched
	EMP	5.04861			EMP	6.36271						Mesoderm_Mixl1	Nascent Mesoderm	Nascent-Mesoderm
												Naive	Naive Pluripotency	Naive-Pluripotency
	Combined_scRNAseq				NT-Control_scRNAseq							PGC	PGC	PGC
Subclusters	Naive	0.174196		Subclusters	Naive	0.274055						Primitive_Streak	Primitive Streak	Primitive-Streak
	Epib	0.632868			Epib	1.18171
	PST	0.847722			PST	1.29257
	EcXSfn	1.37557			EcXSfn	2.04224						SUBCLUSTERS
	EcXCldn3	1.88956			EcXCldn3	2.50347						Coding_name	Subluster_name	New Name in Manuscript
	EcXAnxa1	1.25553			EcXAnxa1	1.55449						aActc1	Allantois 1	Allantois#1
	PGC	0.174241			PGC	0.269041						aDach1	Limb Mesoderm 2	Limb-Mesoderm#2
	PSMesp1	0.447525			PSMesp1	0.690981						aFgf12SG2M	Allantois 3	Allantois#3
	EnXFgf5	0.246245			EnXFgf5	0.340034						aGreb1	Limb Mesoderm 1	Limb-Mesoderm#1
	EnXTtr	1.51355			EnXTtr	1.9532						aIgfbp7	Allantois 4	Allantois#4
	MesoMixl1	0.269708			MesoMixl1	0.362846						aWnt2G1	Allantois 2	Allantois#2
	bFgf15	0.293503			bFgf15	0.41172						baIfit1	Atf3-KO Enriched	Atf3-KO-Enriched
	bCacna1d	1.00659			bCacna1d	1.49047						bCacna1d	Epicardium 1	Epicardium#1
	bNrxn3	0.928389			bNrxn3	1.46316						bFgf15	Lateral Plate Mesoderm	Lateral-Plate-Mesoderm
	bStard8	0.450452			bStard8	0.774049						bNrxn3	Epicardium 2	Epicardium#2
	bUpk3b	0.885723			bUpk3b	1.42331						bPlxna4	Epicardium 3	Epicardium#3
	bPlxna4	1.98159			bPlxna4	3.01556						BPr	HEP/BP	HEP/BP
	aGreb1	0.692967			aGreb1	1.10438						bStard8	Mesenchyme 1	Mesenchyme#1
	aDach1	0.758352			aDach1	1.2611						bUpk3b	Mesenchyme 2	Mesenchyme#2
	aActc1	0.960685			aActc1	1.38015						EcXAnxa1	Amniotic Ectoderm 3	Amniotic-Ectoderm#3
	aIgfbp7	1.57565			aIgfbp7	2.58475						EcXCldn3	Amniotic Ectoderm 2	Amniotic-Ectoderm#2
	aWnt2G1	2.19878			aWnt2G1	3.82426						EcXSfn	Amniotic Ectoderm 1	Amniotic-Ectoderm#1
	aFgf12SG2M	1.38699			aFgf12SG2M	2.34134						EMPCcl4	EMP 3	EMP#3
	baIfit1	0.670856			baIfit1	3.93186						EMPIl17ra	EMP 2	EMP#2
	BPr	0.381929			BPr	0.73921						EMPNrg1	EMP 1	EMP#1
	Ery1a	0.425757			Ery1a	0.593886						EMPSepp1	EMP 4	EMP#4
	Ery1b	0.822053			Ery1b	1.16819						EndCdh5	Endothelium 2	Endothelium#2
	Ery2	0.754672			Ery2	1.37694						EndCyp26b1	Endocardium	Endocardium
	Ery3	1.77703			Ery3	2.43708						EndGadd45g	Endothelium 1	Endothelium#1
	MegP1	0.282464			MegP1	0.352659						EndRsad2	Endothelium 3	Endothelium#3
	MegP2	0.957045			MegP2	2.18764						EnXFgf5	Anterior Primitive Streak	Anterior-Primitive-Streak
	MegP3	0.271436			MegP3	0.368816						EnXTtr	Visceral Endoderm	Visceral-Endoderm
	EndGadd45g	2.03902			EndGadd45g	2.85498						Epib	Epiblast	Epiblast
	EndCdh5	2.39094			EndCdh5	3.20642						Ery1a	Erythroid 1	Erythroid#1
	EndCyp26b1	3.10132			EndCyp26b1	5.76242						Ery1b	Erythroid 2	Erythroid#2
	EndRsad2	1.58309			EndRsad2	2.0622						Ery2	Erythroid 3	Erythroid#3
	EMPNrg1	0.356574			EMPNrg1	0.51639						Ery3	Erythroid 4	Erythroid#4
	EMPIl17ra	2.64894			EMPIl17ra	3.64884						MegP1	MkP 1	MkP#1
	EMPCcl4	4.74577			EMPCcl4	5.96537						MegP2	MEP	MEP
	EMPSepp1	8.65115			EMPSepp1	10.069						MegP3	MkP 2	MkP#2
												MesoMixl1	Nascent Mesoderm	Nascent-Mesoderm
												Naive	Naive Pluripotency
												PGC	PGC
												PSMesp1	Primitive Streak 2	Primitive-Streak#2
												PST	Primitive Streak 1	Primitive-Streak#1

## Sheet: sTable9B_Zfp711_Avg_Expr
Supplementary Table9B_Zfp711_Avg_Expr
	Combined_scRNAseq				NT-Control_scRNAseq
Clusters	Naive	0.0539296		Clusters	Naive	0.0654326
	Epiblast	0.0507236			Epiblast	0.0589491								CLUSTERS
	Primitive-Streak	0.0336447			Primitive-Streak	0.0409325								Coding_name	Cluster_name	New Name in Manuscript
	ExE-Ectoderm	0.0308923			ExE-Ectoderm	0.0239396								Blood_Progenitors	HEP/BP	HEP/BP
	PGC	0.030365			PGC	0.0280343								EMP	EMP	EMP
	ExE-Endoderm	0.282366			ExE-Endoderm	0.240962								Endothelium	Endothelium	Endothelium
	Mesoderm-Mixl1	0.0566892			Mesoderm-Mixl1	0.0604006								Epiblast	Epiblast	Epiblast
	Mesoderm-Hoxb	0.382279			Mesoderm-Hoxb	0.406867								Erythroid	Erythroid	Erythroid
	Mesoderm-Hoxa	0.27132			Mesoderm-Hoxa	0.281224								ExE_Ectoderm	Amniotic Ectoderm	Amniotic-Ectoderm
	Mesoderm-Ifit1	0.332665			Mesoderm-Ifit1	0.266231								ExE_Endoderm	Visceral Endoderm	Visceral-Endoderm
	Blood-Progenitors	0.266421			Blood-Progenitors	0.271342								Megakaryocyte	MkP	MkP
	Erythroid	0.102895			Erythroid	0.0998849								Mesoderm_Hoxa	Limb Mesoderm and Allantois	Limb Mesoderm-Allantois
	Megakaryocyte	0.0973578			Megakaryocyte	0.0792522								Mesoderm_Hoxb	Mesenchyme and Epicardium	Mesenchyme-Epicardium
	Endothelium	1.02408			Endothelium	1.04629								Mesoderm_Ifit1	Atf3-KO Enriched	Atf3-KO-Enriched
	EMP	0.267895			EMP	0.249476								Mesoderm_Mixl1	Nascent Mesoderm	Nascent-Mesoderm
														Naive	Naive Pluripotency	Naive-Pluripotency
	Combined_scRNAseq				NT-Control_scRNAseq									PGC	PGC	PGC
Subclusters	Naive	0.0539296		Subclusters	Naive	0.0654326								Primitive_Streak	Primitive Streak	Primitive-Streak
	Epib	0.0507236			Epib	0.0589491
	PST	0.0266433			PST	0.0428981
	EcXSfn	0.0197642			EcXSfn	0.0165657								SUBCLUSTERS
	EcXCldn3	0.0146803			EcXCldn3	0.00853295								Coding_name	Subluster_name	New Name in Manuscript
	EcXAnxa1	0.139709			EcXAnxa1	0.142724								aActc1	Allantois 1	Allantois#1
	PGC	0.030365			PGC	0.0280343								aDach1	Limb Mesoderm 2	Limb-Mesoderm#2
	PSMesp1	0.0413977			PSMesp1	0.03887								aFgf12SG2M	Allantois 3	Allantois#3
	EnXFgf5	0.05495			EnXFgf5	0.0220088								aGreb1	Limb Mesoderm 1	Limb-Mesoderm#1
	EnXTtr	0.456751			EnXTtr	0.446777								aIgfbp7	Allantois 4	Allantois#4
	MesoMixl1	0.0566892			MesoMixl1	0.0604006								aWnt2G1	Allantois 2	Allantois#2
	bFgf15	0.358536			bFgf15	0.347807								baIfit1	Atf3-KO Enriched	Atf3-KO-Enriched
	bCacna1d	0.400122			bCacna1d	0.412739								bCacna1d	Epicardium 1	Epicardium#1
	bNrxn3	0.33167			bNrxn3	0.368969								bFgf15	Lateral Plate Mesoderm	Lateral-Plate-Mesoderm
	bStard8	0.9532			bStard8	1.01486								bNrxn3	Epicardium 2	Epicardium#2
	bUpk3b	0.229564			bUpk3b	0.241499								bPlxna4	Epicardium 3	Epicardium#3
	bPlxna4	0.338327			bPlxna4	0.37344								BPr	HEP/BP	HEP/BP
	aGreb1	0.350094			aGreb1	0.297058								bStard8	Mesenchyme 1	Mesenchyme#1
	aDach1	0.37177			aDach1	0.353889								bUpk3b	Mesenchyme 2	Mesenchyme#2
	aActc1	0.253863			aActc1	0.284987								EcXAnxa1	Amniotic Ectoderm 3	Amniotic-Ectoderm#3
	aIgfbp7	0.234086			aIgfbp7	0.239584								EcXCldn3	Amniotic Ectoderm 2	Amniotic-Ectoderm#2
	aWnt2G1	0.269203			aWnt2G1	0.274907								EcXSfn	Amniotic Ectoderm 1	Amniotic-Ectoderm#1
	aFgf12SG2M	0.24669			aFgf12SG2M	0.279727								EMPCcl4	EMP 3	EMP#3
	baIfit1	0.332665			baIfit1	0.266231								EMPIl17ra	EMP 2	EMP#2
	BPr	0.266421			BPr	0.271342								EMPNrg1	EMP 1	EMP#1
	Ery1a	0.0853829			Ery1a	0.0740722								EMPSepp1	EMP 4	EMP#4
	Ery1b	0.142507			Ery1b	0.175184								EndCdh5	Endothelium 2	Endothelium#2
	Ery2	0.0675467			Ery2	0.110211								EndCyp26b1	Endocardium	Endocardium
	Ery3	0.112862			Ery3	0.0836767								EndGadd45g	Endothelium 1	Endothelium#1
	MegP1	0.148984			MegP1	0.0825019								EndRsad2	Endothelium 3	Endothelium#3
	MegP2	0.153376			MegP2	0.295775								EnXFgf5	Anterior Primitive Streak	Anterior-Primitive-Streak
	MegP3	0.0390067			MegP3	0.0264286								EnXTtr	Visceral Endoderm	Visceral-Endoderm
	EndGadd45g	0.799081			EndGadd45g	0.753734								Epib	Epiblast	Epiblast
	EndCdh5	1.3813			EndCdh5	1.41254								Ery1a	Erythroid 1	Erythroid#1
	EndCyp26b1	0.39332			EndCyp26b1	0.578876								Ery1b	Erythroid 2	Erythroid#2
	EndRsad2	1.87552			EndRsad2	2.01659								Ery2	Erythroid 3	Erythroid#3
	EMPNrg1	0.79923			EMPNrg1	0.751746								Ery3	Erythroid 4	Erythroid#4
	EMPIl17ra	0.383705			EMPIl17ra	0.421954								MegP1	MkP 1	MkP#1
	EMPCcl4	0.126878			EMPCcl4	0.0984787								MegP2	MEP	MEP
	EMPSepp1	0.0754242			EMPSepp1	0.089928								MegP3	MkP 2	MkP#2
														MesoMixl1	Nascent Mesoderm	Nascent-Mesoderm
														Naive	Naive Pluripotency
														PGC	PGC
														PSMesp1	Primitive Streak 2	Primitive-Streak#2
														PST	Primitive Streak 1	Primitive-Streak#1

## Sheet: sTable9C_Bcl6b_Avg_Expr
Supplementary Table9C_Bcl6b_Avg_Expr
	Combined_scRNAseq				NT-Control_scRNAseq
Clusters	Naive	0.00669512		Clusters	Naive	0.00268742
	Epiblast	0.0281216			Epiblast	0.0295965					CLUSTERS
	Primitive-Streak	0.0085354			Primitive-Streak	0.00555242					Coding_name	Cluster_name	New Name in Manuscript
	ExE-Ectoderm	0.00872446			ExE-Ectoderm	0.0126009					Blood_Progenitors	HEP/BP	HEP/BP
	PGC	0.00993337			PGC	0.00731582					EMP	EMP	EMP
	ExE-Endoderm	0.00325716			ExE-Endoderm	0.00767345					Endothelium	Endothelium	Endothelium
	Mesoderm-Mixl1	0.00309981			Mesoderm-Mixl1	0.00116383					Epiblast	Epiblast	Epiblast
	Mesoderm-Hoxb	0.000934875			Mesoderm-Hoxb	0.00113499					Erythroid	Erythroid	Erythroid
	Mesoderm-Hoxa	0.00144953			Mesoderm-Hoxa	0.0012833					ExE_Ectoderm	Amniotic Ectoderm	Amniotic-Ectoderm
	Mesoderm-Ifit1	0.00503406			Mesoderm-Ifit1	0					ExE_Endoderm	Visceral Endoderm	Visceral-Endoderm
	Blood-Progenitors	0.00279205			Blood-Progenitors	0.00465181					Megakaryocyte	MkP	MkP
	Erythroid	0.00197495			Erythroid	0.00154084					Mesoderm_Hoxa	Limb Mesoderm and Allantois	Limb Mesoderm-Allantois
	Megakaryocyte	0.00416261			Megakaryocyte	0					Mesoderm_Hoxb	Mesenchyme and Epicardium	Mesenchyme-Epicardium
	Endothelium	0.347155			Endothelium	0.410944					Mesoderm_Ifit1	Atf3-KO Enriched	Atf3-KO-Enriched
	EMP	0.0108411			EMP	0.00572874					Mesoderm_Mixl1	Nascent Mesoderm	Nascent-Mesoderm
											Naive	Naive Pluripotency	Naive-Pluripotency
	Combined_scRNAseq				NT-Control_scRNAseq						PGC	PGC	PGC
Subclusters	Naive	0.00669512		Subclusters	Naive	0.00268742					Primitive_Streak	Primitive Streak	Primitive-Streak
	Epib	0.0281216			Epib	0.0295965
	PST	0.0115898			PST	0.010844
	EcXSfn	0.0201202			EcXSfn	0.0276184					SUBCLUSTERS
	EcXCldn3	0			EcXCldn3	0					Coding_name	Subluster_name	New Name in Manuscript
	EcXAnxa1	0.00281703			EcXAnxa1	0					aActc1	Allantois 1	Allantois#1
	PGC	0.00993337			PGC	0.00731582					aDach1	Limb Mesoderm 2	Limb-Mesoderm#2
	PSMesp1	0.00515308			PSMesp1	0					aFgf12SG2M	Allantois 3	Allantois#3
	EnXFgf5	0.0075048			EnXFgf5	0.0158367					aGreb1	Limb Mesoderm 1	Limb-Mesoderm#1
	EnXTtr	0			EnXTtr	0					aIgfbp7	Allantois 4	Allantois#4
	MesoMixl1	0.00309981			MesoMixl1	0.00116383					aWnt2G1	Allantois 2	Allantois#2
	bFgf15	0.00216291			bFgf15	0					baIfit1	Atf3-KO Enriched	Atf3-KO-Enriched
	bCacna1d	0.00166345			bCacna1d	0.0015809					bCacna1d	Epicardium 1	Epicardium#1
	bNrxn3	0			bNrxn3	0					bFgf15	Lateral Plate Mesoderm	Lateral-Plate-Mesoderm
	bStard8	0.000913334			bStard8	0					bNrxn3	Epicardium 2	Epicardium#2
	bUpk3b	0.000320093			bUpk3b	0					bPlxna4	Epicardium 3	Epicardium#3
	bPlxna4	0.000998996			bPlxna4	0.0023776					BPr	HEP/BP	HEP/BP
	aGreb1	0.00144763			aGreb1	0.00226154					bStard8	Mesenchyme 1	Mesenchyme#1
	aDach1	0.00298931			aDach1	0.00235874					bUpk3b	Mesenchyme 2	Mesenchyme#2
	aActc1	0.000754143			aActc1	0					EcXAnxa1	Amniotic Ectoderm 3	Amniotic-Ectoderm#3
	aIgfbp7	0.000589718			aIgfbp7	0.000508566					EcXCldn3	Amniotic Ectoderm 2	Amniotic-Ectoderm#2
	aWnt2G1	0.00115938			aWnt2G1	0					EcXSfn	Amniotic Ectoderm 1	Amniotic-Ectoderm#1
	aFgf12SG2M	0.00238977			aFgf12SG2M	0.00382087					EMPCcl4	EMP 3	EMP#3
	baIfit1	0.00503406			baIfit1	0					EMPIl17ra	EMP 2	EMP#2
	BPr	0.00279205			BPr	0.00465181					EMPNrg1	EMP 1	EMP#1
	Ery1a	0.00133757			Ery1a	0					EMPSepp1	EMP 4	EMP#4
	Ery1b	0.00241869			Ery1b	0.00971345					EndCdh5	Endothelium 2	Endothelium#2
	Ery2	0			Ery2	0					EndCyp26b1	Endocardium	Endocardium
	Ery3	0.00291927			Ery3	0					EndGadd45g	Endothelium 1	Endothelium#1
	MegP1	0.0103522			MegP1	0					EndRsad2	Endothelium 3	Endothelium#3
	MegP2	0			MegP2	0					EnXFgf5	Anterior Primitive Streak	Anterior-Primitive-Streak
	MegP3	0			MegP3	0					EnXTtr	Visceral Endoderm	Visceral-Endoderm
	EndGadd45g	0.156669			EndGadd45g	0.202798					Epib	Epiblast	Epiblast
	EndCdh5	0.545053			EndCdh5	0.623723					Ery1a	Erythroid 1	Erythroid#1
	EndCyp26b1	0.290973			EndCyp26b1	0.38484					Ery1b	Erythroid 2	Erythroid#2
	EndRsad2	0.721958			EndRsad2	0.643836					Ery2	Erythroid 3	Erythroid#3
	EMPNrg1	0.0522554			EMPNrg1	0.0197583					Ery3	Erythroid 4	Erythroid#4
	EMPIl17ra	0			EMPIl17ra	0					MegP1	MkP 1	MkP#1
	EMPCcl4	0.00162134			EMPCcl4	0					MegP2	MEP	MEP
	EMPSepp1	0.00170305			EMPSepp1	0.0057278					MegP3	MkP 2	MkP#2
											MesoMixl1	Nascent Mesoderm	Nascent-Mesoderm
											Naive	Naive Pluripotency
											PGC	PGC
											PSMesp1	Primitive Streak 2	Primitive-Streak#2
											PST	Primitive Streak 1	Primitive-Streak#1
